# Supplementary material for: PLA2G16 expression predicts prognosis and gemcitabine sensitivity in patients with pancreatic cancer
Source: PeerJ. 2025 May 30;13:e19517. doi: 10.7717/peerj.19517 (PMC12129006; doi:10.7717/peerj.19517)
Supplement: Supplemental Information 3 — PZF/PZFX files must be opened using GraphPad Prism. [file peerj-13-19517-s003.zip]

Archive with 7 entries (6 files):
- FIG 1/
- FIG 1/FIG 1A.pdf
- FIG 1/FIG 1C.pdf
- FIG 1/FIG 1D.pdf
- FIG 1/FIG 1E.pdf
- FIG 1/FIG1.ai
- FIG 1/Figure_1.tif
