# Supplementary material for: PLA2G16 expression predicts prognosis and gemcitabine sensitivity in patients with pancreatic cancer
Source: PeerJ. 2025 May 30;13:e19517. doi: 10.7717/peerj.19517 (PMC12129006; doi:10.7717/peerj.19517)
Supplement: Supplemental Information 4 — PZF/PZFX files must be opened using GraphPad Prism. [file peerj-13-19517-s004.zip]

Archive with 16 entries (13 files):
- FIG 2/
- FIG 2/FIG 2A/
- FIG 2/FIG 2A/.Rhistory
- FIG 2/FIG 2A/cox regression analysis code.R
- FIG 2/FIG 2A/coxdate.txt
- FIG 2/FIG 2A/coxdate.xlsx
- FIG 2/FIG 2A/FIG 2A.pdf
- FIG 2/FIG 2B.pdf
- FIG 2/FIG 2C.pdf
- FIG 2/FIG 2D/
- FIG 2/FIG 2D/data_clinical_patient.txt
- FIG 2/FIG 2D/data_timeline_treatment.txt
- FIG 2/FIG 2D/FIG 2D.pdf
- FIG 2/FIG 2D/GEM OS.pzfx
- FIG 2/FIG2.ai
- FIG 2/FIG2.tif
