# Supplementary material for: PLA2G16 expression predicts prognosis and gemcitabine sensitivity in patients with pancreatic cancer
Source: PeerJ. 2025 May 30;13:e19517. doi: 10.7717/peerj.19517 (PMC12129006; doi:10.7717/peerj.19517)
Supplement: Supplemental Information 4 — PZF/PZFX files must be opened using GraphPad Prism. [file peerj-13-19517-s004.zip › FIG 2/FIG 2A/cox regression analysis code.R]

install.packages('survminer')
library("survival")
library("survminer")
dat <- read.delim('coxdate.txt')
head(dat)
res.cox <- coxph(Surv(time, status) ~ gender, data = dat)
res.cox
summary(res.cox)

covariates <- c("age", "gender",  "grade","PLA2G16")
univ_formulas <- sapply(covariates,
                        function(x) as.formula(paste('Surv(time, status)~', x)))

univ_models <- lapply( univ_formulas, function(x){coxph(x, data = dat)})
# Extract data 
univ_results <- lapply(univ_models,
                       function(x){ 
                         x <- summary(x)
                         p.value<-signif(x$wald["pvalue"], digits=2)
                         wald.test<-signif(x$wald["test"], digits=2)
                         beta<-signif(x$coef[1], digits=2);#coeficient beta
                         HR <-signif(x$coef[2], digits=2);#exp(beta)
                         HR.confint.lower <- signif(x$conf.int[,"lower .95"], 2)
                         HR.confint.upper <- signif(x$conf.int[,"upper .95"],2)
                         HR <- paste0(HR, " (", 
                                      HR.confint.lower, "-", HR.confint.upper, ")")
                         res<-c(beta, HR, wald.test, p.value)
                         names(res)<-c("beta", "HR (95% CI for HR)", "wald.test", 
                                       "p.value")
                         return(res)
                         #return(exp(cbind(coef(x),confint(x))))
                       })
res <- t(as.data.frame(univ_results, check.names = FALSE))
as.data.frame(res)


res.cox <- coxph(Surv(time, status) ~ age + gender + grade + PLA2G16, data = dat)
summary(res.cox)


library(survminer)
require("survival")
model <- coxph( Surv(time, status) ~ age + gender + grade +PLA2G16, data = dat )
model
ggforest(model)

pdf('cox.pdf',width = 8, height = 5)
dev.off()
