# Supplementary material for: PLA2G16 expression predicts prognosis and gemcitabine sensitivity in patients with pancreatic cancer
Source: PeerJ. 2025 May 30;13:e19517. doi: 10.7717/peerj.19517 (PMC12129006; doi:10.7717/peerj.19517)
Supplement: Supplemental Information 4 — PZF/PZFX files must be opened using GraphPad Prism. [file peerj-13-19517-s004.zip › FIG 2/FIG 2A/coxdate.txt]

PATIENT_ID	time	status	age	gender	grade	PLA2G16
TCGA.2J.AAB1	2.169839235	1	65	1	2	4.966471998
TCGA.2J.AAB4	23.96686064	0	48	1	2	5.496276983
TCGA.3A.A9IL	90.11408094	0	39	2	1	3.91238161
TCGA.3A.A9IH	33.56675543	0	66	2	1	5.52426118
TCGA.3A.A9IX	34.09277707	0	40	1	1	4.836701788
TCGA.FB.AAQ6	8.021829898	1	85	1	1	5.08677103
TCGA.HZ.8519	14.92586383	0	73	1	1	4.53842021
TCGA.HZ.8638	4.964329158	1	84	2	1	4.432157687
TCGA.3A.A9IJ	60.95275668	0	65	1	1	5.030358151
TCGA.3A.A9IN	68.51431765	0	62	2	1	3.716826319
TCGA.3A.A9IR	50.69533485	0	64	2	1	1.987830177
TCGA.3A.A9IS	32.81059934	0	67	1	1	3.843853232
TCGA.3A.A9IV	36.2626163	0	59	2	1	3.857921296
TCGA.FB.A5VM	16.37242332	1	74	1	1	4.778019289
TCGA.HZ.7920	7.758819081	1	71	1	1	4.352412497
TCGA.HZ.A8P1	0.230134464	0	81	1	1	4.415947913
TCGA.IB.7890	19.66005852	1	73	1	1	5.167269603
TCGA.IB.A5SQ	7.199921097	1	56	2	1	5.518469045
TCGA.IB.AAUN	4.734194694	1	74	2	1	5.639483976
TCGA.Q3.AA2A	3.123253444	0	64	2	1	5.740190918
TCGA.RL.AAAS	0.295887168	0	60	2	1	4.484215485
TCGA.XN.A8T3	31.26541079	0	67	1	1	4.52682002
TCGA.XN.A8T5	23.67097347	0	53	2	1	5.139350794
TCGA.2J.AAB6	9.632771148	1	75	1	2	5.393965276
TCGA.2J.AABE	22.22441398	0	73	1	2	5.207490746
TCGA.2J.AABH	42.31186508	0	61	1	2	5.25687102
TCGA.2J.AABI	31.85718513	0	55	2	2	4.332049084
TCGA.2J.AABR	14.39984219	0	60	2	2	4.273873908
TCGA.3A.A9I9	20.84360719	1	67	1	2	4.845123685
TCGA.3E.AAAZ	71.73620015	1	71	1	2	4.073785965
TCGA.F2.A44H	19.2655423	0	65	1	2	2.904002316
TCGA.F2.A8YN	16.99707401	0	76	1	2	5.055525395
TCGA.FB.A7DR	11.60535227	1	48	1	2	4.579059436
TCGA.FB.AAPU	12.52589013	1	41	2	2	4.682550825
TCGA.FB.AAQ0	15.55051452	1	68	1	2	6.080774899
TCGA.H8.A6C1	22.06003222	0	53	1	2	4.856338373
TCGA.HV.A5A3	4.208173061	1	50	1	2	5.090404635
TCGA.HV.A5A4	7.627313673	0	72	2	2	5.272762269
TCGA.HV.A7OL	8.284840714	0	70	1	2	6.341991083
TCGA.HZ.7923	10.32317454	0	65	1	2	4.402551652
TCGA.HZ.7924	27.61613571	0	60	2	2	4.228864856
TCGA.HZ.8315	9.83002926	1	54	2	2	6.491821036
TCGA.IB.7888	43.79130092	1	66	2	2	4.292244319
TCGA.IB.7893	3.846533189	1	64	1	2	6.300169495
TCGA.IB.A5SP	15.84640168	0	77	1	2	6.120588333
TCGA.LB.A8F3	12.46013742	0	64	2	2	3.850569422
TCGA.M8.A5N4	19.19978959	0	48	2	2	5.797422894
TCGA.OE.A75W	8.777985995	1	75	1	2	5.814799054
TCGA.US.A776	39.97764408	0	61	1	2	2.611125155
TCGA.XD.AAUL	16.37242332	0	56	1	2	5.969290962
TCGA.Z5.AAPL	15.3532564	0	74	2	2	4.340939628
TCGA.2J.AAB8	2.630108163	0	71	1	2	4.648505709
TCGA.2J.AAB9	20.61347273	1	70	2	2	4.937174875
TCGA.2J.AABA	19.95594569	1	55	1	2	5.855825292
TCGA.2J.AABF	22.71755926	1	73	1	2	4.686550951
TCGA.2J.AABK	15.91215439	0	71	1	2	4.421250234
TCGA.2J.AABO	14.4655949	0	43	1	2	5.43021501
TCGA.2J.AABP	15.221751	0	58	2	2	2.717276114
TCGA.2J.AABT	10.4875563	0	72	2	2	4.616434159
TCGA.2J.AABU	9.106749515	1	56	1	2	6.753212737
TCGA.2J.AABV	21.43538153	1	74	1	2	3.980454936
TCGA.2L.AAQA	4.701318342	1	76	1	2	4.349584666
TCGA.2L.AAQE	22.4874248	1	56	1	2	7.191460003
TCGA.2L.AAQI	3.38626426	1	66	1	2	5.824016784
TCGA.2L.AAQL	9.599894796	1	82	1	2	4.558292128
TCGA.2L.AAQM	45.46799487	0	52	1	2	3.50650039
TCGA.3A.A9I7	43.49541375	0	45	1	2	4.148747046
TCGA.3A.A9IB	7.364302857	1	69	2	2	6.276057388
TCGA.3A.A9IC	24.26274781	1	61	2	2	5.216617828
TCGA.3A.A9IU	15.05736923	1	65	1	2	6.437881878
TCGA.3A.A9IZ	10.12591643	1	47	1	2	5.504451962
TCGA.3A.A9J0	24.42712957	0	75	1	2	6.230790949
TCGA.3E.AAAY	75.12246441	0	67	1	2	4.859000471
TCGA.F2.6879	10.98070158	1	57	1	2	5.554134485
TCGA.F2.6880	9.698523852	0	70	1	2	2.571652542
TCGA.F2.7273	19.46280041	1	54	1	2	3.763815218
TCGA.F2.7276	7.101292041	1	64	1	2	4.030936341
TCGA.F2.A44G	7.660190025	1	79	2	2	5.817761381
TCGA.F2.A7TX	3.123253444	1	77	1	2	5.788542165
TCGA.FB.A4P5	5.884867015	1	69	2	2	5.150640907
TCGA.FB.A4P6	25.21616202	0	54	1	2	4.403151811
TCGA.FB.A545	24.06548969	1	72	2	2	6.601155702
TCGA.FB.A78T	12.32863202	1	71	2	2	3.458434503
TCGA.FB.AAPP	15.94503074	1	71	1	2	2.64038956
TCGA.FB.AAPQ	37.15027781	1	65	1	2	3.900084281
TCGA.FB.AAPS	7.495808265	0	62	2	2	4.572434966
TCGA.FB.AAPY	34.81605681	1	71	1	2	6.22029706
TCGA.FB.AAPZ	23.53946806	0	54	1	2	5.253179981
TCGA.FB.AAQ1	4.043791301	1	49	1	2	5.692443937
TCGA.FB.AAQ2	5.030081862	1	81	2	2	5.711483894
TCGA.FB.AAQ3	1.019166913	1	65	2	2	6.415116395
TCGA.H6.8124	12.88753	0	56	2	2	6.563785054
TCGA.H6.A45N	13.84094421	1	88	2	2	4.907832849
TCGA.HV.A5A5	9.50126574	0	61	2	2	4.034435836
TCGA.HV.A5A6	66.93625275	1	65	2	2	6.423541196
TCGA.HV.A7OP	32.1530723	0	72	1	2	5.172743517
TCGA.HV.AA8V	30.24624388	0	50	1	2	4.633489335
TCGA.HV.AA8X	17.49021929	1	75	2	2	5.094468335
TCGA.HZ.7289	21.7312687	1	77	1	2	1.839113066
TCGA.HZ.7918	31.85718513	0	72	1	2	3.8246864
TCGA.HZ.7919	19.49567676	1	52	2	2	6.145744698
TCGA.HZ.7922	0.131505408	0	61	2	2	5.383541872
TCGA.HZ.7925	20.18608015	1	66	1	2	4.954954689
TCGA.HZ.7926	17.02995036	1	57	1	2	5.212841667
TCGA.HZ.8002	12.03274485	1	61	1	2	4.860466259
TCGA.HZ.8003	19.59430582	1	65	2	2	3.965571904
TCGA.HZ.8005	3.945162245	1	81	1	2	4.882735966
TCGA.HZ.8317	12.42726107	1	69	2	2	3.916830109
TCGA.HZ.8637	16.99707401	1	76	2	2	5.062402381
TCGA.HZ.A49G	21.69839235	0	58	2	2	4.354162972
TCGA.HZ.A49H	16.14228885	0	68	2	2	4.125717218
TCGA.HZ.A49I	10.12591643	1	77	1	2	5.164150696
TCGA.HZ.A4BH	6.378012296	0	75	1	2	6.26933243
TCGA.HZ.A4BK	21.59976329	0	72	1	2	4.892230718
TCGA.HZ.A77O	5.260216326	1	77	2	2	5.280908075
TCGA.HZ.A77P	10.84919617	0	77	1	2	4.177766341
TCGA.HZ.A77Q	1.084919617	0	55	2	2	5.64374077
TCGA.IB.7645	49.38028076	1	44	2	2	4.341928835
TCGA.IB.7646	4.767071046	1	60	1	2	4.769248086
TCGA.IB.7647	21.89565046	1	41	1	2	4.577229405
TCGA.IB.7649	15.3532564	1	73	2	2	4.980144149
TCGA.IB.7651	19.82444028	1	64	2	2	4.937193711
TCGA.IB.7652	36.69000888	0	49	2	2	4.458401691
TCGA.IB.7885	41.32557451	0	78	2	2	4.858831437
TCGA.IB.7886	4.043791301	1	80	1	2	5.615554604
TCGA.IB.7887	3.616398724	1	62	2	2	5.282702965
TCGA.IB.7889	15.81352533	1	85	2	2	5.51372128
TCGA.IB.7891	30.01610941	1	49	2	2	4.871232542
TCGA.IB.7897	15.97790709	1	53	2	2	4.705154059
TCGA.IB.8127	17.16145577	0	59	1	2	5.125122061
TCGA.IB.A5SO	11.9998685	1	71	1	2	4.555852958
TCGA.IB.A5SS	15.12312194	1	64	2	2	5.780131589
TCGA.IB.A5ST	20.87648355	0	64	2	2	4.928668781
TCGA.IB.A6UF	21.89565046	0	63	1	2	4.848507771
TCGA.IB.A6UG	1.347930434	1	65	1	2	6.662869146
TCGA.IB.A7LX	8.21908801	1	57	1	2	5.543245308
TCGA.IB.A7M4	15.87927804	0	81	1	2	6.135569755
TCGA.IB.AAUM	0.263010816	0	76	1	2	3.32609147
TCGA.IB.AAUO	7.857448138	1	64	2	2	5.640924542
TCGA.IB.AAUP	14.16970773	0	68	1	2	4.507299917
TCGA.IB.AAUQ	6.016372423	1	50	1	2	5.698985192
TCGA.IB.AAUR	11.11220699	0	67	1	2	3.72009237
TCGA.IB.AAUS	7.397179209	0	84	2	2	4.348034078
TCGA.IB.AAUT	9.435513036	0	65	1	2	4.07299756
TCGA.IB.AAUU	8.05470625	0	35	1	2	6.239394222
TCGA.IB.AAUV	13.28204622	0	49	1	2	4.042118989
TCGA.IB.AAUW	7.561560969	1	63	2	2	3.939395854
TCGA.L1.A7W4	9.139625867	1	48	2	2	6.531596679
TCGA.LB.A7SX	12.92040635	1	74	2	2	5.995584012
TCGA.LB.A9Q5	10.29029819	1	63	2	2	3.923453474
TCGA.PZ.A5RE	15.45188546	1	44	2	2	5.794210495
TCGA.Q3.A5QY	13.67656245	0	58	1	2	4.969983911
TCGA.RB.A7B8	15.32038005	1	81	2	2	4.369550237
TCGA.RB.AA9M	9.402636683	0	43	1	2	6.24979232
TCGA.S4.A8RM	24.22987145	0	67	1	2	4.197873253
TCGA.S4.A8RO	17.26008482	0	75	2	2	3.77073392
TCGA.S4.A8RP	23.07919913	1	77	2	2	4.399758992
TCGA.US.A774	22.84906467	1	76	2	2	4.948881137
TCGA.US.A779	16.79981589	1	54	2	2	6.158221888
TCGA.US.A77E	14.13683138	1	73	1	2	5.054774691
TCGA.US.A77G	0.394516225	1	64	1	2	4.54696235
TCGA.US.A77J	18.67376796	1	81	2	2	4.248071776
TCGA.XD.AAUH	12.98615906	0	57	2	2	5.116481206
TCGA.XD.AAUI	12.03274485	1	50	2	2	6.763217679
TCGA.YB.A89D	11.50672321	0	59	1	2	4.878705726
TCGA.YY.A8LH	66.27872571	0	61	2	2	5.959990344
TCGA.2L.AAQJ	12.9532827	1	49	2	3	5.601021952
TCGA.HZ.8001	23.21070454	0	69	1	3	5.464985129
TCGA.IB.8126	15.18887464	0	79	2	3	3.595026184
TCGA.YH.A8SY	12.75602459	0	73	2	3	4.936246886
TCGA.HZ.8636	17.91761186	1	58	2	4	4.894648024
TCGA.HZ.A9TJ	19.82444028	0	70	1	4	5.376314697
TCGA.IB.7644	12.9532827	1	65	2	4	5.478137
TCGA.XD.AAUG	13.80806786	0	66	2	4	4.1416208
