# Supplementary material for: PLA2G16 expression predicts prognosis and gemcitabine sensitivity in patients with pancreatic cancer
Source: PeerJ. 2025 May 30;13:e19517. doi: 10.7717/peerj.19517 (PMC12129006; doi:10.7717/peerj.19517)
Supplement: Supplemental Information 4 — PZF/PZFX files must be opened using GraphPad Prism. [file peerj-13-19517-s004.zip › FIG 2/FIG 2D/data_clinical_patient.txt]

#Patient Identifier	Subtype	TCGA PanCanAtlas Cancer Type Acronym	Other Patient ID	Diagnosis Age	Sex	Neoplasm Disease Stage American Joint Committee on Cancer Code	American Joint Committee on Cancer Publication Version Type	Last Communication Contact from Initial Pathologic Diagnosis Date	Birth from Initial Pathologic Diagnosis Date	Last Alive Less Initial Pathologic Diagnosis Date Calculated Day Value	Ethnicity Category	Form completion date	Neoadjuvant Therapy Type Administered Prior To Resection Text	ICD-10 Classification	International Classification of Diseases for Oncology, Third Edition ICD-O-3 Histology Code	International Classification of Diseases for Oncology, Third Edition ICD-O-3 Site Code	Informed consent verified	New Neoplasm Event Post Initial Therapy Indicator	American Joint Committee on Cancer Metastasis Stage Code	Neoplasm Disease Lymph Node Stage American Joint Committee on Cancer Code	American Joint Committee on Cancer Tumor Stage Code	Person Neoplasm Cancer Status	Primary Lymph Node Presentation Assessment	Prior Diagnosis	Race Category	Radiation Therapy	Patient Weight	In PanCan Pathway Analysis	Overall Survival Status	Overall Survival (Months)	Disease-specific Survival status	Months of disease-specific survival	Disease Free Status	Disease Free (Months)	Progression Free Status	Progress Free Survival (Months)
#Identifier to uniquely specify a patient.	Subtype	Text field to hold cancer type acronym used by TCGA PanCanAtlas.	Legacy DMP patient identifier (DMPnnnn)	Age at which a condition or disease was first diagnosed.	Sex	The extent of a cancer, especially whether the disease has spread from the original site to other parts of the body based on AJCC staging criteria.	The version or edition of the American Joint Committee on Cancer Cancer Staging Handbooks, a publication by the group formed for the purpose of developing a system of clinical staging for cancer that is acceptable to the American medical profession and is compatible with other accepted classifications.	Time interval from the date of last followup to the date of initial pathologic diagnosis, represented as a calculated number of days..	Time interval from a person's date of birth to the date of initial pathologic diagnosis, represented as a calculated number of days.	Time interval from the last day on which a person is known to be alive to the date of initial pathologic diagnosis, represented as a calculated number of days.	The text for reporting information about ethnicity.	Form completion date	Text term to describe the patient's history of neoadjuvant treatment and the kind of treatment given prior to resection of the tumor.	10th revision of the International Statistical Classification of Diseases and Related Health Problems.	The third edition of the International Classification of Diseases for Oncology, published in 2000, used principally in tumor and cancer registries for coding the site (topography) and the histology (morphology) of neoplasms._The study of the structure of the cells and their arrangement to constitute tissues and, finally, the association among these to form organs. In pathology, the microscopic pr…	The third edition of the International Classification of Diseases for Oncology, published in 2000, used principally in tumor and cancer registries for coding the site (topography) and the histology (morphology) of neoplasms._The description of an anatomical region or of a body part._Named locations of, or within, the body._A system of numbered categories for representation of data.	Informed consent verified	Yes/No/Unknown indicator to identify whether a patient has had a new tumor event after initial treatment.	Code to represent the defined absence or presence of distant spread or metastases (M) to locations via vascular channels or lymphatics beyond the regional lymph nodes, using criteria established by the American Joint Committee on Cancer (AJCC).	The codes that represent the stage of cancer based on the nodes present (N stage) according to criteria based on multiple editions of the AJCC's Cancer Staging Manual.	Code of pathological T (primary tumor) to define the size or contiguous extension of the primary tumor (T), using staging criteria from the American Joint Committee on Cancer (AJCC).	Person neoplasm cancer status.	Primary lymph node presentation assessment.	Prior diagnosis.	The text for reporting information about race.	Radiation Therapy.	Weight measured in kilograms.	Patient Part of PanCan Pathway Analysis	Overall patient survival status.	Overall survival in months since initial diagonosis.	The time period usually begins at the time of diagnosis or at the start of treatment and ends at the time of death.	The time period (months) usually begins at the time of diagnosis or at the start of treatment and ends at the time of death.	Disease free status since initial treatment.	Disease free (months) since initial treatment.	Progression Free Status	Progress Free Survival (Months)
#STRING	STRING	STRING	STRING	NUMBER	STRING	STRING	STRING	NUMBER	NUMBER	NUMBER	STRING	STRING	STRING	STRING	STRING	STRING	STRING	STRING	STRING	STRING	STRING	STRING	STRING	STRING	STRING	STRING	NUMBER	STRING	STRING	NUMBER	STRING	NUMBER	STRING	NUMBER	STRING	NUMBER
#1	1	1	1	1	1	1	1	1	1	1	1	1	1	1	1	1	1	1	1	1	1	1	1	1	1	1	1	1	9	1	1	1	1	1	1	1
PATIENT_ID	SUBTYPE	CANCER_TYPE_ACRONYM	OTHER_PATIENT_ID	AGE	SEX	AJCC_PATHOLOGIC_TUMOR_STAGE	AJCC_STAGING_EDITION	DAYS_LAST_FOLLOWUP	DAYS_TO_BIRTH	DAYS_TO_INITIAL_PATHOLOGIC_DIAGNOSIS	ETHNICITY	FORM_COMPLETION_DATE	HISTORY_NEOADJUVANT_TRTYN	ICD_10	ICD_O_3_HISTOLOGY	ICD_O_3_SITE	INFORMED_CONSENT_VERIFIED	NEW_TUMOR_EVENT_AFTER_INITIAL_TREATMENT	PATH_M_STAGE	PATH_N_STAGE	PATH_T_STAGE	PERSON_NEOPLASM_CANCER_STATUS	PRIMARY_LYMPH_NODE_PRESENTATION_ASSESSMENT	PRIOR_DX	RACE	RADIATION_THERAPY	WEIGHT	IN_PANCANPATHWAYS_FREEZE	OS_STATUS	OS_MONTHS	DSS_STATUS	DSS_MONTHS	DFS_STATUS	DFS_MONTHS	PFS_STATUS	PFS_MONTHS
TCGA-2J-AAB1	PAAD	PAAD	75119D1A-93E5-4AE7-9D60-69EE929A0772	65	Male	STAGE IIB	7TH		-23962	0		7/16/14	No	C25.0	8480/3	C25.0	Yes	No	M0	N1	T3	Tumor Free	Yes	No	White	No		Yes	1:DECEASED	2.169839235	1:DEAD WITH TUMOR	2.169839235	0:DiseaseFree	2.169839235	0:CENSORED	2.169839235
TCGA-2J-AAB4	PAAD	PAAD	33833131-1482-42D5-9CF5-01CADE540234	48	Male	STAGE IIB	7TH	729	-17794	0		7/16/14	No	C25.8	8140/3	C25.8	Yes	No	M0	N1	T2	Tumor Free	Yes	No	White	No		Yes	0:LIVING	23.96686064	0:ALIVE OR DEAD TUMOR FREE	23.96686064	0:DiseaseFree	23.96686064	0:CENSORED	23.96686064
TCGA-2J-AAB6	PAAD	PAAD	70797499-16E6-48CC-8AE4-1E692713DAD3	75	Male	STAGE IIA	7TH		-27600	0		7/16/14	No	C25.1	8500/3	C25.1	Yes	Yes	M0	N0	T3	With Tumor	Yes	No	White	No		Yes	1:DECEASED	9.632771148	1:DEAD WITH TUMOR	9.632771148			1:PROGRESSION	5.556103495
TCGA-2J-AAB8	PAAD	PAAD	2E8F90F4-AED3-43B0-985C-DFDC2581F24F	71	Male	STAGE IIB	7TH	80	-26028	0		7/16/14	No	C25.0	8500/3	C25.0	Yes		M0	N1	T3	Tumor Free	Yes	No	White			Yes	0:LIVING	2.630108163	0:ALIVE OR DEAD TUMOR FREE	2.630108163			0:CENSORED	2.630108163
TCGA-2J-AAB9	PAAD	PAAD	A5748656-5330-417A-8938-01F69DDB3576	70	Female	STAGE IIB	7TH		-25920	0		7/16/14	No	C25.0	8500/3	C25.0	Yes	Yes	M0	N1	T3	With Tumor	Yes	No	White	Yes		Yes	1:DECEASED	20.61347273	1:DEAD WITH TUMOR	20.61347273	1:Recurred/Progressed	17.12857941	1:PROGRESSION	17.12857941
TCGA-2J-AABA	PAAD	PAAD	E3A19E63-BAE5-498B-9687-41194AA5728D	55	Male	STAGE IIB	7TH		-20133	0		7/16/14	No	C25.0	8500/3	C25.0	Yes	Yes	M0	N1	T3	With Tumor	Yes	No	White	No		Yes	1:DECEASED	19.95594569	1:DEAD WITH TUMOR	19.95594569			1:PROGRESSION	5.260216326
TCGA-2J-AABE	PAAD	PAAD	58C1C391-5EA3-4432-BB1E-E7E1974954BC	73	Male	STAGE IIA	7TH	676	-26943	0		7/16/14	No	C25.1	8500/3	C25.1	Yes	No	M0	N0	T3	Tumor Free	Yes	No	White	Yes		Yes	0:LIVING	22.22441398	0:ALIVE OR DEAD TUMOR FREE	22.22441398	0:DiseaseFree	22.22441398	0:CENSORED	22.22441398
TCGA-2J-AABF	PAAD	PAAD	886D6116-D496-444F-9B7B-7449DAD31055	73	Male	STAGE IIB	7TH		-26936	0		7/16/14	No	C25.0	8500/3	C25.0	Yes	Yes	M0	N1	T3	With Tumor	Yes	No	White	Yes		Yes	1:DECEASED	22.71755926	1:DEAD WITH TUMOR	22.71755926			1:PROGRESSION	14.56422395
TCGA-2J-AABH	PAAD	PAAD	C53328B4-0930-4E6A-A648-283B5565295E	61	Male	STAGE IIA	7TH	1287	-22425	0		7/16/14	No	C25.1	8140/3	C25.1	Yes	Yes	M0	N0	T3	Tumor Free	Yes	No	White	No		Yes	0:LIVING	42.31186508	0:ALIVE OR DEAD TUMOR FREE	42.31186508	1:Recurred/Progressed	42.31186508	1:PROGRESSION	42.31186508
TCGA-2J-AABI	PAAD	PAAD	2AAF212F-000A-4A9D-8A4A-198FA94F491E	55	Female	STAGE IIA	7TH	969	-20316	0		7/16/14	No	C25.0	8140/3	C25.0	Yes	Yes	M0	N0	T3		Yes	No	White	Yes		Yes	0:LIVING	31.85718513	0:ALIVE OR DEAD TUMOR FREE	31.85718513			1:PROGRESSION	23.93398429
TCGA-2J-AABK	PAAD	PAAD	C24C54EA-4095-460D-BB53-E3629A56CD62	71	Male	STAGE IIB	7TH	484	-26188	0		7/16/14	No	C25.0	8500/3	C25.0	Yes	No	M0	N1	T3	Tumor Free	Yes	No	White	Yes		Yes	0:LIVING	15.91215439	0:ALIVE OR DEAD TUMOR FREE	15.91215439	0:DiseaseFree	15.91215439	0:CENSORED	15.91215439
TCGA-2J-AABO	PAAD	PAAD	A8C3E333-865D-4060-8CE4-453AA6F9F0E8	43	Male	STAGE IIB	7TH	440	-15869	0		7/16/14	No	C25.0	8500/3	C25.0	Yes	Yes	M0	N1	T3		Yes	No	White	Yes		Yes	0:LIVING	14.4655949	0:ALIVE OR DEAD TUMOR FREE	14.4655949			1:PROGRESSION	14.43271855
TCGA-2J-AABP	PAAD	PAAD	A4569CE7-DDE7-4660-A24C-409D294B2B8C	58	Female	STAGE IIB	7TH	463	-21484	0		7/16/14	No	C25.0	8020/3	C25.0	Yes	No	M0	N1	T3	Tumor Free	Yes	No	White	No		Yes	0:LIVING	15.221751	0:ALIVE OR DEAD TUMOR FREE	15.221751	0:DiseaseFree	15.221751	0:CENSORED	15.221751
TCGA-2J-AABR	PAAD	PAAD	507A4E05-D5AB-4DBB-9B4F-76B1A21B79DD	60	Female	STAGE IIA	7TH	438	-22131	0		7/16/14	No	C25.8	8500/3	C25.8	Yes	Yes	M0	N0	T3	With Tumor	Yes	Yes	White	No		Yes	0:LIVING	14.39984219	0:ALIVE OR DEAD TUMOR FREE	14.39984219			1:PROGRESSION	10.75056712
TCGA-2J-AABT	PAAD	PAAD	3F9CC59E-9F7D-40D1-9365-28B40DFF3C59	72	Female	STAGE IIB	7TH	319	-26379	0		7/16/14	No	C25.0	8500/3	C25.0	Yes		M0	N1	T3		Yes	Yes	White			Yes	0:LIVING	10.4875563	0:ALIVE OR DEAD TUMOR FREE	10.4875563			0:CENSORED	10.4875563
TCGA-2J-AABU	PAAD	PAAD	0B4B50C7-AA0B-4A64-807B-D3CB47EEEB6F	56	Male	STAGE IIB	7TH		-20641	0		7/16/14	No	C25.0	8500/3	C25.0	Yes	Yes	M0	N1	T3	With Tumor	Yes	No	White	No		Yes	1:DECEASED	9.106749515	1:DEAD WITH TUMOR	9.106749515			1:PROGRESSION	5.062958214
TCGA-2J-AABV	PAAD	PAAD	232073A1-2BF3-4539-A396-BDE7836F9AEB	74	Male	STAGE IIB	7TH		-27082	0		7/16/14	No	C25.0	8500/3	C25.0	Yes	Yes	M0	N1	T3	With Tumor	Yes	No	White	No		Yes	1:DECEASED	21.43538153	1:DEAD WITH TUMOR	21.43538153			1:PROGRESSION	4.142420357
TCGA-2L-AAQA	PAAD	PAAD	D8AA891C-8050-471E-AD3E-32B9C5E9DB03	76	Male	STAGE IIB	7TH		-28074	0		10/8/14	No	C25.9	8500/3	C25.9	Yes	No	MX	N1	T3	With Tumor	Yes	No	White	No		Yes	1:DECEASED	4.701318342	1:DEAD WITH TUMOR	4.701318342			1:PROGRESSION	4.701318342
TCGA-2L-AAQE	PAAD	PAAD	8E7D5615-5142-4D53-A460-2CAFADE1F690	56	Male	STAGE IIB	7TH		-20618	0		10/8/14	No	C25.0	8500/3	C25.0	Yes		M0	N1	T3	With Tumor	Yes	No	White	No		Yes	1:DECEASED	22.4874248	1:DEAD WITH TUMOR	22.4874248			1:PROGRESSION	22.4874248
TCGA-2L-AAQI	PAAD	PAAD	A28CFA95-5A99-40F3-928E-7A94F2492D2C	66	Male	STAGE IIB	7TH		-24381	0		10/8/14	No	C25.0	8500/3	C25.0	Yes	No	MX	N1	T3	With Tumor	Yes	No	White	No		Yes	1:DECEASED	3.38626426	1:DEAD WITH TUMOR	3.38626426			1:PROGRESSION	3.38626426
TCGA-2L-AAQJ	PAAD	PAAD	F96AB3FE-BB11-4585-A35E-52D400E55AB7	49	Female	STAGE III	7TH		-18103	0		10/8/14	No	C25.0	8500/3	C25.0	Yes	No	MX	N0	T4	With Tumor	Yes	No	White	No		Yes	1:DECEASED	12.9532827	1:DEAD WITH TUMOR	12.9532827			1:PROGRESSION	12.9532827
TCGA-2L-AAQL	PAAD	PAAD	1DB061C0-9B28-4BF9-8AD2-0383C69B6800	82	Male	STAGE IIB	7TH		-30092	0		10/8/14	No	C25.0	8500/3	C25.0	Yes	No	MX	N1	T3	With Tumor	Yes	No	White	No		Yes	1:DECEASED	9.599894796	1:DEAD WITH TUMOR	9.599894796			1:PROGRESSION	9.599894796
TCGA-2L-AAQM		PAAD	7240D5DA-B54E-436B-8069-F2C9F516B75E	52	Male	STAGE IIB	7TH	1383	-19315	0		10/8/14	No	C25.0	8246/3	C25.0	Yes	No	MX	N1	T3		Yes	No	White	No		No	0:LIVING	45.46799487	0:ALIVE OR DEAD TUMOR FREE	45.46799487			0:CENSORED	45.46799487
TCGA-3A-A9I5	PAAD	PAAD	9924E309-5C47-42FE-B937-547F2B3D6842	57	Male		6TH	1794	-21175	0	Not Hispanic Or Latino	9/24/14	No	C25.0	8500/3	C25.0	Yes	No	MX	N0		Tumor Free	Yes	Yes	White	Yes		Yes	0:LIVING	58.98017556	0:ALIVE OR DEAD TUMOR FREE	58.98017556	0:DiseaseFree	58.98017556	0:CENSORED	58.98017556
TCGA-3A-A9I7	PAAD	PAAD	556BACA9-03D6-48A3-9216-4FC441E99F90	45	Male	STAGE IIB	7TH	1323	-16766	0	Not Hispanic Or Latino	9/24/14	No	C25.0	8500/3	C25.0	Yes	Yes	MX	N1	T3	Tumor Free	Yes	No	Black or African American			Yes	0:LIVING	43.49541375	0:ALIVE OR DEAD TUMOR FREE	43.49541375			1:PROGRESSION	43.03514482
TCGA-3A-A9I9	PAAD	PAAD	396FF766-A383-4F42-BCE3-F2F32B7F1151	67	Male	STAGE IIA	7TH		-24731	0	Not Hispanic Or Latino	9/24/14	No	C25.0	8500/3	C25.0	Yes	Yes	MX	N0	T3	With Tumor	Yes	No	White	Yes		Yes	1:DECEASED	20.84360719	1:DEAD WITH TUMOR	20.84360719			1:PROGRESSION	16.8655686
TCGA-3A-A9IB	PAAD	PAAD	3CBF56E6-DCCC-40FE-B06E-2621A2121E9D	69	Female	STAGE IIB	7TH		-25312	0	Not Hispanic Or Latino	9/24/14	No	C25.0	8500/3	C25.0	Yes	No	MX	N1	T3		Yes	No	White	No		Yes	1:DECEASED	7.364302857		7.364302857			0:CENSORED	7.364302857
TCGA-3A-A9IC	PAAD	PAAD	67E9ABC1-4B6F-4054-BDC4-29906C55C682	61	Female	STAGE IIB	7TH		-22400	0	Not Hispanic Or Latino	9/24/14	No	C25.0	8500/3	C25.0	Yes	No	MX	N1	T3	With Tumor	Yes	No	White	Yes		Yes	1:DECEASED	24.26274781	1:DEAD WITH TUMOR	24.26274781			1:PROGRESSION	24.26274781
TCGA-3A-A9IH	PAAD	PAAD	10F0D40B-C4C4-441B-9CFB-BEF5E44AA91E	66	Female	STAGE IA	7TH	1021	-24174	0	Not Hispanic Or Latino	9/24/14	No	C25.1	8500/3	C25.1	Yes	Yes	MX	N0	T1	With Tumor	Yes	No	White	No		Yes	0:LIVING	33.56675543	0:ALIVE OR DEAD TUMOR FREE	33.56675543			1:PROGRESSION	25.08465661
TCGA-3A-A9IJ		PAAD	5F468C25-73C3-49D5-BA12-50653DFE2C41	65	Male	STAGE IB	6TH	1854	-23791	0	Not Hispanic Or Latino	9/22/14	No	C25.0	8246/3	C25.0	Yes	No	MX	N0	T2	Tumor Free	Yes	Yes	White	No		No	0:LIVING	60.95275668	0:ALIVE OR DEAD TUMOR FREE	60.95275668	0:DiseaseFree	60.95275668	0:CENSORED	60.95275668
TCGA-3A-A9IL		PAAD	24A40289-96FD-4C1A-A953-45A46A0A0E9D	39	Female	STAGE I	6TH	2741	-14599	0	Not Hispanic Or Latino	9/22/14	No	C25.1	8246/3	C25.1	Yes	No	MX		T1	Tumor Free	Yes	Yes	White	No		No	0:LIVING	90.11408094	0:ALIVE OR DEAD TUMOR FREE	90.11408094			0:CENSORED	90.11408094
TCGA-3A-A9IN		PAAD	DD5074B2-462D-4267-8B9B-5A4C54E5978C	62	Female	STAGE IB	6TH	2084	-22799	0	Not Hispanic Or Latino	9/22/14	No	C25.1	8246/3	C25.1	Yes	No	MX	NX	T2	Tumor Free	No	No	White	Yes		No	0:LIVING	68.51431765	0:ALIVE OR DEAD TUMOR FREE	68.51431765	0:DiseaseFree	68.51431765	0:CENSORED	68.51431765
TCGA-3A-A9IO		PAAD	13CF4E4C-8D5F-4854-A350-428FDF1FF340	55	Male		6TH	1942	-20451	0	Not Hispanic Or Latino	9/22/14	No	C25.1	8246/3	C25.1	Yes	No	MX	NX	TX		No	No	White	No		No	0:LIVING	63.84587566	0:ALIVE OR DEAD TUMOR FREE	63.84587566			0:CENSORED	63.84587566
TCGA-3A-A9IR		PAAD	5898434D-CFA3-4515-A0C0-810D7E515120	64	Female	STAGE IB	7TH	1542	-23406	0	Not Hispanic Or Latino	9/22/14	No	C25.2	8246/3	C25.2	Yes	No	MX	N0	T2	Tumor Free	Yes	No	White	No		No	0:LIVING	50.69533485	0:ALIVE OR DEAD TUMOR FREE	50.69533485	0:DiseaseFree	50.69533485	0:CENSORED	50.69533485
TCGA-3A-A9IS		PAAD	CF825B86-7EC2-4E90-BCCE-3B5637B90B70	67	Male	STAGE IB	7TH	998	-24621	0	Not Hispanic Or Latino	10/24/14	No	C25.1	8246/3	C25.1	Yes		MX	N0	T2	Tumor Free	Yes	No	White			No	0:LIVING	32.81059934	0:ALIVE OR DEAD TUMOR FREE	32.81059934	0:DiseaseFree	32.81059934	0:CENSORED	32.81059934
TCGA-3A-A9IU	PAAD	PAAD	CD9DC5C5-1161-43EA-A617-1356A3B23E16	65	Male	STAGE IIB	7TH		-23998	0	Not Hispanic Or Latino	9/24/14	No	C25.0	8500/3	C25.0	Yes	Yes	MX	N1	T3	With Tumor	Yes	No	White	No		Yes	1:DECEASED	15.05736923	1:DEAD WITH TUMOR	15.05736923			1:PROGRESSION	12.19712661
TCGA-3A-A9IV		PAAD	1C2341F3-558B-4555-90FF-C7A23EF85C0B	59	Female	STAGE IB	7TH	1103	-21732	0	Not Hispanic Or Latino	10/24/14	No	C25.2	8246/3	C25.2	Yes	No	MX	N0	T2	Tumor Free	Yes	No	White	No		No	0:LIVING	36.2626163	0:ALIVE OR DEAD TUMOR FREE	36.2626163	0:DiseaseFree	36.2626163	0:CENSORED	36.2626163
TCGA-3A-A9IX	PAAD	PAAD	959E1F13-360E-4E12-ADD5-BF9A376990D2	40	Male	STAGE IA	7TH	1037	-14729	0	Not Hispanic Or Latino	9/24/14	No	C25.0	8500/3	C25.0	Yes	No	MX	N0	T1	Tumor Free	Yes	No	White	Yes		Yes	0:LIVING	34.09277707	0:ALIVE OR DEAD TUMOR FREE	34.09277707	0:DiseaseFree	34.09277707	0:CENSORED	34.09277707
TCGA-3A-A9IZ	PAAD	PAAD	517E0F20-56CC-470E-8C5F-543EFA10CFB5	47	Male	STAGE IIB	7TH		-17294	0	Hispanic Or Latino	9/24/14	No	C25.0	8500/3	C25.0	Yes	Yes	MX	N1	T3	With Tumor	Yes	No	White	No		Yes	1:DECEASED	10.12591643	1:DEAD WITH TUMOR	10.12591643			1:PROGRESSION	3.583522372
TCGA-3A-A9J0	PAAD	PAAD	A308A5EE-8EA1-47EE-823D-14736D74A925	75	Male	STAGE IIB	7TH	743	-27453	0	Not Hispanic Or Latino	9/24/14	No	C25.0	8500/3	C25.0	Yes	Yes	MX	N1	T3	With Tumor	Yes	No	White	No		Yes	0:LIVING	24.42712957	0:ALIVE OR DEAD TUMOR FREE	24.42712957			1:PROGRESSION	11.93411579
TCGA-3E-AAAY	PAAD	PAAD	A643D0B8-AA50-481C-9F12-F2E634D61D90	67	Male	STAGE IIB	6TH	2285	-24760	0	Not Hispanic Or Latino	6/6/14	No	C25.1	8500/3	C25.1	Yes	No	MX	N1	T3	With Tumor	Yes	No	White	No		Yes	0:LIVING	75.12246441	0:ALIVE OR DEAD TUMOR FREE	75.12246441	1:Recurred/Progressed	32.44895946	1:PROGRESSION	32.44895946
TCGA-3E-AAAZ	PAAD	PAAD	9D449AA3-B740-4D5A-9AEA-880B6F84CFF4	71	Male	STAGE IIA	6TH		-26234	0	Hispanic Or Latino	6/6/14	No	C25.0	8500/3	C25.0	Yes	Yes	MX	N0	T3	With Tumor	Yes	No	White			Yes	1:DECEASED	71.73620015	0:ALIVE OR DEAD TUMOR FREE	71.73620015			1:PROGRESSION	52.60216326
TCGA-F2-6879	PAAD	PAAD	8d9bd437-8b4b-4da5-87ba-6b5790f05022	57	Male	STAGE IIB	6TH		-20984	0		6/11/12	No	C25.0	8140/3	C25.0	Yes	Yes	M0	N1	T3	With Tumor	Yes	No	White	No		Yes	1:DECEASED	10.98070158	1:DEAD WITH TUMOR	10.98070158	1:Recurred/Progressed	6.016372423	1:PROGRESSION	6.016372423
TCGA-F2-6880		PAAD	c60a4c63-607b-4d59-8625-bc5d20207647	70	Male	STAGE IIB	6TH	289	-25809	0		6/11/12	No	C25.0	8140/3	C25.0	Yes		M0	N1	T3	Tumor Free	Yes	No	White	No		No	0:LIVING	9.698523852	0:ALIVE OR DEAD TUMOR FREE	9.698523852	0:DiseaseFree	9.698523852	0:CENSORED	9.698523852
TCGA-F2-7273		PAAD	4c9e6085-41c3-4cfe-ad3d-5f94196a86e0	54	Male	STAGE IIB	7TH	360	-20071	0	Not Hispanic Or Latino	6/11/12	No	C25.9	8140/3	C25.9	Yes	Yes	M0	N1	T3	With Tumor	Yes	No	Black or African American	Yes		No	1:DECEASED	19.46280041	1:DEAD WITH TUMOR	19.46280041			1:PROGRESSION	8.416346122
TCGA-F2-7276		PAAD	e4babd46-005a-4af3-8041-131648d9c2c6	64	Male	STAGE IIB	7TH		-23713	0	Not Hispanic Or Latino	6/11/12	No	C25.9	8140/3	C25.9	Yes	No	M0	N1	T3	With Tumor	Yes	No	White	No		No	1:DECEASED	7.101292041	1:DEAD WITH TUMOR	7.101292041			1:PROGRESSION	7.101292041
TCGA-F2-A44G	PAAD	PAAD	20094E3E-CEE3-41DD-8553-1FC393117786	79	Female	STAGE IIB	7TH	153	-29150	0	Not Hispanic Or Latino	11/1/12	No	C25.0	8140/3	C25.0	Yes	Yes	M0	N1	T3	Tumor Free	Yes	Yes	White	Yes		Yes	1:DECEASED	7.660190025	1:DEAD WITH TUMOR	7.660190025	1:Recurred/Progressed	7.035539337	1:PROGRESSION	7.035539337
TCGA-F2-A44H	PAAD	PAAD	570F9947-1CE5-49C7-9619-49439DF6C7A9	65	Male	STAGE IIA	7TH	586	-24007	0	Not Hispanic Or Latino	11/1/12	No	C25.0	8140/3	C25.0	Yes	No	M0	N0	T3	Tumor Free	Yes	No	White	Yes		Yes	0:LIVING	19.2655423	0:ALIVE OR DEAD TUMOR FREE	19.2655423	0:DiseaseFree	19.2655423	0:CENSORED	19.2655423
TCGA-F2-A7TX	PAAD	PAAD	1F5494C4-E26C-4512-96D9-30412B5B32CE	77	Male	STAGE IIB	7TH		-28239	0		3/27/14	No	C25.0	8500/3	C25.0	Yes	No	M0	N1	T3	With Tumor	Yes	No	White	No		Yes	1:DECEASED	3.123253444	1:DEAD WITH TUMOR	3.123253444			1:PROGRESSION	3.123253444
TCGA-F2-A8YN	PAAD	PAAD	5DBB4642-6636-4D67-9E73-25C7312AEC44	76	Male	STAGE IIA	7TH	517	-28047	0	Not Hispanic Or Latino	3/10/14	No	C25.0	8500/3	C25.0	Yes	No	M0	N0	T3	With Tumor	Yes	No	White	No		Yes	0:LIVING	16.99707401	0:ALIVE OR DEAD TUMOR FREE	16.99707401			0:CENSORED	16.99707401
TCGA-FB-A4P5	PAAD	PAAD	B2E29F26-29AF-4E2D-84DD-C513B4A07C70	69	Female	STAGE IIB	7TH	4	-25412	0	Not Hispanic Or Latino	2/11/13	No	C25.0	8500/3	C25.0	Yes		MX	N1	T3		Yes	No	White			Yes	1:DECEASED	5.884867015	1:DEAD WITH TUMOR	5.884867015			1:PROGRESSION	5.884867015
TCGA-FB-A4P6		PAAD	9246C642-3231-4137-A24B-3EFAE151B655	54	Male	STAGE IIB	7TH	767	-19904	0	Not Hispanic Or Latino	2/11/13	No	C25.0	8500/3	C25.0	Yes	Yes	MX	N1	T3		Yes	No	White	Yes		No	0:LIVING	25.21616202	0:ALIVE OR DEAD TUMOR FREE	25.21616202	1:Recurred/Progressed	20.38333827	1:PROGRESSION	20.38333827
TCGA-FB-A545	PAAD	PAAD	B0CB81AD-3C20-4D56-AB7D-F64C0CAEE1CE	72	Female	STAGE IIB	7TH	385	-26635	0	Not Hispanic Or Latino	3/22/13	No	C25.1	8500/3	C25.1	Yes	No	M0	N1	T3		Yes	No	White	Yes		Yes	1:DECEASED	24.06548969	1:DEAD WITH TUMOR	24.06548969	1:Recurred/Progressed	12.42726107	1:PROGRESSION	12.42726107
TCGA-FB-A5VM	PAAD	PAAD	40D9B9F7-42B7-4CFD-AF95-660777AD0529	74	Male	STAGE IB	7TH	449	-27362	0	Not Hispanic Or Latino	5/24/13	No	C25.0	8500/3	C25.0	Yes	No	M0	N0	T2		Yes	No	White	No		Yes	1:DECEASED	16.37242332	1:DEAD WITH TUMOR	16.37242332			1:PROGRESSION	5.819114311
TCGA-FB-A78T	PAAD	PAAD	2AD10199-1381-42B7-B54F-DA34C1B1D3C0	71	Female	STAGE IIB	7TH	1	-26179	0	Not Hispanic Or Latino	11/13/13	No	C25.0	8500/3	C25.0	Yes		M0	N1	T3		Yes	No	White	No		Yes	1:DECEASED	12.32863202	1:DEAD WITH TUMOR	12.32863202	0:DiseaseFree	12.32863202	0:CENSORED	12.32863202
TCGA-FB-A7DR	PAAD	PAAD	D47E214D-EFBC-436D-B928-303D1F5135C4	48	Male	STAGE IIA	7TH	166	-17649	0	Not Hispanic Or Latino	11/13/13	No	C25.0	8480/3	C25.0	Yes		M0	NX	T3	Tumor Free	No	No	Asian	No		Yes	1:DECEASED	11.60535227	1:DEAD WITH TUMOR	11.60535227	0:DiseaseFree	11.60535227	0:CENSORED	11.60535227
TCGA-FB-AAPP		PAAD	1422BC35-4597-4E76-AA75-8E79613E67D5	71	Male	STAGE IIB	7TH		-26239	0	Not Hispanic Or Latino	5/22/14	No	C25.0	8500/3	C25.0	Yes	Yes	MX	N1	T3	With Tumor	Yes	No	White	Yes		No	1:DECEASED	15.94503074	1:DEAD WITH TUMOR	15.94503074			1:PROGRESSION	4.931452806
TCGA-FB-AAPQ	PAAD	PAAD	ECDD0E44-0ADD-4A08-A3F8-AB2F51DF7AFD	65	Male	STAGE IIB	7TH		-24078	0	Not Hispanic Or Latino	5/22/14	No	C25.0	8500/3	C25.0	Yes		MX	N1	T3		Yes	No	White	No		Yes	1:DECEASED	37.15027781		37.15027781			0:CENSORED	37.15027781
TCGA-FB-AAPS	PAAD	PAAD	2048D0F9-ED9F-46DF-BCD4-3DFD9137670F	62	Female	STAGE IIB	7TH	228	-22981	0	Not Hispanic Or Latino	5/22/14	No	C25.0	8500/3	C25.0	Yes		MX	N1	T2		Yes	No	White	Yes		Yes	0:LIVING	7.495808265	0:ALIVE OR DEAD TUMOR FREE	7.495808265			0:CENSORED	7.495808265
TCGA-FB-AAPU	PAAD	PAAD	712335E1-F1E9-44B9-957C-497EA5E8FA2F	41	Female	STAGE IIA	7TH		-15129	0	Not Hispanic Or Latino	5/22/14	No	C25.0	8500/3	C25.0	Yes	No	MX	N0	T3	With Tumor	Yes	No	Asian	No		Yes	1:DECEASED	12.52589013	1:DEAD WITH TUMOR	12.52589013			1:PROGRESSION	12.52589013
TCGA-FB-AAPY	PAAD	PAAD	953359DA-E535-48E6-97DC-1B4CCAD6A671	71	Male	STAGE IIB	7TH		-26085	0	Not Hispanic Or Latino	5/22/14	No	C25.0	8500/3	C25.0	Yes	No	MX	N1	T2	Tumor Free	Yes	No	White	Yes		Yes	1:DECEASED	34.81605681	0:ALIVE OR DEAD TUMOR FREE	34.81605681	0:DiseaseFree	34.81605681	0:CENSORED	34.81605681
TCGA-FB-AAPZ	PAAD	PAAD	F2313562-C894-486D-A9B6-ED362E12A32A	54	Male	STAGE IIB	7TH	716	-19847	0	Not Hispanic Or Latino	7/22/14	No	C25.0	8500/3	C25.0	Yes	Yes	MX	N1	T2	Tumor Free	Yes	No	White	No		Yes	0:LIVING	23.53946806	0:ALIVE OR DEAD TUMOR FREE	23.53946806	1:Recurred/Progressed	23.53946806	1:PROGRESSION	23.53946806
TCGA-FB-AAQ0	PAAD	PAAD	81B6B844-D760-4146-9B01-1C4B2596EB77	68	Male	STAGE IIA	7TH		-24988	0	Not Hispanic Or Latino	5/22/14	No	C25.0	8500/3	C25.0	Yes	No	MX	N0	T3	Tumor Free	Yes	No	White	No		Yes	1:DECEASED	15.55051452	0:ALIVE OR DEAD TUMOR FREE	15.55051452	0:DiseaseFree	15.55051452	0:CENSORED	15.55051452
TCGA-FB-AAQ1	PAAD	PAAD	FF8DAC97-42FF-4F48-81C4-50315AD8DE58	49	Male	STAGE IIB	7TH		-18172	0	Not Hispanic Or Latino	5/23/14	No	C25.0	8500/3	C25.0	Yes		MX	N1	T3	With Tumor	Yes	No	White	No		Yes	1:DECEASED	4.043791301	1:DEAD WITH TUMOR	4.043791301			1:PROGRESSION	4.043791301
TCGA-FB-AAQ2	PAAD	PAAD	F5558DC7-5BEF-426F-A6BF-B704FD5DBDA0	81	Female	STAGE IIB	7TH		-29585	0	Not Hispanic Or Latino	7/22/14	No	C25.0	8500/3	C25.0	Yes	Yes	MX	N1	T3	With Tumor	Yes	No	White	No		Yes	1:DECEASED	5.030081862	1:DEAD WITH TUMOR	5.030081862			1:PROGRESSION	3.024624388
TCGA-FB-AAQ3	PAAD	PAAD	5965CD7B-F384-4473-826A-8381E362D10E	65	Female	STAGE IIB	7TH		-23953	0	Not Hispanic Or Latino	7/22/14	No	C25.0	8500/3	C25.0	Yes	No	MX	N1	T3	Tumor Free	Yes	No	White	No		Yes	1:DECEASED	1.019166913	0:ALIVE OR DEAD TUMOR FREE	1.019166913	0:DiseaseFree	1.019166913	0:CENSORED	1.019166913
TCGA-FB-AAQ6	PAAD	PAAD	8475C44D-E091-4C65-B1B4-9A77AE3C0E1D	85	Male	STAGE IA	7TH		-31319	0	Not Hispanic Or Latino	7/22/14	No	C25.2	8500/3	C25.2	Yes	Yes	MX	N0	T1	With Tumor	Yes	Yes	White	No		Yes	1:DECEASED	8.021829898	1:DEAD WITH TUMOR	8.021829898			1:PROGRESSION	7.002662985
TCGA-FZ-5919		PAAD	ff03311b-d20d-49ee-8de4-d4487c3f2633	59	Female	STAGE IIB	6TH		-21611	0	Not Hispanic Or Latino	3/12/13	No	C25.0	8500/3	C25.0	Yes	Yes	MX	N1	T3	With Tumor	Yes	No	White	No		No	1:DECEASED	24.36137686	1:DEAD WITH TUMOR	24.36137686			1:PROGRESSION	1.808199362
TCGA-FZ-5920		PAAD	a1d138fb-bba7-44d2-8071-c14470634e4c	52	Male	STAGE IIB	6TH		-19287	0	Not Hispanic Or Latino	6/14/13	No	C25.0	8500/3	C25.0	Yes		M0	N1	T3		Yes	No	Black or African American	No		No	1:DECEASED	2.005457474		2.005457474			0:CENSORED	2.005457474
TCGA-FZ-5921		PAAD	345a375c-15cc-453a-8054-e68a35178082	85	Female	STAGE IIB	6TH		-31074	0		7/1/14	No	C25.0	8500/3	C25.0	Yes	Yes	M0	N1	T3	With Tumor	Yes	No		Yes		No	1:DECEASED	5.095834566	1:DEAD WITH TUMOR	5.095834566			1:PROGRESSION	3.38626426
TCGA-FZ-5922		PAAD	a46fb053-616d-41e4-b38b-2bccf17125c0	81	Male	STAGE IIA	6TH		-29633	0	Not Hispanic Or Latino	6/14/13	No	C25.0	8500/3	C25.0	Yes	Yes	M0	N0	T3	With Tumor	Yes	No	White	No		No	1:DECEASED	36.1968636	1:DEAD WITH TUMOR	36.1968636			1:PROGRESSION	24.32850051
TCGA-FZ-5923		PAAD	7ebe2e36-4692-4b4b-a75d-b75972f664c2	71	Male	STAGE IV	6TH		-26216	0	Not Hispanic Or Latino	1/17/13	No	C25.0	8500/3	C25.0	Yes	No	M1	N1	T4	Tumor Free	Yes	No	White	No		No	1:DECEASED	20.35046191	1:DEAD WITH TUMOR	20.35046191			1:PROGRESSION	20.35046191
TCGA-FZ-5924		PAAD	4fcfd545-c259-4a9d-a393-7135795048a8	83	Male	STAGE IIA	6TH		-30571	0	Not Hispanic Or Latino	1/16/13	No	C25.0	8500/3	C25.0	Yes		M0	N1	T3	With Tumor	Yes	Yes	White	No		No	1:DECEASED	15.78064898	1:DEAD WITH TUMOR	15.78064898			1:PROGRESSION	15.78064898
TCGA-FZ-5926		PAAD	735dd13d-33a5-4fac-bc55-3f37e9b16e57	73	Female	STAGE III	5TH		-26881	0	Not Hispanic Or Latino	1/17/13	No	C25.0	8500/3	C25.0	Yes		M0	N1	T3	With Tumor	Yes	No	White	No		No	1:DECEASED	17.78610645	1:DEAD WITH TUMOR	17.78610645			1:PROGRESSION	17.78610645
TCGA-H6-8124	PAAD	PAAD	7e4e5633-6f83-4b46-b6eb-64b3f2866ba3	56	Female	STAGE IIB	7TH	392	-20741	0	Not Hispanic Or Latino	6/5/12	No	C25.0	8140/3	C25.0	Yes	Yes	M0	N1	T3		Yes	No	White	Yes		Yes	0:LIVING	12.88753	0:ALIVE OR DEAD TUMOR FREE	12.88753	1:Recurred/Progressed	8.514975178	1:PROGRESSION	8.514975178
TCGA-H6-A45N	PAAD	PAAD	758B70F6-8064-4F43-AABE-E5F968FE2955	88	Female	STAGE IIB	7TH	233	-32475	0	Not Hispanic Or Latino	12/14/12	No	C25.2	8140/3	C25.2	Yes	Yes	MX	N1	T3		Yes	Yes	White	No		Yes	1:DECEASED	13.84094421	1:DEAD WITH TUMOR	13.84094421			1:PROGRESSION	11.93411579
TCGA-H8-A6C1		PAAD	3E09FD70-6464-42F6-96A6-B51D7C298FC5	53	Male	STAGE IIA	7TH	671	-19677	0	Not Hispanic Or Latino	12/2/13	No	C25.0	8140/3	C25.0	Yes	Yes	MX	N0	T3	Tumor Free	Yes	No	White	No		No	0:LIVING	22.06003222	0:ALIVE OR DEAD TUMOR FREE	22.06003222			1:PROGRESSION	14.95874018
TCGA-HV-A5A3	PAAD	PAAD	D4F66F06-9289-45C1-B9EB-AAEF991A4BB6	50	Male	STAGE IIA	7TH		-18475	0		9/4/13	No	C25.1	8500/3	C25.1	Yes	No	MX	NX	T3	Tumor Free	Yes	No	Asian	No		Yes	1:DECEASED	4.208173061	0:ALIVE OR DEAD TUMOR FREE	4.208173061	0:DiseaseFree	4.208173061	0:CENSORED	4.208173061
TCGA-HV-A5A4	PAAD	PAAD	3264459C-ADEB-486E-AB8F-274574441593	72	Female	STAGE IIA	7TH	232	-26311	0		9/5/13	No	C25.2	8500/3	C25.2	Yes	No	MX	N0	T3			No	Asian	No		Yes	0:LIVING	7.627313673	0:ALIVE OR DEAD TUMOR FREE	7.627313673	0:DiseaseFree	7.627313673	0:CENSORED	7.627313673
TCGA-HV-A5A5	PAAD	PAAD	1B31D2E9-5B05-4FFF-88D6-3A95BF8F8D43	61	Female	STAGE IIB	7TH	289	-22329	0		9/9/13	No	C25.0	8500/3	C25.0	Yes	No	M0	N1	T3		Yes	No	Asian	No		Yes	0:LIVING	9.50126574	0:ALIVE OR DEAD TUMOR FREE	9.50126574	0:DiseaseFree	9.50126574	0:CENSORED	9.50126574
TCGA-HV-A5A6	PAAD	PAAD	40FC7973-91C4-4FA8-A105-7FC3D6F3817C	65	Female	STAGE IIB	7TH	1953	-24025	0		9/5/13	No	C25.0	8500/3	C25.0	Yes	Yes	M0	N1B	T3		Yes	No	Asian	No		Yes	1:DECEASED	66.93625275	0:ALIVE OR DEAD TUMOR FREE	66.93625275	1:Recurred/Progressed	49.67616793	1:PROGRESSION	49.67616793
TCGA-HV-A7OL	PAAD	PAAD	2E0701E1-E16F-457F-B939-7B1128F4A58B	70	Male	STAGE IIA	7TH	252	-25768	0		4/30/15	No	C25.0	8500/3	C25.0	Yes	Yes	MX	N0	T3		No	No	Asian	No		Yes	0:LIVING	8.284840714	0:ALIVE OR DEAD TUMOR FREE	8.284840714			1:PROGRESSION	4.043791301
TCGA-HV-A7OP	PAAD	PAAD	5C51FBFE-153C-4CD2-97BD-E444DAA0B20F	72	Male	STAGE IIB	7TH	978	-26322	0		11/3/14	No	C25.0	8500/3	C25.0	Yes	Yes	M0	N1	T3		Yes	No	Asian	Yes		Yes	0:LIVING	32.1530723	0:ALIVE OR DEAD TUMOR FREE	32.1530723			1:PROGRESSION	11.2437124
TCGA-HV-AA8V	PAAD	PAAD	0FA89FBC-307A-48D5-ADCE-192556755C22	50	Male	STAGE IIB	7TH	920	-18357	0		4/30/15	No	C25.0	8500/3	C25.0	Yes	Yes	MX	N1	T3		Yes	No	Asian	No		Yes	0:LIVING	30.24624388	0:ALIVE OR DEAD TUMOR FREE	30.24624388			1:PROGRESSION	17.29296117
TCGA-HV-AA8X	PAAD	PAAD	16B38977-AEA1-4C75-89EC-4FB551F652DD	75	Female	STAGE IIB	7TH		-27662	0		4/30/15	No	C25.1	8500/3	C25.1	Yes	Yes	MX	N1	T2	With Tumor	Yes	No	Asian	No		Yes	1:DECEASED	17.49021929	1:DEAD WITH TUMOR	17.49021929			1:PROGRESSION	12.32863202
TCGA-HZ-7289	PAAD	PAAD	1521ac6d-31f7-4240-9d54-4f7600e78e16	77	Male	STAGE IIB	7TH	240	-28174	0	Not Hispanic Or Latino	12/2/12	No	C25.0	8140/3	C25.0	Yes	Yes	MX	N1	T3		Yes	Yes	White	No		Yes	1:DECEASED	21.7312687	1:DEAD WITH TUMOR	21.7312687			1:PROGRESSION	7.495808265
TCGA-HZ-7918		PAAD	620e0648-ec20-4a12-a6cb-5546fe829c77	72	Male	STAGE IIB	7TH	969	-26573	0	Not Hispanic Or Latino	12/2/12	No	C25.0	8500/3	C25.0	Yes	Yes	M0	N1	T3		Yes	No	White	Yes		No	0:LIVING	31.85718513	0:ALIVE OR DEAD TUMOR FREE	31.85718513	1:Recurred/Progressed	17.81898281	1:PROGRESSION	17.81898281
TCGA-HZ-7919	PAAD	PAAD	2faea98a-edf7-4e92-bfb7-f91a36259872	52	Female	STAGE IIB	7TH	20	-19064	0	Not Hispanic Or Latino	12/2/12	No	C25.0	8500/3	C25.0	Yes		M0	N1	T3		Yes	No	White			Yes	1:DECEASED	19.49567676	1:DEAD WITH TUMOR	19.49567676			1:PROGRESSION	19.49567676
TCGA-HZ-7920		PAAD	1fe937f7-b4e5-4cf6-be9b-215a012533c6	71	Male	STAGE IB	7TH	0	-26167	0	Not Hispanic Or Latino	12/3/12	No	C25.0	8500/3	C25.0	Yes	No	MX	N0	T2	Tumor Free	Yes	No	White	Yes		No	1:DECEASED	7.758819081	0:ALIVE OR DEAD TUMOR FREE	7.758819081	0:DiseaseFree	7.758819081	0:CENSORED	7.758819081
TCGA-HZ-7922	PAAD	PAAD	6f777943-ffcb-46d9-872d-514559dee00d	61	Female	STAGE IIB	7TH	4	-22413	0	Not Hispanic Or Latino	12/2/12	No	C25.0	8500/3	C25.0	Yes	No	MX	N1	T3		Yes	No	White			Yes	0:LIVING	0.131505408	0:ALIVE OR DEAD TUMOR FREE	0.131505408			0:CENSORED	0.131505408
TCGA-HZ-7923		PAAD	565ee830-5236-4414-aeaa-48ea7eb3b753	65	Male	STAGE IIA	7TH	314	-23760	0	Not Hispanic Or Latino	10/2/12	No	C25.0	8500/3	C25.0	Yes	No	MX	N0	T3		Yes	No	White	No		No	0:LIVING	10.32317454	0:ALIVE OR DEAD TUMOR FREE	10.32317454	0:DiseaseFree	10.32317454	0:CENSORED	10.32317454
TCGA-HZ-7924		PAAD	ad220f0d-06b7-4dad-a87d-36dff31c8623	60	Female	STAGE IIA	7TH	840	-22090	0	Not Hispanic Or Latino	12/2/12	No	C25.0	8500/3	C25.0	Yes	Yes	MX	N0	T3		Yes	No	White	No		No	0:LIVING	27.61613571	0:ALIVE OR DEAD TUMOR FREE	27.61613571	1:Recurred/Progressed	27.32024855	1:PROGRESSION	27.32024855
TCGA-HZ-7925	PAAD	PAAD	f91eb33d-76f0-418c-9962-11a5b31ca1dc	66	Male	STAGE IIB	7TH	361	-24150	0	Not Hispanic Or Latino	12/2/12	No	C25.0	8500/3	C25.0	Yes	Yes	MX	N1	T3		Yes	No	White	No		Yes	1:DECEASED	20.18608015	1:DEAD WITH TUMOR	20.18608015	1:Recurred/Progressed	11.96699214	1:PROGRESSION	11.96699214
TCGA-HZ-7926	PAAD	PAAD	2be42cc2-9b97-4821-afc2-d1e42eb3932d	57	Male	STAGE IIB	7TH	8	-21024	0	Not Hispanic Or Latino	12/2/12	No	C25.0	8500/3	C25.0	Yes	Yes	MX	N1	T3		Yes	No	Black or African American			Yes	1:DECEASED	17.02995036	1:DEAD WITH TUMOR	17.02995036			1:PROGRESSION	11.17795969
TCGA-HZ-8001	PAAD	PAAD	55cee1dd-15a0-4717-a281-63e08e2cfdf9	69	Male	STAGE III	7TH	706	-25227	0	Not Hispanic Or Latino	10/2/12	No	C25.0	8500/3	C25.0	Yes	No	MX	N0	T4	Tumor Free	Yes	No	White	No		Yes	0:LIVING	23.21070454	0:ALIVE OR DEAD TUMOR FREE	23.21070454	0:DiseaseFree	23.21070454	0:CENSORED	23.21070454
TCGA-HZ-8002	PAAD	PAAD	4b37b026-1d41-4bad-8996-7cb1f0e569af	61	Male	STAGE IIB	7TH	24	-22433	0	Not Hispanic Or Latino	10/2/12	No	C25.0	8500/3	C25.0	Yes		MX	N1	T3		Yes	No	White	No		Yes	1:DECEASED	12.03274485	1:DEAD WITH TUMOR	12.03274485			1:PROGRESSION	12.03274485
TCGA-HZ-8003	PAAD	PAAD	68c0bc1b-3195-4ed6-8345-3ca53dfc54fc	65	Female	STAGE IIB	7TH	21	-23868	0	Not Hispanic Or Latino	10/2/12	No	C25.0	8500/3	C25.0	Yes	Yes	MX	N1	T3		Yes	No	White	No		Yes	1:DECEASED	19.59430582	1:DEAD WITH TUMOR	19.59430582			1:PROGRESSION	19.59430582
TCGA-HZ-8005	PAAD	PAAD	21814c02-6aa5-4b98-8fd8-41ca0b04ccd2	81	Male	STAGE IIB	7TH		-29674	0	Not Hispanic Or Latino	10/8/12	No	C25.9	8500/3	C25.9	Yes	No	MX	N1	T3	With Tumor	Yes	No	White	No		Yes	1:DECEASED	3.945162245	1:DEAD WITH TUMOR	3.945162245			1:PROGRESSION	3.945162245
TCGA-HZ-8315	PAAD	PAAD	02dbd5fa-e31f-4486-8df8-5b851f2e92bd	54	Female	STAGE IIA	7TH	28	-19839	0	Not Hispanic Or Latino	9/28/12	No	C25.0	8500/3	C25.0	Yes		MX	N0	T3	With Tumor	Yes	No	White			Yes	1:DECEASED	9.83002926	1:DEAD WITH TUMOR	9.83002926			1:PROGRESSION	9.83002926
TCGA-HZ-8317	PAAD	PAAD	a2fd0991-cfbd-4162-8ca9-2ed096f54a14	69	Female	STAGE IIB	7TH	16	-25214	0	Not Hispanic Or Latino	10/17/12	No	C25.0	8500/3	C25.0	Yes	No	MX	N1	T3	With Tumor	Yes	No	White	Yes		Yes	1:DECEASED	12.42726107	1:DEAD WITH TUMOR	12.42726107			1:PROGRESSION	12.42726107
TCGA-HZ-8519		PAAD	70c2c861-01de-47bc-abfd-b7d14d68e1a1	73	Male	STAGE IA	7TH	454	-26947	0	Not Hispanic Or Latino	1/11/13	No	C25.0	8140/3	C25.0	Yes	No	MX	N0	T1	Tumor Free	Yes	No	White	Yes		No	0:LIVING	14.92586383	0:ALIVE OR DEAD TUMOR FREE	14.92586383	0:DiseaseFree	14.92586383	0:CENSORED	14.92586383
TCGA-HZ-8636	PAAD	PAAD	02ef2e1a-5afe-4c00-a3ea-7f4a153f1da4	58	Female	STAGE IV	7TH	5	-21501	0	Not Hispanic Or Latino	1/25/13	No	C25.2	8500/3	C25.2	Yes	No	M1	N0	T3	With Tumor	Yes	No	White			Yes	1:DECEASED	17.91761186	1:DEAD WITH TUMOR	17.91761186			1:PROGRESSION	17.91761186
TCGA-HZ-8637	PAAD	PAAD	459028fd-0cd8-4e6d-a668-71fd60bd0a37	76	Female	STAGE IIB	7TH	0	-27929	0	Hispanic Or Latino	1/11/13	No	C25.0	8500/3	C25.0	Yes	No	MX	N1	T3		Yes	No	White	Yes		Yes	1:DECEASED	16.99707401	0:ALIVE OR DEAD TUMOR FREE	16.99707401	0:DiseaseFree	16.99707401	0:CENSORED	16.99707401
TCGA-HZ-8638	PAAD	PAAD	5f9a5aba-8db8-45cc-8784-c5058445bd6f	84	Female	STAGE IA	7TH	91	-30821	0	Not Hispanic Or Latino	1/11/13	No	C25.0	8480/3	C25.0	Yes	No	MX	N0	T1	Tumor Free	Yes	No	White	No		Yes	1:DECEASED	4.964329158	0:ALIVE OR DEAD TUMOR FREE	4.964329158	0:DiseaseFree	4.964329158	0:CENSORED	4.964329158
TCGA-HZ-A49G	PAAD	PAAD	47CB93BC-8F6B-4B2A-804C-BB4FC78DF9E1	58	Female	STAGE IIB	7TH	660	-21491	0	Not Hispanic Or Latino	2/21/13	No	C25.0	8500/3	C25.0	Yes	No	MX	N1	T2	With Tumor	Yes	No	White	Yes		Yes	0:LIVING	21.69839235	0:ALIVE OR DEAD TUMOR FREE	21.69839235			0:CENSORED	21.69839235
TCGA-HZ-A49H	PAAD	PAAD	17142718-742E-464A-8E0F-A6B9AC8FAD75	68	Female	STAGE IIB	7TH	491	-24891	0	Not Hispanic Or Latino	2/21/13	No	C25.0	8500/3	C25.0	Yes	No	MX	N1	T3	Tumor Free	Yes	No	White	No		Yes	0:LIVING	16.14228885	0:ALIVE OR DEAD TUMOR FREE	16.14228885	0:DiseaseFree	16.14228885	0:CENSORED	16.14228885
TCGA-HZ-A49I	PAAD	PAAD	27286A38-1035-4A22-9EBC-874DF8C49026	77	Male	STAGE IIB	7TH	0	-28454	0	Not Hispanic Or Latino	2/21/13	No	C25.0	8500/3	C25.0	Yes	No	MX	N1	T3	With Tumor	Yes	No	White	Yes		Yes	1:DECEASED	10.12591643	1:DEAD WITH TUMOR	10.12591643			1:PROGRESSION	10.12591643
TCGA-HZ-A4BH	PAAD	PAAD	2C636FB4-C341-4C55-B920-27BC2D40C815	75	Male	STAGE IIB	7TH	194	-27637	0		1/25/13	No	C25.0	8500/3	C25.0	Yes		MX	N1B	T3		Yes	No	White			Yes	0:LIVING	6.378012296	0:ALIVE OR DEAD TUMOR FREE	6.378012296			0:CENSORED	6.378012296
TCGA-HZ-A4BK	PAAD	PAAD	514D12B0-6F60-406E-BDE9-A090E918EBFF	72	Male	STAGE IIB	7TH	657	-26503	0	Not Hispanic Or Latino	1/25/13	No	C25.0	8140/3	C25.0	Yes	No	MX	N1	T3		Yes	Yes	White	Yes		Yes	0:LIVING	21.59976329	0:ALIVE OR DEAD TUMOR FREE	21.59976329			0:CENSORED	21.59976329
TCGA-HZ-A77O	PAAD	PAAD	FE01A390-F45E-4352-A253-AF8EF7EE9628	77	Female	STAGE IIB	7TH	11	-28434	0	Not Hispanic Or Latino	3/29/14	No	C25.0	8500/3	C25.0	Yes	Yes	MX	N1	T2	Tumor Free	Yes	No	White	No		Yes	1:DECEASED	5.260216326	1:DEAD WITH TUMOR	5.260216326	1:Recurred/Progressed	3.2218825	1:PROGRESSION	3.2218825
TCGA-HZ-A77P	PAAD	PAAD	5971A597-1E16-4F6D-8D7B-0E69C6BDCEAD	77	Male	STAGE IIB	7TH	330	-28403	0	Not Hispanic Or Latino	3/29/14	No	C25.0	8140/3	C25.0	Yes	No	MX	N1	T3	Tumor Free	Yes	No	White	No		Yes	0:LIVING	10.84919617	0:ALIVE OR DEAD TUMOR FREE	10.84919617	0:DiseaseFree	10.84919617	0:CENSORED	10.84919617
TCGA-HZ-A77Q	PAAD	PAAD	CE9E0431-19A1-4EA9-85B0-44A9E9792E03	55	Female	STAGE IIB	7TH	33	-20366	0	Not Hispanic Or Latino	3/29/14	No	C25.0	8140/3	C25.0	Yes	No	MX	N1	T3	Tumor Free	Yes	Yes	White			Yes	0:LIVING	1.084919617	0:ALIVE OR DEAD TUMOR FREE	1.084919617			0:CENSORED	1.084919617
TCGA-HZ-A8P0	PAAD	PAAD	98F1D0EB-0977-4F53-A3B1-E6875A34C27B	76	Male	STAGE IIB	7TH	0	-27850	0	Not Hispanic Or Latino	3/29/14	No	C25.0	8500/3	C25.0	Yes	No	MX	N1	T3	Tumor Free	Yes	Yes	White			Yes	0:LIVING	0	0:ALIVE OR DEAD TUMOR FREE	0			0:CENSORED	0
TCGA-HZ-A8P1	PAAD	PAAD	B8E0F4FB-C916-43B8-AFD2-8077A7E3AEBC	81	Male	STAGE IB	7TH	7	-29631	0	Not Hispanic Or Latino	3/29/14	No	C25.2	8500/3	C25.2	Yes	No	MX	N0	T2	Tumor Free	Yes	No	White			Yes	0:LIVING	0.230134464	0:ALIVE OR DEAD TUMOR FREE	0.230134464			0:CENSORED	0.230134464
TCGA-HZ-A9TJ	PAAD	PAAD	94CD2278-7C76-423B-A44B-564776211A07	70	Male	STAGE IV	7TH	603	-25849	0	Not Hispanic Or Latino	5/1/15	No	C25.2	8140/3	C25.2	Yes	Yes	M1	N0	T3	With Tumor	Yes	No	White	No		Yes	0:LIVING	19.82444028	0:ALIVE OR DEAD TUMOR FREE	19.82444028			1:PROGRESSION	18.24637538
TCGA-IB-7644	PAAD	PAAD	1782bf45-7350-4053-8dd1-45faf4ed8dd9	65	Female	STAGE IV	7TH	347	-24043	0	Not Hispanic Or Latino	2/8/13	No	C25.0	8500/3	C25.0	Yes	No	M1	N1	T3	With Tumor	Yes	No	White	No		Yes	1:DECEASED	12.9532827	1:DEAD WITH TUMOR	12.9532827			1:PROGRESSION	10.06016372
TCGA-IB-7645	PAAD	PAAD	7a1d9862-910b-403e-9eab-697dc65618c7	44	Female	STAGE IIB	6TH		-16126	0		2/8/13	No	C25.0	8500/3	C25.0	Yes	Yes	M0	N1	T3	With Tumor	Yes	No		No		Yes	1:DECEASED	49.38028076	1:DEAD WITH TUMOR	49.38028076			1:PROGRESSION	32.35033041
TCGA-IB-7646	PAAD	PAAD	d1e0f479-77dd-42cd-89cb-c1eeac60c10a	60	Male	STAGE IIB	6TH		-22148	0	Not Hispanic Or Latino	2/8/13	No	C25.0	8500/3	C25.0	Yes	No	M0	N1	T3	With Tumor	Yes	No	White	No		Yes	1:DECEASED	4.767071046	1:DEAD WITH TUMOR	4.767071046			1:PROGRESSION	4.339678469
TCGA-IB-7647	PAAD	PAAD	d14154a5-9c8a-4c55-8c2d-64f3cad7b7d5	41	Male	STAGE IIB	6TH		-15188	0	Not Hispanic Or Latino	2/8/13	No	C25.0	8500/3	C25.0	Yes	Yes	M0	N1	T3	With Tumor	Yes	No	White	No		Yes	1:DECEASED	21.89565046	1:DEAD WITH TUMOR	21.89565046			1:PROGRESSION	12.8217773
TCGA-IB-7649	PAAD	PAAD	ec9ac713-08e9-4559-b606-5f58d2c4df50	73	Female	STAGE IIB	6TH		-26773	0		2/11/13	No	C25.0	8500/3	C25.0	Yes	No	M0	N1	T3		Yes	No		No		Yes	1:DECEASED	15.3532564		15.3532564			1:PROGRESSION	9.271131275
TCGA-IB-7651	PAAD	PAAD	3559f697-8fec-4f36-962c-632272fe9c9c	64	Female	STAGE IIB	6TH		-23580	0	Not Hispanic Or Latino	2/11/13	No	C25.0	8500/3	C25.0	Yes	Yes	M0	N1	T3	With Tumor	Yes	No	White	No		Yes	1:DECEASED	19.82444028	1:DEAD WITH TUMOR	19.82444028	1:Recurred/Progressed	16.1751652	1:PROGRESSION	16.1751652
TCGA-IB-7652	PAAD	PAAD	178e68c0-4cb8-4042-a942-5a159ec1e12b	49	Female	STAGE IIB	7TH	1116	-18129	0	Not Hispanic Or Latino	2/11/13	No	C25.9	8500/3	C25.9	Yes	No	M0	N1	T3	Tumor Free	Yes	No	Asian	No		Yes	0:LIVING	36.69000888	0:ALIVE OR DEAD TUMOR FREE	36.69000888	0:DiseaseFree	36.69000888	0:CENSORED	36.69000888
TCGA-IB-7885	PAAD	PAAD	77e49007-3e44-4157-beae-8f7e94234c78	78	Female	STAGE IIB	7TH	1257	-28554	0	Not Hispanic Or Latino	2/11/13	No	C25.9	8500/3	C25.9	Yes	No	M0	N1	T3	With Tumor	Yes	No	White	No		Yes	0:LIVING	41.32557451	0:ALIVE OR DEAD TUMOR FREE	41.32557451	0:DiseaseFree	41.32557451	0:CENSORED	41.32557451
TCGA-IB-7886	PAAD	PAAD	f73dfd7f-e054-46ff-9485-e8d05afe2da6	80	Male	STAGE IIB	7TH		-29319	0	Not Hispanic Or Latino	2/8/13	No	C25.9	8500/3	C25.9	Yes	No	M0	N1	T3	Tumor Free	Yes	No	White	No		Yes	1:DECEASED	4.043791301	0:ALIVE OR DEAD TUMOR FREE	4.043791301	0:DiseaseFree	4.043791301	0:CENSORED	4.043791301
TCGA-IB-7887	PAAD	PAAD	fe699c36-82ef-45dd-b636-8c18a9ef6c76	62	Female	STAGE IIB	7TH		-22990	0	Not Hispanic Or Latino	2/11/13	No	C25.9	8500/3	C25.9	Yes	No	M0	N1	T3		Yes	No	White	No		Yes	1:DECEASED	3.616398724	1:DEAD WITH TUMOR	3.616398724			0:CENSORED	3.616398724
TCGA-IB-7888	PAAD	PAAD	05d2adb3-5c6d-4edc-ba4c-bdbf628f4eee	66	Female	STAGE IIA	6TH		-24117	0	Not Hispanic Or Latino	2/12/13	No	C25.9	8500/3	C25.9	Yes	No	M0	N0	T3	With Tumor	Yes	No	Black or African American	No		Yes	1:DECEASED	43.79130092	1:DEAD WITH TUMOR	43.79130092			1:PROGRESSION	14.03820232
TCGA-IB-7889	PAAD	PAAD	31e66b80-c684-4ee8-82ae-36d00f36bc88	85	Female	STAGE IIB	7TH		-31393	0	Not Hispanic Or Latino	2/12/13	No	C25.9	8500/3	C25.9	Yes	No	M0	N1	T3	With Tumor	Yes	No	White	No		Yes	1:DECEASED	15.81352533	1:DEAD WITH TUMOR	15.81352533			1:PROGRESSION	11.57247592
TCGA-IB-7890	PAAD	PAAD	5494af7d-403a-423b-b7ff-e6db9c117e93	73	Male	STAGE IB	6TH		-26747	0		2/12/13	No	C25.9	8500/3	C25.9	Yes	Yes	M0	N0	T2	With Tumor	Yes	No		No		Yes	1:DECEASED	19.66005852	1:DEAD WITH TUMOR	19.66005852			1:PROGRESSION	17.06282671
TCGA-IB-7891	PAAD	PAAD	ca2da39a-263c-4238-9826-de7d52e63d0f	49	Female	STAGE IIB	7TH	648	-18202	0	Not Hispanic Or Latino	2/11/13	No	C25.9	8500/3	C25.9	Yes	Yes	M0	N1	T3	Tumor Free	Yes	No	White	No		Yes	1:DECEASED	30.01610941	1:DEAD WITH TUMOR	30.01610941	1:Recurred/Progressed	17.26008482	1:PROGRESSION	17.26008482
TCGA-IB-7893	PAAD	PAAD	0944ce65-a89a-4916-b90a-f674b334281e	64	Male	STAGE IIA	6TH		-23703	0	Not Hispanic Or Latino	2/8/13	No	C25.9	8500/3	C25.9	Yes	Yes	M0	N0	T3	With Tumor	Yes	No	White	No		Yes	1:DECEASED	3.846533189	1:DEAD WITH TUMOR	3.846533189			1:PROGRESSION	2.630108163
TCGA-IB-7897	PAAD	PAAD	01775b06-5836-469c-8537-120cb8cc94e9	53	Female	STAGE IIB	6TH		-19718	0	Not Hispanic Or Latino	2/11/13	No	C25.9	8500/3	C25.9	Yes	No	M0	N1	T3	With Tumor	Yes	No	White	No		Yes	1:DECEASED	15.97790709	1:DEAD WITH TUMOR	15.97790709			1:PROGRESSION	13.05191176
TCGA-IB-8126	PAAD	PAAD	4387a2c2-8007-4735-a48c-34a2b476018e	79	Female	STAGE III	7TH	462	-29213	0	Not Hispanic Or Latino	2/11/13	No	C25.0	8500/3	C25.0	Yes	Yes	M0	N1	T4	With Tumor	Yes	No	White	No		Yes	0:LIVING	15.18887464	0:ALIVE OR DEAD TUMOR FREE	15.18887464			1:PROGRESSION	2.728737219
TCGA-IB-8127	PAAD	PAAD	0b4443a0-087d-47e7-9e67-795eac6750c3	59	Male	STAGE IIB	7TH	522	-21676	0	Not Hispanic Or Latino	2/12/13	No	C25.0	8500/3	C25.0	Yes	Yes	M0	N1	T3	Tumor Free	Yes	No	White	No		Yes	0:LIVING	17.16145577	0:ALIVE OR DEAD TUMOR FREE	17.16145577	1:Recurred/Progressed	15.97790709	1:PROGRESSION	15.97790709
TCGA-IB-A5SO	PAAD	PAAD	C6388925-C0A1-4610-A6B9-D9D9500D88C6	71	Male	STAGE IIB	7TH	329	-26129	0		5/8/13	No	C25.0	8500/3	C25.0	Yes	Yes	M0	N1	T3	With Tumor	Yes	No	White	No		Yes	1:DECEASED	11.9998685	1:DEAD WITH TUMOR	11.9998685			1:PROGRESSION	9.073873163
TCGA-IB-A5SP	PAAD	PAAD	BD73ED94-5F4F-4EB3-8B9B-391AF4422D0E	77	Male	STAGE IIA	7TH	482	-28317	0		5/8/13	No	C25.0	8500/3	C25.0	Yes	No	M0	N0	T3	With Tumor	Yes	No	White	No		Yes	0:LIVING	15.84640168	0:ALIVE OR DEAD TUMOR FREE	15.84640168			1:PROGRESSION	9.862905612
TCGA-IB-A5SQ	PAAD	PAAD	4F87E061-E773-48F2-84BA-32401396500E	56	Female	STAGE IB	7TH		-20760	0	Not Hispanic Or Latino	5/8/13	No	C25.0	8500/3	C25.0	Yes	Yes	M0	N0	T2	With Tumor	Yes	No	White	No		Yes	1:DECEASED	7.199921097	1:DEAD WITH TUMOR	7.199921097	1:Recurred/Progressed	6.476641352	1:PROGRESSION	6.476641352
TCGA-IB-A5SS	PAAD	PAAD	31ACA8A3-7107-4B9D-8B6A-C07CAA2A9339	64	Female	STAGE IIB	7TH		-23431	0	Not Hispanic Or Latino	5/8/13	No	C25.0	8500/3	C25.0	Yes	No	M0	N1	T3	With Tumor	Yes	Yes	White	No		Yes	1:DECEASED	15.12312194	1:DEAD WITH TUMOR	15.12312194	1:Recurred/Progressed	2.169839235	1:PROGRESSION	2.169839235
TCGA-IB-A5ST	PAAD	PAAD	6C0EA771-EA86-4DB6-994A-2372B2B8F536	64	Female	STAGE IIB	7TH	635	-23672	0	Not Hispanic Or Latino	5/8/13	No	C25.0	8500/3	C25.0	Yes	No	M0	N1	T3	Tumor Free	Yes	No	White	No		Yes	0:LIVING	20.87648355	0:ALIVE OR DEAD TUMOR FREE	20.87648355	0:DiseaseFree	20.87648355	0:CENSORED	20.87648355
TCGA-IB-A6UF	PAAD	PAAD	56A1B8FF-A71C-4E5F-9C3C-D8162FF896AA	63	Male	STAGE IIB	7TH	666	-23152	0	Not Hispanic Or Latino	10/3/13	No	C25.0	8500/3	C25.0	Yes	Yes	M0	N1	T3		Yes	No	White	No		Yes	0:LIVING	21.89565046	0:ALIVE OR DEAD TUMOR FREE	21.89565046			1:PROGRESSION	19.49567676
TCGA-IB-A6UG	PAAD	PAAD	45E48080-0B27-45F4-8149-1AE7E36C6933	65	Male	STAGE IIB	7TH		-23751	0	Not Hispanic Or Latino	10/3/13	No	C25.0	8500/3	C25.0	Yes	No	M0	N1	T3	With Tumor	Yes	No	White	No		Yes	1:DECEASED	1.347930434	0:ALIVE OR DEAD TUMOR FREE	1.347930434			1:PROGRESSION	1.347930434
TCGA-IB-A7LX	PAAD	PAAD	712C2F78-C736-42CE-B689-A954C5290987	57	Male	STAGE IIB	7TH		-20898	0	Not Hispanic Or Latino	2/4/14	No	C25.0	8500/3	C25.0	Yes	Yes	MX	N1	T3	With Tumor	Yes	No	White	No		Yes	1:DECEASED	8.21908801	1:DEAD WITH TUMOR	8.21908801			1:PROGRESSION	0.230134464
TCGA-IB-A7M4	PAAD	PAAD	6A0A280D-4A30-4071-AFE7-DE6B82A6E34C	81	Male	STAGE IIB	7TH	483	-29792	0	Not Hispanic Or Latino	2/4/14	No	C25.1	8500/3	C25.1	Yes	No	MX	N1	T3	Tumor Free	Yes	No	White	No		Yes	0:LIVING	15.87927804	0:ALIVE OR DEAD TUMOR FREE	15.87927804	0:DiseaseFree	15.87927804	0:CENSORED	15.87927804
TCGA-IB-AAUM	PAAD	PAAD	CFDA26B9-D417-425C-9A72-FA76CA4B296C	76	Male	STAGE IIB	7TH	8	-28013	0	Not Hispanic Or Latino	7/14/14	No	C25.0	8500/3	C25.0	Yes	No	M0	N1	T2	With Tumor	Yes	No	White	No		Yes	0:LIVING	0.263010816	0:ALIVE OR DEAD TUMOR FREE	0.263010816			0:CENSORED	0.263010816
TCGA-IB-AAUN	PAAD	PAAD	638B1A6A-C222-414C-96BC-F259F0AFB278	74	Female	STAGE IB	7TH		-27128	0	Not Hispanic Or Latino	7/8/14	No	C25.0	8500/3	C25.0	Yes	No	M0	N0	T2		Yes	No	White	No		Yes	1:DECEASED	4.734194694		4.734194694	1:Recurred/Progressed	4.306802117	1:PROGRESSION	4.306802117
TCGA-IB-AAUO	PAAD	PAAD	869E61D6-FBBF-4CA2-BE1A-57B82A03C7A1	64	Female	STAGE IIB	7TH		-23622	0	Not Hispanic Or Latino	7/8/14	No	C25.0	8500/3	C25.0	Yes	Yes	M0	N1	T3	With Tumor	Yes	No	White	No		Yes	1:DECEASED	7.857448138	1:DEAD WITH TUMOR	7.857448138			1:PROGRESSION	2.432850051
TCGA-IB-AAUP	PAAD	PAAD	0A3C8161-4186-4C95-8288-9928D6DB0355	68	Male	STAGE IIB	7TH	431	-24864	0	Not Hispanic Or Latino	6/24/14	No	C25.0	8500/3	C25.0	Yes	No	M0	N1	T3	Tumor Free	Yes	No	White	No		Yes	0:LIVING	14.16970773	0:ALIVE OR DEAD TUMOR FREE	14.16970773	0:DiseaseFree	14.16970773	0:CENSORED	14.16970773
TCGA-IB-AAUQ	PAAD	PAAD	AFE89625-B355-454D-8C0B-B4161EDD69F8	50	Male	STAGE IIB	7TH		-18315	0	Not Hispanic Or Latino	7/8/14	No	C25.2	8500/3	C25.2	Yes	No	M0	N1	T3	With Tumor	Yes	No	White	No		Yes	1:DECEASED	6.016372423	1:DEAD WITH TUMOR	6.016372423			1:PROGRESSION	3.517769668
TCGA-IB-AAUR	PAAD	PAAD	6788E0E5-B67F-4FE6-AABB-6D0430AE2D06	67	Male	STAGE IIB	7TH	338	-24576	0	Not Hispanic Or Latino	7/8/14	No	C25.0	8500/3	C25.0	Yes	Yes	M0	N1	T3	With Tumor	Yes	No	White	No		Yes	0:LIVING	11.11220699	0:ALIVE OR DEAD TUMOR FREE	11.11220699			1:PROGRESSION	10.45467995
TCGA-IB-AAUS	PAAD	PAAD	69285F58-9B70-4262-ACC0-8CF3D47540C3	84	Female	STAGE IIB	7TH	225	-30684	0	Not Hispanic Or Latino	7/8/14	No	C25.0	8500/3	C25.0	Yes	No	M0	N1	T3	With Tumor	Yes	No	White	No		Yes	0:LIVING	7.397179209	0:ALIVE OR DEAD TUMOR FREE	7.397179209			0:CENSORED	7.397179209
TCGA-IB-AAUT		PAAD	88EAEBFC-D740-4CDC-88F5-DF5E08633E2D	65	Male	STAGE IIB	7TH	287	-23801	0	Not Hispanic Or Latino	6/24/14	No	C25.0	8480/3	C25.0	Yes	No	M0	N1	T2	With Tumor	Yes	No	White	No		No	0:LIVING	9.435513036	0:ALIVE OR DEAD TUMOR FREE	9.435513036	0:DiseaseFree	9.435513036	0:CENSORED	9.435513036
TCGA-IB-AAUU	PAAD	PAAD	A53C919A-4E08-46F1-AF3F-30B16B597C33	35	Male	STAGE IIB	7TH	245	-13127	0	Not Hispanic Or Latino	6/24/14	No	C25.0	8500/3	C25.0	Yes	No	M0	N1	T3	Tumor Free	Yes	No	White	No		Yes	0:LIVING	8.05470625	0:ALIVE OR DEAD TUMOR FREE	8.05470625	0:DiseaseFree	8.05470625	0:CENSORED	8.05470625
TCGA-IB-AAUV		PAAD	6983FC34-9577-45E1-B246-40E18FAB953F	49	Male	STAGE IIB	7TH	404	-18059	0	Not Hispanic Or Latino	6/24/14	No	C25.0	8500/3	C25.0	Yes		M0	N1	T3	Tumor Free	Yes	No	White	No		No	0:LIVING	13.28204622	0:ALIVE OR DEAD TUMOR FREE	13.28204622	0:DiseaseFree	13.28204622	0:CENSORED	13.28204622
TCGA-IB-AAUW		PAAD	18960EB6-2D79-4D12-886A-4CD1E8FC1E21	63	Female	STAGE IIB	7TH	179	-23306	0	Not Hispanic Or Latino	6/24/14	No	C25.0	8500/3	C25.0	Yes	Yes	M0	N1	T3	Tumor Free	Yes	No	White	No		No	1:DECEASED	7.561560969	1:DEAD WITH TUMOR	7.561560969	1:Recurred/Progressed	6.082125127	1:PROGRESSION	6.082125127
TCGA-L1-A7W4		PAAD	AB449860-46E5-485E-ABD5-31C5ABEF2C58	48	Female	STAGE IIB	7TH	164	-17821	0	Not Hispanic Or Latino	2/3/14	No	C25.0	8500/3	C25.0	Yes	Yes	M0	N1	T3	With Tumor	Yes	No	White	No		No	1:DECEASED	9.139625867	1:DEAD WITH TUMOR	9.139625867			1:PROGRESSION	4.241049413
TCGA-LB-A7SX	PAAD	PAAD	5750A6ED-2516-456D-97D4-2F6486845ED8	74	Female	STAGE IIB	7TH	127	-27295	0	Not Hispanic Or Latino	1/3/14	No	C25.0	8500/3	C25.0	Yes	No	MX	N1	T3		Yes	Yes	Black or African American	No		Yes	1:DECEASED	12.92040635	0:ALIVE OR DEAD TUMOR FREE	12.92040635			0:CENSORED	12.92040635
TCGA-LB-A8F3	PAAD	PAAD	F852DE27-B600-44A4-AB30-D74108DFC2E9	64	Female	STAGE IIA	7TH	379	-23624	0	Not Hispanic Or Latino	2/13/14	No	C25.0	8500/3	C25.0	Yes	No	MX	N0	T3		Yes	No	Black or African American	Yes		Yes	0:LIVING	12.46013742	0:ALIVE OR DEAD TUMOR FREE	12.46013742			0:CENSORED	12.46013742
TCGA-LB-A9Q5	PAAD	PAAD	31C23E65-1F18-4F59-8A54-31FEBEDEF8A2	63	Female	STAGE IIB	7TH	155	-23218	0	Not Hispanic Or Latino	5/21/14	No	C25.0	8500/3	C25.0	Yes	Yes	MX	N1	T3		Yes	No	White	Yes		Yes	1:DECEASED	10.29029819	1:DEAD WITH TUMOR	10.29029819			1:PROGRESSION	9.534142092
TCGA-M8-A5N4	PAAD	PAAD	F0A4944C-D6CF-4163-A1AB-189803464B03	48	Female	STAGE IIA	6TH	584	-17628			9/26/13	No	C25.0	8500/3	C25.0	Yes	Yes	M0	N0	T3	With Tumor	Yes	No		Yes		Yes	0:LIVING	19.19978959	0:ALIVE OR DEAD TUMOR FREE	19.19978959			1:PROGRESSION	13.67656245
TCGA-OE-A75W	PAAD	PAAD	4A60E87E-6BC1-4AE0-9CCB-4CDC3E99C608	75	Male	STAGE IIA	7TH	110	-27684	0	Not Hispanic Or Latino	10/29/13	No	C25.2	8500/3	C25.2	Yes	Yes	M0	N0	T3		Yes	No	White	Yes		Yes	1:DECEASED	8.777985995		8.777985995			1:PROGRESSION	4.799947398
TCGA-PZ-A5RE	PAAD	PAAD	C26002E7-ABF1-42B9-BF36-0E97249D872F	44	Female	STAGE IIB	7TH	247	-16255	0	Not Hispanic Or Latino	6/21/13	No	C25.0	8500/3	C25.0	Yes	Yes	MX	N1	T3		Yes	No	White	Yes		Yes	1:DECEASED	15.45188546	1:DEAD WITH TUMOR	15.45188546			1:PROGRESSION	12.92040635
TCGA-Q3-A5QY	PAAD	PAAD	1756244E-13BC-4ED7-8B91-005608803D91	58	Male	STAGE IIB	7TH	416	-21277	0	Not Hispanic Or Latino	4/26/13	No	C25.0	8500/3	C25.0	Yes	No	MX	N1	T3		Yes	No	White	No		Yes	0:LIVING	13.67656245	0:ALIVE OR DEAD TUMOR FREE	13.67656245			0:CENSORED	13.67656245
TCGA-Q3-AA2A	PAAD	PAAD	23908554-B98E-4FF8-98E7-DEE3E2C5FEAF	64	Female	STAGE IB	7TH	95	-23685	0	Not Hispanic Or Latino	3/17/14	No	C25.0	8500/3	C25.0	Yes	No	MX	N1	T3		Yes	No	White	No		Yes	0:LIVING	3.123253444	0:ALIVE OR DEAD TUMOR FREE	3.123253444			0:CENSORED	3.123253444
TCGA-RB-A7B8	PAAD	PAAD	5BFE94ED-88B9-44CE-8BBD-1285AB9678A4	81	Female	STAGE IIB	7TH	36	-29585	0	Not Hispanic Or Latino	12/23/13	No	C25.0	8255/3	C25.0	Yes	Yes	MX	N1	T3	Tumor Free	Yes	No	White	No		Yes	1:DECEASED	15.32038005	1:DEAD WITH TUMOR	15.32038005	1:Recurred/Progressed	14.76148207	1:PROGRESSION	14.76148207
TCGA-RB-AA9M	PAAD	PAAD	9D5C5303-550F-454F-8FD4-8ABCDD311215	43	Male	STAGE IIB	7TH	286	-15807	0	Not Hispanic Or Latino	6/13/14	No	C25.2	8500/3	C25.2	Yes	Yes	MX	N1	T1		Yes	No	White	Yes		Yes	0:LIVING	9.402636683	0:ALIVE OR DEAD TUMOR FREE	9.402636683			1:PROGRESSION	8.482098826
TCGA-RL-AAAS		PAAD	C53D66D9-AD9A-417E-A441-DF5BCF1AE13F	60	Female	STAGE IB	7TH	9	-22126	0	Not Hispanic Or Latino	7/16/14	No	C25.0	8500/3	C25.0	Yes	No	M0	N0	T2	Tumor Free	Yes	No	White	No		No	0:LIVING	0.295887168	0:ALIVE OR DEAD TUMOR FREE	0.295887168	0:DiseaseFree	0.295887168	0:CENSORED	0.295887168
TCGA-S4-A8RM	PAAD	PAAD	C70621CC-C8E1-441D-93EC-BD6922CC7F61	67	Male	STAGE IIB	7TH	737	-24589	0	Not Hispanic Or Latino	3/3/14	No	C25.9	8500/3	C25.9	Yes	No	MX	N1	T3	Tumor Free	Yes	No	White	No		Yes	0:LIVING	24.22987145	0:ALIVE OR DEAD TUMOR FREE	24.22987145	0:DiseaseFree	24.22987145	0:CENSORED	24.22987145
TCGA-S4-A8RO	PAAD	PAAD	A9C0F3A1-01EB-4F01-B58A-708B2960E685	75	Female	STAGE IIB	7TH	525	-27645	0	Not Hispanic Or Latino	3/3/14	No	C25.0	8500/3	C25.0	Yes	Yes	MX	N1	T3	Tumor Free	Yes	Yes	White	Yes		Yes	0:LIVING	17.26008482	0:ALIVE OR DEAD TUMOR FREE	17.26008482	1:Recurred/Progressed	9.567018444	1:PROGRESSION	9.567018444
TCGA-S4-A8RP	PAAD	PAAD	CE2BFD9E-6382-47BB-9FD1-B77AFE57E948	77	Female	STAGE IIB	7TH		-28353	0		3/3/14	No	C25.0	8500/3	C25.0	Yes		MX	N1	T3		Yes	No	White	Yes		Yes	1:DECEASED	23.07919913		23.07919913			0:CENSORED	23.07919913
TCGA-US-A774	PAAD	PAAD	09FD6D9E-C715-4D57-88F9-238DD74C79A7	76	Female	STAGE IIB	7TH		-27957	0	Not Hispanic Or Latino	12/16/13	No	C25.0	8500/3	C25.0	Yes	Yes	MX	N1	T3	With Tumor	Yes	No	White	No		Yes	1:DECEASED	22.84906467	1:DEAD WITH TUMOR	22.84906467			1:PROGRESSION	12.03274485
TCGA-US-A776	PAAD	PAAD	D211E0C1-7968-4343-8AAE-27FAB0039367	61	Male	STAGE IIA	7TH	1216	-22283	0	Not Hispanic Or Latino	12/16/13	No	C25.0	8480/3	C25.0	Yes	No	MX	N0	T3	Tumor Free	Yes	No	White	No		Yes	0:LIVING	39.97764408	0:ALIVE OR DEAD TUMOR FREE	39.97764408	0:DiseaseFree	39.97764408	0:CENSORED	39.97764408
TCGA-US-A779	PAAD	PAAD	53C94A86-1B4D-4833-A169-D990C460B301	54	Female	STAGE IIB	7TH		-20051	0	Not Hispanic Or Latino	12/17/13	No	C25.0	8500/3	C25.0	Yes		MX	N1B	T3	With Tumor	Yes	No	White			Yes	1:DECEASED	16.79981589	1:DEAD WITH TUMOR	16.79981589			1:PROGRESSION	16.79981589
TCGA-US-A77E	PAAD	PAAD	5AA57FFF-4515-4076-8798-55015BB4F156	73	Male	STAGE IIB	7TH		-26745	0	Not Hispanic Or Latino	12/17/13	No	C25.0	8140/3	C25.0	Yes	Yes	MX	N1	T3	With Tumor	Yes	Yes	White	No		Yes	1:DECEASED	14.13683138	1:DEAD WITH TUMOR	14.13683138			1:PROGRESSION	5.457474439
TCGA-US-A77G	PAAD	PAAD	74AA6675-28B7-46DC-9015-F07A07C7B018	64	Male	STAGE IIB	7TH		-23443	0	Not Hispanic Or Latino	12/16/13	No	C25.0	8500/3	C25.0	Yes		MX	N1	T3	Tumor Free	Yes	No	White	No		Yes	1:DECEASED	0.394516225	0:ALIVE OR DEAD TUMOR FREE	0.394516225			0:CENSORED	0.394516225
TCGA-US-A77J		PAAD	3A3A8FE1-E35C-45D0-AA0B-4FEFA9EE9183	81	Female	STAGE IIB	7TH		-29904	0	Not Hispanic Or Latino	12/16/13	No	C25.0	8500/3	C25.0	Yes		MX	N1B	T3	With Tumor	Yes	No	White			No	1:DECEASED	18.67376796	1:DEAD WITH TUMOR	18.67376796			1:PROGRESSION	18.67376796
TCGA-XD-AAUG	PAAD	PAAD	F89D429F-4747-468B-B894-89583BD8AB02	66	Female	STAGE IV	7TH	420	-24291	0	Not Hispanic Or Latino	6/5/14	No	C25.1	8500/3	C25.1	Yes	No	M1	N1	T3		Yes	No	White	No		Yes	0:LIVING	13.80806786	0:ALIVE OR DEAD TUMOR FREE	13.80806786			0:CENSORED	13.80806786
TCGA-XD-AAUH	PAAD	PAAD	B46B5A4C-59FC-4769-B05A-D15F9AAA753A	57	Female	STAGE IIB	7TH	395	-20858	0	Not Hispanic Or Latino	6/5/14	No	C25.0	8500/3	C25.0	Yes	Yes	M0	N1	T3		Yes	No	White	Yes		Yes	0:LIVING	12.98615906	0:ALIVE OR DEAD TUMOR FREE	12.98615906			1:PROGRESSION	2.860242628
TCGA-XD-AAUI	PAAD	PAAD	9A2DB69E-D429-45D4-89CA-A2C4E0CFC116	50	Female	STAGE IIB	7TH	202	-18607	0	Not Hispanic Or Latino	6/5/14	No	C25.0	8500/3	C25.0	Yes	Yes	MX	N1	T3	With Tumor	Yes	No	White	No		Yes	1:DECEASED	12.03274485	1:DEAD WITH TUMOR	12.03274485			1:PROGRESSION	5.753361607
TCGA-XD-AAUL	PAAD	PAAD	597A5A56-244B-4218-A55D-5D08217EA28C	56	Male	STAGE IIA	7TH	498	-20607	0	Not Hispanic Or Latino	6/5/14	No	C25.0	8500/3	C25.0	Yes	No	MX	N0	T3		Yes	Yes	White	No		Yes	0:LIVING	16.37242332	0:ALIVE OR DEAD TUMOR FREE	16.37242332	0:DiseaseFree	16.37242332	0:CENSORED	16.37242332
TCGA-XN-A8T3	PAAD	PAAD	DD7BCDD8-1660-4DAB-9860-9D136C4CEE77	67	Male	STAGE IB	7TH	951	-24810	0	Hispanic Or Latino	2/9/15	No	C25.0	8500/3	C25.0	Yes	Yes	M0	N0	T2	With Tumor	Yes	No	White	Yes		Yes	0:LIVING	31.26541079	0:ALIVE OR DEAD TUMOR FREE	31.26541079			0:CENSORED	31.26541079
TCGA-XN-A8T5	PAAD	PAAD	382B279F-87E1-4DBC-A2CA-C1DFDE1CF254	53	Female	STAGE IB	7TH	720	-19707	0	Hispanic Or Latino	2/9/15	No	C25.0	8500/3	C25.0	Yes	Yes	M0	N0	T2	With Tumor	Yes	No	White	Yes		Yes	0:LIVING	23.67097347	0:ALIVE OR DEAD TUMOR FREE	23.67097347			1:PROGRESSION	7.956077194
TCGA-YB-A89D	PAAD	PAAD	B84B58C7-95B8-4162-8E61-414F8FE422C6	59	Male	STAGE IIB	7TH	350	-21792	0	Not Hispanic Or Latino	2/28/14	No	C25.1	8500/3	C25.1	Yes	No	MX	N1	T3	Tumor Free	Yes	No	White	Yes		Yes	0:LIVING	11.50672321	0:ALIVE OR DEAD TUMOR FREE	11.50672321	0:DiseaseFree	11.50672321	0:CENSORED	11.50672321
TCGA-YH-A8SY	PAAD	PAAD	503D7E36-DF78-428D-9971-09FF707645C2	73	Female	STAGE III	7TH	388	-26859	0	Not Hispanic Or Latino	5/13/14	No	C25.0	8140/3	C25.0	Yes		MX	N1	T3		Yes	No	White	Yes		Yes	0:LIVING	12.75602459	0:ALIVE OR DEAD TUMOR FREE	12.75602459			0:CENSORED	12.75602459
TCGA-YY-A8LH	PAAD	PAAD	EDE2E8A7-465E-4725-880D-519899ABA0C0	61	Female	STAGE IIB	6TH	2016	-22376	0	Not Hispanic Or Latino	4/3/14	No	C25.0	8500/3	C25.0	Yes	No	MX	N1	T3	Tumor Free	Yes	No	White	Yes		Yes	0:LIVING	66.27872571	0:ALIVE OR DEAD TUMOR FREE	66.27872571	0:DiseaseFree	66.27872571	0:CENSORED	66.27872571
TCGA-Z5-AAPL	PAAD	PAAD	6A4E10B6-E6C4-4210-AE4D-0D8E8D0CB3EC	74	Female	STAGE IIA	7TH	467	-27152	0	Not Hispanic Or Latino	11/13/14	No	C25.9	8500/3	C25.9	Yes	No	M0	N0	T3	Tumor Free	Yes	No	White	No		Yes	0:LIVING	15.3532564	0:ALIVE OR DEAD TUMOR FREE	15.3532564	0:DiseaseFree	15.3532564	0:CENSORED	15.3532564
