# Supplementary material for: PLA2G16 expression predicts prognosis and gemcitabine sensitivity in patients with pancreatic cancer
Source: PeerJ. 2025 May 30;13:e19517. doi: 10.7717/peerj.19517 (PMC12129006; doi:10.7717/peerj.19517)
Supplement: Supplemental Information 4 — PZF/PZFX files must be opened using GraphPad Prism. [file peerj-13-19517-s004.zip › FIG 2/FIG 2D/data_timeline_treatment.txt]

PATIENT_ID	START_DATE	STOP_DATE	EVENT_TYPE	TREATMENT_TYPE	TREATMENT_SUBTYPE	AGENT	NUMBER_OF_CYCLES	PRESCRIBED_DOSE	PRESCRIBED_DOSE_UNITS	REGIMEN_NUMBER	REGIMEN_INDICATION	REGIMEN_INDICATION_NOTES	MEASURE_OF_RESPONSE	CLINICAL_TRIAL_DRUG_CLASSIFICATION	ROUTE_OF_ADMINISTRATION	ROUTE_OF_ADMINISTRATION-2	THERAPY_ONGOING	TOTAL_DOSE	TOTAL_DOSE_UNITS	TX_ON_CLINICAL_TRIAL	ANATOMIC_TREATMENT_SITE	COURSE_NUMBER	NUMBER_OF_FRACTIONS	RADIATION_DOSAGE	RADIATION_TREATMENT_ONGOING	RADIATION_TYPE	RADIATION_UNITS	PHARM_REGIMEN	STEM_CELL_TRANSPLANTATION	STEM_CELL_TRANSPLANTATION_TYPE
TCGA-2J-AAB1	38	59	Treatment	Chemotherapy		Gemcitabine											No			No
TCGA-2J-AAB4	145	187	Treatment	Chemotherapy		Gemcitabine											No			No
TCGA-2J-AAB8	64	262	Treatment	Chemotherapy		Gemcitabine											No			No
TCGA-2J-AAB9	50	308	Treatment	Chemotherapy		Gemcitabine											No			No
TCGA-2J-AABE	49	91	Treatment	Chemotherapy		Gemcitabine											No			No
TCGA-2J-AABE	112	185	Treatment	Chemotherapy		Fluorouracil											No			No
TCGA-2J-AABE	206	243	Treatment	Radiation Therapy		Radiation 1															Primary Tumor Field		28	5040	No	External	cgy
TCGA-2J-AABF	69	244	Treatment	Chemotherapy		Gemcitabine											No			No
TCGA-2J-AABF	96	134	Treatment	Radiation Therapy		Radiation 1															Primary Tumor Field		28	5040	No	External	cgy
TCGA-2J-AABH	40	229	Treatment	Chemotherapy		Gemcitabine											No			No
TCGA-2J-AABI	103	222	Treatment	Chemotherapy		Gemcitabine											No			No
TCGA-2J-AABI	55	83	Treatment	Radiation Therapy		Radiation 1															Primary Tumor Field		28	5040	No	External	cgy
TCGA-2J-AABK	44	81	Treatment	Radiation Therapy		Radiation 1															Primary Tumor Field		28	5040	No	External	cgy
TCGA-2J-AABO	57		Treatment	Chemotherapy		Gemcitabine											No			No
TCGA-2J-AABO	117	159	Treatment	Radiation Therapy		Radiation 1															Primary Tumor Field		28	5040	No	External	cgy
TCGA-2J-AABP	54	237	Treatment	Chemotherapy		Gemcitabine											No			No
TCGA-2J-AABR	43	252	Treatment	Chemotherapy		Gemcitabine											No			No
TCGA-2J-AABR	130	165	Treatment	Radiation Therapy		Radiation 1															Primary Tumor Field		25	4500	No	External	cgy
TCGA-2J-AABT	90		Treatment	Chemotherapy		Gemcitabine											No			No
TCGA-2J-AABU	69	139	Treatment	Chemotherapy		Gemcitabine											No			No
TCGA-2J-AABV	97	126	Treatment	Chemotherapy		Gemcitabine											No			No
TCGA-2L-AAQA	82	126	Treatment	Chemotherapy		Gemcitabine							clinical progressive disease				No			No
TCGA-2L-AAQI	42	72	Treatment	Chemotherapy		Gemcitabine							clinical progressive disease				No			No
TCGA-2L-AAQJ	50	171	Treatment	Chemotherapy		Gemcitabine							clinical progressive disease				No			No
TCGA-3A-A9I5	78	211	Treatment	Chemotherapy		Gemcitabine							complete response				No			Yes
TCGA-3A-A9I5	110	147	Treatment	Chemotherapy		Fluorouracil							complete response				No			Yes
TCGA-3A-A9I5	110	147	Treatment	Radiation Therapy		Radiation 1							complete response								Regional Site		28	5040	No	External	cgy
TCGA-3A-A9I7	191	203	Treatment	Chemotherapy		Capecitabine											No			No
TCGA-3A-A9I7	103	139	Treatment	Chemotherapy		Fluorouracil											No			No
TCGA-3A-A9I7	72	86	Treatment	Chemotherapy		Gemcitabine											No			No
TCGA-3A-A9I7	103	139	Treatment	Radiation Therapy		Radiation 1															Primary Tumor Field		25	5000	No	External	cgy
TCGA-3A-A9I9	518	620	Treatment	Hormone Therapy		Dexamethasone											No			No
TCGA-3A-A9I9	518	620	Treatment	Hormone Therapy		Megestrol Acetate											No			No
TCGA-3A-A9I9	294	336	Treatment	Chemotherapy		Oxaliplatin							stable disease				No			No
TCGA-3A-A9I9	97	336	Treatment	Chemotherapy		Fluorouracil							stable disease				No			No
TCGA-3A-A9I9	73	265	Treatment	Chemotherapy		Gemcitabine							stable disease				No			No
TCGA-3A-A9I9	518	620	Treatment	Chemotherapy		Fluorouracil							clinical progressive disease				No			No
TCGA-3A-A9I9	518	620	Treatment	Chemotherapy		Oxaliplatin							clinical progressive disease				No			No
TCGA-3A-A9I9	97	134	Treatment	Radiation Therapy		Radiation 1							stable disease								Primary Tumor Field		25	5000	No	External
TCGA-3A-A9IC	168	245	Treatment	Chemotherapy		Gemcitabine							stable disease				No			No
TCGA-3A-A9IC	125	151	Treatment	Chemotherapy		Fluorouracil							stable disease				No			No
TCGA-3A-A9IC	98	105	Treatment	Chemotherapy		Gemcitabine							stable disease				No			No
TCGA-3A-A9IC	512	722	Treatment	Chemotherapy		Gemcitabine							clinical progressive disease				No			No
TCGA-3A-A9IC	125	159	Treatment	Radiation Therapy		Radiation 1							stable disease								Regional Site		25	5000	No	External	cgy
TCGA-3A-A9IH	71	237	Treatment	Chemotherapy		Gemcitabine							stable disease				No			No
TCGA-3A-A9IH	379	538	Treatment	Chemotherapy		Oxaliplatin							stable disease				No			No
TCGA-3A-A9IH	379		Treatment	Chemotherapy		Fluorouracil											Yes			No
TCGA-3A-A9IH	379		Treatment	Chemotherapy		Leucovorin											Yes			No
TCGA-3A-A9IH	763		Treatment	Chemotherapy		Irinotecan											Yes			No
TCGA-3A-A9IN	193	231	Treatment	Chemotherapy		Capecitabine											No			No
TCGA-3A-A9IN	193	231	Treatment	Radiation Therapy		Radiation 1															Primary Tumor Field		28	5040	No	External	cgy
TCGA-3A-A9IU	89	371	Treatment	Chemotherapy		Gemcitabine											No			No
TCGA-3A-A9IX	97	128	Treatment	Chemotherapy		Fluorouracil							complete response				No			No
TCGA-3A-A9IX	155	239	Treatment	Chemotherapy		Gemcitabine							complete response				No			No
TCGA-3A-A9IX	96	128	Treatment	Radiation Therapy		Radiation 1							complete response								Primary Tumor Field		25	5000	No	External	cgy
TCGA-3A-A9IZ	111	224	Treatment	Chemotherapy		Gemcitabine							clinical progressive disease				No			No
TCGA-3A-A9J0	153	335	Treatment	Chemotherapy		Gemcitabine							clinical progressive disease				No			No
TCGA-3A-A9J0	393		Treatment	Chemotherapy		Leucovorin											Yes			No
TCGA-3A-A9J0	393		Treatment	Chemotherapy		Fluorouracil											Yes			No
TCGA-3A-A9J0	393	470	Treatment	Chemotherapy		Irinotecan											No			No
TCGA-3A-A9J0	393		Treatment	Chemotherapy		Oxaliplatin											Yes			No
TCGA-3E-AAAY	42		Treatment	Chemotherapy		Gemcitabine											No			No
TCGA-3E-AAAZ	1332	1789	Treatment	Chemotherapy		Docetaxel							partial response				No			No
TCGA-3E-AAAZ	1332	1789	Treatment	Chemotherapy		Capecitabine											No			No
TCGA-3E-AAAZ	1332	1789	Treatment	Chemotherapy		Gemcitabine							partial response				No			No
TCGA-F2-6879	190	225	Treatment	Chemotherapy		Gemcitabine							partial response				No			No
TCGA-F2-6880	77	167	Treatment	Chemotherapy		Gemcitabine							complete response				No			No
TCGA-F2-7273	53	90	Treatment	Chemotherapy		Capecitabine							clinical progressive disease				No			No
TCGA-F2-7273	123	221	Treatment	Chemotherapy		Gemcitabine							stable disease				No			No
TCGA-F2-7273	280		Treatment	Chemotherapy		Oxaliplatin											Yes			No
TCGA-F2-7273	280		Treatment	Chemotherapy		Irinotecan											Yes			No
TCGA-F2-7273	280		Treatment	Ancillary		Leucovorin											Yes			No
TCGA-F2-7273	280		Treatment	Chemotherapy		Fluorouracil											Yes			No
TCGA-F2-7273	53	90	Treatment	Radiation Therapy		Radiation 1							radiographic progressive disease								Primary Tumor Field				No	External
TCGA-F2-7276	41	141	Treatment	Chemotherapy		Gemcitabine							clinical progressive disease				No			No
TCGA-F2-A44G	60	75	Treatment	Chemotherapy		Gemcitabine							complete response				No			No
TCGA-F2-A44G	98	144	Treatment	Chemotherapy		Capecitabine							complete response				No			No
TCGA-F2-A44G	98	144	Treatment	Radiation Therapy		Radiation 1							complete response								Primary Tumor Field		28	5440	No	External	cgy
TCGA-F2-A44H	98	196	Treatment	Chemotherapy		Gemcitabine							complete response				No			No
TCGA-F2-A44H	228	267	Treatment	Chemotherapy		Capecitabine							complete response				No			No
TCGA-F2-A44H	228	267	Treatment	Radiation Therapy		Radiation 1							complete response								Primary Tumor Field			5040	No	External	cgy
TCGA-F2-A8YN	116	147	Treatment	Chemotherapy		Gemcitabine							clinical progressive disease				No			No
TCGA-FB-A4P5	73	138	Treatment	Chemotherapy		Cisplatin											No			No
TCGA-FB-A4P6	130	221	Treatment	Chemotherapy		Gemcitabine											No			No
TCGA-FB-A4P6	55	96	Treatment	Chemotherapy		Capecitabine											No			No
TCGA-FB-A4P6	698	726	Treatment	Chemotherapy		Irinotecan							complete response				No			No
TCGA-FB-A4P6	698	726	Treatment	Chemotherapy		Fluorouracil							complete response				No			No
TCGA-FB-A4P6	698	726	Treatment	Chemotherapy		Oxaliplatin							complete response				No			No
TCGA-FB-A4P6	55	96	Treatment	Radiation Therapy		Radiation 1															Primary Tumor Field		26	4680	No	External	cgy
TCGA-FB-A545	113	224	Treatment	Chemotherapy		Fluorouracil							complete response				No			No
TCGA-FB-A545	113	224	Treatment	Chemotherapy		Gemcitabine							complete response				No			No
TCGA-FB-A545	457	634	Treatment	Chemotherapy		Fluorouracil							clinical progressive disease				No			No
TCGA-FB-A545	457	634	Treatment	Ancillary		Leucovorin							clinical progressive disease				No			No
TCGA-FB-A545	457	634	Treatment	Chemotherapy		Oxaliplatin							clinical progressive disease				No			No
TCGA-FB-A545	113	149	Treatment	Radiation Therapy		Radiation 1							complete response								Primary Tumor Field		25	45	No	External	gy
TCGA-FB-A545	150	154	Treatment	Radiation Therapy		Radiation 2							complete response								Primary Tumor Field		3	5.4	No	External	gy
TCGA-FB-A5VM	77	162	Treatment	Chemotherapy		Gemcitabine							clinical progressive disease				No			No
TCGA-FB-A5VM	195		Treatment	Chemotherapy		Fluorouracil											Yes			No
TCGA-FB-A5VM	195		Treatment	Chemotherapy		Oxaliplatin											Yes			No
TCGA-FB-A78T	106	115	Treatment	Chemotherapy		Gemcitabine							complete response				No			No
TCGA-FB-AAPP	89	150	Treatment	Chemotherapy		Gemcitabine							clinical progressive disease				No			No
TCGA-FB-AAPP	181	303	Treatment	Chemotherapy		Capecitabine							clinical progressive disease				No			No
TCGA-FB-AAPP	181	303	Treatment	Chemotherapy		Gemcitabine							clinical progressive disease				No			No
TCGA-FB-AAPP	135	166	Treatment	Radiation Therapy		Radiation 1							radiographic progressive disease								Primary Tumor Field		25	4500	No	External	cgy
TCGA-FB-AAPY	92	243	Treatment	Chemotherapy		Gemcitabine							complete response				No			No
TCGA-FB-AAPY	152	182	Treatment	Radiation Therapy		Radiation 1							complete response								Primary Tumor Field		31	5580	No	External	cgy
TCGA-FB-AAPZ	435	543	Treatment	Chemotherapy		Gemcitabine											No			No
TCGA-FB-AAPZ	435	543	Treatment	Chemotherapy		Oxaliplatin											No			No
TCGA-FB-AAQ6	92	156	Treatment	Chemotherapy		Gemcitabine							complete response				No			No
TCGA-FZ-5919	73	157	Treatment	Chemotherapy		Gemcitabine							clinical progressive disease				No			No
TCGA-FZ-5921	45	112	Treatment	Radiation Therapy		Radiation 1							radiographic progressive disease								Primary Tumor Field		5	20	No	External	gy
TCGA-FZ-5922	639	800	Treatment	Chemotherapy		Gemcitabine							clinical progressive disease				No			Yes
TCGA-FZ-5922	76	442	Treatment	Chemotherapy		Erlotinib							clinical progressive disease				No			Yes
TCGA-FZ-5923	42	444	Treatment	Chemotherapy		Gemcitabine							clinical progressive disease				No			No
TCGA-FZ-5924	257	362	Treatment	Chemotherapy		Gemcitabine							clinical progressive disease				No			No
TCGA-H6-8124	43	141	Treatment	Chemotherapy		Gemcitabine											No			No
TCGA-H6-8124	166	205	Treatment	Chemotherapy		Capecitabine							complete response				No			No
TCGA-H6-8124	166	205	Treatment	Radiation Therapy		Radiation 1							complete response								Primary Tumor Field		28	5040	No	External	cgy
TCGA-H8-A6C1	79	233	Treatment	Chemotherapy		Gemcitabine							complete response				No
TCGA-H8-A6C1	468		Treatment	Chemotherapy		Leucovorin											Yes			No
TCGA-H8-A6C1	468		Treatment	Chemotherapy		Fluorouracil											Yes			No
TCGA-H8-A6C1	468		Treatment	Chemotherapy		Irinotecan											Yes			No
TCGA-H8-A6C1	468		Treatment	Chemotherapy		Oxaliplatin											Yes			No
TCGA-HV-A5A6	1834	1895	Treatment	Chemotherapy		Gemcitabine											No			No
TCGA-HV-A7OP	39	77	Treatment	Chemotherapy		Fluorouracil							clinical progressive disease				No			No
TCGA-HV-A7OP	362	404	Treatment	Chemotherapy		Gemcitabine											No			No
TCGA-HV-A7OP	432		Treatment	Chemotherapy		Capecitabine											Yes			No
TCGA-HV-A7OP	432		Treatment	Chemotherapy		Oxaliplatin											Yes			No
TCGA-HV-A7OP	75	77	Treatment	Radiation Therapy		Radiation 1							radiographic progressive disease								Primary Tumor Field			5040	No	External	cgy
TCGA-HV-AA8V	37	149	Treatment	Chemotherapy		Cisplatin							clinical progressive disease				No			No
TCGA-HV-AA8V	568	780	Treatment	Chemotherapy		Gemcitabine							clinical progressive disease				No			No
TCGA-HV-AA8V	281	435	Treatment	Chemotherapy		Fluorouracil							clinical progressive disease				No			No
TCGA-HV-AA8V	540	565	Treatment	Radiation Therapy		Radiation 1							radiographic progressive disease												No
TCGA-HV-AA8X	45	253	Treatment	Chemotherapy		Gemcitabine							clinical progressive disease				No			No
TCGA-HZ-7289	438		Treatment	Chemotherapy									clinical progressive disease				No			No
TCGA-HZ-7289	438	467	Treatment	Radiation Therapy		Radiation 1							radiographic progressive disease								Distant Site			4500	No	External	cgy
TCGA-HZ-7918	98	137	Treatment	Chemotherapy		Gemcitabine							complete response				No			No
TCGA-HZ-7918	553	666	Treatment	Chemotherapy		Oxaliplatin							stable disease				No			No
TCGA-HZ-7918	553	666	Treatment	Chemotherapy		Irinotecan							stable disease				No			No
TCGA-HZ-7918	553	666	Treatment	Chemotherapy		Fluorouracil							stable disease				No			No
TCGA-HZ-7918	553	666	Treatment	Ancillary		Leucovorin							stable disease				No			No
TCGA-HZ-7918	910	960	Treatment	Chemotherapy		Oxaliplatin							stable disease				No			No
TCGA-HZ-7918	910	960	Treatment	Chemotherapy		Irinotecan							stable disease				No			No
TCGA-HZ-7918	910	960	Treatment	Chemotherapy		Fluorouracil							stable disease				No			No
TCGA-HZ-7918	910	960	Treatment	Ancillary		Leucovorin							stable disease				No			No
TCGA-HZ-7918	98	137	Treatment	Radiation Therapy		Radiation 1							complete response								Primary Tumor Field		37	5400	No	External	cgy
TCGA-HZ-7920	83	118	Treatment	Chemotherapy		Fluorouracil							complete response				No			No
TCGA-HZ-7920	79	120	Treatment	Radiation Therapy		Radiation 1							complete response								Primary Tumor Field		28	5040	No	External	cgy
TCGA-HZ-7923	54	194	Treatment	Chemotherapy		Gemcitabine							complete response				No			No
TCGA-HZ-7924	253	522	Treatment	Chemotherapy		Gemcitabine							complete response				No			No
TCGA-HZ-8001	97	265	Treatment	Chemotherapy		Capecitabine							complete response				No			No
TCGA-HZ-8001	97	265	Treatment	Chemotherapy		Gemcitabine							complete response				No			No
TCGA-HZ-8317	137	186	Treatment	Chemotherapy		Gemcitabine							clinical progressive disease				No			No
TCGA-HZ-8317	105	116	Treatment	Radiation Therapy		Radiation 1							radiographic progressive disease								Distant Site		10	3000	No	External	cgy
TCGA-HZ-8519	73	226	Treatment	Chemotherapy		Nos							complete response				No			No
TCGA-HZ-8519	73	134	Treatment	Radiation Therapy		Radiation 1							complete response								Primary Tumor Field			5000	No	External	cgy
TCGA-HZ-8637	76	351	Treatment	Chemotherapy		Gemcitabine							complete response				No			No
TCGA-HZ-8637	201	243	Treatment	Radiation Therapy		Radiation 1							complete response								Primary Tumor Field		28	5040	No	External	cgy
TCGA-HZ-A49G	81	235	Treatment	Chemotherapy		Gemcitabine							clinical progressive disease				No			No
TCGA-HZ-A49G	252	290	Treatment	Radiation Therapy		Radiation 1							radiographic progressive disease								Primary Tumor Field		28	5040	No	External	cgy
TCGA-HZ-A49H	121	207	Treatment	Chemotherapy		Gemcitabine							complete response				No			No
TCGA-HZ-A49I	51	86	Treatment	Chemotherapy		Fluorouracil							clinical progressive disease				No			No
TCGA-HZ-A49I	56	93	Treatment	Radiation Therapy		Radiation 1							radiographic progressive disease								Primary Tumor Field		25	5040	No	External	cgy
TCGA-HZ-A4BK	136	228	Treatment	Chemotherapy		Nos							clinical progressive disease				No			No
TCGA-HZ-A4BK	130	532	Treatment	Radiation Therapy		Radiation 1							radiographic progressive disease								Primary Tumor Field		25	4500	No	External	cgy
TCGA-HZ-A77O	96	120	Treatment	Chemotherapy		Gemcitabine							clinical progressive disease				No			No
TCGA-HZ-A77P	48	146	Treatment	Chemotherapy		Gemcitabine							complete response				No			No
TCGA-HZ-A9TJ	65	81	Treatment	Chemotherapy		Oxaliplatin											No			No
TCGA-HZ-A9TJ	65	81	Treatment	Chemotherapy		Irinotecan											No			No
TCGA-HZ-A9TJ	65	81	Treatment	Chemotherapy		Fluorouracil											No			No
TCGA-HZ-A9TJ	65	81	Treatment	Ancillary		Leucovorin											No			No
TCGA-HZ-A9TJ	81	142	Treatment	Chemotherapy		Paclitaxel											No			No
TCGA-HZ-A9TJ	81	532	Treatment	Chemotherapy		Gemcitabine							clinical progressive disease				No			No
TCGA-IB-7644	74	217	Treatment	Chemotherapy		Gemcitabine							clinical progressive disease				No			No
TCGA-IB-7645	38	178	Treatment	Ancillary		Fluorouracil							complete response				No			No
TCGA-IB-7645	811	1230	Treatment	Chemotherapy		Gemcitabine							stable disease				No			No
TCGA-IB-7645	1309	1377	Treatment	Chemotherapy		Oxaliplatin							clinical progressive disease				No			No
TCGA-IB-7645	38	178	Treatment	Chemotherapy		Leucovorin							complete response				No			No
TCGA-IB-7645	1309	1377	Treatment	Chemotherapy		Fluorouracil							clinical progressive disease				No			No
TCGA-IB-7645	1309	1377	Treatment	Ancillary		Leucovorin							clinical progressive disease				No			No
TCGA-IB-7645	1224	1230	Treatment	Chemotherapy		Carboplatin							clinical progressive disease				No			No
TCGA-IB-7645	1224	1230	Treatment	Chemotherapy		Gemcitabine							clinical progressive disease				No			No
TCGA-IB-7647	141	537	Treatment	Chemotherapy		Gemcitabine							clinical progressive disease				No			No
TCGA-IB-7651	124	343	Treatment	Chemotherapy		Gemcitabine							clinical progressive disease				No			Yes
TCGA-IB-7651	581	581	Treatment	Chemotherapy		Oxaliplatin							clinical progressive disease				No			No
TCGA-IB-7651	581	581	Treatment	Ancillary		Leucovorin							clinical progressive disease				No			No
TCGA-IB-7651	581	581	Treatment	Chemotherapy		Fluorouracil							clinical progressive disease				No			No
TCGA-IB-7652	115	268	Treatment	Chemotherapy		Gemcitabine							complete response				No			No
TCGA-IB-7885	95	279	Treatment	Chemotherapy		Gemcitabine							complete response				No			No
TCGA-IB-7888	154	329	Treatment	Chemotherapy		Fluorouracil							stable disease				No			No
TCGA-IB-7888	448	881	Treatment	Chemotherapy		Gemcitabine							clinical progressive disease				No			No
TCGA-IB-7888	154	329	Treatment	Chemotherapy		Gemcitabine							stable disease				No			No
TCGA-IB-7889	125	202	Treatment	Chemotherapy		Gemcitabine							clinical progressive disease				No			No
TCGA-IB-7891	70	223	Treatment	Chemotherapy		Fluorouracil							complete response				No			No
TCGA-IB-7891	539	539	Treatment	Chemotherapy		Fluorouracil							stable disease				No			No
TCGA-IB-7891	564		Treatment	Chemotherapy		Leucovorin											Yes			No
TCGA-IB-7891	539	539	Treatment	Chemotherapy		Leucovorin							stable disease				No			No
TCGA-IB-7891	539	539	Treatment	Chemotherapy		Irinotecan							stable disease				No			No
TCGA-IB-7891	539	539	Treatment	Chemotherapy		Oxaliplatin							stable disease				No			No
TCGA-IB-7891	564	859	Treatment	Chemotherapy		Gemcitabine							stable disease				No			No
TCGA-IB-8126	103	413	Treatment	Chemotherapy		Gemcitabine							clinical progressive disease				No			No
TCGA-IB-8127	60	194	Treatment	Chemotherapy		Gemcitabine							complete response				No			No
TCGA-IB-A5SO	309	309	Treatment	Chemotherapy		Gemcitabine							clinical progressive disease				No			No
TCGA-IB-A5SP	90	169	Treatment	Chemotherapy		Gemcitabine							clinical progressive disease				No			No
TCGA-IB-A5SS	52	259	Treatment	Chemotherapy		Gemcitabine							partial response				No			No
TCGA-IB-A6UF	117	271	Treatment	Chemotherapy		Gemcitabine							complete response				No			No
TCGA-IB-A6UF	636		Treatment	Ancillary		Leucovorin											Yes			No
TCGA-IB-A6UF	636		Treatment	Chemotherapy		Fluorouracil											Yes			No
TCGA-IB-A6UF	636		Treatment	Chemotherapy		Irinotecan											Yes			No
TCGA-IB-A7LX	53	151	Treatment	Chemotherapy		Fluorouracil							clinical progressive disease				No			No
TCGA-IB-A7LX	53	151	Treatment	Ancillary		Leucovorin							clinical progressive disease				No			No
TCGA-IB-A7LX	53	151	Treatment	Chemotherapy		Irinotecan							clinical progressive disease				No			No
TCGA-IB-A7LX	53	151	Treatment	Chemotherapy		Oxaliplatin							clinical progressive disease				No			No
TCGA-IB-A7LX	193	230	Treatment	Chemotherapy		Gemcitabine							clinical progressive disease				No			No
TCGA-IB-AAUO	91	205	Treatment	Chemotherapy		Gemcitabine							clinical progressive disease				No			No
TCGA-IB-AAUP	119		Treatment	Chemotherapy		Gemcitabine											Yes			No
TCGA-IB-AAUQ	135	169	Treatment	Chemotherapy		Fluorouracil							clinical progressive disease				No			No
TCGA-IB-AAUQ	135	169	Treatment	Chemotherapy		Irinotecan							clinical progressive disease				No			No
TCGA-IB-AAUQ	135	169	Treatment	Chemotherapy		Oxaliplatin							clinical progressive disease				No			No
TCGA-IB-AAUS	96		Treatment	Chemotherapy		Gemcitabine											Yes			No
TCGA-IB-AAUT	48		Treatment	Chemotherapy		Gemcitabine											Yes			No
TCGA-IB-AAUU	55		Treatment	Chemotherapy		Gemcitabine											Yes			No
TCGA-IB-AAUV	89		Treatment	Chemotherapy		Gemcitabine											Yes			No
TCGA-IB-AAUW	60		Treatment	Chemotherapy		Gemcitabine											Yes			No
TCGA-L1-A7W4	66	116	Treatment	Chemotherapy		Gemcitabine							clinical progressive disease				No			No
TCGA-L1-A7W4	225	225	Treatment	Chemotherapy		Gemcitabine							clinical progressive disease				No			No
TCGA-LB-A7SX	113	177	Treatment	Chemotherapy		Gemcitabine											No			No
TCGA-LB-A7SX	113	177	Treatment	Chemotherapy		Paclitaxel											No			No
TCGA-LB-A8F3	88	101	Treatment	Chemotherapy		Gemcitabine											No			No
TCGA-LB-A8F3	126	192	Treatment	Chemotherapy		Fluorouracil											No			No
TCGA-LB-A8F3	197	225	Treatment	Chemotherapy		Gemcitabine							complete response				No			No
TCGA-LB-A8F3	133	200	Treatment	Radiation Therapy		Radiation 1							complete response								Primary Tumor Field		25	5040	No	External	cgy
TCGA-LB-A9Q5	64	169	Treatment	Chemotherapy		Gemcitabine											No			No
TCGA-LB-A9Q5	198	238	Treatment	Chemotherapy		Fluorouracil											No			No
TCGA-LB-A9Q5	310	310	Treatment	Chemotherapy		Gemcitabine							clinical progressive disease				No			No
TCGA-LB-A9Q5	303	310	Treatment	Chemotherapy		Paclitaxel							clinical progressive disease				No			No
TCGA-LB-A9Q5	198	238	Treatment	Radiation Therapy		Radiation 1															Primary Tumor Field		28	50.4	No	External	gy
TCGA-M8-A5N4	59	203	Treatment	Ancillary		Leucovorin											No			No
TCGA-M8-A5N4	59	203	Treatment	Chemotherapy		Fluorouracil											No			No
TCGA-M8-A5N4	87	119	Treatment	Radiation Therapy		Radiation 1															Regional Site		24	50	No	External	gy
TCGA-OE-A75W	87	87	Treatment	Chemotherapy		Gemcitabine											No			No
TCGA-OE-A75W	118	153	Treatment	Chemotherapy		Fluorouracil							clinical progressive disease				No			No
TCGA-OE-A75W	118	153	Treatment	Radiation Therapy		Radiation 1							radiographic progressive disease								Regional Site		25	4500	No	External	cgy
TCGA-OE-A75W	118	153	Treatment	Radiation Therapy		Radiation 2							radiographic progressive disease								Primary Tumor Field		25	4500	No	External	cgy
TCGA-PZ-A5RE	65	104	Treatment	Vaccine										immunization			No			Yes
TCGA-PZ-A5RE	79	104	Treatment	Chemotherapy		Gemcitabine											No			Yes
TCGA-PZ-A5RE	104	142	Treatment	Chemotherapy		Fluorouracil											No			Yes
TCGA-PZ-A5RE	104	142	Treatment	Radiation Therapy		Radiation 1															Regional Site		28	5040	No	External	cgy
TCGA-Q3-A5QY	35	92	Treatment	Chemotherapy		Gemcitabine							partial response				No			Yes
TCGA-RB-A7B8	39	84	Treatment	Chemotherapy		Gemcitabine											No			No
TCGA-RB-A7B8	115	115	Treatment	Chemotherapy		Nos											No			No
TCGA-RB-A7B8	115	115	Treatment	Ancillary		Leucovorin											No			No
TCGA-RB-AA9M	67	218	Treatment	Chemotherapy		Gemcitabine							clinical progressive disease				No			No
TCGA-RB-AA9M	129	188	Treatment	Radiation Therapy		Radiation 1							radiographic progressive disease										5		No
TCGA-S4-A8RM	103	264	Treatment	Chemotherapy		Gemcitabine							complete response				No			No
TCGA-S4-A8RO	56	98	Treatment	Chemotherapy		Capecitabine											No			No
TCGA-S4-A8RO	35	155	Treatment	Chemotherapy		Gemcitabine											No			No
TCGA-S4-A8RO	309	378	Treatment	Chemotherapy		Paclitaxel											No			No
TCGA-S4-A8RO	309	378	Treatment	Chemotherapy		Gemcitabine											No			No
TCGA-S4-A8RO	421	485	Treatment	Chemotherapy		Oxaliplatin											No			No
TCGA-S4-A8RO	421	485	Treatment	Chemotherapy		Fluorouracil											No			No
TCGA-S4-A8RO	421	485	Treatment	Ancillary		Leucovorin											No			No
TCGA-S4-A8RO	55	98	Treatment	Radiation Therapy		Radiation 1															Primary Tumor Field		30	5400	No	External	cgy
TCGA-S4-A8RP	413	435	Treatment	Chemotherapy		Irinotecan											No			No
TCGA-S4-A8RP	413		Treatment	Chemotherapy		Fluorouracil											No			No
TCGA-S4-A8RP	50		Treatment	Chemotherapy		Gemcitabine											No			No
TCGA-S4-A8RP	203	242	Treatment	Chemotherapy		Fluorouracil											No			No
TCGA-S4-A8RP	408	408	Treatment	Chemotherapy													No			No
TCGA-S4-A8RP	413		Treatment	Chemotherapy		Oxaliplatin											No			No
TCGA-S4-A8RP	413		Treatment	Ancillary		Leucovorin											No			No
TCGA-S4-A8RP	203	242	Treatment	Radiation Therapy		Radiation 1															Regional Site			5250	No	External	cgy
TCGA-US-A774	116	250	Treatment	Chemotherapy		Gemcitabine							clinical progressive disease				No			No
TCGA-XD-AAUG	13	109	Treatment	Chemotherapy		Gemcitabine							clinical progressive disease				No			No
TCGA-XD-AAUG	13	109	Treatment	Chemotherapy		Paclitaxel							clinical progressive disease				No			No
TCGA-XD-AAUG	130		Treatment	Ancillary		Leucovorin											Yes			No
TCGA-XD-AAUG	130		Treatment	Chemotherapy		Fluorouracil											Yes			No
TCGA-XD-AAUG	130		Treatment	Chemotherapy		Irinotecan											Yes			No
TCGA-XD-AAUG	130		Treatment	Chemotherapy		Oxaliplatin											Yes			No
TCGA-XD-AAUH	85		Treatment	Chemotherapy		Gemcitabine											Yes			No
TCGA-XD-AAUH	63	100	Treatment	Radiation Therapy		Radiation 1															Primary Tumor Field		28	5040	No		cgy
TCGA-XD-AAUI	62	181	Treatment	Chemotherapy		Gemcitabine							clinical progressive disease				No			No
TCGA-XD-AAUI	190		Treatment	Chemotherapy		Fluorouracil											Yes			No
TCGA-XD-AAUI	190		Treatment	Chemotherapy		Oxaliplatin											Yes			No
TCGA-XD-AAUL	69		Treatment	Chemotherapy		Gemcitabine											Yes			Yes
TCGA-YB-A89D	7	210	Treatment	Chemotherapy		Gemcitabine							complete response				No			No
TCGA-YB-A89D	87	123	Treatment	Chemotherapy		Fluorouracil							complete response				No			No
TCGA-YB-A89D	74	123	Treatment	Radiation Therapy		Radiation 1							complete response								Primary Tumor Field		25	5000	No	External	cgy
TCGA-YY-A8LH	176	218	Treatment	Chemotherapy		Gemcitabine							complete response				No			No
TCGA-YY-A8LH	43	71	Treatment	Chemotherapy		Gemcitabine							partial response				No			No
TCGA-YY-A8LH	85	135	Treatment	Chemotherapy		Capecitabine							complete response				No			No
TCGA-YY-A8LH	99	135	Treatment	Radiation Therapy		Radiation 1							complete response								Primary Tumor Field		27	5400	No	External	cgy
TCGA-YY-A8LH	99	135	Treatment	Radiation Therapy		Radiation 2							complete response								Regional Site		27	5400	No	External	cgy
TCGA-Z5-AAPL	5	21	Treatment	Chemotherapy		Cyclophosphamide							complete response				No			No
TCGA-Z5-AAPL	5	21	Treatment	Chemotherapy		Doxorubicin							complete response				No			No
TCGA-Z5-AAPL	5	21	Treatment	Chemotherapy		Fluorouracil							complete response				No			No
