# Supplementary material for: PLA2G16 expression predicts prognosis and gemcitabine sensitivity in patients with pancreatic cancer
Source: PeerJ. 2025 May 30;13:e19517. doi: 10.7717/peerj.19517 (PMC12129006; doi:10.7717/peerj.19517)
Supplement: Supplemental Information 5 — PZF/PZFX files must be opened using GraphPad Prism. [file peerj-13-19517-s005.zip]

Archive with 52 entries (39 files):
- FIG _3B-I/
- FIG _3B-I/FIG 3B/
- FIG _3B-I/FIG 3B/BXPC-3(Self sequencing results)/
- FIG _3B-I/FIG 3B/BXPC-3(Self sequencing results)/4_genes_fpkm_expression.xlsx
- FIG _3B-I/FIG 3B/FIG 3B.pzfx
- FIG _3B-I/FIG 3C/
- FIG _3B-I/FIG 3C/FIG 3C.pzfx
- FIG _3B-I/FIG 3C/PANC-1(Self sequencing results)/
- FIG _3B-I/FIG 3C/PANC-1(Self sequencing results)/FPKM_ANNO.xlsx
- FIG _3B-I/FIG 3D/
- FIG _3B-I/FIG 3D/bactin-bxpc-3-250219_1(Chemiluminescence).tif
- FIG _3B-I/FIG 3D/bactin-panc-1-250219_1(Chemiluminescence).tif
- FIG _3B-I/FIG 3D/PLA2G16-BXPC-3-250219_1(Chemiluminescence).tif
- FIG _3B-I/FIG 3D/pla2G16-panc-1-250219_1(Chemiluminescence).tif
- FIG _3B-I/FIG 3D/Sui-1 2025-02-19 13h19m58s(Colorimetric).tif
- FIG _3B-I/FIG 3D/Sui-2 2025-02-17 19h04m39s(Colorimetric).tif
- FIG _3B-I/FIG 3EF/
- FIG _3B-I/FIG 3EF/BxPC-3 IC50.xlsx
- FIG _3B-I/FIG 3EF/BxPC-3GR IC50.xlsx
- FIG _3B-I/FIG 3EF/FIG 3EF.pzfx
- FIG _3B-I/FIG 3EF/PANC-1 IC50.xlsx
- FIG _3B-I/FIG 3EF/PANC-1GR IC50.xlsx
- FIG _3B-I/FIG 3G/
- FIG _3B-I/FIG 3G/FIG 3G.pzfx
- FIG _3B-I/FIG 3G/QPCR/
- FIG _3B-I/FIG 3G/QPCR/admin_2023-08-31 11-19-35_CT052869 -  End Point Results.xlsx
- FIG _3B-I/FIG 3G/QPCR/admin_2023-08-31 11-19-35_CT052869 -  Melt Curve Derivative Results.xlsx
- FIG _3B-I/FIG 3G/QPCR/admin_2023-08-31 11-19-35_CT052869 -  Melt Curve Peak Results.xlsx
- FIG _3B-I/FIG 3G/QPCR/admin_2023-08-31 11-19-35_CT052869 -  Melt Curve Plate View Results.xlsx
- FIG _3B-I/FIG 3G/QPCR/admin_2023-08-31 11-19-35_CT052869 -  Melt Curve RFU Results.xlsx
- FIG _3B-I/FIG 3G/QPCR/admin_2023-08-31 11-19-35_CT052869 -  Melt Curve Summary.xlsx
- FIG _3B-I/FIG 3G/QPCR/admin_2023-08-31 11-19-35_CT052869 -  Quantification Amplification Results.xlsx
- FIG _3B-I/FIG 3G/QPCR/admin_2023-08-31 11-19-35_CT052869 -  Quantification Cq Results.xlsx
- FIG _3B-I/FIG 3G/QPCR/admin_2023-08-31 11-19-35_CT052869 -  Quantification Plate View Results.xlsx
- FIG _3B-I/FIG 3G/QPCR/admin_2023-08-31 11-19-35_CT052869 -  Quantification Summary.xlsx
- FIG _3B-I/FIG 3G/QPCR/admin_2023-08-31 11-19-35_CT052869 -  Standard Curve Results.xlsx
- FIG _3B-I/FIG 3G/QPCR/~$admin_2023-08-31 11-19-35_CT052869 -  Quantification Plate View Results.xlsx
- FIG _3B-I/FIG 3H/
- FIG _3B-I/FIG 3H/FIG 3E.pzfx
- FIG _3B-I/FIG 3H/Raw data of growth curve/
- FIG _3B-I/FIG 3H/Raw data of growth curve/120H.xlsx
- FIG _3B-I/FIG 3H/Raw data of growth curve/24H.xlsx
- FIG _3B-I/FIG 3H/Raw data of growth curve/48H.xlsx
- FIG _3B-I/FIG 3H/Raw data of growth curve/4H.xlsx
- FIG _3B-I/FIG 3H/Raw data of growth curve/72H.xlsx
- FIG _3B-I/FIG 3H/Raw data of growth curve/96H.xlsx
- FIG _3B-I/FIG 3I/
- FIG _3B-I/FIG 3I/FIG 3I.pzfx
- FIG _3B-I/FIG 3I/Raw data/
- FIG _3B-I/FIG 3I/Raw data/NC.xlsx
- FIG _3B-I/FIG 3I/Raw data/si-PLA2G16-1.xlsx
- FIG _3B-I/FIG 3I/Raw data/si-PLA2G16-2.xlsx
