# Supplementary material for: PLA2G16 expression predicts prognosis and gemcitabine sensitivity in patients with pancreatic cancer
Source: PeerJ. 2025 May 30;13:e19517. doi: 10.7717/peerj.19517 (PMC12129006; doi:10.7717/peerj.19517)
Supplement: Supplemental Information 5 — PZF/PZFX files must be opened using GraphPad Prism. [file peerj-13-19517-s005.zip › FIG _3B-I/FIG 3B/BXPC-3(Self sequencing results)/4_genes_fpkm_expression.xlsx]

## Sheet: Sheet1
gene_id	chr	start	end	strand	gene_name	transcript_id	GO	KEGG	KO_ENTRY	EC	Description	trans_type	FPKM.BXPC3_1	FPKM.BXPC3_2	FPKM.BXPC3_3	FPKM.BXPC3_GR_1	FPKM.BXPC3_GR_2	FPKM.BXPC3_GR_3	count.BXPC3_1	count.BXPC3_2	count.BXPC3_3	count.BXPC3_GR_1	count.BXPC3_GR_2	count.BXPC3_GR_3
ENSG00000000005	X	100584936	100599885	+	TNMD	ENST00000373031;ENST00000485971	GO:0001886(endothelial cell morphogenesis);GO:0001937(negative regulation of endothelial cell proliferation);GO:0005515(protein binding);GO:0005634(nucleus);GO:0005635(nuclear envelope);GO:0005737(cytoplasm);GO:0016020(membrane);GO:0016021(integral component of membrane);GO:0016525(negative regulation of angiogenesis);GO:0030948(negative regulation of vascular endothelial growth factor receptor s…	NA	NA	NA	tenomodulin [Source:HGNC Symbol;Acc:HGNC:17757]	protein_coding;processed_transcript	0.0311684	0.0001	0.0154168	0.0001	0.0001	0.0001	5	0	3	0	0	0
ENSG00000000938	chr1	27612064	27635185	-	FGR	ENST00000374005;ENST00000399173;ENST00000374004;ENST00000374003;ENST00000457296;ENST00000475472;ENST00000468038	GO:0000166(nucleotide binding);GO:0001784(phosphotyrosine residue binding);GO:0002376(immune system process);GO:0002768(immune response-regulating cell surface receptor signaling pathway);GO:0004672(protein kinase activity);GO:0004713(protein tyrosine kinase activity);GO:0004715(non-membrane spanning protein tyrosine kinase activity);GO:0005102(signaling receptor binding);GO:0005515(protein bindi…	04062(Chemokine signaling pathway);04062(Chemokine signaling pathway)	K08891	EC:2.7.10.2	FGR proto-oncogene, Src family tyrosine kinase [Source:HGNC Symbol;Acc:HGNC:3697]	protein_coding;processed_transcript	0.0111874	0.00799817	0.0001	0.0001	0.0220683	0.0106199	4	3	0	0	8	5
ENSG00000001561	chr6	46129989	46146688	+	ENPP4	ENST00000321037	GO:0003824(catalytic activity);GO:0005515(protein binding);GO:0005886(plasma membrane);GO:0007596(blood coagulation);GO:0007599(hemostasis);GO:0016020(membrane);GO:0016021(integral component of membrane);GO:0016787(hydrolase activity);GO:0030194(positive regulation of blood coagulation);GO:0043312(neutrophil degranulation);GO:0046130(purine ribonucleoside catabolic process);GO:0046872(metal ion b…	00230(Purine metabolism)	K18424	EC:3.6.1.29	ectonucleotide pyrophosphatase/phosphodiesterase 4 [Source:HGNC Symbol;Acc:HGNC:3359]	protein_coding	0.103195	0.176047	0.198756	0.007918	0.0001	0.012315	48	83	89	4	0	7
ENSG00000002726	chr7	150824627	150861504	+	AOC1	ENST00000493429;ENST00000467291;ENST00000460213;ENST00000416793;ENST00000360937;ENST00000483043;ENST00000480582	GO:0005507(copper ion binding);GO:0005509(calcium ion binding);GO:0005515(protein binding);GO:0005576(extracellular region);GO:0005615(extracellular space);GO:0005777(peroxisome);GO:0005886(plasma membrane);GO:0005923(bicellular tight junction);GO:0006805(xenobiotic metabolic process);GO:0008131(primary amine oxidase activity);GO:0008144(drug binding);GO:0008201(heparin binding);GO:0008270(zinc i…	00330(Arginine and proline metabolism);00340(Histidine metabolism);00380(Tryptophan metabolism);00380(Tryptophan metabolism)	NA	NA	amine oxidase copper containing 1 [Source:HGNC Symbol;Acc:HGNC:80]	protein_coding;processed_transcript	0.280285	0.257337	0.212231	0.0343384	0.0269837	0.0542294	106	99	78	14	11	24
ENSG00000002933	chr7	150800403	150805118	+	TMEM176A	ENST00000484928;ENST00000004103;ENST00000494349;ENST00000475710;ENST00000461345;ENST00000475536;ENST00000468689;ENST00000462826;ENST00000475007;ENST00000481305;ENST00000474166	GO:0005515(protein binding);GO:0016020(membrane);GO:0016021(integral component of membrane);GO:2001199(negative regulation of dendritic cell differentiation);GO:2001199(negative regulation of dendritic cell differentiation)	NA	NA	NA	transmembrane protein 176A [Source:HGNC Symbol;Acc:HGNC:24930]	protein_coding;retained_intron	0.0001	0.0001	0.0001	0.0001	0.0001	0.0001	0	0	0	0	0	0
ENSG00000004468	chr4	15778275	15853232	+	CD38	ENST00000502843;ENST00000506191;ENST00000511430;ENST00000226279;ENST00000510674	GO:0001666(response to hypoxia);GO:0003953(NAD+ nucleosidase activity);GO:0005634(nucleus);GO:0005886(plasma membrane);GO:0007165(signal transduction);GO:0007204(positive regulation of cytosolic calcium ion concentration);GO:0007565(female pregnancy);GO:0008284(positive regulation of cell population proliferation);GO:0009725(response to hormone);GO:0009986(cell surface);GO:0010977(negative regula…	00760(Nicotinate and nicotinamide metabolism);04020(Calcium signaling pathway);04640(Hematopoietic cell lineage);04921(Oxytocin signaling pathway);04970(Salivary secretion);04972(Pancreatic secretion);04972(Pancreatic secretion)	NA	NA	CD38 molecule [Source:HGNC Symbol;Acc:HGNC:1667]	nonsense_mediated_decay;retained_intron;protein_coding	0.0001	0.0001	0.0001	0.0001	0.0108843	0.00849434	0	0	0	0	8	7
ENSG00000004777	chr19	35774532	35788822	+	ARHGAP33	ENST00000589133;ENST00000378944;ENST00000590893;ENST00000314737;ENST00000007510;ENST00000221905;ENST00000601474;ENST00000588248;ENST00000591438;ENST00000586918;ENST00000587447;ENST00000593034;ENST00000587984	GO:0005096(GTPase activator activity);GO:0005515(protein binding);GO:0005737(cytoplasm);GO:0005829(cytosol);GO:0005886(plasma membrane);GO:0007165(signal transduction);GO:0007264(small GTPase mediated signal transduction);GO:0009636(response to toxic substance);GO:0015031(protein transport);GO:0019901(protein kinase binding);GO:0032991(protein-containing complex);GO:0035091(phosphatidylinositol b…	NA	K17933	NA	Rho GTPase activating protein 33 [Source:HGNC Symbol;Acc:HGNC:23085]	processed_transcript;protein_coding;nonsense_mediated_decay;retained_intron	0.266055	0.279121	0.276237	0.0531221	0.0302406	0.0354252	141	150	143	30	17	22
ENSG00000004799	chr7	95583499	95596516	-	PDK4	ENST00000005178;ENST00000473796;ENST00000468445;ENST00000498190;ENST00000473301	GO:0000166(nucleotide binding);GO:0004672(protein kinase activity);GO:0004674(protein serine/threonine kinase activity);GO:0004740(pyruvate dehydrogenase (acetyl-transferring) kinase activity);GO:0005515(protein binding);GO:0005524(ATP binding);GO:0005739(mitochondrion);GO:0005759(mitochondrial matrix);GO:0005975(carbohydrate metabolic process);GO:0006006(glucose metabolic process);GO:0006468(pro…	NA	NA	NA	pyruvate dehydrogenase kinase 4 [Source:HGNC Symbol;Acc:HGNC:8812]	protein_coding;retained_intron	0.216935	0.266345	0.256372	0.924313	0.852275	0.968717	100	125	113	434	394	502
ENSG00000004809	chr6	110424687	110476641	-	SLC22A16	ENST00000460159;ENST00000451557;ENST00000368919;ENST00000330550;ENST00000434949;ENST00000437378;ENST00000424139;ENST00000461487	GO:0005275(amine transmembrane transporter activity);GO:0005886(plasma membrane);GO:0006811(ion transport);GO:0007275(multicellular organism development);GO:0007283(spermatogenesis);GO:0007338(single fertilization);GO:0015101(organic cation transmembrane transporter activity);GO:0015226(carnitine transmembrane transporter activity);GO:0015695(organic cation transport);GO:0015837(amine transport);…	NA	K08212	NA	solute carrier family 22 member 16 [Source:HGNC Symbol;Acc:HGNC:20302]	processed_transcript;protein_coding	0.0001	0.0001	0.00900358	0.0001	0.0001	0.0001	0	0	4	0	0	0
ENSG00000004838	chr3	50341110	50345732	-	ZMYND10	ENST00000490675;ENST00000231749;ENST00000360165;ENST00000475688;ENST00000442887;ENST00000443080;ENST00000478269;ENST00000431869;ENST00000468182	GO:0003341(cilium movement);GO:0005515(protein binding);GO:0005737(cytoplasm);GO:0005815(microtubule organizing center);GO:0005856(cytoskeleton);GO:0005886(plasma membrane);GO:0006457(protein folding);GO:0016020(membrane);GO:0016324(apical plasma membrane);GO:0034451(centriolar satellite);GO:0036158(outer dynein arm assembly);GO:0036159(inner dynein arm assembly);GO:0044183(protein folding chaper…	NA	NA	NA	zinc finger MYND-type containing 10 [Source:HGNC Symbol;Acc:HGNC:19412]	processed_transcript;protein_coding;retained_intron;nonsense_mediated_decay	0.0001	0.00311448	0.0072741	0.0001	0.0001	0.0001	0	1	3	0	0	0
ENSG00000004846	chr7	20615207	20777038	+	ABCB5	ENST00000404938;ENST00000477094;ENST00000443026;ENST00000406935;ENST00000258738;ENST00000441315	GO:0000166(nucleotide binding);GO:0001654(eye development);GO:0005524(ATP binding);GO:0005886(plasma membrane);GO:0005887(integral component of plasma membrane);GO:0015562(efflux transmembrane transporter activity);GO:0016020(membrane);GO:0016021(integral component of membrane);GO:0016887(ATPase activity);GO:0030154(cell differentiation);GO:0042391(regulation of membrane potential);GO:0042626(ATP…	02010(ABC transporters);02010(ABC transporters)	K05660	NA	ATP binding cassette subfamily B member 5 [Source:HGNC Symbol;Acc:HGNC:46]	protein_coding;processed_transcript;nonsense_mediated_decay	0.0001	0.0001	0.0001	0.0001	0.0001	0.0001	0	0	0	0	0	0
ENSG00000004848	X	25003694	25016205	-	ARX	ENST00000379044;ENST00000636885;ENST00000637993;ENST00000636609;ENST00000637394	GO:0000122(negative regulation of transcription by RNA polymerase II);GO:0000790(nuclear chromatin);GO:0000977(RNA polymerase II regulatory region sequence-specific DNA binding);GO:0000978(RNA polymerase II cis-regulatory region sequence-specific DNA binding);GO:0000981(DNA-binding transcription factor activity, RNA polymerase II-specific);GO:0001227(DNA-binding transcription repressor activity, …	NA	K09452	NA	aristaless related homeobox [Source:HGNC Symbol;Acc:HGNC:18060]	protein_coding;processed_transcript	0.0339895	0.0272475	0.00341286	0.0001	0.0001	0.0001	11	9	2	0	0	0
ENSG00000004939	chr17	44248390	44268134	-	SLC4A1	ENST00000631130;ENST00000399246;ENST00000262418;ENST00000471005;ENST00000498270	GO:0005452(inorganic anion exchanger activity);GO:0005515(protein binding);GO:0005886(plasma membrane);GO:0005887(integral component of plasma membrane);GO:0006811(ion transport);GO:0006820(anion transport);GO:0006821(chloride transport);GO:0006873(cellular ion homeostasis);GO:0007596(blood coagulation);GO:0008509(anion transmembrane transporter activity);GO:0009898(cytoplasmic side of plasma mem…	04966(Collecting duct acid secretion);04966(Collecting duct acid secretion)	NA	NA	solute carrier family 4 member 1 (Diego blood group) [Source:HGNC Symbol;Acc:HGNC:11027]	protein_coding;processed_transcript;retained_intron	0.0001	0.0001	0.0001	0.0001	0.0001	0.0001	0	0	0	0	0	0
ENSG00000004948	chr7	93424486	93574730	-	CALCR	ENST00000426151;ENST00000649521;ENST00000394441;ENST00000415529;ENST00000423724	GO:0001540(amyloid-beta binding);GO:0001635(calcitonin gene-related peptide receptor activity);GO:0001669(acrosomal vesicle);GO:0004888(transmembrane signaling receptor activity);GO:0004930(G protein-coupled receptor activity);GO:0004948(calcitonin receptor activity);GO:0005515(protein binding);GO:0005886(plasma membrane);GO:0005887(integral component of plasma membrane);GO:0005929(cilium);GO:000…	04080(Neuroactive ligand-receptor interaction);04380(Osteoclast differentiation);04380(Osteoclast differentiation)	NA	NA	calcitonin receptor [Source:HGNC Symbol;Acc:HGNC:1440]	protein_coding;nonsense_mediated_decay	0.0001	0.0001	0.0001	0.0001	0.0001	0.00785934	0	0	0	0	0	4
ENSG00000005073	chr7	27181157	27185232	-	HOXA11	ENST00000006015;ENST00000517402	GO:0000981(DNA-binding transcription factor activity, RNA polymerase II-specific);GO:0001501(skeletal system development);GO:0001656(metanephros development);GO:0001658(branching involved in ureteric bud morphogenesis);GO:0001759(organ induction);GO:0003677(DNA binding);GO:0005634(nucleus);GO:0005654(nucleoplasm);GO:0005667(transcription factor complex);GO:0006355(regulation of transcription, DNA…	05202(Transcriptional misregulation in cancer);05202(Transcriptional misregulation in cancer)	K21951	NA	homeobox A11 [Source:HGNC Symbol;Acc:HGNC:5101]	protein_coding	0.0001	0.0001	0.0001	0.0001	0.0001	0.0001	0	0	0	0	0	0
ENSG00000005102	chr17	43640389	43661922	-	MEOX1	ENST00000318579;ENST00000549132;ENST00000393661	GO:0000790(nuclear chromatin);GO:0000978(RNA polymerase II cis-regulatory region sequence-specific DNA binding);GO:0000981(DNA-binding transcription factor activity, RNA polymerase II-specific);GO:0001228(DNA-binding transcription activator activity, RNA polymerase II-specific);GO:0001757(somite specification);GO:0003677(DNA binding);GO:0003682(chromatin binding);GO:0003700(DNA-binding transcript…	NA	K09322	NA	mesenchyme homeobox 1 [Source:HGNC Symbol;Acc:HGNC:7013]	protein_coding	0.140588	0.074404	0.080275	0.0001	0.0001	0.0001	38	21	21	0	0	0
ENSG00000005243	chr17	48026167	48038030	-	COPZ2	ENST00000580409;ENST00000583414;ENST00000581637;ENST00000581756;ENST00000621465;ENST00000585182;ENST00000584955;ENST00000612370;ENST00000579263;ENST00000580174	GO:0000139(Golgi membrane);GO:0005737(cytoplasm);GO:0005789(endoplasmic reticulum membrane);GO:0005794(Golgi apparatus);GO:0005801(cis-Golgi network);GO:0005829(cytosol);GO:0006886(intracellular protein transport);GO:0006888(endoplasmic reticulum to Golgi vesicle-mediated transport);GO:0006890(retrograde vesicle-mediated transport, Golgi to endoplasmic reticulum);GO:0006891(intra-Golgi vesicle-me…	NA	K20472	NA	COPI coat complex subunit zeta 2 [Source:HGNC Symbol;Acc:HGNC:19356]	retained_intron;nonsense_mediated_decay;protein_coding;processed_transcript	0.383058	0.419762	0.316877	0.0001	0.0705739	0.0354021	72	81	60	0	15	8
ENSG00000005249	chr7	107044705	107161811	+	PRKAR2B	ENST00000265717;ENST00000393613;ENST00000488792	GO:0000086(G2/M transition of mitotic cell cycle);GO:0000166(nucleotide binding);GO:0001932(regulation of protein phosphorylation);GO:0003091(renal water homeostasis);GO:0004862(cAMP-dependent protein kinase inhibitor activity);GO:0005515(protein binding);GO:0005737(cytoplasm);GO:0005813(centrosome);GO:0005829(cytosol);GO:0005886(plasma membrane);GO:0005952(cAMP-dependent protein kinase complex);…	04910(Insulin signaling pathway);04910(Insulin signaling pathway)	NA	NA	protein kinase cAMP-dependent type II regulatory subunit beta [Source:HGNC Symbol;Acc:HGNC:9392]	protein_coding;processed_transcript	0.34492	0.368195	0.201182	0.251847	0.231045	0.216957	147	160	83	111	100	105
ENSG00000005381	chr17	58269855	58280935	-	MPO	ENST00000225275;ENST00000577220;ENST00000578493;ENST00000581022;ENST00000580005	GO:0001878(response to yeast);GO:0002149(hypochlorous acid biosynthetic process);GO:0002679(respiratory burst involved in defense response);GO:0003682(chromatin binding);GO:0004601(peroxidase activity);GO:0005515(protein binding);GO:0005576(extracellular region);GO:0005615(extracellular space);GO:0005634(nucleus);GO:0005654(nucleoplasm);GO:0005764(lysosome);GO:0006952(defense response);GO:0006979…	00983(Drug metabolism - other enzymes);04145(Phagosome);05202(Transcriptional misregulation in cancer);05221(Acute myeloid leukemia);05221(Acute myeloid leukemia)	K10789	EC:1.11.2.2	myeloperoxidase [Source:HGNC Symbol;Acc:HGNC:7218]	protein_coding;processed_transcript;retained_intron	0.0001	0.0001	0.0001	0.0001	0.0001	0.0001	0	0	0	0	0	0
ENSG00000005471	chr7	87401696	87475739	-	ABCB4	ENST00000649586;ENST00000440025;ENST00000358400;ENST00000265723;ENST00000359206;ENST00000453593;ENST00000467983;ENST00000467079;ENST00000469770;ENST00000643670;ENST00000644106;ENST00000473795;ENST00000417608	GO:0000166(nucleotide binding);GO:0005515(protein binding);GO:0005524(ATP binding);GO:0005548(phospholipid transporter activity);GO:0005654(nucleoplasm);GO:0005737(cytoplasm);GO:0005829(cytosol);GO:0005886(plasma membrane);GO:0005887(integral component of plasma membrane);GO:0005925(focal adhesion);GO:0006629(lipid metabolic process);GO:0006869(lipid transport);GO:0015629(actin cytoskeleton);GO:0…	02010(ABC transporters);04976(Bile secretion);04976(Bile secretion)	K05659	EC:7.6.2.2	ATP binding cassette subfamily B member 4 [Source:HGNC Symbol;Acc:HGNC:45]	protein_coding;retained_intron;nonsense_mediated_decay	0.0001	0.0127857	0.0001	0.0128812	0.00482907	0.0001	0	10	0	11	4	0
ENSG00000005513	chr16	981770	986979	+	SOX8	ENST00000293894;ENST00000566034	GO:0000122(negative regulation of transcription by RNA polymerase II);GO:0000790(nuclear chromatin);GO:0000978(RNA polymerase II cis-regulatory region sequence-specific DNA binding);GO:0000981(DNA-binding transcription factor activity, RNA polymerase II-specific);GO:0000987(cis-regulatory region sequence-specific DNA binding);GO:0001228(DNA-binding transcription activator activity, RNA polymerase…	NA	K09270	NA	SRY-box transcription factor 8 [Source:HGNC Symbol;Acc:HGNC:11203]	protein_coding;retained_intron	0.0454424	0.0374049	0.130867	0.0001	0.0001	0.0001	21	17	57	0	0	0
ENSG00000005961	chr17	44372180	44385809	-	ITGA2B	ENST00000648408;ENST00000587295;ENST00000262407;ENST00000592462;ENST00000592226;ENST00000591990;ENST00000589645;ENST00000592075;ENST00000592253;ENST00000592944	GO:0002576(platelet degranulation);GO:0002687(positive regulation of leukocyte migration);GO:0005515(protein binding);GO:0005886(plasma membrane);GO:0005925(focal adhesion);GO:0007155(cell adhesion);GO:0007160(cell-matrix adhesion);GO:0007229(integrin-mediated signaling pathway);GO:0008305(integrin complex);GO:0009897(external side of plasma membrane);GO:0009986(cell surface);GO:0016020(membrane)…	04015(Rap1 signaling pathway);04151(PI3K-Akt signaling pathway);04510(Focal adhesion);04512(ECM-receptor interaction);04611(Platelet activation);04640(Hematopoietic cell lineage);04810(Regulation of actin cytoskeleton);05165(Human papillomavirus infection);05200(Pathways in cancer);05222(Small cell lung cancer);05410(Hypertrophic cardiomyopathy (HCM));05412(Arrhythmogenic right ventricular cardio…	K06476	NA	integrin subunit alpha 2b [Source:HGNC Symbol;Acc:HGNC:6138]	protein_coding;retained_intron	0.00298113	0.0195728	0.0378365	0.00965262	0.0001	0.00535137	2	12	21	6	0	4
ENSG00000005981	chr7	95478444	95528801	+	ASB4	ENST00000257621;ENST00000428113;ENST00000325885	GO:0004842(ubiquitin-protein transferase activity);GO:0005515(protein binding);GO:0005829(cytosol);GO:0016567(protein ubiquitination);GO:0019899(enzyme binding);GO:0031462(Cul2-RING ubiquitin ligase complex);GO:0031466(Cul5-RING ubiquitin ligase complex);GO:0031625(ubiquitin protein ligase binding);GO:0035556(intracellular signal transduction);GO:0043687(post-translational protein modification);G…	NA	K10326	NA	ankyrin repeat and SOCS box containing 4 [Source:HGNC Symbol;Acc:HGNC:16009]	processed_transcript;protein_coding	0.016137	0.0001	0.0457481	0.016595	0.0390115	0.0214093	8	0	21	8	19	12
ENSG00000006042	chr17	32927910	32945106	+	TMEM98	ENST00000394642;ENST00000395149;ENST00000261713;ENST00000579849;ENST00000582227;ENST00000578289;ENST00000439138;ENST00000583437;ENST00000583120	GO:0005515(protein binding);GO:0005576(extracellular region);GO:0005615(extracellular space);GO:0005783(endoplasmic reticulum);GO:0005789(endoplasmic reticulum membrane);GO:0005886(plasma membrane);GO:0010955(negative regulation of protein processing);GO:0016020(membrane);GO:0016021(integral component of membrane);GO:0031642(negative regulation of myelination);GO:0045063(T-helper 1 cell different…	NA	NA	NA	transmembrane protein 98 [Source:HGNC Symbol;Acc:HGNC:24529]	protein_coding;retained_intron	0.363384	0.552045	0.483493	0.399705	0.41414	0.497415	189	293	244	214	219	295
ENSG00000006047	chr17	7288263	7294615	-	YBX2	ENST00000571834;ENST00000571485;ENST00000007699;ENST00000571464;ENST00000570720;ENST00000570627;ENST00000571127	GO:0003676(nucleic acid binding);GO:0003677(DNA binding);GO:0003723(RNA binding);GO:0005634(nucleus);GO:0005737(cytoplasm);GO:0006366(transcription by RNA polymerase II);GO:0007283(spermatogenesis);GO:0009386(translational attenuation);GO:0010468(regulation of gene expression);GO:0048599(oocyte development);GO:0120162(positive regulation of cold-induced thermogenesis);GO:0120162(positive regulati…	NA	K09277	NA	Y-box binding protein 2 [Source:HGNC Symbol;Acc:HGNC:17948]	retained_intron;protein_coding;processed_transcript	0.0245101	0.0630567	0.0505982	0.0105866	0.0001	0.0271459	12	30	23	6	0	15
ENSG00000006059	chr17	41346092	41350828	-	KRT33A	ENST00000007735	GO:0005198(structural molecule activity);GO:0005615(extracellular space);GO:0005829(cytosol);GO:0005882(intermediate filament);GO:0031424(keratinization);GO:0070268(cornification)	04915(Estrogen signaling pathway)	NA	NA	keratin 33A [Source:HGNC Symbol;Acc:HGNC:6450]	protein_coding	0.0001	0.0001	0.0001	0.0001	0.0001	0.0001	0	0	0	0	0	0
ENSG00000006071	chr11	17392498	17476872	-	ABCC8	ENST00000644772;ENST00000643562;ENST00000526037;ENST00000531642;ENST00000302539;ENST00000389817;ENST00000646592;ENST00000646993;ENST00000644484;ENST00000642579;ENST00000646902;ENST00000642611;ENST00000642271;ENST00000647086;ENST00000643260;ENST00000646003;ENST00000647015;ENST00000645004;ENST00000644757;ENST00000644675;ENST00000644057;ENST00000642902;ENST00000645760;ENST00000646207;ENST00000643925…	GO:0000166(nucleotide binding);GO:0001678(cellular glucose homeostasis);GO:0005267(potassium channel activity);GO:0005524(ATP binding);GO:0005739(mitochondrion);GO:0005886(plasma membrane);GO:0006813(potassium ion transport);GO:0007565(female pregnancy);GO:0007613(memory);GO:0008281(sulfonylurea receptor activity);GO:0008282(inward rectifying potassium channel);GO:0008542(visual learning);GO:0009…	02010(ABC transporters);04911(Insulin secretion);04930(Type II diabetes mellitus);04930(Type II diabetes mellitus)	K05032	NA	ATP binding cassette subfamily C member 8 [Source:HGNC Symbol;Acc:HGNC:59]	protein_coding;nonsense_mediated_decay;retained_intron;processed_transcript	0.00151087	0.00406093	0.0123329	0.0001	0.0001	0.0001	2	6	16	0	0	0
ENSG00000006116	chr16	24256335	24362412	+	CACNG3	ENST00000005284	GO:0005244(voltage-gated ion channel activity);GO:0005245(voltage-gated calcium channel activity);GO:0005262(calcium channel activity);GO:0005886(plasma membrane);GO:0005891(voltage-gated calcium channel complex);GO:0006605(protein targeting);GO:0006811(ion transport);GO:0006816(calcium ion transport);GO:0008104(protein localization);GO:0016020(membrane);GO:0016021(integral component of membrane)…	04010(MAPK signaling pathway);04260(Cardiac muscle contraction);04261(Adrenergic signaling in cardiomyocytes);04921(Oxytocin signaling pathway);05410(Hypertrophic cardiomyopathy (HCM));05412(Arrhythmogenic right ventricular cardiomyopathy (ARVC));05414(Dilated cardiomyopathy (DCM))	K04868	NA	calcium voltage-gated channel auxiliary subunit gamma 3 [Source:HGNC Symbol;Acc:HGNC:1407]	protein_coding	0.0001	0.0001	0.0001	0.0001	0.0001	0.0001	0	0	0	0	0	0
ENSG00000006128	chr7	97732084	97740465	+	TAC1	ENST00000350485;ENST00000346867;ENST00000319273;ENST00000495916;ENST00000491437	GO:0002675(positive regulation of acute inflammatory response);GO:0005576(extracellular region);GO:0005615(extracellular space);GO:0005886(plasma membrane);GO:0006954(inflammatory response);GO:0007186(G protein-coupled receptor signaling pathway);GO:0007204(positive regulation of cytosolic calcium ion concentration);GO:0007217(tachykinin receptor signaling pathway);GO:0007218(neuropeptide signali…	04080(Neuroactive ligand-receptor interaction);04080(Neuroactive ligand-receptor interaction)	K05239	NA	tachykinin precursor 1 [Source:HGNC Symbol;Acc:HGNC:11517]	protein_coding;retained_intron	0.0108288	0.0001	0.0001	0.0001	0.0001	0.0001	2	0	0	0	0	0
ENSG00000006210	chr16	57372477	57385044	+	CX3CL1	ENST00000563383;ENST00000006053;ENST00000564948;ENST00000565912	GO:0001774(microglial cell activation);GO:0001954(positive regulation of cell-matrix adhesion);GO:0002052(positive regulation of neuroblast proliferation);GO:0002523(leukocyte migration involved in inflammatory response);GO:0002548(monocyte chemotaxis);GO:0002931(response to ischemia);GO:0005102(signaling receptor binding);GO:0005125(cytokine activity);GO:0005178(integrin binding);GO:0005515(prot…	04060(Cytokine-cytokine receptor interaction);04062(Chemokine signaling pathway);04668(TNF signaling pathway);05163(Human cytomegalovirus infection);05163(Human cytomegalovirus infection)	K05508	NA	C-X3-C motif chemokine ligand 1 [Source:HGNC Symbol;Acc:HGNC:10647]	protein_coding	0.0595208	0.06305	0.0323679	0.147519	0.128169	0.166222	36	39	19	91	78	113
ENSG00000006283	chr17	50560715	50627474	+	CACNA1G	ENST00000359106;ENST00000360761;ENST00000354983;ENST00000352832;ENST00000442258;ENST00000416767;ENST00000502264;ENST00000503436;ENST00000503485;ENST00000503607;ENST00000504076;ENST00000505165;ENST00000506406;ENST00000507336;ENST00000507510;ENST00000507609;ENST00000507896;ENST00000510115;ENST00000510366;ENST00000511765;ENST00000511768;ENST00000512389;ENST00000513689;ENST00000513964;ENST00000514079…	GO:0001508(action potential);GO:0001518(voltage-gated sodium channel complex);GO:0002027(regulation of heart rate);GO:0005216(ion channel activity);GO:0005244(voltage-gated ion channel activity);GO:0005245(voltage-gated calcium channel activity);GO:0005248(voltage-gated sodium channel activity);GO:0005261(cation channel activity);GO:0005262(calcium channel activity);GO:0005737(cytoplasm);GO:00058…	04010(MAPK signaling pathway);04020(Calcium signaling pathway);04713(Circadian entrainment);04925(Aldosterone synthesis and secretion);04927(Cortisol synthesis and secretion);04930(Type II diabetes mellitus);04934(Cushing syndrome);04934(Cushing syndrome)	K04854	NA	calcium voltage-gated channel subunit alpha1 G [Source:HGNC Symbol;Acc:HGNC:1394]	protein_coding;nonsense_mediated_decay	0.0499038	0.0360981	0.0243206	0.0249502	0.0001	0.0184595	51	37	24	26	0	22
ENSG00000006377	chr7	97005553	97011040	+	DLX6	ENST00000518156;ENST00000493273;ENST00000555308	GO:0000790(nuclear chromatin);GO:0000978(RNA polymerase II cis-regulatory region sequence-specific DNA binding);GO:0000981(DNA-binding transcription factor activity, RNA polymerase II-specific);GO:0001501(skeletal system development);GO:0003677(DNA binding);GO:0003700(DNA-binding transcription factor activity);GO:0005634(nucleus);GO:0006355(regulation of transcription, DNA-templated);GO:0006357(r…	NA	K09314	NA	distal-less homeobox 6 [Source:HGNC Symbol;Acc:HGNC:2919]	protein_coding;processed_transcript	0.0001	0.0001	0.0001	0.0001	0.0001	0.0001	0	0	0	0	0	0
ENSG00000006606	chr7	75769533	75789896	-	CCL26	ENST00000005180;ENST00000394905	GO:0001938(positive regulation of endothelial cell proliferation);GO:0002548(monocyte chemotaxis);GO:0005125(cytokine activity);GO:0005515(protein binding);GO:0005576(extracellular region);GO:0005615(extracellular space);GO:0006935(chemotaxis);GO:0006954(inflammatory response);GO:0006955(immune response);GO:0007165(signal transduction);GO:0007186(G protein-coupled receptor signaling pathway);GO:0…	04060(Cytokine-cytokine receptor interaction);04062(Chemokine signaling pathway);04062(Chemokine signaling pathway)	K21096	NA	C-C motif chemokine ligand 26 [Source:HGNC Symbol;Acc:HGNC:10625]	protein_coding	0.0936872	0.0001	0.0545319	0.344441	0.544889	0.363351	7	0	4	25	39	30
ENSG00000006611	chr11	17493895	17544416	-	USH1C	ENST00000526313;ENST00000318024;ENST00000527720;ENST00000624811;ENST00000527020;ENST00000005226;ENST00000529563;ENST00000527551;ENST00000534556;ENST00000530700;ENST00000526181	GO:0000086(G2/M transition of mitotic cell cycle);GO:0001750(photoreceptor outer segment);GO:0001917(photoreceptor inner segment);GO:0002141(stereocilia ankle link);GO:0002142(stereocilia ankle link complex);GO:0005515(protein binding);GO:0005737(cytoplasm);GO:0005829(cytosol);GO:0005856(cytoskeleton);GO:0005886(plasma membrane);GO:0005902(microvillus);GO:0005903(brush border);GO:0007605(sensory …	NA	K21877	NA	USH1 protein network component harmonin [Source:HGNC Symbol;Acc:HGNC:12597]	nonsense_mediated_decay;protein_coding;TEC;processed_transcript;retained_intron	0.00218886	0.0001	0.0001	0.0001	0.0001	0.0001	2	0	0	0	0	0
ENSG00000006659	chr19	39704481	39709444	+	LGALS14	ENST00000360675;ENST00000392052;ENST00000601802	GO:0005515(protein binding);GO:0005634(nucleus);GO:0005654(nucleoplasm);GO:0006915(apoptotic process);GO:0030246(carbohydrate binding);GO:0070234(positive regulation of T cell apoptotic process);GO:0070234(positive regulation of T cell apoptotic process)	NA	K10097	NA	galectin 14 [Source:HGNC Symbol;Acc:HGNC:30054]	protein_coding	0.0001	0.0001	0.0001	0.0001	0.0001	0.0001	0	0	0	0	0	0
ENSG00000006747	chr7	12570577	12653104	+	SCIN	ENST00000341757;ENST00000417018;ENST00000297029;ENST00000436854;ENST00000523729;ENST00000518849;ENST00000519209;ENST00000486980;ENST00000473722;ENST00000476649	GO:0001786(phosphatidylserine binding);GO:0002102(podosome);GO:0003779(actin binding);GO:0005509(calcium ion binding);GO:0005545(1-phosphatidylinositol binding);GO:0005546(phosphatidylinositol-4,5-bisphosphate binding);GO:0005737(cytoplasm);GO:0005856(cytoskeleton);GO:0005886(plasma membrane);GO:0005903(brush border);GO:0005938(cell cortex);GO:0007417(central nervous system development);GO:000815…	04666(Fc gamma R-mediated phagocytosis);04810(Regulation of actin cytoskeleton);05203(Viral carcinogenesis);05203(Viral carcinogenesis)	K05768	NA	scinderin [Source:HGNC Symbol;Acc:HGNC:21695]	nonsense_mediated_decay;protein_coding;processed_transcript;retained_intron	0.0365478	0.0567945	0.0415445	0.482626	0.513091	0.422964	43	67	47	576	603	559
ENSG00000006788	chr17	10300865	10373130	-	MYH13	ENST00000252172;ENST00000418404;ENST00000621918	GO:0000146(microfilament motor activity);GO:0000166(nucleotide binding);GO:0003774(motor activity);GO:0003779(actin binding);GO:0005515(protein binding);GO:0005516(calmodulin binding);GO:0005524(ATP binding);GO:0005737(cytoplasm);GO:0005859(muscle myosin complex);GO:0006936(muscle contraction);GO:0009267(cellular response to starvation);GO:0016459(myosin complex);GO:0030016(myofibril);GO:0032982(…	04530(Tight junction);04530(Tight junction)	K10352	NA	myosin heavy chain 13 [Source:HGNC Symbol;Acc:HGNC:7571]	protein_coding	0.0001	0.0001	0.0001	0.0001	0.0001	0.0001	0	0	0	0	0	0
ENSG00000007001	chr2	157876702	158136154	+	UPP2	ENST00000605860;ENST00000460456;ENST00000005756;ENST00000489438	GO:0003824(catalytic activity);GO:0004850(uridine phosphorylase activity);GO:0005515(protein binding);GO:0005737(cytoplasm);GO:0005829(cytosol);GO:0006218(uridine catabolic process);GO:0009116(nucleoside metabolic process);GO:0009166(nucleotide catabolic process);GO:0016740(transferase activity);GO:0016757(transferase activity, transferring glycosyl groups);GO:0016763(transferase activity, transf…	00240(Pyrimidine metabolism);00983(Drug metabolism - other enzymes);00983(Drug metabolism - other enzymes)	K00757	EC:2.4.2.3	uridine phosphorylase 2 [Source:HGNC Symbol;Acc:HGNC:23061]	protein_coding;processed_transcript	0.0325312	0.0412748	0.056336	0.0001	0.0155108	0.0150876	10	13	17	0	5	6
ENSG00000007062	chr4	15963076	16084023	-	PROM1	ENST00000503884;ENST00000447510;ENST00000505450;ENST00000513448;ENST00000508167;ENST00000510224;ENST00000513946;ENST00000539194;ENST00000540805;ENST00000675377;ENST00000675613;ENST00000511270;ENST00000511153;ENST00000502943;ENST00000508322;ENST00000508940;ENST00000514967;ENST00000504842;ENST00000513108;ENST00000502501;ENST00000514693;ENST00000512304	GO:0001750(photoreceptor outer segment);GO:0005515(protein binding);GO:0005615(extracellular space);GO:0005783(endoplasmic reticulum);GO:0005793(endoplasmic reticulum-Golgi intermediate compartment);GO:0005886(plasma membrane);GO:0005887(integral component of plasma membrane);GO:0005902(microvillus);GO:0005929(cilium);GO:0009986(cell surface);GO:0010842(retina layer formation);GO:0015485(choleste…	05202(Transcriptional misregulation in cancer);05202(Transcriptional misregulation in cancer)	K06532	NA	prominin 1 [Source:HGNC Symbol;Acc:HGNC:9454]	nonsense_mediated_decay;protein_coding;retained_intron;processed_transcript	0.0001	0.0001	0.0001	0.00493104	0.0001	0.0001	0	0	0	4	0	0
ENSG00000007129	chr19	41549518	41586844	+	CEACAM21	ENST00000618577;ENST00000407170;ENST00000482870;ENST00000401445;ENST00000457737;ENST00000187608;ENST00000632983	GO:0016020(membrane);GO:0016021(integral component of membrane);GO:0016021(integral component of membrane)	NA	K06499	NA	CEA cell adhesion molecule 21 [Source:HGNC Symbol;Acc:HGNC:28834]	processed_transcript;protein_coding;nonsense_mediated_decay	0.0001	0.0001	0.0001	0.0001	0.0001	0.0001	0	0	0	0	0	0
ENSG00000007171	chr17	27756766	27800529	-	NOS2	ENST00000313735;ENST00000646938;ENST00000621962	GO:0001666(response to hypoxia);GO:0001912(positive regulation of leukocyte mediated cytotoxicity);GO:0002227(innate immune response in mucosa);GO:0003958(NADPH-hemoprotein reductase activity);GO:0004517(nitric-oxide synthase activity);GO:0005515(protein binding);GO:0005516(calmodulin binding);GO:0005634(nucleus);GO:0005737(cytoplasm);GO:0005777(peroxisome);GO:0005782(peroxisomal matrix);GO:00058…	00220(Arginine biosynthesis);00330(Arginine and proline metabolism);04020(Calcium signaling pathway);04066(HIF-1 signaling pathway);04146(Peroxisome);04371(Apelin signaling pathway);04926(Relaxin signaling pathway);05132(Salmonella infection);05133(Pertussis);05140(Leishmaniasis);05142(Chagas disease (American trypanosomiasis));05145(Toxoplasmosis);05146(Amoebiasis);05152(Tuberculosis);05200(Path…	K13241	EC:1.14.13.39	nitric oxide synthase 2 [Source:HGNC Symbol;Acc:HGNC:7873]	protein_coding	0.0001	0.0001	0.0001	0.0001	0.0001	0.0001	0	0	0	0	0	0
ENSG00000007174	chr17	11598470	11969748	+	DNAH9	ENST00000579828;ENST00000262442;ENST00000579406;ENST00000454412;ENST00000579602;ENST00000579813;ENST00000585197;ENST00000583192;ENST00000584663;ENST00000578834;ENST00000579703;ENST00000580255;ENST00000608377;ENST00000396001;ENST00000581682	GO:0000166(nucleotide binding);GO:0003341(cilium movement);GO:0003774(motor activity);GO:0003777(microtubule motor activity);GO:0005515(protein binding);GO:0005524(ATP binding);GO:0005737(cytoplasm);GO:0005856(cytoskeleton);GO:0005874(microtubule);GO:0005929(cilium);GO:0005930(axoneme);GO:0007018(microtubule-based movement);GO:0008569(ATP-dependent microtubule motor activity, minus-end-directed);…	05016(Huntington disease);05016(Huntington disease)	K10408	NA	dynein axonemal heavy chain 9 [Source:HGNC Symbol;Acc:HGNC:2953]	protein_coding;processed_transcript;retained_intron	0.00810957	0.0001	0.0001	0.0001	0.0001	0.0019586	14	0	0	0	0	4
ENSG00000007237	chr17	9910609	10114553	-	GAS7	ENST00000437099;ENST00000323816;ENST00000432992;ENST00000585266;ENST00000580865;ENST00000583882;ENST00000542249;ENST00000396115;ENST00000579158;ENST00000581112;ENST00000578456;ENST00000581871;ENST00000580811;ENST00000584146;ENST00000579140;ENST00000578655;ENST00000578599;ENST00000584389;ENST00000580043	GO:0005515(protein binding);GO:0005737(cytoplasm);GO:0005856(cytoskeleton);GO:0005884(actin filament);GO:0005886(plasma membrane);GO:0007275(multicellular organism development);GO:0007399(nervous system development);GO:0008092(cytoskeletal protein binding);GO:0030041(actin filament polymerization);GO:0030154(cell differentiation);GO:0030182(neuron differentiation);GO:0048812(neuron projection mor…	NA	K18618	NA	growth arrest specific 7 [Source:HGNC Symbol;Acc:HGNC:4169]	protein_coding;processed_transcript;retained_intron	0.067128	0.0863826	0.0594674	0.0035886	0.00883073	0.0001	69	89	60	4	9	0
ENSG00000007264	chr19	3777970	3802129	-	MATK	ENST00000619596;ENST00000310132;ENST00000395040;ENST00000585778;ENST00000395045;ENST00000590493;ENST00000588983;ENST00000587180;ENST00000590028;ENST00000590849;ENST00000591059;ENST00000590980;ENST00000590821;ENST00000592612;ENST00000592300	GO:0000166(nucleotide binding);GO:0004672(protein kinase activity);GO:0004713(protein tyrosine kinase activity);GO:0004715(non-membrane spanning protein tyrosine kinase activity);GO:0005515(protein binding);GO:0005524(ATP binding);GO:0005737(cytoplasm);GO:0005829(cytosol);GO:0006468(protein phosphorylation);GO:0008284(positive regulation of cell population proliferation);GO:0016020(membrane);GO:0…	04722(Neurotrophin signaling pathway);04722(Neurotrophin signaling pathway)	K08888	EC:2.7.10.2	megakaryocyte-associated tyrosine kinase [Source:HGNC Symbol;Acc:HGNC:6906]	protein_coding;processed_transcript	0.0634191	0.0001	0.0278784	0.0144264	0.0001	0.0001	27	0	12	7	0	0
ENSG00000007306	chr19	41673303	41706976	-	CEACAM7	ENST00000401731;ENST00000006724;ENST00000602225;ENST00000599715	GO:0005576(extracellular region);GO:0005886(plasma membrane);GO:0016020(membrane);GO:0016324(apical plasma membrane);GO:0031225(anchored component of membrane);GO:0031225(anchored component of membrane)	NA	NA	NA	CEA cell adhesion molecule 7 [Source:HGNC Symbol;Acc:HGNC:1819]	protein_coding;processed_transcript	0.343126	0.249313	0.360236	0.0001	0.0001	0.0001	91	68	93	0	0	0
ENSG00000007312	chr17	63928740	63932336	-	CD79B	ENST00000006750;ENST00000392795;ENST00000559358;ENST00000349817;ENST00000558969;ENST00000583260	GO:0002250(adaptive immune response);GO:0002376(immune system process);GO:0004888(transmembrane signaling receptor activity);GO:0005515(protein binding);GO:0005886(plasma membrane);GO:0005887(integral component of plasma membrane);GO:0006955(immune response);GO:0007165(signal transduction);GO:0007166(cell surface receptor signaling pathway);GO:0009617(response to bacterium);GO:0009897(external si…	04662(B cell receptor signaling pathway);04662(B cell receptor signaling pathway)	NA	NA	CD79b molecule [Source:HGNC Symbol;Acc:HGNC:1699]	protein_coding;retained_intron	0.0183484	0.0276045	0.0001	0.0174526	0.0001	0.0001	4	7	0	4	0	0
ENSG00000007314	chr17	63938554	63972918	-	SCN4A	ENST00000435607;ENST00000584310;ENST00000581514	GO:0001518(voltage-gated sodium channel complex);GO:0005216(ion channel activity);GO:0005244(voltage-gated ion channel activity);GO:0005248(voltage-gated sodium channel activity);GO:0005261(cation channel activity);GO:0005272(sodium channel activity);GO:0005515(protein binding);GO:0005886(plasma membrane);GO:0005887(integral component of plasma membrane);GO:0006811(ion transport);GO:0006814(sodiu…	NA	K04837	NA	sodium voltage-gated channel alpha subunit 4 [Source:HGNC Symbol;Acc:HGNC:10591]	protein_coding;retained_intron	0.0001	0.0001	0.00473811	0.00892135	0.0001	0.0160882	0	0	4	8	0	16
ENSG00000007350	X	154295795	154330350	+	TKTL1	ENST00000369915;ENST00000439635;ENST00000426989;ENST00000426203;ENST00000369912;ENST00000465168;ENST00000482044;ENST00000463884	GO:0003824(catalytic activity);GO:0004802(transketolase activity);GO:0005634(nucleus);GO:0005737(cytoplasm);GO:0005829(cytosol);GO:0006007(glucose catabolic process);GO:0006772(thiamine metabolic process);GO:0016740(transferase activity);GO:0030976(thiamine pyrophosphate binding);GO:0046872(metal ion binding);GO:0046872(metal ion binding)	00030(Pentose phosphate pathway);00030(Pentose phosphate pathway)	K00615	EC:2.2.1.1	transketolase like 1 [Source:HGNC Symbol;Acc:HGNC:11835]	protein_coding;nonsense_mediated_decay;processed_transcript	0.0001	0.00455269	0.0001	0.0001	0.0001	0.0001	0	2	0	0	0	0
ENSG00000007933	chr1	171090901	171107753	+	FMO3	ENST00000530212;ENST00000534514;ENST00000367755;ENST00000472784;ENST00000479749;ENST00000478457	GO:0004497(monooxygenase activity);GO:0004499(N,N-dimethylaniline monooxygenase activity);GO:0005515(protein binding);GO:0005783(endoplasmic reticulum);GO:0005789(endoplasmic reticulum membrane);GO:0006805(xenobiotic metabolic process);GO:0016020(membrane);GO:0016021(integral component of membrane);GO:0016491(oxidoreductase activity);GO:0031090(organelle membrane);GO:0034899(trimethylamine monoox…	00982(Drug metabolism - cytochrome P450);00982(Drug metabolism - cytochrome P450)	NA	NA	flavin containing dimethylaniline monoxygenase 3 [Source:HGNC Symbol;Acc:HGNC:3771]	processed_transcript;protein_coding;nonsense_mediated_decay	0.0001	0.0172881	0.0001	0.0282086	0.0001	0.0192196	0	7	0	11	0	9
ENSG00000008086	X	18425583	18653629	+	CDKL5	ENST00000379996;ENST00000623535;ENST00000674046;ENST00000635828;ENST00000637881;ENST00000379989;ENST00000624953;ENST00000623364;ENST00000624700;ENST00000463994;ENST00000636046;ENST00000623610;ENST00000673617	GO:0000166(nucleotide binding);GO:0001764(neuron migration);GO:0004672(protein kinase activity);GO:0004674(protein serine/threonine kinase activity);GO:0004693(cyclin-dependent protein serine/threonine kinase activity);GO:0005515(protein binding);GO:0005524(ATP binding);GO:0005634(nucleus);GO:0005737(cytoplasm);GO:0005813(centrosome);GO:0005815(microtubule organizing center);GO:0005856(cytoskelet…	NA	K08824	EC:2.7.11.22	cyclin dependent kinase like 5 [Source:HGNC Symbol;Acc:HGNC:11411]	protein_coding;processed_transcript;retained_intron	0.748796	0.720331	0.721	0.446631	0.37385	0.419177	1420	1392	1326	872	719	907
ENSG00000008196	chr6	50818723	50847619	+	TFAP2B	ENST00000344788;ENST00000393655;ENST00000489228	GO:0000122(negative regulation of transcription by RNA polymerase II);GO:0000790(nuclear chromatin);GO:0000977(RNA polymerase II regulatory region sequence-specific DNA binding);GO:0000978(RNA polymerase II cis-regulatory region sequence-specific DNA binding);GO:0000981(DNA-binding transcription factor activity, RNA polymerase II-specific);GO:0000987(cis-regulatory region sequence-specific DNA bi…	NA	K09176	NA	transcription factor AP-2 beta [Source:HGNC Symbol;Acc:HGNC:11743]	protein_coding;processed_transcript	0.0001	0.0001	0.0001	0.0001	0.0001	0.0001	0	0	0	0	0	0
ENSG00000008197	chr6	50713526	50773033	+	TFAP2D	ENST00000008391;ENST00000492804	GO:0000790(nuclear chromatin);GO:0000977(RNA polymerase II regulatory region sequence-specific DNA binding);GO:0000981(DNA-binding transcription factor activity, RNA polymerase II-specific);GO:0003677(DNA binding);GO:0003700(DNA-binding transcription factor activity);GO:0005515(protein binding);GO:0005634(nucleus);GO:0005667(transcription factor complex);GO:0006355(regulation of transcription, DN…	NA	K09178	NA	transcription factor AP-2 delta [Source:HGNC Symbol;Acc:HGNC:15581]	protein_coding;processed_transcript	0.0001	0.0001	0.0001	0.0001	0.0001	0.0001	0	0	0	0	0	0
ENSG00000008277	chr7	87934143	88202889	+	ADAM22	ENST00000398204;ENST00000439864;ENST00000412441;ENST00000398201;ENST00000265727;ENST00000398209;ENST00000398203;ENST00000478920;ENST00000426930;ENST00000413139;ENST00000476330	GO:0004222(metalloendopeptidase activity);GO:0005178(integrin binding);GO:0005515(protein binding);GO:0005886(plasma membrane);GO:0006508(proteolysis);GO:0007155(cell adhesion);GO:0007162(negative regulation of cell adhesion);GO:0007417(central nervous system development);GO:0008237(metallopeptidase activity);GO:0008344(adult locomotory behavior);GO:0014037(Schwann cell differentiation);GO:001602…	NA	K16068	EC:3.4.24.-	ADAM metallopeptidase domain 22 [Source:HGNC Symbol;Acc:HGNC:201]	protein_coding;processed_transcript	0.00929345	0.00609132	0.0239085	0.0382641	0.0457595	0.0237478	12	8	29	48	57	33
ENSG00000009765	chr6	150368892	150405969	+	IYD	ENST00000229447;ENST00000367335;ENST00000392256;ENST00000392255;ENST00000500320;ENST00000344419;ENST00000546121;ENST00000422583;ENST00000425615	GO:0004447(iodide peroxidase activity);GO:0005515(protein binding);GO:0005654(nucleoplasm);GO:0005886(plasma membrane);GO:0005887(integral component of plasma membrane);GO:0006570(tyrosine metabolic process);GO:0006590(thyroid hormone generation);GO:0010181(FMN binding);GO:0016020(membrane);GO:0016021(integral component of membrane);GO:0016491(oxidoreductase activity);GO:0030659(cytoplasmic vesic…	04918(Thyroid hormone synthesis);04918(Thyroid hormone synthesis)	K17231	EC:1.21.1.1	iodotyrosine deiodinase [Source:HGNC Symbol;Acc:HGNC:21071]	protein_coding;nonsense_mediated_decay;retained_intron	0.032149	0.0107571	0.0187908	0.0001	0.0001	0.00960718	34	12	19	0	0	12
ENSG00000009780	chr1	27725961	27763116	+	FAM76A	ENST00000373954;ENST00000419687;ENST00000530324;ENST00000234549;ENST00000373949;ENST00000010299;ENST00000446647	GO:0005654(nucleoplasm);GO:0005654(nucleoplasm)	NA	NA	NA	family with sequence similarity 76 member A [Source:HGNC Symbol;Acc:HGNC:28530]	protein_coding	0.989263	1.30561	1.5785	1.46329	1.38673	1.3982	401	537	616	608	567	644
ENSG00000010318	chr3	52410660	52423641	+	PHF7	ENST00000327906;ENST00000473145;ENST00000482327;ENST00000347025;ENST00000614886;ENST00000472337;ENST00000615126;ENST00000461861;ENST00000498509;ENST00000465863;ENST00000459935	GO:0005515(protein binding);GO:0005634(nucleus);GO:0005654(nucleoplasm);GO:0005794(Golgi apparatus);GO:0005829(cytosol);GO:0005886(plasma membrane);GO:0016607(nuclear speck);GO:0046872(metal ion binding);GO:0046872(metal ion binding)	NA	NA	NA	PHD finger protein 7 [Source:HGNC Symbol;Acc:HGNC:18458]	protein_coding;retained_intron;processed_transcript	0.359454	0.309092	0.480727	0.250277	0.314655	0.245855	122	106	157	87	107	95
ENSG00000010319	chr3	52433035	52445103	-	SEMA3G	ENST00000231721;ENST00000465657;ENST00000475739	GO:0001755(neural crest cell migration);GO:0005102(signaling receptor binding);GO:0005515(protein binding);GO:0005576(extracellular region);GO:0005615(extracellular space);GO:0005887(integral component of plasma membrane);GO:0007411(axon guidance);GO:0030215(semaphorin receptor binding);GO:0030335(positive regulation of cell migration);GO:0030517(negative regulation of axon extension);GO:0045499(…	04360(Axon guidance);04360(Axon guidance)	K06840	NA	semaphorin 3G [Source:HGNC Symbol;Acc:HGNC:30400]	protein_coding;nonsense_mediated_decay	0.104613	0.15079	0.160852	0.055196	0.0664939	0.059827	53	78	79	29	34	35
ENSG00000010610	chr12	6786858	6816357	+	CD4	ENST00000535707;ENST00000536610;ENST00000011653;ENST00000544344;ENST00000541982;ENST00000538827;ENST00000437800;ENST00000535466;ENST00000536590;ENST00000539492;ENST00000536563;ENST00000543755	GO:0001618(virus receptor activity);GO:0001816(cytokine production);GO:0001934(positive regulation of protein phosphorylation);GO:0002250(adaptive immune response);GO:0002376(immune system process);GO:0004888(transmembrane signaling receptor activity);GO:0005102(signaling receptor binding);GO:0005201(extracellular matrix structural constituent);GO:0005515(protein binding);GO:0005769(early endosom…	04060(Cytokine-cytokine receptor interaction);04514(Cell adhesion molecules (CAMs));04612(Antigen processing and presentation);04640(Hematopoietic cell lineage);04658(Th1 and Th2 cell differentiation);04659(Th17 cell differentiation);04660(T cell receptor signaling pathway);05166(Human T-cell leukemia virus 1 infection);05170(Human immunodeficiency virus 1 infection);05340(Primary immunodeficienc…	NA	NA	CD4 molecule [Source:HGNC Symbol;Acc:HGNC:1678]	processed_transcript;protein_coding;retained_intron	0.0001	0.0163075	0.0001	0.0001	0.0226511	0.0119558	0	8	0	0	11	7
ENSG00000010704	chr6	26087281	26095020	+	HFE	ENST00000353147;ENST00000397022;ENST00000352392;ENST00000349999;ENST00000317896;ENST00000483782;ENST00000357618;ENST00000470149;ENST00000336625;ENST00000486147;ENST00000461397;ENST00000488199;ENST00000309234;ENST00000485729	GO:0002626(negative regulation of T cell antigen processing and presentation);GO:0002725(negative regulation of T cell cytokine production);GO:0005102(signaling receptor binding);GO:0005515(protein binding);GO:0005615(extracellular space);GO:0005654(nucleoplasm);GO:0005769(early endosome);GO:0005886(plasma membrane);GO:0005887(integral component of plasma membrane);GO:0006811(ion transport);GO:00…	NA	NA	NA	homeostatic iron regulator [Source:HGNC Symbol;Acc:HGNC:4886]	protein_coding;retained_intron	0.816032	0.253333	0.256339	0.146422	0.489404	0.222345	463	148	142	88	282	146
ENSG00000010932	chr1	171248471	171285978	+	FMO1	ENST00000402921;ENST00000617670;ENST00000367750;ENST00000469112;ENST00000354841;ENST00000459868;ENST00000472893;ENST00000469711	GO:0004497(monooxygenase activity);GO:0004499(N,N-dimethylaniline monooxygenase activity);GO:0005515(protein binding);GO:0005783(endoplasmic reticulum);GO:0005788(endoplasmic reticulum lumen);GO:0005789(endoplasmic reticulum membrane);GO:0006082(organic acid metabolic process);GO:0006805(xenobiotic metabolic process);GO:0006970(response to osmotic stress);GO:0009404(toxin metabolic process);GO:00…	00982(Drug metabolism - cytochrome P450);00982(Drug metabolism - cytochrome P450)	NA	NA	flavin containing dimethylaniline monoxygenase 1 [Source:HGNC Symbol;Acc:HGNC:3769]	protein_coding;nonsense_mediated_decay;processed_transcript	0.0001	0.0152677	0.0001	0.0001	0.0001	0.0001	0	6	0	0	0	0
ENSG00000011028	chr17	62627670	62693597	+	MRC2	ENST00000303375;ENST00000584265;ENST00000584682;ENST00000583597;ENST00000579432;ENST00000446119;ENST00000580916	GO:0001649(osteoblast differentiation);GO:0005515(protein binding);GO:0005518(collagen binding);GO:0005925(focal adhesion);GO:0006897(endocytosis);GO:0016020(membrane);GO:0016021(integral component of membrane);GO:0030246(carbohydrate binding);GO:0030574(collagen catabolic process);GO:0038023(signaling receptor activity);GO:0038023(signaling receptor activity)	04145(Phagosome);05152(Tuberculosis);05152(Tuberculosis)	K06560	NA	mannose receptor C type 2 [Source:HGNC Symbol;Acc:HGNC:16875]	protein_coding;retained_intron;nonsense_mediated_decay;processed_transcript	0.648128	0.826781	0.668743	0.562728	0.431209	0.495659	427	554	426	380	289	372
ENSG00000011083	chr5	150190062	150222788	+	SLC6A7	ENST00000230671;ENST00000524041;ENST00000513403	GO:0005298(proline:sodium symporter activity);GO:0005328(neurotransmitter:sodium symporter activity);GO:0005886(plasma membrane);GO:0005887(integral component of plasma membrane);GO:0006836(neurotransmitter transport);GO:0006865(amino acid transport);GO:0015193(L-proline transmembrane transporter activity);GO:0015293(symporter activity);GO:0015824(proline transport);GO:0016020(membrane);GO:001602…	04721(Synaptic vesicle cycle);04721(Synaptic vesicle cycle)	NA	NA	solute carrier family 6 member 7 [Source:HGNC Symbol;Acc:HGNC:11054]	protein_coding;retained_intron	0.0265378	0.0001	0.0001	0.0001	0.0001	0.00269862	12	0	0	0	0	2
ENSG00000011201	X	8528874	8732137	-	ANOS1	ENST00000262648;ENST00000481896;ENST00000488294	GO:0004867(serine-type endopeptidase inhibitor activity);GO:0005201(extracellular matrix structural constituent);GO:0005515(protein binding);GO:0005576(extracellular region);GO:0005615(extracellular space);GO:0005886(plasma membrane);GO:0006935(chemotaxis);GO:0007155(cell adhesion);GO:0007411(axon guidance);GO:0008201(heparin binding);GO:0008543(fibroblast growth factor receptor signaling pathway…	NA	NA	NA	anosmin 1 [Source:HGNC Symbol;Acc:HGNC:6211]	protein_coding;processed_transcript	0.0001	0.0001	0.0109898	0.0001	0.0001	0.0001	0	0	8	0	0	0
ENSG00000011332	chr19	38211006	38229714	-	DPF1	ENST00000420980;ENST00000614244;ENST00000412732;ENST00000416611;ENST00000418517;ENST00000414789;ENST00000355526;ENST00000473716;ENST00000456296;ENST00000472656;ENST00000471976;ENST00000494031;ENST00000488378;ENST00000438060;ENST00000475938;ENST00000438365;ENST00000586624	GO:0000123(histone acetyltransferase complex);GO:0000790(nuclear chromatin);GO:0003676(nucleic acid binding);GO:0004402(histone acetyltransferase activity);GO:0005634(nucleus);GO:0005737(cytoplasm);GO:0006915(apoptotic process);GO:0007399(nervous system development);GO:0008270(zinc ion binding);GO:0016573(histone acetylation);GO:0042393(histone binding);GO:0045892(negative regulation of transcrip…	04714(Thermogenesis);05225(Hepatocellular carcinoma);05225(Hepatocellular carcinoma)	NA	NA	double PHD fingers 1 [Source:HGNC Symbol;Acc:HGNC:20225]	protein_coding;nonsense_mediated_decay;retained_intron	0.628885	0.756654	0.693039	0.296214	0.367189	0.228613	306	372	324	148	181	128
ENSG00000011465	chr12	91140484	91182817	-	DCN	ENST00000052754;ENST00000425043;ENST00000393155;ENST00000548218;ENST00000552962;ENST00000420120;ENST00000441303;ENST00000547568;ENST00000546391;ENST00000456569;ENST00000550758;ENST00000547937;ENST00000552145;ENST00000550563;ENST00000549513;ENST00000546370;ENST00000546745;ENST00000550099;ENST00000551354;ENST00000548768	GO:0001822(kidney development);GO:0001890(placenta development);GO:0003723(RNA binding);GO:0005515(protein binding);GO:0005518(collagen binding);GO:0005539(glycosaminoglycan binding);GO:0005576(extracellular region);GO:0005589(collagen type VI trimer);GO:0005615(extracellular space);GO:0005796(Golgi lumen);GO:0007519(skeletal muscle tissue development);GO:0007568(aging);GO:0009612(response to mec…	04350(TGF-beta signaling pathway);05205(Proteoglycans in cancer);05205(Proteoglycans in cancer)	NA	NA	decorin [Source:HGNC Symbol;Acc:HGNC:2705]	protein_coding;nonsense_mediated_decay;processed_transcript	0.0143246	0.0223789	0.0247207	0.0001	0.0001	0.0001	19	31	32	0	0	0
ENSG00000011600	chr19	35904401	35908295	-	TYROBP	ENST00000424586;ENST00000587837;ENST00000585901;ENST00000544690;ENST00000262629;ENST00000586946;ENST00000588439;ENST00000589517;ENST00000585626	GO:0002274(myeloid leukocyte activation);GO:0002281(macrophage activation involved in immune response);GO:0002282(microglial cell activation involved in immune response);GO:0002283(neutrophil activation involved in immune response);GO:0002376(immune system process);GO:0005102(signaling receptor binding);GO:0005515(protein binding);GO:0005886(plasma membrane);GO:0005887(integral component of plasm…	04380(Osteoclast differentiation);04650(Natural killer cell mediated cytotoxicity);04650(Natural killer cell mediated cytotoxicity)	K07992	NA	transmembrane immune signaling adaptor TYROBP [Source:HGNC Symbol;Acc:HGNC:12449]	protein_coding;nonsense_mediated_decay;retained_intron	0.0001	0.0001	0.0001	0.0001	0.0001	0.0001	0	0	0	0	0	0
ENSG00000012124	chr19	35319261	35347361	+	CD22	ENST00000598537;ENST00000601414;ENST00000595419;ENST00000599717;ENST00000341773;ENST00000600131;ENST00000598138;ENST00000599799;ENST00000595780;ENST00000602224;ENST00000597916;ENST00000596492;ENST00000600905;ENST00000593867;ENST00000601732;ENST00000598028;ENST00000600424;ENST00000599811;ENST00000598815;ENST00000601769;ENST00000536635;ENST00000085219;ENST00000594954;ENST00000601329;ENST00000597433…	GO:0001791(IgM binding);GO:0005102(signaling receptor binding);GO:0005515(protein binding);GO:0005737(cytoplasm);GO:0005769(early endosome);GO:0005886(plasma membrane);GO:0005887(integral component of plasma membrane);GO:0007155(cell adhesion);GO:0009897(external side of plasma membrane);GO:0009986(cell surface);GO:0016020(membrane);GO:0016021(integral component of membrane);GO:0019903(protein ph…	04514(Cell adhesion molecules (CAMs));04640(Hematopoietic cell lineage);04662(B cell receptor signaling pathway);04662(B cell receptor signaling pathway)	NA	NA	CD22 molecule [Source:HGNC Symbol;Acc:HGNC:1643]	protein_coding;processed_transcript;nonsense_mediated_decay;retained_intron	0.0574174	0.0618595	0.0746512	0.0001	0.0115911	0.0161477	37	41	47	0	8	12
ENSG00000012223	chr3	46435645	46485234	-	LTF	ENST00000231751;ENST00000426532;ENST00000417439;ENST00000443496;ENST00000493056;ENST00000478874;ENST00000462667;ENST00000431944;ENST00000498301	GO:0001503(ossification);GO:0001530(lipopolysaccharide binding);GO:0001817(regulation of cytokine production);GO:0001895(retina homeostasis);GO:0002227(innate immune response in mucosa);GO:0002376(immune system process);GO:0003677(DNA binding);GO:0004252(serine-type endopeptidase activity);GO:0004869(cysteine-type endopeptidase inhibitor activity);GO:0005506(iron ion binding);GO:0005515(protein b…	NA	NA	NA	lactotransferrin [Source:HGNC Symbol;Acc:HGNC:6720]	protein_coding;processed_transcript;retained_intron	0.0001	0.0001	0.0001	0.0001	0.0001	0.0001	0	0	0	0	0	0
ENSG00000012504	chr12	100473708	100564414	+	NR1H4	ENST00000548884;ENST00000392986;ENST00000649582;ENST00000321046;ENST00000549996;ENST00000648861;ENST00000546380;ENST00000548621;ENST00000551379;ENST00000188403;ENST00000551184	GO:0000122(negative regulation of transcription by RNA polymerase II);GO:0000790(nuclear chromatin);GO:0000977(RNA polymerase II regulatory region sequence-specific DNA binding);GO:0000978(RNA polymerase II cis-regulatory region sequence-specific DNA binding);GO:0000981(DNA-binding transcription factor activity, RNA polymerase II-specific);GO:0001080(nitrogen catabolite activation of transcriptio…	04976(Bile secretion);04976(Bile secretion)	K08537	NA	nuclear receptor subfamily 1 group H member 4 [Source:HGNC Symbol;Acc:HGNC:7967]	protein_coding;nonsense_mediated_decay	0.0001	0.0001	0.0001	0.0001	0.0001	0.0001	0	0	0	0	0	0
ENSG00000012817	Y	19703865	19744923	-	KDM5D	ENST00000469599;ENST00000317961;ENST00000541639;ENST00000382806;ENST00000492117;ENST00000440077;ENST00000415360;ENST00000485154;ENST00000478891;ENST00000447300	GO:0001650(fibrillar center);GO:0003677(DNA binding);GO:0005515(protein binding);GO:0005634(nucleus);GO:0005654(nucleoplasm);GO:0006325(chromatin organization);GO:0006338(chromatin remodeling);GO:0016491(oxidoreductase activity);GO:0032452(histone demethylase activity);GO:0032453(histone demethylase activity (H3-K4 specific));GO:0034647(histone demethylase activity (H3-trimethyl-K4 specific));GO:…	NA	K11446	EC:1.14.11.-	lysine demethylase 5D [Source:HGNC Symbol;Acc:HGNC:11115]	retained_intron;protein_coding	0.0001	0.0001	0.0001	0.0001	0.0001	0.0001	0	0	0	0	0	0
ENSG00000013016	chr2	31234152	31269451	+	EHD3	ENST00000322054	GO:0000166(nucleotide binding);GO:0001881(receptor recycling);GO:0003676(nucleic acid binding);GO:0005509(calcium ion binding);GO:0005515(protein binding);GO:0005524(ATP binding);GO:0005525(GTP binding);GO:0005634(nucleus);GO:0005737(cytoplasm);GO:0005768(endosome);GO:0005769(early endosome);GO:0005829(cytosol);GO:0005886(plasma membrane);GO:0005925(focal adhesion);GO:0005929(cilium);GO:0006897(e…	04144(Endocytosis)	K12476	NA	EH domain containing 3 [Source:HGNC Symbol;Acc:HGNC:3244]	protein_coding	0.454802	0.511468	0.398297	0.139742	0.10684	0.13224	219	250	186	69	52	73
ENSG00000014257	chr3	132317369	132368298	+	ACP3	ENST00000495911;ENST00000475741;ENST00000336375;ENST00000351273;ENST00000493235;ENST00000489084;ENST00000483689;ENST00000512463;ENST00000507647	GO:0003993(acid phosphatase activity);GO:0005515(protein binding);GO:0005576(extracellular region);GO:0005615(extracellular space);GO:0005634(nucleus);GO:0005764(lysosome);GO:0005765(lysosomal membrane);GO:0005886(plasma membrane);GO:0006144(purine nucleobase metabolic process);GO:0006772(thiamine metabolic process);GO:0008253(5'-nucleotidase activity);GO:0009117(nucleotide metabolic process);GO:…	NA	NA	NA	acid phosphatase 3 [Source:HGNC Symbol;Acc:HGNC:125]	protein_coding;processed_transcript;retained_intron	0.0340945	0.024566	0.0815711	0.235525	0.233652	0.260281	15	11	34	105	103	127
ENSG00000015285	X	48676596	48691427	+	WAS	ENST00000450772;ENST00000376701;ENST00000465982;ENST00000483750;ENST00000490627;ENST00000474174;ENST00000470107	GO:0002625(regulation of T cell antigen processing and presentation);GO:0003779(actin binding);GO:0005515(protein binding);GO:0005634(nucleus);GO:0005737(cytoplasm);GO:0005829(cytosol);GO:0005856(cytoskeleton);GO:0005884(actin filament);GO:0005886(plasma membrane);GO:0005911(cell-cell junction);GO:0006952(defense response);GO:0006955(immune response);GO:0007015(actin filament organization);GO:000…	04062(Chemokine signaling pathway);04144(Endocytosis);04520(Adherens junction);04530(Tight junction);04666(Fc gamma R-mediated phagocytosis);04810(Regulation of actin cytoskeleton);05100(Bacterial invasion of epithelial cells);05130(Pathogenic Escherichia coli infection);05131(Shigellosis);05132(Salmonella infection);05231(Choline metabolism in cancer);05231(Choline metabolism in cancer)	K05747	NA	WASP actin nucleation promoting factor [Source:HGNC Symbol;Acc:HGNC:12731]	protein_coding;processed_transcript	0.0153998	0.0001	0.00831068	0.0001	0.0395152	0.0617854	4	0	2	0	10	18
ENSG00000015413	chr16	89613308	89638456	+	DPEP1	ENST00000570029;ENST00000421184;ENST00000565249;ENST00000564281;ENST00000568281;ENST00000393092;ENST00000561484;ENST00000261615;ENST00000564645	GO:0005515(protein binding);GO:0005615(extracellular space);GO:0005654(nucleoplasm);GO:0005886(plasma membrane);GO:0006508(proteolysis);GO:0006629(lipid metabolic process);GO:0006691(leukotriene metabolic process);GO:0006749(glutathione metabolic process);GO:0006751(glutathione catabolic process);GO:0006805(xenobiotic metabolic process);GO:0006915(apoptotic process);GO:0006954(inflammatory respon…	NA	K01273	EC:3.4.13.19	dipeptidase 1 [Source:HGNC Symbol;Acc:HGNC:3002]	protein_coding;retained_intron	0.0001	0.0001	0.0001	0.0131657	0.036666	0.0001	0	0	0	4	11	0
ENSG00000015520	chr7	44512535	44541330	-	NPC1L1	ENST00000289547;ENST00000381160;ENST00000546276;ENST00000423141	GO:0005319(lipid transporter activity);GO:0005515(protein binding);GO:0005886(plasma membrane);GO:0006629(lipid metabolic process);GO:0006695(cholesterol biosynthetic process);GO:0006869(lipid transport);GO:0008144(drug binding);GO:0008202(steroid metabolic process);GO:0008203(cholesterol metabolic process);GO:0014850(response to muscle activity);GO:0016020(membrane);GO:0016021(integral component…	04975(Fat digestion and absorption);04975(Fat digestion and absorption)	K14461	NA	NPC1 like intracellular cholesterol transporter 1 [Source:HGNC Symbol;Acc:HGNC:7898]	protein_coding	0.0100567	0.0001	0.0001	0.00340623	0.0001	0.0001	6	0	0	2	0	0
ENSG00000015592	chr8	27235323	27258420	-	STMN4	ENST00000350889;ENST00000519997;ENST00000265770;ENST00000523048;ENST00000519614;ENST00000522908;ENST00000522750	GO:0005737(cytoplasm);GO:0005794(Golgi apparatus);GO:0007019(microtubule depolymerization);GO:0015631(tubulin binding);GO:0030424(axon);GO:0030426(growth cone);GO:0031110(regulation of microtubule polymerization or depolymerization);GO:0031175(neuron projection development);GO:0042995(cell projection);GO:0043005(neuron projection);GO:0051493(regulation of cytoskeleton organization);GO:0051493(reg…	NA	NA	NA	stathmin 4 [Source:HGNC Symbol;Acc:HGNC:16078]	protein_coding;retained_intron	0.0001	0.0001	0.0001	0.0001	0.0001	0.0001	0	0	0	0	0	0
ENSG00000016490	chr1	86468368	86500259	+	CLCA1	ENST00000234701;ENST00000394711	GO:0005229(intracellular calcium activated chloride channel activity);GO:0005254(chloride channel activity);GO:0005576(extracellular region);GO:0005615(extracellular space);GO:0005886(plasma membrane);GO:0005887(integral component of plasma membrane);GO:0005902(microvillus);GO:0006508(proteolysis);GO:0006811(ion transport);GO:0006816(calcium ion transport);GO:0006821(chloride transport);GO:000823…	04924(Renin secretion);04972(Pancreatic secretion);04972(Pancreatic secretion)	K05027	NA	chloride channel accessory 1 [Source:HGNC Symbol;Acc:HGNC:2015]	protein_coding	0.022374	0.0001	0.0001	0.0001	0.0001	0.0001	8	0	0	0	0	0
ENSG00000016602	chr1	86547078	86580754	+	CLCA4	ENST00000370563;ENST00000496322	GO:0005229(intracellular calcium activated chloride channel activity);GO:0005254(chloride channel activity);GO:0005576(extracellular region);GO:0005886(plasma membrane);GO:0005887(integral component of plasma membrane);GO:0006508(proteolysis);GO:0006821(chloride transport);GO:0008233(peptidase activity);GO:0008237(metallopeptidase activity);GO:0016020(membrane);GO:0016021(integral component of me…	04924(Renin secretion);04972(Pancreatic secretion);04972(Pancreatic secretion)	K05030	NA	chloride channel accessory 4 [Source:HGNC Symbol;Acc:HGNC:2018]	protein_coding;processed_transcript	0.75727	0.627277	0.65387	0.0105915	0.0001	0.0001	260	219	217	4	0	0
ENSG00000018236	chr12	40692439	41072415	+	CNTN1	ENST00000551295;ENST00000547702;ENST00000551424;ENST00000548005;ENST00000552248;ENST00000547849;ENST00000552913;ENST00000347616;ENST00000348761;ENST00000550305;ENST00000548481	GO:0005515(protein binding);GO:0005886(plasma membrane);GO:0007155(cell adhesion);GO:0007219(Notch signaling pathway);GO:0007399(nervous system development);GO:0010628(positive regulation of gene expression);GO:0010765(positive regulation of sodium ion transport);GO:0010976(positive regulation of neuron projection development);GO:0016020(membrane);GO:0021549(cerebellum development);GO:0030246(car…	04514(Cell adhesion molecules (CAMs));04514(Cell adhesion molecules (CAMs))	NA	NA	contactin 1 [Source:HGNC Symbol;Acc:HGNC:2171]	protein_coding;processed_transcript;nonsense_mediated_decay	0.0475987	0.0843802	0.0840686	0.0001	0.000459407	0.0001	36	64	61	0	1	0
ENSG00000018625	chr1	160115759	160143591	+	ATP1A2	ENST00000472488;ENST00000361216;ENST00000478587;ENST00000392233;ENST00000468587;ENST00000447527;ENST00000463989;ENST00000459972	GO:0000166(nucleotide binding);GO:0001504(neurotransmitter uptake);GO:0001662(behavioral fear response);GO:0002026(regulation of the force of heart contraction);GO:0002087(regulation of respiratory gaseous exchange by nervous system process);GO:0005391(sodium:potassium-exchanging ATPase activity);GO:0005515(protein binding);GO:0005524(ATP binding);GO:0005737(cytoplasm);GO:0005768(endosome);GO:000…	04022(cGMP-PKG signaling pathway);04024(cAMP signaling pathway);04260(Cardiac muscle contraction);04261(Adrenergic signaling in cardiomyocytes);04911(Insulin secretion);04918(Thyroid hormone synthesis);04919(Thyroid hormone signaling pathway);04925(Aldosterone synthesis and secretion);04960(Aldosterone-regulated sodium reabsorption);04961(Endocrine and other factor-regulated calcium reabsorption)…	NA	NA	ATPase Na+/K+ transporting subunit alpha 2 [Source:HGNC Symbol;Acc:HGNC:800]	retained_intron;protein_coding;processed_transcript	0.0001	0.00254749	0.0001	0.0001	0.0001	0.0001	0	2	0	0	0	0
ENSG00000018869	chr19	56375846	56393520	-	ZNF582	ENST00000589143;ENST00000301310;ENST00000586929;ENST00000587778;ENST00000593145;ENST00000589895	GO:0003676(nucleic acid binding);GO:0003677(DNA binding);GO:0003700(DNA-binding transcription factor activity);GO:0005634(nucleus);GO:0006355(regulation of transcription, DNA-templated);GO:0043565(sequence-specific DNA binding);GO:0046872(metal ion binding);GO:0046872(metal ion binding)	05168(Herpes simplex virus 1 infection);05168(Herpes simplex virus 1 infection)	K09228	NA	zinc finger protein 582 [Source:HGNC Symbol;Acc:HGNC:26421]	protein_coding;non_stop_decay	0.0001	0.0001	0.0001	0.0377539	0.0111392	0.0001	0	0	0	13	4	0
ENSG00000019102	chr11	124747474	124752255	-	VSIG2	ENST00000326621;ENST00000403470	GO:0005887(integral component of plasma membrane);GO:0016020(membrane);GO:0016021(integral component of membrane);GO:0016021(integral component of membrane)	NA	NA	NA	V-set and immunoglobulin domain containing 2 [Source:HGNC Symbol;Acc:HGNC:17149]	protein_coding	0.658958	0.672686	0.745844	1.49456	1.29571	1.42825	95	99	104	223	190	235
ENSG00000019169	chr2	118942166	118994660	+	MARCO	ENST00000327097;ENST00000412481;ENST00000494979	GO:0001540(amyloid-beta binding);GO:0001664(G protein-coupled receptor binding);GO:0001934(positive regulation of protein phosphorylation);GO:0002376(immune system process);GO:0004888(transmembrane signaling receptor activity);GO:0005044(scavenger receptor activity);GO:0005581(collagen trimer);GO:0005737(cytoplasm);GO:0005886(plasma membrane);GO:0005887(integral component of plasma membrane);GO:0…	04145(Phagosome);04145(Phagosome)	K13884	NA	macrophage receptor with collagenous structure [Source:HGNC Symbol;Acc:HGNC:6895]	protein_coding;retained_intron	0.0720519	0.152832	0.154553	0.00718226	0.0100423	0.00254261	16	33	32	2	3	1
ENSG00000019505	chr11	45240302	45286341	-	SYT13	ENST00000020926;ENST00000533332;ENST00000528101	GO:0000149(SNARE binding);GO:0001786(phosphatidylserine binding);GO:0005509(calcium ion binding);GO:0005544(calcium-dependent phospholipid binding);GO:0005886(plasma membrane);GO:0005887(integral component of plasma membrane);GO:0006906(vesicle fusion);GO:0014059(regulation of dopamine secretion);GO:0016020(membrane);GO:0016021(integral component of membrane);GO:0016192(vesicle-mediated transport…	NA	K19913	NA	synaptotagmin 13 [Source:HGNC Symbol;Acc:HGNC:14962]	protein_coding;nonsense_mediated_decay	0.0694851	0.0824427	0.0705788	0.0001	0.00663529	0.0001	38	46	37	0	4	0
ENSG00000019991	chr7	81699010	81770398	-	HGF	ENST00000222390;ENST00000457544;ENST00000444829;ENST00000453411;ENST00000423064;ENST00000465234;ENST00000354224;ENST00000643024;ENST00000453018;ENST00000412881;ENST00000421558	GO:0000165(MAPK cascade);GO:0000187(activation of MAPK activity);GO:0000278(mitotic cell cycle);GO:0000902(cell morphogenesis);GO:0001837(epithelial to mesenchymal transition);GO:0001889(liver development);GO:0001934(positive regulation of protein phosphorylation);GO:0002576(platelet degranulation);GO:0004252(serine-type endopeptidase activity);GO:0005515(protein binding);GO:0005576(extracellular…	01521(EGFR tyrosine kinase inhibitor resistance);04010(MAPK signaling pathway);04014(Ras signaling pathway);04015(Rap1 signaling pathway);04151(PI3K-Akt signaling pathway);04510(Focal adhesion);05144(Malaria);05200(Pathways in cancer);05205(Proteoglycans in cancer);05211(Renal cell carcinoma);05218(Melanoma);05225(Hepatocellular carcinoma);05226(Gastric cancer);05226(Gastric cancer)	NA	NA	hepatocyte growth factor [Source:HGNC Symbol;Acc:HGNC:4893]	protein_coding;retained_intron	0.0224679	0.0488367	0.0190285	0.109641	0.0887357	0.0906206	23	50	18	111	88	102
ENSG00000020219	chr7	152445477	152447150	+	CCT8L1P	ENST00000465400	NA	NA	NA	NA	chaperonin containing TCP1 subunit 8 like 1, pseudogene [Source:HGNC Symbol;Acc:HGNC:32153]	processed_pseudogene	0.0001	0.0001	0.0001	0.0001	0.0001	0.0001	0	0	0	0	0	0
ENSG00000020633	chr1	24899511	24965010	-	RUNX3	ENST00000308873;ENST00000399916;ENST00000338888;ENST00000496967;ENST00000479341	GO:0000122(negative regulation of transcription by RNA polymerase II);GO:0000790(nuclear chromatin);GO:0000977(RNA polymerase II regulatory region sequence-specific DNA binding);GO:0000981(DNA-binding transcription factor activity, RNA polymerase II-specific);GO:0001503(ossification);GO:0002062(chondrocyte differentiation);GO:0003677(DNA binding);GO:0003700(DNA-binding transcription factor activi…	04658(Th1 and Th2 cell differentiation);05169(Epstein-Barr virus infection);05169(Epstein-Barr virus infection)	NA	NA	RUNX family transcription factor 3 [Source:HGNC Symbol;Acc:HGNC:10473]	protein_coding;processed_transcript	0.0001	0.0150445	0.0001	0.0191985	0.00379067	0.0001	0	8	0	10	2	0
ENSG00000021300	chr11	73646178	73662819	+	PLEKHB1	ENST00000398492;ENST00000536527;ENST00000354190;ENST00000227214;ENST00000398494;ENST00000543085;ENST00000544532;ENST00000545798;ENST00000539157;ENST00000546251;ENST00000535582;ENST00000538227;ENST00000541760;ENST00000543524;ENST00000541597;ENST00000535129;ENST00000542389;ENST00000540431;ENST00000426191;ENST00000540157;ENST00000545106;ENST00000544282	GO:0005515(protein binding);GO:0005737(cytoplasm);GO:0007275(multicellular organism development);GO:0007602(phototransduction);GO:0016020(membrane);GO:0016021(integral component of membrane);GO:0045595(regulation of cell differentiation);GO:0045595(regulation of cell differentiation)	NA	NA	NA	pleckstrin homology domain containing B1 [Source:HGNC Symbol;Acc:HGNC:19079]	protein_coding;processed_transcript;retained_intron	0.0865724	0.092129	0.080114	0.196427	0.0606803	0.108726	43	47	42	102	32	62
ENSG00000021461	chr7	99828013	99866093	+	CYP3A43	ENST00000631161;ENST00000354829;ENST00000342499;ENST00000417625;ENST00000436834;ENST00000415413;ENST00000433277;ENST00000444905;ENST00000463915;ENST00000477658;ENST00000491648;ENST00000495115;ENST00000222382;ENST00000312017;ENST00000434806;ENST00000481362;ENST00000472352	GO:0004497(monooxygenase activity);GO:0005506(iron ion binding);GO:0005783(endoplasmic reticulum);GO:0005789(endoplasmic reticulum membrane);GO:0008202(steroid metabolic process);GO:0008395(steroid hydroxylase activity);GO:0016020(membrane);GO:0016021(integral component of membrane);GO:0016491(oxidoreductase activity);GO:0016705(oxidoreductase activity, acting on paired donors, with incorporation…	05204(Chemical carcinogenesis);05204(Chemical carcinogenesis)	K17692	EC:1.14.14.1	cytochrome P450 family 3 subfamily A member 43 [Source:HGNC Symbol;Acc:HGNC:17450]	protein_coding;nonsense_mediated_decay;processed_transcript;retained_intron	0.0001	0.00795833	0.0001	0.0001	0.00787171	0.0001	0	3	0	0	3	0
ENSG00000021488	chr19	32830509	32869767	-	SLC7A9	ENST00000590341;ENST00000023064;ENST00000590465;ENST00000592232;ENST00000587772;ENST00000589659	GO:0003333(amino acid transmembrane transport);GO:0005515(protein binding);GO:0005886(plasma membrane);GO:0005887(integral component of plasma membrane);GO:0006865(amino acid transport);GO:0015171(amino acid transmembrane transporter activity);GO:0015175(neutral amino acid transmembrane transporter activity);GO:0015179(L-amino acid transmembrane transporter activity);GO:0015184(L-cystine transmem…	04974(Protein digestion and absorption);04974(Protein digestion and absorption)	K13868	NA	solute carrier family 7 member 9 [Source:HGNC Symbol;Acc:HGNC:11067]	protein_coding;nonsense_mediated_decay;retained_intron	0.0001	0.0061873	0.0001	0.0001	0.0231269	0.00199304	0	2	0	0	7	1
ENSG00000021645	chr14	78170373	79864417	+	NRXN3	ENST00000634499;ENST00000554738;ENST00000635466;ENST00000556088;ENST00000553363;ENST00000553631;ENST00000554719;ENST00000335750;ENST00000556496;ENST00000634266;ENST00000557081;ENST00000557594;ENST00000281127;ENST00000428277;ENST00000555387;ENST00000555073;ENST00000553803;ENST00000556003	GO:0001525(angiogenesis);GO:0004888(transmembrane signaling receptor activity);GO:0005246(calcium channel regulator activity);GO:0005886(plasma membrane);GO:0005887(integral component of plasma membrane);GO:0007155(cell adhesion);GO:0007158(neuron cell-cell adhesion);GO:0007165(signal transduction);GO:0007268(chemical synaptic transmission);GO:0007269(neurotransmitter secretion);GO:0007411(axon g…	04514(Cell adhesion molecules (CAMs));04514(Cell adhesion molecules (CAMs))	K07377	NA	neurexin 3 [Source:HGNC Symbol;Acc:HGNC:8010]	protein_coding;retained_intron;processed_transcript	0.00234048	0.0001	0.0001	0.00654786	0.00240234	0.00759573	4	0	0	11	4	14
ENSG00000022355	chr5	161847063	161899971	+	GABRA1	ENST00000638112;ENST00000023897;ENST00000635096;ENST00000635916;ENST00000428797;ENST00000393943;ENST00000637044;ENST00000636340;ENST00000437025;ENST00000519621;ENST00000636573;ENST00000521339;ENST00000637620;ENST00000638159;ENST00000637827;ENST00000522651;ENST00000634335;ENST00000635880;ENST00000636408;ENST00000519542	GO:0004888(transmembrane signaling receptor activity);GO:0004890(GABA-A receptor activity);GO:0005216(ion channel activity);GO:0005230(extracellular ligand-gated ion channel activity);GO:0005237(inhibitory extracellular ligand-gated ion channel activity);GO:0005254(chloride channel activity);GO:0005886(plasma membrane);GO:0005887(integral component of plasma membrane);GO:0006811(ion transport);GO…	04080(Neuroactive ligand-receptor interaction);04723(Retrograde endocannabinoid signaling);04727(GABAergic synapse);04742(Taste transduction);05032(Morphine addiction);05033(Nicotine addiction);05033(Nicotine addiction)	NA	NA	gamma-aminobutyric acid type A receptor subunit alpha1 [Source:HGNC Symbol;Acc:HGNC:4075]	protein_coding;retained_intron;nonsense_mediated_decay;processed_transcript	0.0001	0.0001	0.0001	0.0001	0.0001	0.0001	0	0	0	0	0	0
ENSG00000023171	chr11	123358428	123627774	+	GRAMD1B	ENST00000638157;ENST00000533341;ENST00000640939;ENST00000635736;ENST00000525757;ENST00000633646;ENST00000633087;ENST00000638086;ENST00000632815;ENST00000456860;ENST00000322282;ENST00000529750;ENST00000532581;ENST00000529432;ENST00000534764;ENST00000646146;ENST00000450171;ENST00000525945	GO:0001786(phosphatidylserine binding);GO:0005783(endoplasmic reticulum);GO:0005789(endoplasmic reticulum membrane);GO:0005886(plasma membrane);GO:0006869(lipid transport);GO:0008289(lipid binding);GO:0015485(cholesterol binding);GO:0015918(sterol transport);GO:0016020(membrane);GO:0016021(integral component of membrane);GO:0042632(cholesterol homeostasis);GO:0070300(phosphatidic acid binding);GO…	NA	NA	NA	GRAM domain containing 1B [Source:HGNC Symbol;Acc:HGNC:29214]	protein_coding;processed_transcript;retained_intron	0.229579	0.205856	0.191522	0.00492034	0.00977492	0.00166512	348	316	282	8	15	3
ENSG00000025039	chr6	89364616	89412273	-	RRAGD	ENST00000369415;ENST00000359203;ENST00000492783	GO:0000166(nucleotide binding);GO:0003924(GTPase activity);GO:0005515(protein binding);GO:0005525(GTP binding);GO:0005634(nucleus);GO:0005654(nucleoplasm);GO:0005737(cytoplasm);GO:0005764(lysosome);GO:0005813(centrosome);GO:0005829(cytosol);GO:0007050(cell cycle arrest);GO:0009267(cellular response to starvation);GO:0010506(regulation of autophagy);GO:0016241(regulation of macroautophagy);GO:0016…	04140(Autophagy - animal);04150(mTOR signaling pathway);04150(mTOR signaling pathway)	K16186	NA	Ras related GTP binding D [Source:HGNC Symbol;Acc:HGNC:19903]	protein_coding;processed_transcript	0.43262	0.397965	0.531691	0.0001	0.0001	0.0001	220	206	261	0	0	0
ENSG00000026559	chr20	51003656	51023107	-	KCNG1	ENST00000371571;ENST00000506387;ENST00000439216;ENST00000424171;ENST00000433903;ENST00000447736	GO:0005216(ion channel activity);GO:0005244(voltage-gated ion channel activity);GO:0005249(voltage-gated potassium channel activity);GO:0005251(delayed rectifier potassium channel activity);GO:0005267(potassium channel activity);GO:0005515(protein binding);GO:0005886(plasma membrane);GO:0006811(ion transport);GO:0006813(potassium ion transport);GO:0008076(voltage-gated potassium channel complex);…	NA	NA	NA	potassium voltage-gated channel modifier subfamily G member 1 [Source:HGNC Symbol;Acc:HGNC:6248]	protein_coding;processed_transcript	0.0286095	0.0137234	0.035133	0.0001	0.0001	0.0001	16	8	19	0	0	0
ENSG00000026751	chr1	160739057	160754821	+	SLAMF7	ENST00000441662;ENST00000444090;ENST00000458104;ENST00000458602;ENST00000621377;ENST00000488819;ENST00000368043;ENST00000368042;ENST00000359331;ENST00000495334;ENST00000484221	GO:0002250(adaptive immune response);GO:0002376(immune system process);GO:0005783(endoplasmic reticulum);GO:0005886(plasma membrane);GO:0007155(cell adhesion);GO:0016020(membrane);GO:0016021(integral component of membrane);GO:0030101(natural killer cell activation);GO:0042267(natural killer cell mediated cytotoxicity);GO:0042802(identical protein binding);GO:0045087(innate immune response);GO:005…	NA	K06733	NA	SLAM family member 7 [Source:HGNC Symbol;Acc:HGNC:21394]	protein_coding;processed_transcript;retained_intron	0.794649	0.940832	0.69441	0.0001	0.0001	0.0176037	384	461	326	0	0	10
ENSG00000026950	chr6	26402237	26414073	+	BTN3A1	ENST00000476549;ENST00000465690;ENST00000450085;ENST00000425234;ENST00000427334;ENST00000506698;ENST00000289361;ENST00000414912;ENST00000082468;ENST00000513047;ENST00000502361	GO:0001817(regulation of cytokine production);GO:0002250(adaptive immune response);GO:0002376(immune system process);GO:0005102(signaling receptor binding);GO:0005515(protein binding);GO:0005886(plasma membrane);GO:0009897(external side of plasma membrane);GO:0016020(membrane);GO:0016021(integral component of membrane);GO:0032609(interferon-gamma production);GO:0050663(cytokine secretion);GO:0050…	NA	K06712	NA	butyrophilin subfamily 3 member A1 [Source:HGNC Symbol;Acc:HGNC:1138]	protein_coding;retained_intron	0.249234	0.265673	0.288193	0.265551	0.259475	0.460748	140	152	157	153	149	291
ENSG00000029559	chr4	87799554	87812435	+	IBSP	ENST00000226284	GO:0001503(ossification);GO:0001649(osteoblast differentiation);GO:0003674(molecular_function);GO:0005178(integrin binding);GO:0005515(protein binding);GO:0005576(extracellular region);GO:0005615(extracellular space);GO:0007155(cell adhesion);GO:0016020(membrane);GO:0030198(extracellular matrix organization);GO:0030282(bone mineralization);GO:0031214(biomineral tissue development);GO:0031982(vesi…	04151(PI3K-Akt signaling pathway);04510(Focal adhesion);04512(ECM-receptor interaction);05165(Human papillomavirus infection)	K06253	NA	integrin binding sialoprotein [Source:HGNC Symbol;Acc:HGNC:5341]	protein_coding	0.0001	0.0001	0.0001	0.0001	0.0001	0.0001	0	0	0	0	0	0
ENSG00000030304	chr9	110668779	110806558	+	MUSK	ENST00000416899;ENST00000374448;ENST00000189978;ENST00000374440;ENST00000374439;ENST00000634612;ENST00000374438	GO:0000166(nucleotide binding);GO:0001934(positive regulation of protein phosphorylation);GO:0004672(protein kinase activity);GO:0004713(protein tyrosine kinase activity);GO:0004714(transmembrane receptor protein tyrosine kinase activity);GO:0005515(protein binding);GO:0005518(collagen binding);GO:0005524(ATP binding);GO:0005886(plasma membrane);GO:0005887(integral component of plasma membrane);G…	NA	K05129	EC:2.7.10.1	muscle associated receptor tyrosine kinase [Source:HGNC Symbol;Acc:HGNC:7525]	protein_coding;processed_transcript;retained_intron	0.185277	0.174455	0.232279	0.251505	0.320789	0.121075	171	162	206	237	299	128
ENSG00000031081	chr3	119294383	119420714	+	ARHGAP31	ENST00000264245;ENST00000482743	GO:0005096(GTPase activator activity);GO:0005829(cytosol);GO:0005925(focal adhesion);GO:0007165(signal transduction);GO:0007264(small GTPase mediated signal transduction);GO:0017124(SH3 domain binding);GO:0030027(lamellipodium);GO:0030054(cell junction);GO:0042995(cell projection);GO:0043547(positive regulation of GTPase activity);GO:0051056(regulation of small GTPase mediated signal transduction…	NA	K20646	NA	Rho GTPase activating protein 31 [Source:HGNC Symbol;Acc:HGNC:29216]	protein_coding	1.04852	1.11075	1.09672	0.0995007	0.064043	0.0981772	977	1054	990	96	61	105
ENSG00000034053	chr15	28884483	29118315	+	APBA2	ENST00000561069;ENST00000558402;ENST00000558330;ENST00000559814;ENST00000559709;ENST00000558804;ENST00000411764;ENST00000558259;ENST00000560283;ENST00000558206;ENST00000558358;ENST00000382938	GO:0001540(amyloid-beta binding);GO:0001701(in utero embryonic development);GO:0005515(protein binding);GO:0005737(cytoplasm);GO:0005886(plasma membrane);GO:0007268(chemical synaptic transmission);GO:0007399(nervous system development);GO:0007626(locomotory behavior);GO:0008021(synaptic vesicle);GO:0010468(regulation of gene expression);GO:0015031(protein transport);GO:0035264(multicellular organ…	NA	NA	NA	amyloid beta precursor protein binding family A member 2 [Source:HGNC Symbol;Acc:HGNC:579]	protein_coding;retained_intron	0.0001	0.00540949	0.0001	0.0001	0.0114727	0.0001	0	4	0	0	8	0
ENSG00000034239	chr8	48710789	48735301	-	EFCAB1	ENST00000521002;ENST00000523008;ENST00000433756;ENST00000521701;ENST00000262103;ENST00000522254;ENST00000523092;ENST00000519425;ENST00000521721	GO:0005509(calcium ion binding);GO:0046872(metal ion binding);GO:0046872(metal ion binding)	NA	NA	NA	EF-hand calcium binding domain 1 [Source:HGNC Symbol;Acc:HGNC:25678]	processed_transcript;protein_coding;nonsense_mediated_decay;retained_intron	0.30813	0.450599	0.358383	0.587109	0.548467	0.493573	181	267	204	352	325	331
ENSG00000034971	chr1	171635417	171652688	-	MYOC	ENST00000638471;ENST00000037502	GO:0001649(osteoblast differentiation);GO:0001952(regulation of cell-matrix adhesion);GO:0001953(negative regulation of cell-matrix adhesion);GO:0001968(fibronectin binding);GO:0005109(frizzled binding);GO:0005515(protein binding);GO:0005576(extracellular region);GO:0005615(extracellular space);GO:0005739(mitochondrion);GO:0005741(mitochondrial outer membrane);GO:0005743(mitochondrial inner membr…	NA	K23027	NA	myocilin [Source:HGNC Symbol;Acc:HGNC:7610]	nonsense_mediated_decay;protein_coding	0.0179827	0.0529791	0.0001	0.0001	0.0001	0.0001	4	12	0	0	0	0
ENSG00000036448	chr8	2045046	2165552	+	MYOM2	ENST00000262113;ENST00000523438;ENST00000519518;ENST00000518803;ENST00000519372;ENST00000518203;ENST00000517520;ENST00000523443;ENST00000520072;ENST00000519631;ENST00000612167;ENST00000621894;ENST00000520298;ENST00000520779;ENST00000518513	GO:0002074(extraocular skeletal muscle development);GO:0005515(protein binding);GO:0005737(cytoplasm);GO:0005739(mitochondrion);GO:0006936(muscle contraction);GO:0008307(structural constituent of muscle);GO:0019900(kinase binding);GO:0030017(sarcomere);GO:0031430(M band);GO:0032982(myosin filament);GO:0032982(myosin filament)	NA	NA	NA	myomesin 2 [Source:HGNC Symbol;Acc:HGNC:7614]	protein_coding;processed_transcript;retained_intron	0.0287869	0.0281456	0.01107	0.0057653	0.0001	0.000100075	21	22	8	5	0	1
ENSG00000036530	chr14	99684298	99727301	+	CYP46A1	ENST00000261835;ENST00000554611;ENST00000380228;ENST00000554176;ENST00000554917;ENST00000556313;ENST00000556822	GO:0004497(monooxygenase activity);GO:0005506(iron ion binding);GO:0005783(endoplasmic reticulum);GO:0005789(endoplasmic reticulum membrane);GO:0006629(lipid metabolic process);GO:0006699(bile acid biosynthetic process);GO:0006707(cholesterol catabolic process);GO:0006805(xenobiotic metabolic process);GO:0007399(nervous system development);GO:0008202(steroid metabolic process);GO:0008203(choleste…	00120(Primary bile acid biosynthesis);00120(Primary bile acid biosynthesis)	K07440	EC:1.14.14.25	cytochrome P450 family 46 subfamily A member 1 [Source:HGNC Symbol;Acc:HGNC:2641]	protein_coding;nonsense_mediated_decay;retained_intron	0.00801442	0.00791272	0.0001	0.0001	0.00130019	0.0001	8	8	0	0	2	0
ENSG00000036565	chr8	20144855	20183206	-	SLC18A1	ENST00000265808;ENST00000276373;ENST00000437980;ENST00000440926;ENST00000517776;ENST00000519026;ENST00000381608;ENST00000519171;ENST00000522513;ENST00000524272	GO:0005335(serotonin:sodium symporter activity);GO:0005783(endoplasmic reticulum);GO:0005789(endoplasmic reticulum membrane);GO:0006836(neurotransmitter transport);GO:0008504(monoamine transmembrane transporter activity);GO:0015842(aminergic neurotransmitter loading into synaptic vesicle);GO:0015844(monoamine transport);GO:0016020(membrane);GO:0016021(integral component of membrane);GO:0022857(tr…	04721(Synaptic vesicle cycle);04726(Serotonergic synapse);04728(Dopaminergic synapse);05012(Parkinson disease);05030(Cocaine addiction);05031(Amphetamine addiction);05034(Alcoholism);05034(Alcoholism)	K08155	NA	solute carrier family 18 member A1 [Source:HGNC Symbol;Acc:HGNC:10934]	protein_coding;nonsense_mediated_decay;retained_intron;processed_transcript	0.0001	0.0001	0.0001	0.0001	0.0001	0.0001	0	0	0	0	0	0
ENSG00000036672	chr11	119355215	119381711	-	USP2	ENST00000260187;ENST00000455332;ENST00000525735;ENST00000525189;ENST00000532613;ENST00000531070;ENST00000527843	GO:0000122(negative regulation of transcription by RNA polymerase II);GO:0004197(cysteine-type endopeptidase activity);GO:0004843(thiol-dependent ubiquitin-specific protease activity);GO:0005515(protein binding);GO:0005634(nucleus);GO:0005654(nucleoplasm);GO:0005737(cytoplasm);GO:0005813(centrosome);GO:0006508(proteolysis);GO:0006511(ubiquitin-dependent protein catabolic process);GO:0007049(cell …	NA	NA	NA	ubiquitin specific peptidase 2 [Source:HGNC Symbol;Acc:HGNC:12618]	protein_coding;retained_intron	0.367916	0.488422	0.34783	1.61211	1.62153	1.83349	167	225	152	749	742	942
ENSG00000036828	chr3	122183668	122291629	+	CASR	ENST00000639785;ENST00000638421;ENST00000498619;ENST00000643573;ENST00000490131;ENST00000638296	GO:0001503(ossification);GO:0002931(response to ischemia);GO:0004435(phosphatidylinositol phospholipase C activity);GO:0004930(G protein-coupled receptor activity);GO:0005178(integrin binding);GO:0005509(calcium ion binding);GO:0005513(detection of calcium ion);GO:0005515(protein binding);GO:0005634(nucleus);GO:0005737(cytoplasm);GO:0005886(plasma membrane);GO:0005887(integral component of plasma…	04621(NOD-like receptor signaling pathway);04928(Parathyroid hormone synthesis, secretion and action);04928(Parathyroid hormone synthesis, secretion and action)	NA	NA	calcium sensing receptor [Source:HGNC Symbol;Acc:HGNC:1514]	protein_coding;processed_transcript;retained_intron	0.0001	0.0001	0.0001	0.0001	0.0001	0.0001	0	0	0	0	0	0
ENSG00000038295	chr4	165873237	166104457	+	TLL1	ENST00000061240;ENST00000507499;ENST00000509505;ENST00000504560;ENST00000513213;ENST00000506144	GO:0001501(skeletal system development);GO:0004222(metalloendopeptidase activity);GO:0005509(calcium ion binding);GO:0005576(extracellular region);GO:0006508(proteolysis);GO:0007275(multicellular organism development);GO:0008233(peptidase activity);GO:0008237(metallopeptidase activity);GO:0008270(zinc ion binding);GO:0016020(membrane);GO:0016021(integral component of membrane);GO:0016787(hydrolas…	NA	K09608	EC:3.4.24.-	tolloid like 1 [Source:HGNC Symbol;Acc:HGNC:11843]	protein_coding;nonsense_mediated_decay	0.0001	0.0001	0.0001	0.0001	0.0001	0.0039635	0	0	0	0	0	4
ENSG00000039537	chr5	41142116	41261438	-	C6	ENST00000337836;ENST00000263413;ENST00000461473;ENST00000511470;ENST00000475349;ENST00000473450;ENST00000417809;ENST00000433294	GO:0001701(in utero embryonic development);GO:0001970(positive regulation of activation of membrane attack complex);GO:0002376(immune system process);GO:0005515(protein binding);GO:0005576(extracellular region);GO:0005579(membrane attack complex);GO:0006955(immune response);GO:0006956(complement activation);GO:0006958(complement activation, classical pathway);GO:0019835(cytolysis);GO:0030449(regu…	04610(Complement and coagulation cascades);05020(Prion diseases);05322(Systemic lupus erythematosus);05322(Systemic lupus erythematosus)	NA	NA	complement C6 [Source:HGNC Symbol;Acc:HGNC:1339]	protein_coding;processed_transcript;retained_intron	0.0001	0.02295	0.0001	0.0001	0.0001	0.0001	0	12	0	0	0	0
ENSG00000039600	chr5	157625679	157652438	-	SOX30	ENST00000311371;ENST00000265007;ENST00000519442	GO:0000122(negative regulation of transcription by RNA polymerase II);GO:0000790(nuclear chromatin);GO:0000981(DNA-binding transcription factor activity, RNA polymerase II-specific);GO:0001227(DNA-binding transcription repressor activity, RNA polymerase II-specific);GO:0001228(DNA-binding transcription activator activity, RNA polymerase II-specific);GO:0003677(DNA binding);GO:0003700(DNA-binding …	NA	K09271	NA	SRY-box transcription factor 30 [Source:HGNC Symbol;Acc:HGNC:30635]	protein_coding	0.0001	0.0144333	0.0001	0.0001	0.0001	0.0001	0	6	0	0	0	0
ENSG00000039987	chr19	12751702	12758458	+	BEST2	ENST00000549706;ENST00000553030;ENST00000042931;ENST00000552539	GO:0003674(molecular_function);GO:0005254(chloride channel activity);GO:0005515(protein binding);GO:0005886(plasma membrane);GO:0005929(cilium);GO:0006811(ion transport);GO:0006821(chloride transport);GO:0007608(sensory perception of smell);GO:0008150(biological_process);GO:0016020(membrane);GO:0016021(integral component of membrane);GO:0034707(chloride channel complex);GO:0051899(membrane depola…	04970(Salivary secretion);04970(Salivary secretion)	K13879	NA	bestrophin 2 [Source:HGNC Symbol;Acc:HGNC:17107]	protein_coding	0.037968	0.0280845	0.0585145	0.0487702	0.0001	0.0308582	11	8	15	14	0	10
ENSG00000040731	chr5	24487100	24644978	-	CDH10	ENST00000264463;ENST00000502921;ENST00000510477;ENST00000503958	GO:0000902(cell morphogenesis);GO:0005509(calcium ion binding);GO:0005886(plasma membrane);GO:0005912(adherens junction);GO:0007043(cell-cell junction assembly);GO:0007155(cell adhesion);GO:0007156(homophilic cell adhesion via plasma membrane adhesion molecules);GO:0016020(membrane);GO:0016021(integral component of membrane);GO:0016339(calcium-dependent cell-cell adhesion via plasma membrane cell…	NA	NA	NA	cadherin 10 [Source:HGNC Symbol;Acc:HGNC:1749]	protein_coding;processed_transcript;nonsense_mediated_decay;retained_intron	0.0001	0.0001	0.0001	0.0001	0.0001	0.0001	0	0	0	0	0	0
ENSG00000041515	chr13	108596152	109207997	+	MYO16	ENST00000356711;ENST00000251041;ENST00000457511;ENST00000467639;ENST00000375857;ENST00000482793	GO:0000166(nucleotide binding);GO:0003774(motor activity);GO:0003779(actin binding);GO:0005515(protein binding);GO:0005524(ATP binding);GO:0005654(nucleoplasm);GO:0005737(cytoplasm);GO:0005829(cytosol);GO:0005886(plasma membrane);GO:0008285(negative regulation of cell population proliferation);GO:0014065(phosphatidylinositol 3-kinase signaling);GO:0016020(membrane);GO:0016459(myosin complex);GO:0…	NA	K17481	NA	myosin XVI [Source:HGNC Symbol;Acc:HGNC:29822]	protein_coding;processed_transcript;retained_intron	0.359364	0.451132	0.525105	0.142301	0.0530786	0.114048	316	405	447	130	48	116
ENSG00000042304	chr2	227610090	227642365	-	C2orf83	ENST00000264387;ENST00000409066;ENST00000642055;ENST00000641887;ENST00000509872	GO:0005515(protein binding);GO:0016021(integral component of membrane);GO:0035461(vitamin transmembrane transport);GO:0051180(vitamin transport);GO:0090482(vitamin transmembrane transporter activity);GO:0090482(vitamin transmembrane transporter activity)	NA	NA	NA	chromosome 2 open reading frame 83 [Source:HGNC Symbol;Acc:HGNC:25344]	processed_transcript;protein_coding;transcribed_unprocessed_pseudogene	0.0001	0.00910415	0.0001	0.0001	0.0001	0.0001	0	4	0	0	0	0
ENSG00000042813	chr7	49850421	50093236	-	ZPBP	ENST00000491129;ENST00000465922;ENST00000046087;ENST00000419417;ENST00000450231;ENST00000413331	GO:0001669(acrosomal vesicle);GO:0001675(acrosome assembly);GO:0002080(acrosomal membrane);GO:0002199(zona pellucida receptor complex);GO:0005576(extracellular region);GO:0005634(nucleus);GO:0007339(binding of sperm to zona pellucida);GO:0016020(membrane);GO:0016021(integral component of membrane);GO:0031410(cytoplasmic vesicle);GO:0031410(cytoplasmic vesicle)	NA	NA	NA	zona pellucida binding protein [Source:HGNC Symbol;Acc:HGNC:15662]	processed_transcript;protein_coding;nonsense_mediated_decay	0.0001	0.0001	0.0001	0.0001	0.0001	0.0001	0	0	0	0	0	0
ENSG00000042832	chr8	132866958	133134899	+	TG	ENST00000523901;ENST00000220616;ENST00000520769;ENST00000523756;ENST00000518097;ENST00000518505;ENST00000519178;ENST00000518058;ENST00000519543;ENST00000520197;ENST00000520089;ENST00000519294;ENST00000524151;ENST00000522523;ENST00000522797;ENST00000518108;ENST00000522996;ENST00000522809;ENST00000521107;ENST00000522691	GO:0005179(hormone activity);GO:0005515(protein binding);GO:0005576(extracellular region);GO:0005615(extracellular space);GO:0006590(thyroid hormone generation);GO:0007165(signal transduction);GO:0015705(iodide transport);GO:0030878(thyroid gland development);GO:0031641(regulation of myelination);GO:0042403(thyroid hormone metabolic process);GO:0042446(hormone biosynthetic process);GO:0042802(ide…	04918(Thyroid hormone synthesis);05320(Autoimmune thyroid disease);05320(Autoimmune thyroid disease)	K10809	NA	thyroglobulin [Source:HGNC Symbol;Acc:HGNC:11764]	nonsense_mediated_decay;protein_coding;retained_intron;processed_transcript	0.212051	0.209911	0.196836	0.00660632	0.0001	0.0001	237	238	214	8	0	0
ENSG00000043462	chr5	170246233	170297815	-	LCP2	ENST00000046794;ENST00000520322;ENST00000521416;ENST00000523369;ENST00000520344;ENST00000519594;ENST00000522760;ENST00000522823;ENST00000519149	GO:0005515(protein binding);GO:0005737(cytoplasm);GO:0005829(cytosol);GO:0005911(cell-cell junction);GO:0006955(immune response);GO:0007169(transmembrane receptor protein tyrosine kinase signaling pathway);GO:0030168(platelet activation);GO:0035556(intracellular signal transduction);GO:0036398(TCR signalosome);GO:0038095(Fc-epsilon receptor signaling pathway);GO:0044853(plasma membrane raft);GO:0…	04015(Rap1 signaling pathway);04380(Osteoclast differentiation);04611(Platelet activation);04650(Natural killer cell mediated cytotoxicity);04660(T cell receptor signaling pathway);04664(Fc epsilon RI signaling pathway);04664(Fc epsilon RI signaling pathway)	K07361	NA	lymphocyte cytosolic protein 2 [Source:HGNC Symbol;Acc:HGNC:6529]	protein_coding;retained_intron	0.0399762	0.0262345	0.0253715	0.0001	0.0001	0.00486342	28	20	19	0	0	4
ENSG00000043591	chr10	114043866	114046904	+	ADRB1	ENST00000369295	GO:0001996(positive regulation of heart rate by epinephrine-norepinephrine);GO:0001997(positive regulation of the force of heart contraction by epinephrine-norepinephrine);GO:0002024(diet induced thermogenesis);GO:0002025(norepinephrine-epinephrine-mediated vasodilation involved in regulation of systemic arterial blood pressure);GO:0004930(G protein-coupled receptor activity);GO:0004935(adrenergi…	04020(Calcium signaling pathway);04022(cGMP-PKG signaling pathway);04024(cAMP signaling pathway);04080(Neuroactive ligand-receptor interaction);04261(Adrenergic signaling in cardiomyocytes);04540(Gap junction);04923(Regulation of lipolysis in adipocytes);04924(Renin secretion);04970(Salivary secretion);05414(Dilated cardiomyopathy (DCM))	NA	NA	adrenoceptor beta 1 [Source:HGNC Symbol;Acc:HGNC:285]	protein_coding	0.448542	0.419901	0.336627	0.246404	0.227783	0.214203	136	130	99	77	70	74
ENSG00000044012	chr1	42153410	42155820	+	GUCA2B	ENST00000372581	GO:0001750(photoreceptor outer segment);GO:0005515(protein binding);GO:0005576(extracellular region);GO:0007586(digestion);GO:0007588(excretion);GO:0007589(body fluid secretion);GO:0008048(calcium sensitive guanylate cyclase activator activity);GO:0019934(cGMP-mediated signaling);GO:0030250(guanylate cyclase activator activity);GO:0031284(positive regulation of guanylate cyclase activity);GO:0045…	NA	NA	NA	guanylate cyclase activator 2B [Source:HGNC Symbol;Acc:HGNC:4683]	protein_coding	0.049779	0.0001	0.0001	0.0001	0.104508	0.107721	3	0	0	0	7	8
ENSG00000044524	chr3	89107621	89482134	+	EPHA3	ENST00000336596;ENST00000452448;ENST00000494014	GO:0000166(nucleotide binding);GO:0004672(protein kinase activity);GO:0004713(protein tyrosine kinase activity);GO:0004714(transmembrane receptor protein tyrosine kinase activity);GO:0005003(ephrin receptor activity);GO:0005004(GPI-linked ephrin receptor activity);GO:0005005(transmembrane-ephrin receptor activity);GO:0005515(protein binding);GO:0005524(ATP binding);GO:0005576(extracellular region…	04360(Axon guidance);04360(Axon guidance)	NA	NA	EPH receptor A3 [Source:HGNC Symbol;Acc:HGNC:3387]	protein_coding	0.0676234	0.0897091	0.0902265	0.0334643	0.0255333	0.0353177	45	61	58	23	17	27
ENSG00000046647	X	14008279	14029893	-	GEMIN8	ENST00000380523;ENST00000398355;ENST00000332885;ENST00000460203;ENST00000477386	GO:0000387(spliceosomal snRNP assembly);GO:0005515(protein binding);GO:0005634(nucleus);GO:0005654(nucleoplasm);GO:0005737(cytoplasm);GO:0005829(cytosol);GO:0006397(mRNA processing);GO:0008380(RNA splicing);GO:0032797(SMN complex);GO:0034719(SMN-Sm protein complex);GO:0051170(import into nucleus);GO:0097504(Gemini of coiled bodies);GO:0097504(Gemini of coiled bodies)	03013(RNA transport);03013(RNA transport)	K13136	NA	gem nuclear organelle associated protein 8 [Source:HGNC Symbol;Acc:HGNC:26044]	protein_coding;processed_transcript	0.428646	0.476081	0.507367	0.569486	0.798237	0.51821	106	118	120	144	197	144
ENSG00000046774	X	142202342	142205290	-	MAGEC2	ENST00000247452	GO:0005515(protein binding);GO:0005634(nucleus);GO:0005654(nucleoplasm);GO:0005737(cytoplasm);GO:0005829(cytosol);GO:0031625(ubiquitin protein ligase binding);GO:0044257(cellular protein catabolic process);GO:0051443(positive regulation of ubiquitin-protein transferase activity)	NA	NA	NA	MAGE family member C2 [Source:HGNC Symbol;Acc:HGNC:13574]	protein_coding	0.622718	0.704385	0.737653	0.431185	0.45586	0.591194	124	143	142	88	92	134
ENSG00000046889	chr8	67952046	68237032	+	PREX2	ENST00000288368;ENST00000529398;ENST00000517617;ENST00000522247;ENST00000520235	GO:0005085(guanyl-nucleotide exchange factor activity);GO:0005096(GTPase activator activity);GO:0005515(protein binding);GO:0005829(cytosol);GO:0005886(plasma membrane);GO:0007186(G protein-coupled receptor signaling pathway);GO:0008344(adult locomotory behavior);GO:0014065(phosphatidylinositol 3-kinase signaling);GO:0030676(Rac guanyl-nucleotide exchange factor activity);GO:0035556(intracellular…	NA	K17588	NA	phosphatidylinositol-3,4,5-trisphosphate dependent Rac exchange factor 2 [Source:HGNC Symbol;Acc:HGNC:22950]	protein_coding;processed_transcript	0.00928944	0.00836362	0.00747652	0.0001	0.0001	0.0001	12	11	9	0	0	0
ENSG00000047617	chr12	5531869	5945259	-	ANO2	ENST00000536751;ENST00000546188;ENST00000327087;ENST00000650848;ENST00000356134;ENST00000612575;ENST00000541874;ENST00000545860;ENST00000542326;ENST00000538154;ENST00000540543;ENST00000544988;ENST00000541487	GO:0005229(intracellular calcium activated chloride channel activity);GO:0005254(chloride channel activity);GO:0005515(protein binding);GO:0005654(nucleoplasm);GO:0005886(plasma membrane);GO:0006811(ion transport);GO:0006821(chloride transport);GO:0016020(membrane);GO:0016021(integral component of membrane);GO:0034220(ion transmembrane transport);GO:0034707(chloride channel complex);GO:0042802(id…	04740(Olfactory transduction);04740(Olfactory transduction)	K19497	NA	anoctamin 2 [Source:HGNC Symbol;Acc:HGNC:1183]	processed_transcript;protein_coding	0.0001	0.0001	0.0001	0.00575336	0.0001	0.0001	0	0	0	4	0	0
ENSG00000048545	chr6	42155406	42180049	+	GUCA1A	ENST00000654459;ENST00000372958	GO:0001750(photoreceptor outer segment);GO:0001917(photoreceptor inner segment);GO:0005509(calcium ion binding);GO:0005515(protein binding);GO:0007165(signal transduction);GO:0007601(visual perception);GO:0007602(phototransduction);GO:0008048(calcium sensitive guanylate cyclase activator activity);GO:0010753(positive regulation of cGMP-mediated signaling);GO:0016020(membrane);GO:0022400(regulatio…	04744(Phototransduction);04744(Phototransduction)	NA	NA	guanylate cyclase activator 1A [Source:HGNC Symbol;Acc:HGNC:4678]	protein_coding	0.0001	0.0001	0.0001	0.0001	0.0001	0.0001	0	0	0	0	0	0
ENSG00000048740	chr10	10798397	11334358	+	CELF2	ENST00000637215;ENST00000638035;ENST00000636488;ENST00000416382;ENST00000631460;ENST00000633200;ENST00000631816;ENST00000633077;ENST00000542579;ENST00000632065;ENST00000632728;ENST00000399850;ENST00000417956;ENST00000608830;ENST00000609870;ENST00000609692;ENST00000354897	GO:0000381(regulation of alternative mRNA splicing, via spliceosome);GO:0003676(nucleic acid binding);GO:0003723(RNA binding);GO:0003729(mRNA binding);GO:0005634(nucleus);GO:0005737(cytoplasm);GO:0006376(mRNA splice site selection);GO:0006396(RNA processing);GO:0006397(mRNA processing);GO:0008016(regulation of heart contraction);GO:0036002(pre-mRNA binding);GO:1990904(ribonucleoprotein complex);G…	NA	K13207	NA	CUGBP Elav-like family member 2 [Source:HGNC Symbol;Acc:HGNC:2550]	protein_coding;nonsense_mediated_decay	0.00344607	0.00331271	0.0001	0.010036	0.0129468	0.00584458	4	4	0	12	15	8
ENSG00000049540	chr7	74027789	74069907	+	ELN	ENST00000445912;ENST00000621115;ENST00000358929;ENST00000431562;ENST00000320492;ENST00000438906;ENST00000494160;ENST00000492003;ENST00000468517;ENST00000438880;ENST00000414324;ENST00000380562;ENST00000480728;ENST00000380575;ENST00000380584;ENST00000458204;ENST00000357036;ENST00000462506;ENST00000479432;ENST00000417091;ENST00000429192;ENST00000252034;ENST00000416107;ENST00000442310;ENST00000380553…	GO:0003151(outflow tract morphogenesis);GO:0003180(aortic valve morphogenesis);GO:0005201(extracellular matrix structural constituent);GO:0005515(protein binding);GO:0005576(extracellular region);GO:0007519(skeletal muscle tissue development);GO:0007585(respiratory gaseous exchange by respiratory system);GO:0008015(blood circulation);GO:0009887(animal organ morphogenesis);GO:0030023(extracellular…	04974(Protein digestion and absorption);04974(Protein digestion and absorption)	K14211	NA	elastin [Source:HGNC Symbol;Acc:HGNC:3327]	protein_coding;retained_intron;nonsense_mediated_decay;processed_transcript	0.00230792	0.0001	0.000915042	0.00152714	0.0226681	0.0001	2	0	1	2	15	0
ENSG00000050030	X	74732856	74925452	-	NEXMIF	ENST00000055682;ENST00000616200;ENST00000642681	GO:0001953(negative regulation of cell-matrix adhesion);GO:0005634(nucleus);GO:0005654(nucleoplasm);GO:0005737(cytoplasm);GO:0005829(cytosol);GO:0007275(multicellular organism development);GO:0007399(nervous system development);GO:0030496(midbody);GO:0033629(negative regulation of cell adhesion mediated by integrin);GO:0072686(mitotic spindle);GO:2000048(negative regulation of cell-cell adhesion …	NA	NA	NA	neurite extension and migration factor [Source:HGNC Symbol;Acc:HGNC:29433]	protein_coding	0.0001	0.0001	0.0001	0.0001	0.0001	0.0001	0	0	0	0	0	0
ENSG00000050555	chr9	131009174	131094473	+	LAMC3	ENST00000480883;ENST00000361069;ENST00000355452;ENST00000462567	GO:0000904(cell morphogenesis involved in differentiation);GO:0005198(structural molecule activity);GO:0005576(extracellular region);GO:0005604(basement membrane);GO:0007155(cell adhesion);GO:0007601(visual perception);GO:0009887(animal organ morphogenesis);GO:0009888(tissue development);GO:0014002(astrocyte development);GO:0016020(membrane);GO:0016477(cell migration);GO:0030198(extracellular mat…	04151(PI3K-Akt signaling pathway);04510(Focal adhesion);04512(ECM-receptor interaction);05145(Toxoplasmosis);05146(Amoebiasis);05165(Human papillomavirus infection);05200(Pathways in cancer);05222(Small cell lung cancer);05222(Small cell lung cancer)	K06247	NA	laminin subunit gamma 3 [Source:HGNC Symbol;Acc:HGNC:6494]	processed_transcript;protein_coding	0.0001	0.0001	0.0001	0.0036172	0.0001	0.0001	0	0	0	3	0	0
ENSG00000050628	chr1	70852353	71047808	-	PTGER3	ENST00000370931;ENST00000370932;ENST00000628037;ENST00000497146;ENST00000361210;ENST00000479353;ENST00000460330;ENST00000356595;ENST00000306666;ENST00000351052;ENST00000354608;ENST00000370924	GO:0004930(G protein-coupled receptor activity);GO:0004955(prostaglandin receptor activity);GO:0004957(prostaglandin E receptor activity);GO:0005635(nuclear envelope);GO:0005886(plasma membrane);GO:0005887(integral component of plasma membrane);GO:0006954(inflammatory response);GO:0007165(signal transduction);GO:0007186(G protein-coupled receptor signaling pathway);GO:0007189(adenylate cyclase-ac…	04020(Calcium signaling pathway);04024(cAMP signaling pathway);04080(Neuroactive ligand-receptor interaction);04923(Regulation of lipolysis in adipocytes);05163(Human cytomegalovirus infection);05200(Pathways in cancer);05200(Pathways in cancer)	NA	NA	prostaglandin E receptor 3 [Source:HGNC Symbol;Acc:HGNC:9595]	protein_coding;nonsense_mediated_decay	0.00391955	0.0191732	0.0118505	0.0001	0.00773206	0.0001	4	19	12	0	8	0
ENSG00000052795	chr4	158769026	158908050	+	FNIP2	ENST00000264433;ENST00000504704;ENST00000505445;ENST00000512986;ENST00000504715;ENST00000505130	GO:0000122(negative regulation of transcription by RNA polymerase II);GO:0001932(regulation of protein phosphorylation);GO:0005515(protein binding);GO:0005737(cytoplasm);GO:0005764(lysosome);GO:0005765(lysosomal membrane);GO:0005829(cytosol);GO:0006468(protein phosphorylation);GO:0006974(cellular response to DNA damage stimulus);GO:0008630(intrinsic apoptotic signaling pathway in response to DNA …	04150(mTOR signaling pathway);04150(mTOR signaling pathway)	K20401	NA	folliculin interacting protein 2 [Source:HGNC Symbol;Acc:HGNC:29280]	protein_coding;retained_intron;processed_transcript	1.03335	1.09973	1.10768	0.951087	0.838505	0.814583	1130	1225	1174	1070	931	1016
ENSG00000052850	chr11	44260440	44310139	-	ALX4	ENST00000652299	GO:0000790(nuclear chromatin);GO:0000977(RNA polymerase II regulatory region sequence-specific DNA binding);GO:0000981(DNA-binding transcription factor activity, RNA polymerase II-specific);GO:0001228(DNA-binding transcription activator activity, RNA polymerase II-specific);GO:0001501(skeletal system development);GO:0001942(hair follicle development);GO:0003677(DNA binding);GO:0003700(DNA-binding…	NA	K09451	NA	ALX homeobox 4 [Source:HGNC Symbol;Acc:HGNC:450]	protein_coding	0.126897	0.129297	0.206704	0.029962	0.032581	0.069118	73	75	114	18	19	45
ENSG00000053108	chr5	133196455	133612541	-	FSTL4	ENST00000265342;ENST00000509525;ENST00000621681;ENST00000511375;ENST00000507112;ENST00000514998;ENST00000510685	GO:0005509(calcium ion binding);GO:0005515(protein binding);GO:0005576(extracellular region);GO:0007275(multicellular organism development);GO:0030141(secretory granule);GO:0030154(cell differentiation);GO:0031549(negative regulation of brain-derived neurotrophic factor receptor signaling pathway);GO:0046872(metal ion binding);GO:0048403(brain-derived neurotrophic factor binding);GO:0048670(regul…	NA	NA	NA	follistatin like 4 [Source:HGNC Symbol;Acc:HGNC:21389]	protein_coding;retained_intron;processed_transcript	0.0001	0.00962049	0.0001	0.00260349	0.0151443	0.0001	0	7	0	2	11	0
ENSG00000053918	chr11	2444684	2849105	+	KCNQ1	ENST00000496887;ENST00000155840;ENST00000345015;ENST00000646564;ENST00000335475;ENST00000380776;ENST00000526095	GO:0005216(ion channel activity);GO:0005244(voltage-gated ion channel activity);GO:0005249(voltage-gated potassium channel activity);GO:0005251(delayed rectifier potassium channel activity);GO:0005267(potassium channel activity);GO:0005515(protein binding);GO:0005516(calmodulin binding);GO:0005546(phosphatidylinositol-4,5-bisphosphate binding);GO:0005737(cytoplasm);GO:0005764(lysosome);GO:0005768…	04261(Adrenergic signaling in cardiomyocytes);04725(Cholinergic synapse);04971(Gastric acid secretion);04972(Pancreatic secretion);04974(Protein digestion and absorption);05110(Vibrio cholerae infection);05110(Vibrio cholerae infection)	K04926	NA	potassium voltage-gated channel subfamily Q member 1 [Source:HGNC Symbol;Acc:HGNC:6294]	protein_coding;processed_transcript	0.00855965	0.00840647	0.0001	0.00831894	0.0001	0.00545454	4	4	0	4	0	3
ENSG00000054356	chr2	219289623	219309498	-	PTPRN	ENST00000295718;ENST00000409251;ENST00000460801;ENST00000462351;ENST00000443981;ENST00000423636;ENST00000497977;ENST00000486480;ENST00000489650;ENST00000412847;ENST00000446182;ENST00000440552;ENST00000476930;ENST00000442029;ENST00000451506;ENST00000606213;ENST00000468454;ENST00000484986;ENST00000477819	GO:0000302(response to reactive oxygen species);GO:0001553(luteinization);GO:0004725(protein tyrosine phosphatase activity);GO:0005515(protein binding);GO:0005634(nucleus);GO:0005768(endosome);GO:0005794(Golgi apparatus);GO:0005886(plasma membrane);GO:0006470(protein dephosphorylation);GO:0008134(transcription factor binding);GO:0009749(response to glucose);GO:0016020(membrane);GO:0016021(integra…	04940(Type I diabetes mellitus);04940(Type I diabetes mellitus)	K07817	EC:3.1.3.48	protein tyrosine phosphatase receptor type N [Source:HGNC Symbol;Acc:HGNC:9676]	protein_coding;retained_intron;processed_transcript;nonsense_mediated_decay	0.0091968	0.0166814	0.00451095	0.0001	0.0001	0.00260101	9	16	5	0	0	3
ENSG00000054392	chr1	210328252	210676296	+	HHAT	ENST00000413764;ENST00000541565;ENST00000261458;ENST00000537898;ENST00000545154;ENST00000367010;ENST00000426968;ENST00000545781;ENST00000367009	GO:0000166(nucleotide binding);GO:0005515(protein binding);GO:0005525(GTP binding);GO:0005783(endoplasmic reticulum);GO:0005789(endoplasmic reticulum membrane);GO:0007224(smoothened signaling pathway);GO:0007275(multicellular organism development);GO:0008374(O-acyltransferase activity);GO:0016020(membrane);GO:0016021(integral component of membrane);GO:0016409(palmitoyltransferase activity);GO:001…	NA	NA	NA	hedgehog acyltransferase [Source:HGNC Symbol;Acc:HGNC:18270]	protein_coding	0.296903	0.346074	0.270503	0.0164431	0.0508107	0.00853536	197	235	174	12	35	7
ENSG00000054796	chr20	57329803	57343994	+	SPO11	ENST00000371263;ENST00000345868;ENST00000371260;ENST00000418127;ENST00000494972	GO:0000228(nuclear chromosome);GO:0000706(meiotic DNA double-strand break processing);GO:0000737(DNA catabolic process, endonucleolytic);GO:0000781(chromosome, telomeric region);GO:0001541(ovarian follicle development);GO:0003677(DNA binding);GO:0003824(catalytic activity);GO:0003918(DNA topoisomerase type II (double strand cut, ATP-hydrolyzing) activity);GO:0005515(protein binding);GO:0005524(AT…	NA	K10878	NA	SPO11 initiator of meiotic double stranded breaks [Source:HGNC Symbol;Acc:HGNC:11250]	protein_coding;nonsense_mediated_decay	0.0001	0.0508094	0.0001	0.0001	0.0001	0.0001	0	10	0	0	0	0
ENSG00000054803	chr20	55997357	56005519	-	CBLN4	ENST00000064571	GO:0005515(protein binding);GO:0005576(extracellular region);GO:0005615(extracellular space);GO:0009306(protein secretion);GO:0030054(cell junction);GO:0045202(synapse);GO:0062023(collagen-containing extracellular matrix);GO:0098982(GABA-ergic synapse);GO:1904862(inhibitory synapse assembly)	NA	NA	NA	cerebellin 4 precursor [Source:HGNC Symbol;Acc:HGNC:16231]	protein_coding	0.0001	0.0001	0.0001	0.0001	0.0001	0.0001	0	0	0	0	0	0
ENSG00000054938	chr11	74696429	74731385	-	CHRDL2	ENST00000529912;ENST00000525413;ENST00000376324;ENST00000263671;ENST00000376332;ENST00000622063;ENST00000534159;ENST00000528471;ENST00000534276;ENST00000528789	GO:0001503(ossification);GO:0005515(protein binding);GO:0005576(extracellular region);GO:0005615(extracellular space);GO:0005737(cytoplasm);GO:0007275(multicellular organism development);GO:0030154(cell differentiation);GO:0051216(cartilage development);GO:0051216(cartilage development)	NA	K17280	NA	chordin like 2 [Source:HGNC Symbol;Acc:HGNC:24168]	protein_coding;nonsense_mediated_decay;processed_transcript	0.0022391	0.0001	0.0128767	0.058759	0.00367903	0.0017783	1	0	4	20	2	1
ENSG00000055118	chr7	150944961	150978321	-	KCNH2	ENST00000330883;ENST00000262186;ENST00000532957;ENST00000473610;ENST00000461280	GO:0003064(regulation of heart rate by hormone);GO:0005216(ion channel activity);GO:0005242(inward rectifier potassium channel activity);GO:0005244(voltage-gated ion channel activity);GO:0005249(voltage-gated potassium channel activity);GO:0005251(delayed rectifier potassium channel activity);GO:0005267(potassium channel activity);GO:0005515(protein binding);GO:0005886(plasma membrane);GO:0005887…	NA	NA	NA	potassium voltage-gated channel subfamily H member 2 [Source:HGNC Symbol;Acc:HGNC:6251]	protein_coding;retained_intron	0.0914511	0.0876896	0.107268	0.0001	0.043973	0.0164196	54	53	61	0	26	11
ENSG00000055813	chr2	56183990	56386172	+	CCDC85A	ENST00000407595	GO:0005515(protein binding);GO:0005912(adherens junction);GO:0008150(biological_process);GO:0030054(cell junction)	NA	NA	NA	coiled-coil domain containing 85A [Source:HGNC Symbol;Acc:HGNC:29400]	protein_coding	0.0001	0.026999	0.0001	0.0001	0.0001	0.0001	0	12	0	0	0	0
ENSG00000055957	chr3	52777595	52792062	+	ITIH1	ENST00000480409;ENST00000273283;ENST00000628722;ENST00000487686;ENST00000537050;ENST00000478667;ENST00000494603;ENST00000428133;ENST00000484844;ENST00000405128;ENST00000482836;ENST00000494705	GO:0004867(serine-type endopeptidase inhibitor activity);GO:0005509(calcium ion binding);GO:0005576(extracellular region);GO:0010466(negative regulation of peptidase activity);GO:0010951(negative regulation of endopeptidase activity);GO:0030212(hyaluronan metabolic process);GO:0030414(peptidase inhibitor activity);GO:0062023(collagen-containing extracellular matrix);GO:0070062(extracellular exoso…	NA	K19014	NA	inter-alpha-trypsin inhibitor heavy chain 1 [Source:HGNC Symbol;Acc:HGNC:6166]	nonsense_mediated_decay;protein_coding;processed_transcript;retained_intron	0.0001	0.0001	0.0001	0.0001	0.0001	0.0001	0	0	0	0	0	0
ENSG00000056291	chr4	72031804	72148067	+	NPFFR2	ENST00000308744;ENST00000344413;ENST00000395999;ENST00000358749;ENST00000506359	GO:0004930(G protein-coupled receptor activity);GO:0005886(plasma membrane);GO:0005887(integral component of plasma membrane);GO:0007165(signal transduction);GO:0007186(G protein-coupled receptor signaling pathway);GO:0007218(neuropeptide signaling pathway);GO:0008188(neuropeptide receptor activity);GO:0009582(detection of abiotic stimulus);GO:0015629(actin cytoskeleton);GO:0016020(membrane);GO:0…	04080(Neuroactive ligand-receptor interaction);04080(Neuroactive ligand-receptor interaction)	K08375	NA	neuropeptide FF receptor 2 [Source:HGNC Symbol;Acc:HGNC:4525]	protein_coding;processed_transcript	0.0001	0.0001	0.0001	0.0001	0.0001	0.0001	0	0	0	0	0	0
ENSG00000056487	chr22	44881162	45009649	-	PHF21B	ENST00000396103;ENST00000403565;ENST00000313237;ENST00000629843;ENST00000414269;ENST00000420689;ENST00000490679;ENST00000460507;ENST00000474327;ENST00000462631;ENST00000495348;ENST00000491522	GO:0046872(metal ion binding);GO:0046872(metal ion binding)	NA	NA	NA	PHD finger protein 21B [Source:HGNC Symbol;Acc:HGNC:25161]	protein_coding;processed_transcript;retained_intron	0.0001	0.0001	0.0001	0.0001	0.0001	0.0001	0	0	0	0	0	0
ENSG00000056998	X	2828822	2882818	+	GYG2	ENST00000381163;ENST00000381161;ENST00000398806;ENST00000520904;ENST00000469234;ENST00000353656;ENST00000639373;ENST00000453106;ENST00000381157	GO:0005737(cytoplasm);GO:0005829(cytosol);GO:0005978(glycogen biosynthetic process);GO:0008466(glycogenin glucosyltransferase activity);GO:0016740(transferase activity);GO:0016757(transferase activity, transferring glycosyl groups);GO:0046872(metal ion binding);GO:0102751(UDP-alpha-D-glucose:glucosyl-glycogenin alpha-D-glucosyltransferase activity);GO:0102751(UDP-alpha-D-glucose:glucosyl-glycogen…	00500(Starch and sucrose metabolism);00500(Starch and sucrose metabolism)	K00750	EC:2.4.1.186	glycogenin 2 [Source:HGNC Symbol;Acc:HGNC:4700]	protein_coding;processed_transcript	0.0001	0.0001	0.0001	0.0001	0.0205388	0.0001	0	0	0	0	8	0
ENSG00000057593	chr13	113105788	113120685	+	F7	ENST00000541084;ENST00000346342;ENST00000375581;ENST00000444337;ENST00000479674;ENST00000473085	GO:0001666(response to hypoxia);GO:0002690(positive regulation of leukocyte chemotaxis);GO:0004175(endopeptidase activity);GO:0004252(serine-type endopeptidase activity);GO:0005102(signaling receptor binding);GO:0005509(calcium ion binding);GO:0005515(protein binding);GO:0005576(extracellular region);GO:0005615(extracellular space);GO:0005788(endoplasmic reticulum lumen);GO:0005796(Golgi lumen);G…	04610(Complement and coagulation cascades);04610(Complement and coagulation cascades)	K01320	EC:3.4.21.21	coagulation factor VII [Source:HGNC Symbol;Acc:HGNC:3544]	protein_coding;nonsense_mediated_decay;retained_intron;processed_transcript	0.0001	0.0001	0.0001	0.0001	0.0001	0.0001	0	0	0	0	0	0
ENSG00000058335	chr15	78959906	79090780	-	RASGRF1	ENST00000558480;ENST00000419573;ENST00000394745;ENST00000559926;ENST00000560334;ENST00000623620;ENST00000560286;ENST00000560943;ENST00000561112	GO:0000165(MAPK cascade);GO:0005085(guanyl-nucleotide exchange factor activity);GO:0005088(Ras guanyl-nucleotide exchange factor activity);GO:0005515(protein binding);GO:0005829(cytosol);GO:0005886(plasma membrane);GO:0007165(signal transduction);GO:0007264(small GTPase mediated signal transduction);GO:0007616(long-term memory);GO:0008283(cell population proliferation);GO:0030426(growth cone);GO:…	04010(MAPK signaling pathway);04014(Ras signaling pathway);04510(Focal adhesion);04510(Focal adhesion)	K04349	NA	Ras protein specific guanine nucleotide releasing factor 1 [Source:HGNC Symbol;Acc:HGNC:9875]	protein_coding;processed_transcript;TEC;retained_intron	0.0127817	0.0341431	0.013757	0.15366	0.11648	0.115091	14	37	14	160	119	133
ENSG00000058404	chr7	44217150	44334577	-	CAMK2B	ENST00000350811;ENST00000457475;ENST00000395749;ENST00000523845;ENST00000425809;ENST00000440254;ENST00000358707;ENST00000466584;ENST00000353625;ENST00000497584;ENST00000489429;ENST00000353185;ENST00000258682;ENST00000346990;ENST00000347193;ENST00000395747;ENST00000433930;ENST00000497127;ENST00000495819;ENST00000415369;ENST00000424197;ENST00000484972;ENST00000421607;ENST00000462128;ENST00000470984…	GO:0000166(nucleotide binding);GO:0003779(actin binding);GO:0004672(protein kinase activity);GO:0004674(protein serine/threonine kinase activity);GO:0004683(calmodulin-dependent protein kinase activity);GO:0005515(protein binding);GO:0005516(calmodulin binding);GO:0005524(ATP binding);GO:0005654(nucleoplasm);GO:0005737(cytoplasm);GO:0005815(microtubule organizing center);GO:0005829(cytosol);GO:00…	04012(ErbB signaling pathway);04020(Calcium signaling pathway);04024(cAMP signaling pathway);04066(HIF-1 signaling pathway);04114(Oocyte meiosis);04217(Necroptosis);04261(Adrenergic signaling in cardiomyocytes);04310(Wnt signaling pathway);04360(Axon guidance);04713(Circadian entrainment);04720(Long-term potentiation);04722(Neurotrophin signaling pathway);04725(Cholinergic synapse);04728(Dopamine…	NA	NA	calcium/calmodulin dependent protein kinase II beta [Source:HGNC Symbol;Acc:HGNC:1461]	protein_coding;nonsense_mediated_decay;retained_intron;processed_transcript	0.0134919	0.0198572	0.0001	0.0001	0.0137213	0.0109467	12	17	0	0	12	11
ENSG00000059804	chr12	7919230	7936187	-	SLC2A3	ENST00000075120;ENST00000543435;ENST00000486749;ENST00000469295;ENST00000479059;ENST00000490763;ENST00000495813;ENST00000544291;ENST00000544936;ENST00000476634;ENST00000541671	GO:0005355(glucose transmembrane transporter activity);GO:0005515(protein binding);GO:0005536(glucose binding);GO:0005886(plasma membrane);GO:0005887(integral component of plasma membrane);GO:0005975(carbohydrate metabolic process);GO:0008643(carbohydrate transport);GO:0016020(membrane);GO:0016021(integral component of membrane);GO:0019852(L-ascorbic acid metabolic process);GO:0022857(transmembra…	NA	K08142	NA	solute carrier family 2 member 3 [Source:HGNC Symbol;Acc:HGNC:11007]	protein_coding;processed_transcript;retained_intron;nonsense_mediated_decay	0.0179446	0.0209867	0.0244997	0.0001	0.0184405	0.0142839	11	13	16	0	12	11
ENSG00000060303	chr6	50857255	50857662	-	RPS17P5	ENST00000498293	NA	NA	NA	NA	ribosomal protein S17 pseudogene 5 [Source:HGNC Symbol;Acc:HGNC:21352]	processed_pseudogene	0.0001	0.0001	0.0001	0.0001	0.0001	0.0001	0	0	0	0	0	0
ENSG00000060566	chr19	4153631	4173054	+	CREB3L3	ENST00000078445;ENST00000595923;ENST00000602257;ENST00000602147;ENST00000598894	GO:0000139(Golgi membrane);GO:0000790(nuclear chromatin);GO:0000976(transcription regulatory region sequence-specific DNA binding);GO:0000977(RNA polymerase II regulatory region sequence-specific DNA binding);GO:0000981(DNA-binding transcription factor activity, RNA polymerase II-specific);GO:0001228(DNA-binding transcription activator activity, RNA polymerase II-specific);GO:0002675(positive reg…	04022(cGMP-PKG signaling pathway);04024(cAMP signaling pathway);04151(PI3K-Akt signaling pathway);04152(AMPK signaling pathway);04211(Longevity regulating pathway);04261(Adrenergic signaling in cardiomyocytes);04668(TNF signaling pathway);04714(Thermogenesis);04725(Cholinergic synapse);04728(Dopaminergic synapse);04911(Insulin secretion);04915(Estrogen signaling pathway);04916(Melanogenesis);0491…	K09048	NA	cAMP responsive element binding protein 3 like 3 [Source:HGNC Symbol;Acc:HGNC:18855]	protein_coding;retained_intron	0.0001	0.0001	0.0001	0.0001	0.0555501	0.0001	0	0	0	0	15	0
ENSG00000060718	chr1	102876467	103108872	-	COL11A1	ENST00000358392;ENST00000353414;ENST00000370096;ENST00000635193;ENST00000639098;ENST00000470170;ENST00000512756;ENST00000465209;ENST00000461720;ENST00000645458;ENST00000644186;ENST00000647280;ENST00000427239;ENST00000447608	GO:0001502(cartilage condensation);GO:0001503(ossification);GO:0002063(chondrocyte development);GO:0003007(heart morphogenesis);GO:0005201(extracellular matrix structural constituent);GO:0005576(extracellular region);GO:0005581(collagen trimer);GO:0005592(collagen type XI trimer);GO:0005615(extracellular space);GO:0005788(endoplasmic reticulum lumen);GO:0006029(proteoglycan metabolic process);GO:…	04974(Protein digestion and absorption);04974(Protein digestion and absorption)	K19721	NA	collagen type XI alpha 1 chain [Source:HGNC Symbol;Acc:HGNC:2186]	protein_coding;nonsense_mediated_decay;processed_transcript;retained_intron	0.0350097	0.0678664	0.0158637	0.0001	0.0001	0.0001	33	63	15	0	0	0
ENSG00000060982	chr12	24810024	24949101	-	BCAT1	ENST00000261192;ENST00000538118;ENST00000342945;ENST00000539282;ENST00000543099;ENST00000539780;ENST00000544418;ENST00000612790;ENST00000546285;ENST00000355164	GO:0000082(G1/S transition of mitotic cell cycle);GO:0003824(catalytic activity);GO:0004084(branched-chain-amino-acid transaminase activity);GO:0005737(cytoplasm);GO:0005739(mitochondrion);GO:0005829(cytosol);GO:0008483(transaminase activity);GO:0008652(cellular amino acid biosynthetic process);GO:0009081(branched-chain amino acid metabolic process);GO:0009082(branched-chain amino acid biosynthet…	00270(Cysteine and methionine metabolism);00280(Valine, leucine and isoleucine degradation);00290(Valine, leucine and isoleucine biosynthesis);00770(Pantothenate and CoA biosynthesis);00770(Pantothenate and CoA biosynthesis)	NA	NA	branched chain amino acid transaminase 1 [Source:HGNC Symbol;Acc:HGNC:976]	protein_coding;processed_transcript;non_stop_decay	0.00656998	0.0347739	0.030646	0.00644269	0.0001	0.008618	8	41	34	8	0	12
ENSG00000061337	chr8	20246165	20303963	-	LZTS1	ENST00000265801;ENST00000381569;ENST00000522290;ENST00000616228	GO:0005515(protein binding);GO:0005737(cytoplasm);GO:0005886(plasma membrane);GO:0007049(cell cycle);GO:0008017(microtubule binding);GO:0014069(postsynaptic density);GO:0016020(membrane);GO:0016242(negative regulation of macroautophagy);GO:0016324(apical plasma membrane);GO:0030054(cell junction);GO:0042995(cell projection);GO:0043005(neuron projection);GO:0043197(dendritic spine);GO:0043198(dend…	NA	NA	NA	leucine zipper tumor suppressor 1 [Source:HGNC Symbol;Acc:HGNC:13861]	protein_coding	0.013261	0.0001	0.030654	0.0001	0.0001	0.0001	8	0	17	0	0	0
ENSG00000061455	chr5	123089241	123194266	+	PRDM6	ENST00000407847;ENST00000434521;ENST00000464424;ENST00000427739	GO:0000122(negative regulation of transcription by RNA polymerase II);GO:0003676(nucleic acid binding);GO:0005515(protein binding);GO:0005634(nucleus);GO:0006325(chromatin organization);GO:0008168(methyltransferase activity);GO:0010468(regulation of gene expression);GO:0016740(transferase activity);GO:0022008(neurogenesis);GO:0032259(methylation);GO:0042802(identical protein binding);GO:0045892(n…	00310(Lysine degradation);00310(Lysine degradation)	K20795	EC:2.1.1.43	PR/SET domain 6 [Source:HGNC Symbol;Acc:HGNC:9350]	protein_coding;nonsense_mediated_decay;processed_transcript	0.034379	0.022483	0.0205257	0.0001	0.0001	0.0001	32	22	19	0	0	0
ENSG00000061492	chr5	138083990	138092365	+	WNT8A	ENST00000361560;ENST00000504809;ENST00000506684;ENST00000398754	GO:0000902(cell morphogenesis);GO:0003002(regionalization);GO:0005102(signaling receptor binding);GO:0005109(frizzled binding);GO:0005125(cytokine activity);GO:0005576(extracellular region);GO:0005615(extracellular space);GO:0007275(multicellular organism development);GO:0007492(endoderm development);GO:0009949(polarity specification of anterior/posterior axis);GO:0010085(polarity specification o…	04150(mTOR signaling pathway);04310(Wnt signaling pathway);04390(Hippo signaling pathway);04550(Signaling pathways regulating pluripotency of stem cells);04916(Melanogenesis);04934(Cushing syndrome);05165(Human papillomavirus infection);05200(Pathways in cancer);05205(Proteoglycans in cancer);05217(Basal cell carcinoma);05224(Breast cancer);05225(Hepatocellular carcinoma);05226(Gastric cancer);05…	K00714	NA	Wnt family member 8A [Source:HGNC Symbol;Acc:HGNC:12788]	nonsense_mediated_decay;protein_coding	0.0001	0.0001	0.0001	0.0001	0.0001	0.016667	0	0	0	0	0	4
ENSG00000061918	chr4	155758992	155807811	+	GUCY1B1	ENST00000505154;ENST00000652626;ENST00000502959;ENST00000264424;ENST00000505764;ENST00000507146;ENST00000503520;ENST00000513437	GO:0000166(nucleotide binding);GO:0004016(adenylate cyclase activity);GO:0004383(guanylate cyclase activity);GO:0005515(protein binding);GO:0005525(GTP binding);GO:0005737(cytoplasm);GO:0006182(cGMP biosynthetic process);GO:0007263(nitric oxide mediated signal transduction);GO:0008015(blood circulation);GO:0008074(guanylate cyclase complex, soluble);GO:0009190(cyclic nucleotide biosynthetic proce…	00230(Purine metabolism);04022(cGMP-PKG signaling pathway);04270(Vascular smooth muscle contraction);04540(Gap junction);04611(Platelet activation);04713(Circadian entrainment);04730(Long-term depression);04921(Oxytocin signaling pathway);04924(Renin secretion);04970(Salivary secretion);04970(Salivary secretion)	K12319	EC:4.6.1.2	guanylate cyclase 1 soluble subunit beta 1 [Source:HGNC Symbol;Acc:HGNC:4687]	protein_coding	0.606703	0.659661	0.586748	0.064665	0.0313249	0.0168273	238	264	225	27	13	8
ENSG00000062096	X	3041471	3112727	+	ARSF	ENST00000381127;ENST00000359361	GO:0003824(catalytic activity);GO:0004065(arylsulfatase activity);GO:0005576(extracellular region);GO:0005788(endoplasmic reticulum lumen);GO:0008484(sulfuric ester hydrolase activity);GO:0016787(hydrolase activity);GO:0046872(metal ion binding);GO:0070062(extracellular exosome);GO:0070062(extracellular exosome)	NA	NA	NA	arylsulfatase F [Source:HGNC Symbol;Acc:HGNC:721]	protein_coding	0.0001	0.0001	0.0001	0.0001	0.0001	0.0001	0	0	0	0	0	0
ENSG00000062370	chr19	44326555	44367217	-	ZNF112	ENST00000354340;ENST00000337401;ENST00000587909;ENST00000590687;ENST00000592151;ENST00000588057	GO:0003676(nucleic acid binding);GO:0003677(DNA binding);GO:0005634(nucleus);GO:0006355(regulation of transcription, DNA-templated);GO:0046872(metal ion binding);GO:0046872(metal ion binding)	05168(Herpes simplex virus 1 infection);05168(Herpes simplex virus 1 infection)	K09228	NA	zinc finger protein 112 [Source:HGNC Symbol;Acc:HGNC:12892]	protein_coding;nonsense_mediated_decay	0.698859	0.851924	0.622519	0.304048	0.503488	0.364144	268	333	231	120	196	159
ENSG00000062524	chr15	41503637	41513879	-	LTK	ENST00000263800;ENST00000355166;ENST00000563518;ENST00000561619;ENST00000453182;ENST00000569283	GO:0000166(nucleotide binding);GO:0004672(protein kinase activity);GO:0004713(protein tyrosine kinase activity);GO:0004714(transmembrane receptor protein tyrosine kinase activity);GO:0005515(protein binding);GO:0005524(ATP binding);GO:0005886(plasma membrane);GO:0005887(integral component of plasma membrane);GO:0006468(protein phosphorylation);GO:0007165(signal transduction);GO:0007169(transmembr…	NA	K05118	EC:2.7.10.1	leukocyte receptor tyrosine kinase [Source:HGNC Symbol;Acc:HGNC:6721]	protein_coding;retained_intron	0.144125	0.18255	0.140127	0.196209	0.160759	0.178017	51	65	48	71	57	72
ENSG00000063127	chr19	49289638	49325191	-	SLC6A16	ENST00000335875;ENST00000454748;ENST00000598828;ENST00000598221;ENST00000594180;ENST00000597969;ENST00000594917	GO:0005326(neurotransmitter transmembrane transporter activity);GO:0005328(neurotransmitter:sodium symporter activity);GO:0005886(plasma membrane);GO:0006836(neurotransmitter transport);GO:0015293(symporter activity);GO:0016020(membrane);GO:0016021(integral component of membrane);GO:0055085(transmembrane transport);GO:0055085(transmembrane transport)	NA	K05048	NA	solute carrier family 6 member 16 [Source:HGNC Symbol;Acc:HGNC:13622]	protein_coding;retained_intron	0.06152	0.07399	0.0308756	0.0001	0.0001	0.0001	23	28	11	0	0	0
ENSG00000063515	chr22	19146993	19150292	-	GSC2	ENST00000086933	GO:0000790(nuclear chromatin);GO:0000981(DNA-binding transcription factor activity, RNA polymerase II-specific);GO:0003677(DNA binding);GO:0003700(DNA-binding transcription factor activity);GO:0005515(protein binding);GO:0005634(nucleus);GO:0006355(regulation of transcription, DNA-templated);GO:0006357(regulation of transcription by RNA polymerase II);GO:0009653(anatomical structure morphogenesis…	NA	K09325	NA	goosecoid homeobox 2 [Source:HGNC Symbol;Acc:HGNC:4613]	protein_coding	0.0001	0.0001	0.0001	0.0001	0.0001	0.0001	0	0	0	0	0	0
ENSG00000064195	chr17	49990005	49995224	-	DLX3	ENST00000434704;ENST00000512495	GO:0000790(nuclear chromatin);GO:0000978(RNA polymerase II cis-regulatory region sequence-specific DNA binding);GO:0000981(DNA-binding transcription factor activity, RNA polymerase II-specific);GO:0001228(DNA-binding transcription activator activity, RNA polymerase II-specific);GO:0001568(blood vessel development);GO:0001890(placenta development);GO:0003677(DNA binding);GO:0003682(chromatin bindi…	NA	K09315	NA	distal-less homeobox 3 [Source:HGNC Symbol;Acc:HGNC:2916]	protein_coding	0.0132438	0.0001	0.0001	0.0001	0.0001	0.0001	4	0	0	0	0	0
ENSG00000064201	chr11	2301997	2318200	+	TSPAN32	ENST00000437313;ENST00000461200;ENST00000446063;ENST00000612299;ENST00000182290;ENST00000493924;ENST00000484104;ENST00000479508;ENST00000498313;ENST00000483227;ENST00000381121;ENST00000493948;ENST00000339046;ENST00000451520;ENST00000381117;ENST00000484523;ENST00000486011	GO:0003674(molecular_function);GO:0005887(integral component of plasma membrane);GO:0007010(cytoskeleton organization);GO:0007229(integrin-mediated signaling pathway);GO:0007267(cell-cell signaling);GO:0007596(blood coagulation);GO:0007599(hemostasis);GO:0008285(negative regulation of cell population proliferation);GO:0009986(cell surface);GO:0016020(membrane);GO:0016021(integral component of mem…	NA	K17359	NA	tetraspanin 32 [Source:HGNC Symbol;Acc:HGNC:13410]	nonsense_mediated_decay;retained_intron;protein_coding;processed_transcript	0.0001	0.0001	0.0001	0.0001	0.0001	0.0001	0	0	0	0	0	0
ENSG00000064205	chr20	44714844	44728509	+	CCN5	ENST00000372868;ENST00000372865;ENST00000497421;ENST00000190983;ENST00000465000;ENST00000471629	GO:0005178(integrin binding);GO:0005515(protein binding);GO:0005520(insulin-like growth factor binding);GO:0005576(extracellular region);GO:0005615(extracellular space);GO:0005634(nucleus);GO:0007155(cell adhesion);GO:0007165(signal transduction);GO:0007267(cell-cell signaling);GO:0008201(heparin binding);GO:0031012(extracellular matrix);GO:0060548(negative regulation of cell death);GO:0060548(ne…	NA	K23089	NA	cellular communication network factor 5 [Source:HGNC Symbol;Acc:HGNC:12770]	protein_coding;processed_transcript	0.0151914	0.0001	0.0001	0.0001	0.0001	0.0001	8	0	0	0	0	0
ENSG00000064218	chr9	976655	991732	+	DMRT3	ENST00000190165;ENST00000417254	GO:0000790(nuclear chromatin);GO:0000981(DNA-binding transcription factor activity, RNA polymerase II-specific);GO:0003677(DNA binding);GO:0003700(DNA-binding transcription factor activity);GO:0005515(protein binding);GO:0005634(nucleus);GO:0006355(regulation of transcription, DNA-templated);GO:0006357(regulation of transcription by RNA polymerase II);GO:0007275(multicellular organism development…	NA	K19490	NA	doublesex and mab-3 related transcription factor 3 [Source:HGNC Symbol;Acc:HGNC:13909]	protein_coding	0.0001	0.0001	0.0001	0.0001	0.0001	0.0001	0	0	0	0	0	0
ENSG00000064692	chr5	122311354	122464219	+	SNCAIP	ENST00000514467;ENST00000510658;ENST00000506272;ENST00000508681;ENST00000509154;ENST00000512385;ENST00000542191;ENST00000514497;ENST00000261367;ENST00000510003;ENST00000509023;ENST00000261368;ENST00000508017;ENST00000509652;ENST00000395466;ENST00000395469;ENST00000512146;ENST00000515215;ENST00000513719	GO:0005515(protein binding);GO:0005654(nucleoplasm);GO:0005737(cytoplasm);GO:0005829(cytosol);GO:0008021(synaptic vesicle);GO:0008219(cell death);GO:0031625(ubiquitin protein ligase binding);GO:0036464(cytoplasmic ribonucleoprotein granule);GO:0042417(dopamine metabolic process);GO:0042734(presynaptic membrane);GO:0042802(identical protein binding);GO:0043025(neuronal cell body);GO:0044267(cellul…	05012(Parkinson disease);05012(Parkinson disease)	K04558	NA	synuclein alpha interacting protein [Source:HGNC Symbol;Acc:HGNC:11139]	protein_coding;nonsense_mediated_decay;retained_intron	0.11648	0.0924771	0.0785813	0.123497	0.133812	0.123124	85	69	56	94	99	103
ENSG00000064787	chr20	53936777	54070545	-	BCAS1	ENST00000448484;ENST00000371435;ENST00000395961;ENST00000422805	GO:0005737(cytoplasm);GO:0014069(postsynaptic density);GO:0042552(myelination);GO:0070062(extracellular exosome);GO:0070062(extracellular exosome)	NA	NA	NA	brain enriched myelin associated protein 1 [Source:HGNC Symbol;Acc:HGNC:974]	protein_coding	0.559029	0.598937	0.635491	0.0286891	0.0536226	0.0501206	456	497	502	25	45	47
ENSG00000064835	chr3	87259404	87276584	-	POU1F1	ENST00000350375;ENST00000344265;ENST00000561167;ENST00000560656	GO:0000122(negative regulation of transcription by RNA polymerase II);GO:0000785(chromatin);GO:0000790(nuclear chromatin);GO:0000978(RNA polymerase II cis-regulatory region sequence-specific DNA binding);GO:0000981(DNA-binding transcription factor activity, RNA polymerase II-specific);GO:0001085(RNA polymerase II transcription factor binding);GO:0001102(RNA polymerase II activating transcription …	NA	NA	NA	POU class 1 homeobox 1 [Source:HGNC Symbol;Acc:HGNC:9210]	protein_coding	0.0001	0.0567378	0.0001	0.0001	0.0001	0.0125767	0	9	0	0	0	3
ENSG00000065320	chr17	9021510	9244000	+	NTN1	ENST00000173229;ENST00000436734	GO:0001764(neuron migration);GO:0005515(protein binding);GO:0005576(extracellular region);GO:0005604(basement membrane);GO:0005737(cytoplasm);GO:0006915(apoptotic process);GO:0006930(substrate-dependent cell migration, cell extension);GO:0007097(nuclear migration);GO:0007265(Ras protein signal transduction);GO:0007409(axonogenesis);GO:0007411(axon guidance);GO:0008045(motor neuron axon guidance);…	04360(Axon guidance);04360(Axon guidance)	NA	NA	netrin 1 [Source:HGNC Symbol;Acc:HGNC:8029]	protein_coding	0.0235707	0.113669	0.171215	0.071343	0.0490133	0.145444	16	74	106	47	32	106
ENSG00000065325	chr17	9822206	9890034	+	GLP2R	ENST00000574745;ENST00000458005;ENST00000262441;ENST00000304773	GO:0004888(transmembrane signaling receptor activity);GO:0004930(G protein-coupled receptor activity);GO:0004967(glucagon receptor activity);GO:0005886(plasma membrane);GO:0007165(signal transduction);GO:0007166(cell surface receptor signaling pathway);GO:0007186(G protein-coupled receptor signaling pathway);GO:0007188(adenylate cyclase-modulating G protein-coupled receptor signaling pathway);GO:…	04080(Neuroactive ligand-receptor interaction);04080(Neuroactive ligand-receptor interaction)	NA	NA	glucagon like peptide 2 receptor [Source:HGNC Symbol;Acc:HGNC:4325]	protein_coding;nonsense_mediated_decay	0.0001	0.0001	0.0001	0.0001	0.0349648	0.0001	0	0	0	0	21	0
ENSG00000065371	chr3	123968521	123992137	-	ROPN1	ENST00000184183;ENST00000405845;ENST00000620893;ENST00000487124;ENST00000467907;ENST00000460743;ENST00000496145;ENST00000459660;ENST00000479867;ENST00000495093;ENST00000484329	GO:0001932(regulation of protein phosphorylation);GO:0005515(protein binding);GO:0005634(nucleus);GO:0005737(cytoplasm);GO:0005929(cilium);GO:0030317(flagellated sperm motility);GO:0031514(motile cilium);GO:0042802(identical protein binding);GO:0042995(cell projection);GO:0044782(cilium organization);GO:0048240(sperm capacitation);GO:0061512(protein localization to cilium);GO:0061512(protein loca…	NA	NA	NA	rhophilin associated tail protein 1 [Source:HGNC Symbol;Acc:HGNC:17692]	protein_coding;retained_intron	0.0001	0.0001	0.0214875	0.0001	0.0001	0.0001	0	0	10	0	0	0
ENSG00000065413	chr2	196967017	197311173	-	ANKRD44	ENST00000424317;ENST00000282272;ENST00000647377;ENST00000486006;ENST00000328737;ENST00000422886;ENST00000409153;ENST00000477852;ENST00000473081;ENST00000409919;ENST00000447713;ENST00000443014;ENST00000463879	GO:0005515(protein binding);GO:0005515(protein binding)	NA	K15503	NA	ankyrin repeat domain 44 [Source:HGNC Symbol;Acc:HGNC:25259]	protein_coding;processed_transcript;nonsense_mediated_decay;retained_intron	0.37097	0.400854	0.370226	0.0420144	0.0492935	0.0461165	476	522	463	56	65	69
ENSG00000065609	chr6	83552880	83709691	-	SNAP91	ENST00000521485;ENST00000195649;ENST00000369694;ENST00000439399;ENST00000521743;ENST00000520302;ENST00000518312;ENST00000520213;ENST00000523448;ENST00000521616;ENST00000519133;ENST00000521931;ENST00000369691;ENST00000523780;ENST00000522248;ENST00000519779;ENST00000518309;ENST00000369690;ENST00000523484;ENST00000519825;ENST00000523585;ENST00000523199	GO:0000149(SNARE binding);GO:0005515(protein binding);GO:0005543(phospholipid binding);GO:0005545(1-phosphatidylinositol binding);GO:0005546(phosphatidylinositol-4,5-bisphosphate binding);GO:0005886(plasma membrane);GO:0005905(clathrin-coated pit);GO:0006897(endocytosis);GO:0006900(vesicle budding from membrane);GO:0008021(synaptic vesicle);GO:0015031(protein transport);GO:0016020(membrane);GO:00…	NA	K20043	NA	synaptosome associated protein 91 [Source:HGNC Symbol;Acc:HGNC:14986]	protein_coding;nonsense_mediated_decay;processed_transcript;retained_intron	0.0001	0.0001	0.0001	0.0001	0.0001	0.0001	0	0	0	0	0	0
ENSG00000065675	chr10	6427143	6580301	-	PRKCQ	ENST00000610727;ENST00000397176;ENST00000539722;ENST00000263125	GO:0000166(nucleotide binding);GO:0001558(regulation of cell growth);GO:0001772(immunological synapse);GO:0002376(immune system process);GO:0004672(protein kinase activity);GO:0004674(protein serine/threonine kinase activity);GO:0004697(protein kinase C activity);GO:0004698(calcium-dependent protein kinase C activity);GO:0005515(protein binding);GO:0005524(ATP binding);GO:0005737(cytoplasm);GO:00…	04064(NF-kappa B signaling pathway);04140(Autophagy - animal);04270(Vascular smooth muscle contraction);04658(Th1 and Th2 cell differentiation);04659(Th17 cell differentiation);04660(T cell receptor signaling pathway);04750(Inflammatory mediator regulation of TRP channels);04920(Adipocytokine signaling pathway);04931(Insulin resistance);04931(Insulin resistance)	NA	NA	protein kinase C theta [Source:HGNC Symbol;Acc:HGNC:9410]	protein_coding	0.055987	0.116083	0.118188	0.0001	0.0001	0.0001	19	39	38	0	0	0
ENSG00000065717	chr19	2997639	3047635	-	TLE2	ENST00000455444;ENST00000426948;ENST00000262953;ENST00000591529;ENST00000586422;ENST00000443826;ENST00000590536;ENST00000589364;ENST00000586492;ENST00000587672;ENST00000589205;ENST00000587217;ENST00000591457;ENST00000590101;ENST00000587137;ENST00000590183;ENST00000589291;ENST00000592584;ENST00000587770;ENST00000592305;ENST00000591720;ENST00000587893	GO:0003714(transcription corepressor activity);GO:0005515(protein binding);GO:0005615(extracellular space);GO:0005634(nucleus);GO:0005654(nucleoplasm);GO:0005667(transcription factor complex);GO:0005925(focal adhesion);GO:0006355(regulation of transcription, DNA-templated);GO:0007165(signal transduction);GO:0009887(animal organ morphogenesis);GO:0016055(Wnt signaling pathway);GO:0016604(nuclear b…	NA	NA	NA	TLE family member 2, transcriptional corepressor [Source:HGNC Symbol;Acc:HGNC:11838]	protein_coding;processed_transcript;retained_intron	0.257854	0.256322	0.423687	0.0001	0.0001	0.0001	107	108	172	0	0	0
ENSG00000066032	chr2	79185231	80648861	+	CTNNA2	ENST00000466387;ENST00000496251;ENST00000467488;ENST00000497804;ENST00000496558;ENST00000451966;ENST00000629316;ENST00000409971;ENST00000409266;ENST00000402739;ENST00000508970;ENST00000541047;ENST00000493024;ENST00000343114;ENST00000361291;ENST00000540488;ENST00000409550;ENST00000465616;ENST00000467892	GO:0005198(structural molecule activity);GO:0005200(structural constituent of cytoskeleton);GO:0005515(protein binding);GO:0005634(nucleus);GO:0005737(cytoplasm);GO:0005829(cytosol);GO:0005856(cytoskeleton);GO:0005886(plasma membrane);GO:0005912(adherens junction);GO:0007010(cytoskeleton organization);GO:0007155(cell adhesion);GO:0007275(multicellular organism development);GO:0007409(axonogenesis…	04390(Hippo signaling pathway);04520(Adherens junction);04670(Leukocyte transendothelial migration);05100(Bacterial invasion of epithelial cells);05200(Pathways in cancer);05213(Endometrial cancer);05226(Gastric cancer);05412(Arrhythmogenic right ventricular cardiomyopathy (ARVC));05412(Arrhythmogenic right ventricular cardiomyopathy (ARVC))	NA	NA	catenin alpha 2 [Source:HGNC Symbol;Acc:HGNC:2510]	protein_coding;processed_transcript;retained_intron	0.0001	0.0001	0.0001	0.0001	0.0001	0.0001	0	0	0	0	0	0
ENSG00000066056	chr1	43300982	43323108	+	TIE1	ENST00000372476;ENST00000538015;ENST00000485125;ENST00000480269;ENST00000488437;ENST00000471187;ENST00000461061;ENST00000473014;ENST00000492599;ENST00000492874	GO:0000166(nucleotide binding);GO:0001525(angiogenesis);GO:0001568(blood vessel development);GO:0001570(vasculogenesis);GO:0001701(in utero embryonic development);GO:0004672(protein kinase activity);GO:0004713(protein tyrosine kinase activity);GO:0004714(transmembrane receptor protein tyrosine kinase activity);GO:0005515(protein binding);GO:0005524(ATP binding);GO:0005886(plasma membrane);GO:0005…	NA	K05120	EC:2.7.10.1	tyrosine kinase with immunoglobulin like and EGF like domains 1 [Source:HGNC Symbol;Acc:HGNC:11809]	protein_coding;processed_transcript	0.00933101	0.00526673	0.00582469	0.0145554	0.0274339	0.0395751	7	4	4	11	19	31
ENSG00000066294	chr1	160541095	160579516	-	CD84	ENST00000534968;ENST00000368054;ENST00000466767;ENST00000311224;ENST00000368048;ENST00000368051;ENST00000360056;ENST00000368047	GO:0002250(adaptive immune response);GO:0002376(immune system process);GO:0005515(protein binding);GO:0005886(plasma membrane);GO:0005887(integral component of plasma membrane);GO:0006914(autophagy);GO:0006952(defense response);GO:0007155(cell adhesion);GO:0007156(homophilic cell adhesion via plasma membrane adhesion molecules);GO:0016020(membrane);GO:0016021(integral component of membrane);GO:00…	NA	K06511	NA	CD84 molecule [Source:HGNC Symbol;Acc:HGNC:1704]	protein_coding;processed_transcript;retained_intron	0.0001	0.0001	0.0001	0.0001	0.0001	0.0001	0	0	0	0	0	0
ENSG00000066336	chr11	47354860	47378547	-	SPI1	ENST00000378538;ENST00000227163;ENST00000533030;ENST00000533968	GO:0000122(negative regulation of transcription by RNA polymerase II);GO:0000790(nuclear chromatin);GO:0000978(RNA polymerase II cis-regulatory region sequence-specific DNA binding);GO:0000981(DNA-binding transcription factor activity, RNA polymerase II-specific);GO:0001085(RNA polymerase II transcription factor binding);GO:0001227(DNA-binding transcription repressor activity, RNA polymerase II-s…	04380(Osteoclast differentiation);05166(Human T-cell leukemia virus 1 infection);05200(Pathways in cancer);05202(Transcriptional misregulation in cancer);05221(Acute myeloid leukemia);05221(Acute myeloid leukemia)	K09438	NA	Spi-1 proto-oncogene [Source:HGNC Symbol;Acc:HGNC:11241]	protein_coding	0.0001	0.0001	0.0001	0.0001	0.0001	0.0001	0	0	0	0	0	0
ENSG00000066382	chr11	30384493	30586872	-	MPPED2	ENST00000448418;ENST00000358117;ENST00000524667;ENST00000529220;ENST00000526437;ENST00000525519;ENST00000524636;ENST00000528686	GO:0000166(nucleotide binding);GO:0005515(protein binding);GO:0008081(phosphoric diester hydrolase activity);GO:0016208(AMP binding);GO:0016787(hydrolase activity);GO:0019002(GMP binding);GO:0030145(manganese ion binding);GO:0046872(metal ion binding);GO:0046872(metal ion binding)	NA	NA	NA	metallophosphoesterase domain containing 2 [Source:HGNC Symbol;Acc:HGNC:1180]	protein_coding;processed_transcript;nonsense_mediated_decay;retained_intron	0.0001	0.0001	0.0001	0.00448579	0.00455288	0.003503	0	0	0	4	4	4
ENSG00000066629	chr14	99737693	99939231	+	EML1	ENST00000554479;ENST00000555145;ENST00000327921;ENST00000556199;ENST00000649352;ENST00000556835;ENST00000334192;ENST00000555096;ENST00000262233;ENST00000556714;ENST00000553720;ENST00000556947;ENST00000556758;ENST00000557741;ENST00000555277;ENST00000554553;ENST00000554386;ENST00000555812;ENST00000554111;ENST00000557313;ENST00000553313	GO:0000226(microtubule cytoskeleton organization);GO:0002244(hematopoietic progenitor cell differentiation);GO:0005509(calcium ion binding);GO:0005515(protein binding);GO:0005737(cytoplasm);GO:0005829(cytosol);GO:0005856(cytoskeleton);GO:0005874(microtubule);GO:0005875(microtubule associated complex);GO:0007052(mitotic spindle organization);GO:0007405(neuroblast proliferation);GO:0007420(brain de…	NA	NA	NA	EMAP like 1 [Source:HGNC Symbol;Acc:HGNC:3330]	protein_coding;nonsense_mediated_decay;processed_transcript;retained_intron	0.00423699	0.0001	0.0001	0.0001	0.00417889	0.0001	4	0	0	0	4	0
ENSG00000066735	chr14	104138723	104180894	+	KIF26A	ENST00000423312;ENST00000315264	GO:0000166(nucleotide binding);GO:0001560(regulation of cell growth by extracellular stimulus);GO:0003774(motor activity);GO:0003777(microtubule motor activity);GO:0005515(protein binding);GO:0005524(ATP binding);GO:0005737(cytoplasm);GO:0005829(cytosol);GO:0005856(cytoskeleton);GO:0005871(kinesin complex);GO:0005874(microtubule);GO:0006890(retrograde vesicle-mediated transport, Golgi to endoplas…	NA	K10404	NA	kinesin family member 26A [Source:HGNC Symbol;Acc:HGNC:20226]	protein_coding	0.00559997	0.0001	0.0115408	0.0001	0.0001	0.00491128	4	0	8	0	0	4
ENSG00000066813	chr16	20536226	20576373	-	ACSM2B	ENST00000329697;ENST00000414188;ENST00000566998;ENST00000565322;ENST00000565232;ENST00000567001;ENST00000568098;ENST00000564849;ENST00000569131;ENST00000569364;ENST00000563943;ENST00000567288;ENST00000569327;ENST00000569163;ENST00000568882;ENST00000566384;ENST00000569344;ENST00000562026;ENST00000564855	GO:0000166(nucleotide binding);GO:0003824(catalytic activity);GO:0003996(acyl-CoA ligase activity);GO:0004321(fatty-acyl-CoA synthase activity);GO:0005515(protein binding);GO:0005524(ATP binding);GO:0005739(mitochondrion);GO:0005759(mitochondrial matrix);GO:0006629(lipid metabolic process);GO:0006631(fatty acid metabolic process);GO:0006633(fatty acid biosynthetic process);GO:0006637(acyl-CoA met…	00650(Butanoate metabolism);00650(Butanoate metabolism)	K01896	EC:6.2.1.2	acyl-CoA synthetase medium chain family member 2B [Source:HGNC Symbol;Acc:HGNC:30931]	protein_coding;retained_intron;nonsense_mediated_decay;processed_transcript	0.0001	0.0001	0.0001	0.0001	0.0001	0.0001	0	0	0	0	0	0
ENSG00000067048	Y	12904108	12920478	+	DDX3Y	ENST00000360160;ENST00000454054;ENST00000493363;ENST00000336079;ENST00000440554;ENST00000469101;ENST00000472510;ENST00000463199;ENST00000495478	GO:0000166(nucleotide binding);GO:0003676(nucleic acid binding);GO:0003677(DNA binding);GO:0003723(RNA binding);GO:0003724(RNA helicase activity);GO:0004386(helicase activity);GO:0005524(ATP binding);GO:0005634(nucleus);GO:0005654(nucleoplasm);GO:0005737(cytoplasm);GO:0005829(cytosol);GO:0007276(gamete generation);GO:0016020(membrane);GO:0016787(hydrolase activity);GO:0030154(cell differentiation…	NA	K17642	EC:3.6.4.13	DEAD-box helicase 3 Y-linked [Source:HGNC Symbol;Acc:HGNC:2699]	protein_coding;processed_transcript	0.0001	0.00626548	0.0001	0.00642859	0.0001	0.00767316	0	4	0	4	0	5
ENSG00000067445	X	54920462	54931431	+	TRO	ENST00000411534;ENST00000452830;ENST00000420798;ENST00000442098;ENST00000430420;ENST00000453081;ENST00000319167;ENST00000622017;ENST00000375022;ENST00000399736;ENST00000445561;ENST00000440072;ENST00000484031;ENST00000173898;ENST00000474933;ENST00000431115;ENST00000440759;ENST00000375041;ENST00000449980;ENST00000416704;ENST00000427099;ENST00000492142;ENST00000492706;ENST00000475183;ENST00000469211	GO:0005515(protein binding);GO:0007155(cell adhesion);GO:0007156(homophilic cell adhesion via plasma membrane adhesion molecules);GO:0007566(embryo implantation);GO:0031226(intrinsic component of plasma membrane);GO:0031226(intrinsic component of plasma membrane)	NA	NA	NA	trophinin [Source:HGNC Symbol;Acc:HGNC:12326]	protein_coding;nonsense_mediated_decay;processed_transcript;retained_intron	0.0001	0.0001	0.0174451	0.0109499	0.00976403	0.0001	0	0	12	9	8	0
ENSG00000067646	Y	2935281	2982506	+	ZFY	ENST00000383052;ENST00000155093;ENST00000625061;ENST00000469869;ENST00000443793;ENST00000449237;ENST00000478783	GO:0000981(DNA-binding transcription factor activity, RNA polymerase II-specific);GO:0003676(nucleic acid binding);GO:0003677(DNA binding);GO:0005515(protein binding);GO:0005634(nucleus);GO:0005654(nucleoplasm);GO:0005730(nucleolus);GO:0006355(regulation of transcription, DNA-templated);GO:0006357(regulation of transcription by RNA polymerase II);GO:0046872(metal ion binding);GO:0046872(metal ion…	NA	NA	NA	zinc finger protein Y-linked [Source:HGNC Symbol;Acc:HGNC:12870]	protein_coding;processed_transcript	0.0001	0.0133491	0.0001	0.0001	0.0001	0.0001	0	8	0	0	0	0
ENSG00000067715	chr12	78863993	79452008	+	SYT1	ENST00000393240;ENST00000261205;ENST00000457153;ENST00000552074;ENST00000549454;ENST00000547046;ENST00000549671;ENST00000551304;ENST00000552744;ENST00000552624;ENST00000446242;ENST00000549559	GO:0000149(SNARE binding);GO:0001786(phosphatidylserine binding);GO:0005509(calcium ion binding);GO:0005513(detection of calcium ion);GO:0005515(protein binding);GO:0005516(calmodulin binding);GO:0005543(phospholipid binding);GO:0005544(calcium-dependent phospholipid binding);GO:0005546(phosphatidylinositol-4,5-bisphosphate binding);GO:0005737(cytoplasm);GO:0005794(Golgi apparatus);GO:0005886(pla…	04721(Synaptic vesicle cycle);04721(Synaptic vesicle cycle)	K15290	NA	synaptotagmin 1 [Source:HGNC Symbol;Acc:HGNC:11509]	protein_coding;processed_transcript	0.0462988	0.0392653	0.0420018	0.0683076	0.0516122	0.0154892	30	26	26	45	34	12
ENSG00000067840	X	153802166	153830548	-	PDZD4	ENST00000164640;ENST00000393758;ENST00000544474;ENST00000484792;ENST00000475140;ENST00000483693;ENST00000480418;ENST00000480650;ENST00000468491	GO:0005515(protein binding);GO:0005737(cytoplasm);GO:0005938(cell cortex);GO:0005938(cell cortex)	NA	K15682	EC:2.3.2.27	PDZ domain containing 4 [Source:HGNC Symbol;Acc:HGNC:21167]	protein_coding;processed_transcript;nonsense_mediated_decay	0.103422	0.0717787	0.0528701	0.0380565	0.0001	0.011523	45	32	23	17	0	6
ENSG00000067842	X	153517676	153582939	+	ATP2B3	ENST00000349466;ENST00000370186;ENST00000393842;ENST00000359149;ENST00000263519;ENST00000460549;ENST00000496610	GO:0000166(nucleotide binding);GO:0005388(calcium transmembrane transporter activity, phosphorylative mechanism);GO:0005515(protein binding);GO:0005516(calmodulin binding);GO:0005524(ATP binding);GO:0005886(plasma membrane);GO:0006811(ion transport);GO:0006816(calcium ion transport);GO:0006874(cellular calcium ion homeostasis);GO:0015085(calcium ion transmembrane transporter activity);GO:0016020(…	04020(Calcium signaling pathway);04022(cGMP-PKG signaling pathway);04024(cAMP signaling pathway);04261(Adrenergic signaling in cardiomyocytes);04925(Aldosterone synthesis and secretion);04970(Salivary secretion);04972(Pancreatic secretion);04972(Pancreatic secretion)	NA	NA	ATPase plasma membrane Ca2+ transporting 3 [Source:HGNC Symbol;Acc:HGNC:816]	protein_coding;processed_transcript	0.0100441	0.0001	0.0001	0.00316339	0.0001	0.00336921	8	0	0	3	0	3
ENSG00000068024	chr2	239048168	239401654	-	HDAC4	ENST00000345617;ENST00000543185;ENST00000430200;ENST00000494800;ENST00000487617;ENST00000463007;ENST00000495497;ENST00000493582;ENST00000535493;ENST00000460235;ENST00000461113;ENST00000445704;ENST00000553145;ENST00000454542;ENST00000446876;ENST00000496347	GO:0000118(histone deacetylase complex);GO:0000122(negative regulation of transcription by RNA polymerase II);GO:0000976(transcription regulatory region sequence-specific DNA binding);GO:0000978(RNA polymerase II cis-regulatory region sequence-specific DNA binding);GO:0001085(RNA polymerase II transcription factor binding);GO:0001501(skeletal system development);GO:0002076(osteoblast development)…	04371(Apelin signaling pathway);05034(Alcoholism);05203(Viral carcinogenesis);05206(MicroRNAs in cancer);05206(MicroRNAs in cancer)	K11406	EC:3.5.1.98	histone deacetylase 4 [Source:HGNC Symbol;Acc:HGNC:14063]	protein_coding;processed_transcript;retained_intron	0.381878	0.315531	0.422324	0.360351	0.340354	0.334637	511	431	549	498	466	512
ENSG00000068615	chr2	86213993	86337654	-	REEP1	ENST00000538924;ENST00000165698;ENST00000646181;ENST00000644644;ENST00000643817;ENST00000642243;ENST00000535845;ENST00000541910;ENST00000453231;ENST00000490915;ENST00000473407;ENST00000489855;ENST00000475475	GO:0005515(protein binding);GO:0005737(cytoplasm);GO:0005739(mitochondrion);GO:0005783(endoplasmic reticulum);GO:0005789(endoplasmic reticulum membrane);GO:0005881(cytoplasmic microtubule);GO:0008017(microtubule binding);GO:0016020(membrane);GO:0016021(integral component of membrane);GO:0031849(olfactory receptor binding);GO:0031966(mitochondrial membrane);GO:0032386(regulation of intracellular t…	NA	K17338	NA	receptor accessory protein 1 [Source:HGNC Symbol;Acc:HGNC:25786]	protein_coding;processed_transcript;retained_intron	0.0350082	0.0001	0.0333783	0.0165524	0.0001	0.0001	21	0	19	10	0	0
ENSG00000068831	chr11	64726911	64745456	-	RASGRP2	ENST00000464324;ENST00000377494;ENST00000421556;ENST00000394432;ENST00000377497;ENST00000354024;ENST00000488071;ENST00000494001;ENST00000497441;ENST00000465852;ENST00000445445;ENST00000431822;ENST00000441258;ENST00000394428;ENST00000394429;ENST00000377486;ENST00000377487;ENST00000377489;ENST00000394430;ENST00000377485;ENST00000430645;ENST00000480443;ENST00000419843	GO:0001558(regulation of cell growth);GO:0005085(guanyl-nucleotide exchange factor activity);GO:0005509(calcium ion binding);GO:0005737(cytoplasm);GO:0005829(cytosol);GO:0005886(plasma membrane);GO:0007165(signal transduction);GO:0007264(small GTPase mediated signal transduction);GO:0007265(Ras protein signal transduction);GO:0008289(lipid binding);GO:0016020(membrane);GO:0019992(diacylglycerol b…	04010(MAPK signaling pathway);04014(Ras signaling pathway);04015(Rap1 signaling pathway);04062(Chemokine signaling pathway);04611(Platelet activation);05200(Pathways in cancer);05200(Pathways in cancer)	K12361	NA	RAS guanyl releasing protein 2 [Source:HGNC Symbol;Acc:HGNC:9879]	retained_intron;protein_coding;nonsense_mediated_decay	0.0001	0.0001	0.0001	0.0001	0.0001	0.0001	0	0	0	0	0	0
ENSG00000068976	chr11	64746389	64759974	-	PYGM	ENST00000483742;ENST00000377432;ENST00000164139;ENST00000462303;ENST00000460413	GO:0000166(nucleotide binding);GO:0003824(catalytic activity);GO:0004645(1,4-alpha-oligoglucan phosphorylase activity);GO:0005515(protein binding);GO:0005737(cytoplasm);GO:0005829(cytosol);GO:0005975(carbohydrate metabolic process);GO:0005977(glycogen metabolic process);GO:0005980(glycogen catabolic process);GO:0008152(metabolic process);GO:0008184(glycogen phosphorylase activity);GO:0016740(tran…	00500(Starch and sucrose metabolism);04217(Necroptosis);04910(Insulin signaling pathway);04922(Glucagon signaling pathway);04931(Insulin resistance);04931(Insulin resistance)	K00688	EC:2.4.1.1	glycogen phosphorylase, muscle associated [Source:HGNC Symbol;Acc:HGNC:9726]	retained_intron;protein_coding;processed_transcript	0.0481172	0.0208736	0.0290503	0.0392091	0.0263342	0.0001	23	10	14	19	13	0
ENSG00000068985	X	49687447	49695984	-	PAGE1	ENST00000376150	GO:0005515(protein binding)	NA	NA	NA	PAGE family member 1 [Source:HGNC Symbol;Acc:HGNC:4107]	protein_coding	0.19056	0.111165	0.340324	0.786277	0.661463	0.838527	13	8	22	53	44	63
ENSG00000069122	chr6	46852522	46954943	-	ADGRF5	ENST00000283296;ENST00000265417;ENST00000498632;ENST00000478711	GO:0003094(glomerular filtration);GO:0004888(transmembrane signaling receptor activity);GO:0004930(G protein-coupled receptor activity);GO:0005515(protein binding);GO:0005886(plasma membrane);GO:0006112(energy reserve metabolic process);GO:0007165(signal transduction);GO:0007166(cell surface receptor signaling pathway);GO:0007186(G protein-coupled receptor signaling pathway);GO:0009986(cell surfa…	NA	K08458	NA	adhesion G protein-coupled receptor F5 [Source:HGNC Symbol;Acc:HGNC:19030]	protein_coding;processed_transcript	0.00569118	0.0213971	0.0462608	0.149705	0.16048	0.116417	4	15	30	102	107	88
ENSG00000069188	chr17	73334384	73644445	-	SDK2	ENST00000392650;ENST00000424778;ENST00000410094;ENST00000479356;ENST00000585283	GO:0005515(protein binding);GO:0005886(plasma membrane);GO:0007155(cell adhesion);GO:0007156(homophilic cell adhesion via plasma membrane adhesion molecules);GO:0007416(synapse assembly);GO:0010842(retina layer formation);GO:0016020(membrane);GO:0016021(integral component of membrane);GO:0030054(cell junction);GO:0045202(synapse);GO:0045216(cell-cell junction organization);GO:0060219(camera-type …	NA	K16353	NA	sidekick cell adhesion molecule 2 [Source:HGNC Symbol;Acc:HGNC:19308]	protein_coding;processed_transcript;retained_intron	0.00316265	0.00931755	0.00617064	0.00614749	0.0001	0.0156595	4	12	8	8	0	22
ENSG00000069431	chr12	21797401	21942529	-	ABCC9	ENST00000261200;ENST00000544039;ENST00000261201;ENST00000326684;ENST00000538350;ENST00000636888;ENST00000621589	GO:0000166(nucleotide binding);GO:0005261(cation channel activity);GO:0005267(potassium channel activity);GO:0005524(ATP binding);GO:0005886(plasma membrane);GO:0006813(potassium ion transport);GO:0008281(sulfonylurea receptor activity);GO:0008282(inward rectifying potassium channel);GO:0015272(ATP-activated inward rectifier potassium channel activity);GO:0015459(potassium channel regulator activ…	02010(ABC transporters);02010(ABC transporters)	K05033	NA	ATP binding cassette subfamily C member 9 [Source:HGNC Symbol;Acc:HGNC:60]	protein_coding	0.00315342	0.0159592	0.00991933	0.00937246	0.0001	0.00188406	4	19	12	12	0	3
ENSG00000069535	X	43766610	43882450	-	MAOB	ENST00000378069;ENST00000487544;ENST00000468431	GO:0005515(protein binding);GO:0005739(mitochondrion);GO:0005740(mitochondrial envelope);GO:0005741(mitochondrial outer membrane);GO:0008131(primary amine oxidase activity);GO:0009055(electron transfer activity);GO:0009636(response to toxic substance);GO:0010044(response to aluminum ion);GO:0010269(response to selenium ion);GO:0014063(negative regulation of serotonin secretion);GO:0016020(membran…	00260(Glycine, serine and threonine metabolism);00330(Arginine and proline metabolism);00340(Histidine metabolism);00350(Tyrosine metabolism);00360(Phenylalanine metabolism);00380(Tryptophan metabolism);00982(Drug metabolism - cytochrome P450);04726(Serotonergic synapse);04728(Dopaminergic synapse);05030(Cocaine addiction);05031(Amphetamine addiction);05034(Alcoholism);05034(Alcoholism)	K00274	EC:1.4.3.4	monoamine oxidase B [Source:HGNC Symbol;Acc:HGNC:6834]	protein_coding;processed_transcript	0.275656	0.204454	0.391582	0.0838317	0.138834	0.0860688	80	61	110	25	41	29
ENSG00000070193	chr5	44300247	44389706	-	FGF10	ENST00000264664;ENST00000513107	GO:0000132(establishment of mitotic spindle orientation);GO:0000165(MAPK cascade);GO:0000187(activation of MAPK activity);GO:0001525(angiogenesis);GO:0001656(metanephros development);GO:0001759(organ induction);GO:0001823(mesonephros development);GO:0001974(blood vessel remodeling);GO:0003338(metanephros morphogenesis);GO:0005104(fibroblast growth factor receptor binding);GO:0005111(type 2 fibrob…	04010(MAPK signaling pathway);04014(Ras signaling pathway);04015(Rap1 signaling pathway);04151(PI3K-Akt signaling pathway);04810(Regulation of actin cytoskeleton);05200(Pathways in cancer);05218(Melanoma);05224(Breast cancer);05226(Gastric cancer);05226(Gastric cancer)	K04358	NA	fibroblast growth factor 10 [Source:HGNC Symbol;Acc:HGNC:3666]	protein_coding	0.0001	0.0001	0.0001	0.0001	0.0001	0.0001	0	0	0	0	0	0
ENSG00000070388	chr19	639879	644371	+	FGF22	ENST00000591390;ENST00000215530;ENST00000586042	GO:0000165(MAPK cascade);GO:0005104(fibroblast growth factor receptor binding);GO:0005576(extracellular region);GO:0005615(extracellular space);GO:0005730(nucleolus);GO:0005794(Golgi apparatus);GO:0008083(growth factor activity);GO:0008543(fibroblast growth factor receptor signaling pathway);GO:0009986(cell surface);GO:0030154(cell differentiation);GO:0051897(positive regulation of protein kinase…	04010(MAPK signaling pathway);04014(Ras signaling pathway);04015(Rap1 signaling pathway);04151(PI3K-Akt signaling pathway);04810(Regulation of actin cytoskeleton);05200(Pathways in cancer);05218(Melanoma);05224(Breast cancer);05226(Gastric cancer);05226(Gastric cancer)	K04358	NA	fibroblast growth factor 22 [Source:HGNC Symbol;Acc:HGNC:3679]	retained_intron;protein_coding	0.0400855	0.0614339	0.098357	0.119943	0.167298	0.0946638	12	18	27	35	48	31
ENSG00000070729	chr16	57882340	57971128	-	CNGB1	ENST00000251102;ENST00000564448;ENST00000565942;ENST00000569643;ENST00000564450;ENST00000564654;ENST00000311183;ENST00000562761;ENST00000567568	GO:0000139(Golgi membrane);GO:0000166(nucleotide binding);GO:0001750(photoreceptor outer segment);GO:0001895(retina homeostasis);GO:0005221(intracellular cyclic nucleotide activated cation channel activity);GO:0005222(intracellular cAMP-activated cation channel activity);GO:0005223(intracellular cGMP-activated cation channel activity);GO:0005515(protein binding);GO:0005886(plasma membrane);GO:000…	04022(cGMP-PKG signaling pathway);04024(cAMP signaling pathway);04740(Olfactory transduction);04744(Phototransduction);04744(Phototransduction)	NA	NA	cyclic nucleotide gated channel subunit beta 1 [Source:HGNC Symbol;Acc:HGNC:2151]	protein_coding;retained_intron	0.0001	0.0113264	0.0192727	0.274926	0.148083	0.210532	0	9	15	207	110	175
ENSG00000070748	chr10	49609095	49667942	+	CHAT	ENST00000339797;ENST00000460699;ENST00000351556;ENST00000395559;ENST00000481336;ENST00000395562;ENST00000466590;ENST00000337653;ENST00000490270;ENST00000640822;ENST00000638282;ENST00000638683	GO:0004102(choline O-acetyltransferase activity);GO:0005634(nucleus);GO:0005737(cytoplasm);GO:0005829(cytosol);GO:0006656(phosphatidylcholine biosynthetic process);GO:0007269(neurotransmitter secretion);GO:0007274(neuromuscular synaptic transmission);GO:0008292(acetylcholine biosynthetic process);GO:0016740(transferase activity);GO:0016746(transferase activity, transferring acyl groups);GO:004213…	00564(Glycerophospholipid metabolism);04725(Cholinergic synapse);04725(Cholinergic synapse)	NA	NA	choline O-acetyltransferase [Source:HGNC Symbol;Acc:HGNC:1912]	protein_coding;processed_transcript;nonsense_mediated_decay;retained_intron	0.0001	0.0001	0.0001	0.0001	0.0001	0.0001	0	0	0	0	0	0
ENSG00000070808	chr5	150219491	150290291	-	CAMK2A	ENST00000671881;ENST00000348628;ENST00000672479;ENST00000672089;ENST00000672752;ENST00000351010;ENST00000672829;ENST00000672785;ENST00000672396;ENST00000510347;ENST00000398376;ENST00000508662;ENST00000672404;ENST00000515758;ENST00000507995	GO:0000082(G1/S transition of mitotic cell cycle);GO:0000166(nucleotide binding);GO:0002931(response to ischemia);GO:0004672(protein kinase activity);GO:0004674(protein serine/threonine kinase activity);GO:0004683(calmodulin-dependent protein kinase activity);GO:0005515(protein binding);GO:0005516(calmodulin binding);GO:0005524(ATP binding);GO:0005634(nucleus);GO:0005654(nucleoplasm);GO:0005737(c…	04012(ErbB signaling pathway);04020(Calcium signaling pathway);04024(cAMP signaling pathway);04066(HIF-1 signaling pathway);04114(Oocyte meiosis);04217(Necroptosis);04261(Adrenergic signaling in cardiomyocytes);04310(Wnt signaling pathway);04360(Axon guidance);04713(Circadian entrainment);04720(Long-term potentiation);04722(Neurotrophin signaling pathway);04725(Cholinergic synapse);04728(Dopamine…	NA	NA	calcium/calmodulin dependent protein kinase II alpha [Source:HGNC Symbol;Acc:HGNC:1460]	protein_coding;nonsense_mediated_decay;retained_intron;processed_transcript	0.0001	0.0109841	0.0001	0.0001	0.0001	0.0001	0	7	0	0	0	0
ENSG00000070886	chr1	22563489	22603595	+	EPHA8	ENST00000166244;ENST00000374644	GO:0000166(nucleotide binding);GO:0004672(protein kinase activity);GO:0004713(protein tyrosine kinase activity);GO:0004714(transmembrane receptor protein tyrosine kinase activity);GO:0005003(ephrin receptor activity);GO:0005004(GPI-linked ephrin receptor activity);GO:0005005(transmembrane-ephrin receptor activity);GO:0005515(protein binding);GO:0005524(ATP binding);GO:0005768(endosome);GO:0005886…	04360(Axon guidance);04360(Axon guidance)	K05109	EC:2.7.10.1	EPH receptor A8 [Source:HGNC Symbol;Acc:HGNC:3391]	protein_coding	0.0001	0.0001	0.0001	0.0001	0.0001	0.0001	0	0	0	0	0	0
ENSG00000070915	chr16	56865207	56915850	+	SLC12A3	ENST00000566786;ENST00000438926;ENST00000563236;ENST00000262502;ENST00000569002;ENST00000563352	GO:0005515(protein binding);GO:0005829(cytosol);GO:0005886(plasma membrane);GO:0005887(integral component of plasma membrane);GO:0006811(ion transport);GO:0006814(sodium ion transport);GO:0006884(cell volume homeostasis);GO:0008511(sodium:potassium:chloride symporter activity);GO:0015081(sodium ion transmembrane transporter activity);GO:0015293(symporter activity);GO:0015377(cation:chloride sympo…	NA	K14426	NA	solute carrier family 12 member 3 [Source:HGNC Symbol;Acc:HGNC:10912]	protein_coding;retained_intron;processed_transcript	0.0001	0.006012	0.0001	0.00594984	0.0001	0.0001	0	4	0	4	0	0
ENSG00000070985	chr11	2404515	2423045	-	TRPM5	ENST00000533881;ENST00000155858;ENST00000533060;ENST00000528453	GO:0005216(ion channel activity);GO:0005227(calcium activated cation channel activity);GO:0005244(voltage-gated ion channel activity);GO:0005267(potassium channel activity);GO:0005272(sodium channel activity);GO:0005515(protein binding);GO:0005886(plasma membrane);GO:0006811(ion transport);GO:0006812(cation transport);GO:0016020(membrane);GO:0016021(integral component of membrane);GO:0030425(dend…	04742(Taste transduction);04742(Taste transduction)	K04980	NA	transient receptor potential cation channel subfamily M member 5 [Source:HGNC Symbol;Acc:HGNC:14323]	protein_coding	0.0112236	0.018923	0.0145161	0.0154482	0.0279225	0.029767	5	8	6	7	12	14
ENSG00000071203	chr11	60492778	60507430	+	MS4A12	ENST00000525951;ENST00000526784;ENST00000537076;ENST00000016913;ENST00000530007	GO:0005515(protein binding);GO:0016020(membrane);GO:0016021(integral component of membrane);GO:0016021(integral component of membrane)	NA	K22190	NA	membrane spanning 4-domains A12 [Source:HGNC Symbol;Acc:HGNC:13370]	processed_transcript;protein_coding	0.0001	0.0001	0.0001	0.0001	0.0001	0.0001	0	0	0	0	0	0
ENSG00000071282	chr3	8501807	8574668	+	LMCD1	ENST00000426878;ENST00000397386;ENST00000415597;ENST00000157600;ENST00000470776;ENST00000454244;ENST00000456506	GO:0000122(negative regulation of transcription by RNA polymerase II);GO:0003714(transcription corepressor activity);GO:0005515(protein binding);GO:0005634(nucleus);GO:0005654(nucleoplasm);GO:0005737(cytoplasm);GO:0008270(zinc ion binding);GO:0010611(regulation of cardiac muscle hypertrophy);GO:0044267(cellular protein metabolic process);GO:0046872(metal ion binding);GO:0070886(positive regulatio…	NA	NA	NA	LIM and cysteine rich domains 1 [Source:HGNC Symbol;Acc:HGNC:6633]	protein_coding;retained_intron;nonsense_mediated_decay	0.739765	0.802566	0.830127	1.11272	0.93685	0.767861	665	735	723	1029	854	790
ENSG00000071677	chr2	237566574	237567175	+	PRLH	ENST00000165524	GO:0001894(tissue homeostasis);GO:0002021(response to dietary excess);GO:0002023(reduction of food intake in response to dietary excess);GO:0005179(hormone activity);GO:0005184(neuropeptide hormone activity);GO:0005576(extracellular region);GO:0005737(cytoplasm);GO:0006112(energy reserve metabolic process);GO:0006629(lipid metabolic process);GO:0007186(G protein-coupled receptor signaling pathway…	04080(Neuroactive ligand-receptor interaction)	K05269	NA	prolactin releasing hormone [Source:HGNC Symbol;Acc:HGNC:17945]	protein_coding	0.0001	0.0001	0.0001	0.0001	0.0001	0.0001	0	0	0	0	0	0
ENSG00000071909	chr2	170178145	170655171	+	MYO3B	ENST00000409940;ENST00000438642;ENST00000317935;ENST00000409044;ENST00000408978;ENST00000484338;ENST00000442690;ENST00000602629;ENST00000469359	GO:0000166(nucleotide binding);GO:0003774(motor activity);GO:0003779(actin binding);GO:0004672(protein kinase activity);GO:0004674(protein serine/threonine kinase activity);GO:0005515(protein binding);GO:0005524(ATP binding);GO:0005737(cytoplasm);GO:0005856(cytoskeleton);GO:0006468(protein phosphorylation);GO:0007601(visual perception);GO:0007605(sensory perception of sound);GO:0016301(kinase act…	NA	K08834	EC:2.7.11.1	myosin IIIB [Source:HGNC Symbol;Acc:HGNC:15576]	retained_intron;processed_transcript;nonsense_mediated_decay;protein_coding	0.0001	0.0001	0.0001	0.0133939	0.0001	0.0001	0	0	0	12	0	0
ENSG00000071991	chr18	66501083	66604138	-	CDH19	ENST00000262150;ENST00000579658;ENST00000540086;ENST00000454642;ENST00000580157	GO:0000902(cell morphogenesis);GO:0005509(calcium ion binding);GO:0005886(plasma membrane);GO:0005912(adherens junction);GO:0007043(cell-cell junction assembly);GO:0007155(cell adhesion);GO:0007156(homophilic cell adhesion via plasma membrane adhesion molecules);GO:0016020(membrane);GO:0016021(integral component of membrane);GO:0016339(calcium-dependent cell-cell adhesion via plasma membrane cell…	NA	K06806	NA	cadherin 19 [Source:HGNC Symbol;Acc:HGNC:1758]	protein_coding;nonsense_mediated_decay	0.0001	0.0001	0.0001	0.0001	0.0001	0.0001	0	0	0	0	0	0
ENSG00000072041	chr12	84859491	84912825	-	SLC6A15	ENST00000266682;ENST00000309283;ENST00000552192;ENST00000548267;ENST00000551818;ENST00000551388;ENST00000551612;ENST00000450363;ENST00000547240;ENST00000549540;ENST00000551010	GO:0003333(amino acid transmembrane transport);GO:0005298(proline:sodium symporter activity);GO:0005326(neurotransmitter transmembrane transporter activity);GO:0005328(neurotransmitter:sodium symporter activity);GO:0005515(protein binding);GO:0005886(plasma membrane);GO:0005887(integral component of plasma membrane);GO:0006811(ion transport);GO:0006814(sodium ion transport);GO:0006836(neurotransm…	NA	K05048	NA	solute carrier family 6 member 15 [Source:HGNC Symbol;Acc:HGNC:13621]	protein_coding;retained_intron;processed_transcript	0.0001	0.0001	0.0001	0.0001	0.0001	0.0001	0	0	0	0	0	0
ENSG00000072071	chr19	14147743	14206187	-	ADGRL1	ENST00000340736;ENST00000361434;ENST00000593005;ENST00000592164;ENST00000589616;ENST00000588677;ENST00000591528;ENST00000590223	GO:0004888(transmembrane signaling receptor activity);GO:0004930(G protein-coupled receptor activity);GO:0005515(protein binding);GO:0005886(plasma membrane);GO:0005887(integral component of plasma membrane);GO:0007157(heterophilic cell-cell adhesion via plasma membrane cell adhesion molecules);GO:0007165(signal transduction);GO:0007166(cell surface receptor signaling pathway);GO:0007186(G protei…	NA	K04592	NA	adhesion G protein-coupled receptor L1 [Source:HGNC Symbol;Acc:HGNC:20973]	protein_coding;retained_intron;processed_transcript	0.214016	0.168527	0.180945	0.0434677	0.0551514	0.0656193	181	146	148	38	48	64
ENSG00000072080	chr2	234050679	234077134	+	SPP2	ENST00000373368;ENST00000168148;ENST00000425558;ENST00000492481	GO:0001501(skeletal system development);GO:0002576(platelet degranulation);GO:0004866(endopeptidase inhibitor activity);GO:0005576(extracellular region);GO:0005788(endoplasmic reticulum lumen);GO:0010951(negative regulation of endopeptidase activity);GO:0031089(platelet dense granule lumen);GO:0043687(post-translational protein modification);GO:0044267(cellular protein metabolic process);GO:00468…	NA	NA	NA	secreted phosphoprotein 2 [Source:HGNC Symbol;Acc:HGNC:11256]	protein_coding;processed_transcript	0.0001	0.0001	0.0001	0.0001	0.0001	0.0001	0	0	0	0	0	0
ENSG00000072133	X	84058346	84188199	-	RPS6KA6	ENST00000620340;ENST00000262752;ENST00000495332;ENST00000460730	GO:0000166(nucleotide binding);GO:0000287(magnesium ion binding);GO:0001650(fibrillar center);GO:0004672(protein kinase activity);GO:0004674(protein serine/threonine kinase activity);GO:0004711(ribosomal protein S6 kinase activity);GO:0005515(protein binding);GO:0005524(ATP binding);GO:0005634(nucleus);GO:0005654(nucleoplasm);GO:0005730(nucleolus);GO:0005737(cytoplasm);GO:0005739(mitochondrion);G…	04010(MAPK signaling pathway);04114(Oocyte meiosis);04150(mTOR signaling pathway);04714(Thermogenesis);04720(Long-term potentiation);04722(Neurotrophin signaling pathway);04914(Progesterone-mediated oocyte maturation);04931(Insulin resistance);04931(Insulin resistance)	K04373	EC:2.7.11.1	ribosomal protein S6 kinase A6 [Source:HGNC Symbol;Acc:HGNC:10435]	protein_coding;processed_transcript	0.0001	0.0124357	0.0133232	0.0001	0.0001	0.0001	0	12	12	0	0	0
ENSG00000072163	chr2	127638381	127675530	-	LIMS2	ENST00000426981;ENST00000469300;ENST00000494613;ENST00000409286;ENST00000409754;ENST00000476932;ENST00000324938;ENST00000355119;ENST00000484252;ENST00000466410;ENST00000409455;ENST00000409808;ENST00000410011;ENST00000410038;ENST00000545738;ENST00000413578;ENST00000409254;ENST00000582671	GO:0005634(nucleus);GO:0005737(cytoplasm);GO:0005829(cytosol);GO:0005886(plasma membrane);GO:0005911(cell-cell junction);GO:0005925(focal adhesion);GO:0016020(membrane);GO:0030054(cell junction);GO:0034329(cell junction assembly);GO:0043066(negative regulation of apoptotic process);GO:0045216(cell-cell junction organization);GO:0046872(metal ion binding);GO:0050680(negative regulation of epitheli…	NA	NA	NA	LIM zinc finger domain containing 2 [Source:HGNC Symbol;Acc:HGNC:16084]	protein_coding;retained_intron;processed_transcript;nonsense_mediated_decay	0.0001	0.0001	0.0128671	0.00822877	0.0085481	0.0237545	0	0	12	8	8	25
ENSG00000072315	X	111774315	112082776	-	TRPC5	ENST00000262839	GO:0003779(actin binding);GO:0005216(ion channel activity);GO:0005262(calcium channel activity);GO:0005515(protein binding);GO:0005737(cytoplasm);GO:0005886(plasma membrane);GO:0005887(integral component of plasma membrane);GO:0006811(ion transport);GO:0006816(calcium ion transport);GO:0006828(manganese ion transport);GO:0007204(positive regulation of cytosolic calcium ion concentration);GO:00073…	04360(Axon guidance)	K04968	NA	transient receptor potential cation channel subfamily C member 5 [Source:HGNC Symbol;Acc:HGNC:12337]	protein_coding	0.064638	0.081366	0.090009	0.11217	0.02348	0.028355	38	49	51	67	14	19
ENSG00000072422	chr10	60869438	61001440	-	RHOBTB1	ENST00000337910;ENST00000357917;ENST00000496237;ENST00000461910;ENST00000490827;ENST00000483488	GO:0000166(nucleotide binding);GO:0003924(GTPase activity);GO:0005515(protein binding);GO:0005525(GTP binding);GO:0005737(cytoplasm);GO:0005829(cytosol);GO:0005856(cytoskeleton);GO:0005886(plasma membrane);GO:0005938(cell cortex);GO:0007015(actin filament organization);GO:0007264(small GTPase mediated signal transduction);GO:0008360(regulation of cell shape);GO:0019901(protein kinase binding);GO:…	04120(Ubiquitin mediated proteolysis);04120(Ubiquitin mediated proteolysis)	K07868	NA	Rho related BTB domain containing 1 [Source:HGNC Symbol;Acc:HGNC:18738]	protein_coding;processed_transcript	1.80597	1.78456	1.63605	1.2811	1.33832	1.32519	859	864	755	629	646	718
ENSG00000072657	chr12	72087266	72670758	+	TRHDE	ENST00000548156;ENST00000261180;ENST00000547300;ENST00000552503;ENST00000549138;ENST00000549401;ENST00000549922	GO:0004177(aminopeptidase activity);GO:0005737(cytoplasm);GO:0005886(plasma membrane);GO:0005887(integral component of plasma membrane);GO:0006508(proteolysis);GO:0007165(signal transduction);GO:0007267(cell-cell signaling);GO:0008233(peptidase activity);GO:0008237(metallopeptidase activity);GO:0008270(zinc ion binding);GO:0016020(membrane);GO:0016021(integral component of membrane);GO:0016787(hy…	NA	K01306	EC:3.4.19.6	thyrotropin releasing hormone degrading enzyme [Source:HGNC Symbol;Acc:HGNC:30748]	processed_transcript;protein_coding;retained_intron	0.0001	0.0001	0.0001	0.0059964	0.00304279	0.0054118	0	0	0	8	4	8
ENSG00000072694	chr1	161663147	161678654	+	FCGR2B	ENST00000236937;ENST00000674150;ENST00000367961;ENST00000358671;ENST00000480308;ENST00000485778	GO:0001540(amyloid-beta binding);GO:0001811(negative regulation of type I hypersensitivity);GO:0001814(negative regulation of antibody-dependent cellular cytotoxicity);GO:0002266(follicular dendritic cell activation);GO:0002313(mature B cell differentiation involved in immune response);GO:0002316(follicular B cell differentiation);GO:0002436(immune complex clearance by monocytes and macrophages);…	04145(Phagosome);04380(Osteoclast differentiation);04662(B cell receptor signaling pathway);04666(Fc gamma R-mediated phagocytosis);05150(Staphylococcus aureus infection);05152(Tuberculosis);05162(Measles);05162(Measles)	NA	NA	Fc fragment of IgG receptor IIb [Source:HGNC Symbol;Acc:HGNC:3618]	protein_coding;processed_transcript;retained_intron	0.0001	0.0001	0.0001	0.0001	0.0001	0.0001	0	0	0	0	0	0
ENSG00000072832	chr4	5748084	5893086	-	CRMP1	ENST00000506216;ENST00000324989;ENST00000397890;ENST00000513911;ENST00000511535;ENST00000512574	GO:0000226(microtubule cytoskeleton organization);GO:0005515(protein binding);GO:0005634(nucleus);GO:0005737(cytoplasm);GO:0005813(centrosome);GO:0005815(microtubule organizing center);GO:0005819(spindle);GO:0005829(cytosol);GO:0005856(cytoskeleton);GO:0006139(nucleobase-containing compound metabolic process);GO:0007399(nervous system development);GO:0007411(axon guidance);GO:0010977(negative reg…	NA	NA	NA	collapsin response mediator protein 1 [Source:HGNC Symbol;Acc:HGNC:2365]	processed_transcript;protein_coding	0.0001	0.0116197	0.0001	0.00537264	0.0001	0.0001	0	7	0	4	0	0
ENSG00000072840	chr4	5711201	5814305	+	EVC	ENST00000264956;ENST00000509451;ENST00000514919;ENST00000506240;ENST00000515113	GO:0001501(skeletal system development);GO:0003416(endochondral bone growth);GO:0005737(cytoplasm);GO:0005856(cytoskeleton);GO:0005886(plasma membrane);GO:0005929(cilium);GO:0007224(smoothened signaling pathway);GO:0007517(muscle organ development);GO:0016020(membrane);GO:0016021(integral component of membrane);GO:0036064(ciliary basal body);GO:0042995(cell projection);GO:0045880(positive regulat…	04340(Hedgehog signaling pathway);04340(Hedgehog signaling pathway)	K19605	NA	EvC ciliary complex subunit 1 [Source:HGNC Symbol;Acc:HGNC:3497]	protein_coding;processed_transcript;retained_intron	0.0001	0.0114531	0.0001	0.0367335	0.0140205	0.0215775	0	10	0	28	12	19
ENSG00000072952	chr11	10573091	10693988	-	IRAG1	ENST00000424001;ENST00000547195;ENST00000423302;ENST00000558540;ENST00000541483;ENST00000531107;ENST00000527509;ENST00000534266;ENST00000529448;ENST00000526414;ENST00000529471;ENST00000533631;ENST00000532037;ENST00000529547;ENST00000531786;ENST00000529068;ENST00000531308	GO:0005515(protein binding);GO:0005737(cytoplasm);GO:0005789(endoplasmic reticulum membrane);GO:0016020(membrane);GO:0016021(integral component of membrane);GO:0016529(sarcoplasmic reticulum);GO:0019934(cGMP-mediated signaling);GO:0031095(platelet dense tubular network membrane);GO:0048471(perinuclear region of cytoplasm);GO:0048471(perinuclear region of cytoplasm)	04022(cGMP-PKG signaling pathway);04270(Vascular smooth muscle contraction);04270(Vascular smooth muscle contraction)	K12337	NA	inositol 1,4,5-triphosphate receptor associated 1 [Source:HGNC Symbol;Acc:HGNC:7237]	protein_coding;nonsense_mediated_decay;retained_intron;processed_transcript	0.0245144	0.0528571	0.0383808	0.0001	0.0138176	0.0001	20	42	29	0	11	0
ENSG00000073067	chr7	983181	989640	+	CYP2W1	ENST00000308919;ENST00000340150;ENST00000462453;ENST00000468456;ENST00000415893	GO:0001972(retinoic acid binding);GO:0004497(monooxygenase activity);GO:0005503(all-trans retinal binding);GO:0005506(iron ion binding);GO:0005737(cytoplasm);GO:0005783(endoplasmic reticulum);GO:0005788(endoplasmic reticulum lumen);GO:0005789(endoplasmic reticulum membrane);GO:0005886(plasma membrane);GO:0006082(organic acid metabolic process);GO:0006629(lipid metabolic process);GO:0006644(phosph…	NA	K07423	NA	cytochrome P450 family 2 subfamily W member 1 [Source:HGNC Symbol;Acc:HGNC:20243]	protein_coding;retained_intron	0.0329051	0.0912903	0.0781482	0.089806	0.0639619	0.0470039	10	27	21	26	18	15
ENSG00000073146	chr22	50089879	50161687	+	MOV10L1	ENST00000545383;ENST00000262794;ENST00000419054;ENST00000395854;ENST00000395858;ENST00000475190;ENST00000540615;ENST00000434497;ENST00000395852;ENST00000354853	GO:0000166(nucleotide binding);GO:0000287(magnesium ion binding);GO:0003723(RNA binding);GO:0003724(RNA helicase activity);GO:0004386(helicase activity);GO:0005524(ATP binding);GO:0005737(cytoplasm);GO:0005829(cytosol);GO:0007141(male meiosis I);GO:0007275(multicellular organism development);GO:0007281(germ cell development);GO:0007283(spermatogenesis);GO:0016787(hydrolase activity);GO:0034587(pi…	NA	K13983	EC:3.6.4.13	Mov10 like RISC complex RNA helicase 1 [Source:HGNC Symbol;Acc:HGNC:7201]	protein_coding;nonsense_mediated_decay;processed_transcript	0.015653	0.0158084	0.00908866	0.00735258	0.010101	0.0106871	11	11	7	6	8	9
ENSG00000073670	chr17	44758988	44781846	+	ADAM11	ENST00000200557;ENST00000355638;ENST00000535346;ENST00000587773;ENST00000588363	GO:0004222(metalloendopeptidase activity);GO:0005178(integrin binding);GO:0005886(plasma membrane);GO:0006508(proteolysis);GO:0007229(integrin-mediated signaling pathway);GO:0008237(metallopeptidase activity);GO:0016020(membrane);GO:0016021(integral component of membrane);GO:0062023(collagen-containing extracellular matrix);GO:0062023(collagen-containing extracellular matrix)	NA	K16067	EC:3.4.24.-	ADAM metallopeptidase domain 11 [Source:HGNC Symbol;Acc:HGNC:189]	protein_coding;nonsense_mediated_decay;retained_intron	0.0238484	0.0230499	0.0447289	0.102588	0.0853988	0.0592486	12	12	21	51	42	33
ENSG00000073754	chr1	157830911	157898256	-	CD5L	ENST00000368174;ENST00000484609	GO:0002376(immune system process);GO:0004252(serine-type endopeptidase activity);GO:0005044(scavenger receptor activity);GO:0005576(extracellular region);GO:0005615(extracellular space);GO:0005737(cytoplasm);GO:0005886(plasma membrane);GO:0006897(endocytosis);GO:0006915(apoptotic process);GO:0006954(inflammatory response);GO:0006968(cellular defense response);GO:0009986(cell surface);GO:0016020(m…	NA	NA	NA	CD5 molecule like [Source:HGNC Symbol;Acc:HGNC:1690]	protein_coding;processed_transcript	0.013449	0.0001	0.0001	0.0001	0.0001	0.0001	4	0	0	0	0	0
ENSG00000073861	chr17	47733236	47746122	+	TBX21	ENST00000177694;ENST00000581328	GO:0000122(negative regulation of transcription by RNA polymerase II);GO:0000976(transcription regulatory region sequence-specific DNA binding);GO:0000977(RNA polymerase II regulatory region sequence-specific DNA binding);GO:0000981(DNA-binding transcription factor activity, RNA polymerase II-specific);GO:0001102(RNA polymerase II activating transcription factor binding);GO:0001227(DNA-binding tr…	04658(Th1 and Th2 cell differentiation);04659(Th17 cell differentiation);05321(Inflammatory bowel disease (IBD));05321(Inflammatory bowel disease (IBD))	K10166	NA	T-box transcription factor 21 [Source:HGNC Symbol;Acc:HGNC:11599]	protein_coding;retained_intron	0.0001	0.0001	0.0001	0.0001	0.0001	0.0001	0	0	0	0	0	0
ENSG00000073910	chr13	31846713	32299125	+	FRY	ENST00000645780;ENST00000428783;ENST00000647500;ENST00000643293;ENST00000490410;ENST00000441659;ENST00000642040;ENST00000380250;ENST00000463566;ENST00000542859;ENST00000436046;ENST00000641614;ENST00000477712;ENST00000380217;ENST00000418076	GO:0000902(cell morphogenesis);GO:0000922(spindle pole);GO:0004857(enzyme inhibitor activity);GO:0005737(cytoplasm);GO:0005815(microtubule organizing center);GO:0005856(cytoskeleton);GO:0005938(cell cortex);GO:0030427(site of polarized growth);GO:0031175(neuron projection development);GO:0043086(negative regulation of catalytic activity);GO:1904428(negative regulation of tubulin deacetylation);GO…	NA	NA	NA	FRY microtubule binding protein [Source:HGNC Symbol;Acc:HGNC:20367]	protein_coding;processed_transcript;retained_intron;nonsense_mediated_decay	0.149631	0.160233	0.128983	0.440534	0.383751	0.421295	283	308	235	852	732	904
ENSG00000074181	chr19	15159038	15200995	-	NOTCH3	ENST00000263388;ENST00000595514;ENST00000597756;ENST00000601011;ENST00000600841;ENST00000595045	GO:0000122(negative regulation of transcription by RNA polymerase II);GO:0000139(Golgi membrane);GO:0005509(calcium ion binding);GO:0005515(protein binding);GO:0005576(extracellular region);GO:0005634(nucleus);GO:0005654(nucleoplasm);GO:0005789(endoplasmic reticulum membrane);GO:0005829(cytosol);GO:0005886(plasma membrane);GO:0006355(regulation of transcription, DNA-templated);GO:0006367(transcri…	01522(Endocrine resistance);04330(Notch signaling pathway);04371(Apelin signaling pathway);04658(Th1 and Th2 cell differentiation);04919(Thyroid hormone signaling pathway);05165(Human papillomavirus infection);05200(Pathways in cancer);05206(MicroRNAs in cancer);05224(Breast cancer);05224(Breast cancer)	K20995	NA	notch receptor 3 [Source:HGNC Symbol;Acc:HGNC:7883]	protein_coding;nonsense_mediated_decay;retained_intron	0.358332	0.450568	0.462689	0.306356	0.396658	0.317547	337	431	421	296	377	339
ENSG00000074317	chr5	176620082	176630534	-	SNCB	ENST00000393693;ENST00000310112;ENST00000614675;ENST00000510387;ENST00000506696;ENST00000508006	GO:0004859(phospholipase inhibitor activity);GO:0005509(calcium ion binding);GO:0005515(protein binding);GO:0005737(cytoplasm);GO:0005829(cytosol);GO:0007268(chemical synaptic transmission);GO:0010038(response to metal ion);GO:0016234(inclusion body);GO:0042417(dopamine metabolic process);GO:0043086(negative regulation of catalytic activity);GO:0043524(negative regulation of neuron apoptotic proc…	NA	NA	NA	synuclein beta [Source:HGNC Symbol;Acc:HGNC:11140]	protein_coding;retained_intron	0.0001	0.0363304	0.0388978	0.0001	0.0001	0.0401667	0	8	8	0	0	10
ENSG00000074370	chr17	3923870	3964464	-	ATP2A3	ENST00000309890;ENST00000397041;ENST00000397035;ENST00000574999;ENST00000570773;ENST00000570845;ENST00000359983;ENST00000352011;ENST00000397043;ENST00000572116;ENST00000571245;ENST00000576957;ENST00000572176;ENST00000572694;ENST00000574202	GO:0000166(nucleotide binding);GO:0005388(calcium transmembrane transporter activity, phosphorylative mechanism);GO:0005524(ATP binding);GO:0005634(nucleus);GO:0005783(endoplasmic reticulum);GO:0005789(endoplasmic reticulum membrane);GO:0006811(ion transport);GO:0006816(calcium ion transport);GO:0006874(cellular calcium ion homeostasis);GO:0006919(activation of cysteine-type endopeptidase activit…	04020(Calcium signaling pathway);04022(cGMP-PKG signaling pathway);04972(Pancreatic secretion);05010(Alzheimer disease);05010(Alzheimer disease)	NA	NA	ATPase sarcoplasmic/endoplasmic reticulum Ca2+ transporting 3 [Source:HGNC Symbol;Acc:HGNC:813]	protein_coding;retained_intron	0.049509	0.0322655	0.0165349	0.0415394	0.0240556	0.0156304	34	23	12	30	17	13
ENSG00000074771	chr6	155395368	155455839	-	NOX3	ENST00000159060	GO:0001659(temperature homeostasis);GO:0005515(protein binding);GO:0005737(cytoplasm);GO:0005886(plasma membrane);GO:0006952(defense response);GO:0009590(detection of gravity);GO:0009629(response to gravity);GO:0016020(membrane);GO:0016021(integral component of membrane);GO:0016175(superoxide-generating NADPH oxidase activity);GO:0016491(oxidoreductase activity);GO:0042554(superoxide anion genera…	NA	K21422	EC:1.6.3.-	NADPH oxidase 3 [Source:HGNC Symbol;Acc:HGNC:7890]	protein_coding	0.0001	0.0001	0.0001	0.0001	0.0001	0.0001	0	0	0	0	0	0
ENSG00000074966	chr4	48066393	48134250	-	TXK	ENST00000264316;ENST00000514937;ENST00000507351;ENST00000509681;ENST00000510457;ENST00000506073	GO:0000166(nucleotide binding);GO:0000978(RNA polymerase II cis-regulatory region sequence-specific DNA binding);GO:0001228(DNA-binding transcription activator activity, RNA polymerase II-specific);GO:0001816(cytokine production);GO:0002250(adaptive immune response);GO:0002376(immune system process);GO:0003677(DNA binding);GO:0004672(protein kinase activity);GO:0004713(protein tyrosine kinase act…	04670(Leukocyte transendothelial migration);04670(Leukocyte transendothelial migration)	NA	NA	TXK tyrosine kinase [Source:HGNC Symbol;Acc:HGNC:12434]	protein_coding;nonsense_mediated_decay;processed_transcript	0.247013	0.295531	0.273832	0.99601	0.783459	0.604138	86	105	94	355	275	239
ENSG00000075035	chr12	108129288	108250537	+	WSCD2	ENST00000547525;ENST00000552195;ENST00000550529;ENST00000551106;ENST00000551638;ENST00000546401;ENST00000332082;ENST00000551057;ENST00000551734;ENST00000546811;ENST00000549903;ENST00000547185;ENST00000546629	GO:0016020(membrane);GO:0016021(integral component of membrane);GO:0016021(integral component of membrane)	NA	NA	NA	WSC domain containing 2 [Source:HGNC Symbol;Acc:HGNC:29117]	protein_coding;processed_transcript;retained_intron	0.0001	0.0001	0.0115883	0.0001	0.0001	0.0001	0	0	8	0	0	0
ENSG00000075043	chr20	63400210	63472677	-	KCNQ2	ENST00000626839;ENST00000625514;ENST00000629241;ENST00000629676;ENST00000370224;ENST00000637193;ENST00000359125;ENST00000357249;ENST00000360480;ENST00000344462;ENST00000637338;ENST00000637063;ENST00000637656;ENST00000636614;ENST00000636499;ENST00000629318;ENST00000627221;ENST00000637584;ENST00000635867;ENST00000637632;ENST00000370221;ENST00000636638;ENST00000637890;ENST00000635864;ENST00000482957…	GO:0005216(ion channel activity);GO:0005244(voltage-gated ion channel activity);GO:0005249(voltage-gated potassium channel activity);GO:0005251(delayed rectifier potassium channel activity);GO:0005267(potassium channel activity);GO:0005515(protein binding);GO:0005516(calmodulin binding);GO:0005886(plasma membrane);GO:0005887(integral component of plasma membrane);GO:0006811(ion transport);GO:0006…	04725(Cholinergic synapse);04725(Cholinergic synapse)	K04927	NA	potassium voltage-gated channel subfamily Q member 2 [Source:HGNC Symbol;Acc:HGNC:6296]	protein_coding;processed_transcript;retained_intron	0.0001	0.0001	0.0001	0.00575641	0.0001	0.0001	0	0	0	8	0	0
ENSG00000075290	chr10	100463009	100483744	+	WNT8B	ENST00000343737	GO:0005102(signaling receptor binding);GO:0005109(frizzled binding);GO:0005125(cytokine activity);GO:0005576(extracellular region);GO:0005615(extracellular space);GO:0007165(signal transduction);GO:0007275(multicellular organism development);GO:0007369(gastrulation);GO:0007399(nervous system development);GO:0016055(Wnt signaling pathway);GO:0030182(neuron differentiation);GO:0032355(response to e…	04150(mTOR signaling pathway);04310(Wnt signaling pathway);04390(Hippo signaling pathway);04550(Signaling pathways regulating pluripotency of stem cells);04916(Melanogenesis);04934(Cushing syndrome);05165(Human papillomavirus infection);05200(Pathways in cancer);05205(Proteoglycans in cancer);05217(Basal cell carcinoma);05224(Breast cancer);05225(Hepatocellular carcinoma);05226(Gastric cancer)	K00714	NA	Wnt family member 8B [Source:HGNC Symbol;Acc:HGNC:12789]	protein_coding	0.035294	0.096131	0.156586	0.084716	0.115629	0.111517	8	21	33	19	25	28
ENSG00000075388	chr11	69771022	69775341	-	FGF4	ENST00000168712;ENST00000538040	GO:0000165(MAPK cascade);GO:0001502(cartilage condensation);GO:0001934(positive regulation of protein phosphorylation);GO:0005104(fibroblast growth factor receptor binding);GO:0005576(extracellular region);GO:0007165(signal transduction);GO:0007267(cell-cell signaling);GO:0007275(multicellular organism development);GO:0008083(growth factor activity);GO:0008201(heparin binding);GO:0008284(positive…	04010(MAPK signaling pathway);04014(Ras signaling pathway);04015(Rap1 signaling pathway);04151(PI3K-Akt signaling pathway);04810(Regulation of actin cytoskeleton);05200(Pathways in cancer);05218(Melanoma);05224(Breast cancer);05226(Gastric cancer);05226(Gastric cancer)	K04358	NA	fibroblast growth factor 4 [Source:HGNC Symbol;Acc:HGNC:3682]	protein_coding;processed_transcript	0.0001	0.0001	0.0001	0.0001	0.0001	0.0001	0	0	0	0	0	0
ENSG00000075429	chr17	66835117	66894751	+	CACNG5	ENST00000533854;ENST00000673855;ENST00000307139	GO:0005245(voltage-gated calcium channel activity);GO:0005886(plasma membrane);GO:0006816(calcium ion transport);GO:0014069(postsynaptic density);GO:0015075(ion transmembrane transporter activity);GO:0016020(membrane);GO:0016021(integral component of membrane);GO:0016247(channel regulator activity);GO:0019226(transmission of nerve impulse);GO:0030054(cell junction);GO:0032281(AMPA glutamate recep…	04010(MAPK signaling pathway);04260(Cardiac muscle contraction);04261(Adrenergic signaling in cardiomyocytes);04921(Oxytocin signaling pathway);05410(Hypertrophic cardiomyopathy (HCM));05412(Arrhythmogenic right ventricular cardiomyopathy (ARVC));05414(Dilated cardiomyopathy (DCM));05414(Dilated cardiomyopathy (DCM))	K04870	NA	calcium voltage-gated channel auxiliary subunit gamma 5 [Source:HGNC Symbol;Acc:HGNC:1409]	protein_coding	0.0001	0.0001	0.0001	0.0001	0.0001	0.0001	0	0	0	0	0	0
ENSG00000075461	chr17	66964707	67033398	+	CACNG4	ENST00000262138	GO:0005244(voltage-gated ion channel activity);GO:0005245(voltage-gated calcium channel activity);GO:0005246(calcium channel regulator activity);GO:0005262(calcium channel activity);GO:0005886(plasma membrane);GO:0005887(integral component of plasma membrane);GO:0005891(voltage-gated calcium channel complex);GO:0006811(ion transport);GO:0006816(calcium ion transport);GO:0009986(cell surface);GO:0…	04010(MAPK signaling pathway);04260(Cardiac muscle contraction);04261(Adrenergic signaling in cardiomyocytes);04921(Oxytocin signaling pathway);05410(Hypertrophic cardiomyopathy (HCM));05412(Arrhythmogenic right ventricular cardiomyopathy (ARVC));05414(Dilated cardiomyopathy (DCM))	K04869	NA	calcium voltage-gated channel auxiliary subunit gamma 4 [Source:HGNC Symbol;Acc:HGNC:1408]	protein_coding	0.0001	0.01037	0.0001	0.0001	0.0001	0.0001	0	4	0	0	0	0
ENSG00000075673	chr13	24680408	24712472	+	ATP12A	ENST00000381946;ENST00000218548	GO:0000166(nucleotide binding);GO:0005391(sodium:potassium-exchanging ATPase activity);GO:0005524(ATP binding);GO:0005886(plasma membrane);GO:0005889(potassium:proton exchanging ATPase complex);GO:0006811(ion transport);GO:0006813(potassium ion transport);GO:0006883(cellular sodium ion homeostasis);GO:0006885(regulation of pH);GO:0008556(potassium transmembrane transporter activity, phosphorylati…	00190(Oxidative phosphorylation);00190(Oxidative phosphorylation)	NA	NA	ATPase H+/K+ transporting non-gastric alpha2 subunit [Source:HGNC Symbol;Acc:HGNC:13816]	protein_coding	0.0001	0.0251961	0.0001	0.0001	0.0001	0.0001	0	12	0	0	0	0
ENSG00000075884	chr2	143091362	143624267	+	ARHGAP15	ENST00000409869;ENST00000552641;ENST00000295095;ENST00000460776;ENST00000474474;ENST00000469117;ENST00000548800;ENST00000548242;ENST00000548929;ENST00000552289;ENST00000549436;ENST00000419455;ENST00000549060	GO:0005096(GTPase activator activity);GO:0005737(cytoplasm);GO:0005829(cytosol);GO:0007165(signal transduction);GO:0008360(regulation of cell shape);GO:0016020(membrane);GO:0043087(regulation of GTPase activity);GO:0043547(positive regulation of GTPase activity);GO:0051056(regulation of small GTPase mediated signal transduction);GO:0051056(regulation of small GTPase mediated signal transduction)	NA	K20637	NA	Rho GTPase activating protein 15 [Source:HGNC Symbol;Acc:HGNC:21030]	protein_coding;retained_intron;processed_transcript;nonsense_mediated_decay	0.0521873	0.00606428	0.0112734	0.00280911	0.0116848	0.00510862	33	4	7	2	8	4
ENSG00000075891	chr10	100735603	100829944	+	PAX2	ENST00000553492;ENST00000355243;ENST00000370296;ENST00000428433;ENST00000554363;ENST00000361791;ENST00000427256;ENST00000483202;ENST00000554172	GO:0000790(nuclear chromatin);GO:0000976(transcription regulatory region sequence-specific DNA binding);GO:0000981(DNA-binding transcription factor activity, RNA polymerase II-specific);GO:0000987(cis-regulatory region sequence-specific DNA binding);GO:0001655(urogenital system development);GO:0001658(branching involved in ureteric bud morphogenesis);GO:0001709(cell fate determination);GO:0001823…	NA	K15608	NA	paired box 2 [Source:HGNC Symbol;Acc:HGNC:8616]	processed_transcript;protein_coding;retained_intron	0.0001	0.0001	0.0001	0.0001	0.0001	0.0001	0	0	0	0	0	0
ENSG00000076555	chr12	109116595	109268226	+	ACACB	ENST00000338432;ENST00000539864;ENST00000377854;ENST00000377848;ENST00000546328;ENST00000544726;ENST00000543080;ENST00000544651;ENST00000538526;ENST00000542524;ENST00000534852;ENST00000537347;ENST00000536440;ENST00000396233;ENST00000537279	GO:0000166(nucleotide binding);GO:0003824(catalytic activity);GO:0003989(acetyl-CoA carboxylase activity);GO:0005515(protein binding);GO:0005524(ATP binding);GO:0005634(nucleus);GO:0005739(mitochondrion);GO:0005741(mitochondrial outer membrane);GO:0005829(cytosol);GO:0006084(acetyl-CoA metabolic process);GO:0006629(lipid metabolic process);GO:0006631(fatty acid metabolic process);GO:0006633(fatty…	00061(Fatty acid biosynthesis);00620(Pyruvate metabolism);00640(Propanoate metabolism);04152(AMPK signaling pathway);04910(Insulin signaling pathway);04920(Adipocytokine signaling pathway);04922(Glucagon signaling pathway);04931(Insulin resistance);04931(Insulin resistance)	NA	NA	acetyl-CoA carboxylase beta [Source:HGNC Symbol;Acc:HGNC:85]	protein_coding;retained_intron;processed_transcript;nonsense_mediated_decay	0.0138702	0.00757576	0.0123679	0.0187713	0.0407075	0.0203383	21	12	19	29	61	34
ENSG00000076716	X	133300103	133415489	-	GPC4	ENST00000370828	GO:0001523(retinoid metabolic process);GO:0005515(protein binding);GO:0005576(extracellular region);GO:0005615(extracellular space);GO:0005634(nucleus);GO:0005796(Golgi lumen);GO:0005886(plasma membrane);GO:0006024(glycosaminoglycan biosynthetic process);GO:0006027(glycosaminoglycan catabolic process);GO:0009897(external side of plasma membrane);GO:0009966(regulation of signal transduction);GO:00…	04310(Wnt signaling pathway)	K08110	NA	glypican 4 [Source:HGNC Symbol;Acc:HGNC:4452]	protein_coding	0.67199	0.795532	0.711277	0.0001	0.0001	0.0001	332	400	340	0	0	0
ENSG00000077009	chr19	3933103	3942416	+	NMRK2	ENST00000616156;ENST00000168977;ENST00000599576;ENST00000593949;ENST00000597889	GO:0000166(nucleotide binding);GO:0005515(protein binding);GO:0005524(ATP binding);GO:0005654(nucleoplasm);GO:0005829(cytosol);GO:0005886(plasma membrane);GO:0009435(NAD biosynthetic process);GO:0016301(kinase activity);GO:0016310(phosphorylation);GO:0016740(transferase activity);GO:0019363(pyridine nucleotide biosynthetic process);GO:0019674(NAD metabolic process);GO:0043231(intracellular membra…	00760(Nicotinate and nicotinamide metabolism);00760(Nicotinate and nicotinamide metabolism)	K10524	2.7.1.173;EC:2.7.1.22	nicotinamide riboside kinase 2 [Source:HGNC Symbol;Acc:HGNC:17871]	protein_coding;nonsense_mediated_decay	0.0001	0.0001	0.0001	0.0001	0.0001	0.0001	0	0	0	0	0	0
ENSG00000077080	chr7	100643097	100656448	-	ACTL6B	ENST00000160382;ENST00000487125;ENST00000485601;ENST00000487225;ENST00000489904;ENST00000461605	GO:0003682(chromatin binding);GO:0003713(transcription coactivator activity);GO:0005200(structural constituent of cytoskeleton);GO:0005634(nucleus);GO:0006325(chromatin organization);GO:0006338(chromatin remodeling);GO:0006357(regulation of transcription by RNA polymerase II);GO:0007010(cytoskeleton organization);GO:0007399(nervous system development);GO:0016358(dendrite development);GO:0016514(S…	04714(Thermogenesis);05225(Hepatocellular carcinoma);05225(Hepatocellular carcinoma)	K11652	NA	actin like 6B [Source:HGNC Symbol;Acc:HGNC:160]	protein_coding;retained_intron	0.0001	0.0001	0.0001	0.0001	0.0001	0.0001	0	0	0	0	0	0
ENSG00000077264	X	110944285	111220945	+	PAK3	ENST00000425146;ENST00000446737;ENST00000372007;ENST00000484442;ENST00000372010;ENST00000519681;ENST00000518291;ENST00000429193;ENST00000262836;ENST00000360648;ENST00000417227;ENST00000620137;ENST00000487802	GO:0000165(MAPK cascade);GO:0000166(nucleotide binding);GO:0000187(activation of MAPK activity);GO:0002223(stimulatory C-type lectin receptor signaling pathway);GO:0003824(catalytic activity);GO:0004672(protein kinase activity);GO:0004674(protein serine/threonine kinase activity);GO:0004708(MAP kinase kinase activity);GO:0005515(protein binding);GO:0005524(ATP binding);GO:0005737(cytoplasm);GO:00…	04012(ErbB signaling pathway);04014(Ras signaling pathway);04360(Axon guidance);04510(Focal adhesion);04660(T cell receptor signaling pathway);04810(Regulation of actin cytoskeleton);05170(Human immunodeficiency virus 1 infection);05211(Renal cell carcinoma);05211(Renal cell carcinoma)	NA	NA	p21 (RAC1) activated kinase 3 [Source:HGNC Symbol;Acc:HGNC:8592]	protein_coding;processed_transcript	0.0474274	0.0299857	0.019785	0.00702403	0.0001	0.0001	51	32	21	8	0	0
ENSG00000077274	X	111245099	111270483	-	CAPN6	ENST00000324068	GO:0001578(microtubule bundle formation);GO:0004198(calcium-dependent cysteine-type endopeptidase activity);GO:0005515(protein binding);GO:0005737(cytoplasm);GO:0005819(spindle);GO:0005856(cytoskeleton);GO:0005874(microtubule);GO:0005876(spindle microtubule);GO:0006508(proteolysis);GO:0008017(microtubule binding);GO:0048471(perinuclear region of cytoplasm);GO:0051493(regulation of cytoskeleton or…	NA	NA	NA	calpain 6 [Source:HGNC Symbol;Acc:HGNC:1483]	protein_coding	0.0001	0.0001	0.0001	0.0001	0.0001	0.0001	0	0	0	0	0	0
ENSG00000077279	X	111293779	111412272	-	DCX	ENST00000636035;ENST00000635795;ENST00000358070;ENST00000371993;ENST00000637570;ENST00000356220;ENST00000488120;ENST00000637453;ENST00000496551;ENST00000636381;ENST00000468911	GO:0001764(neuron migration);GO:0005515(protein binding);GO:0005737(cytoplasm);GO:0005829(cytosol);GO:0005856(cytoskeleton);GO:0005874(microtubule);GO:0005875(microtubule associated complex);GO:0005930(axoneme);GO:0007275(multicellular organism development);GO:0007399(nervous system development);GO:0007417(central nervous system development);GO:0007420(brain development);GO:0008017(microtubule bi…	NA	K16579	NA	doublecortin [Source:HGNC Symbol;Acc:HGNC:2714]	protein_coding	0.0001	0.0001	0.0001	0.0001	0.0001	0.0001	0	0	0	0	0	0
ENSG00000077327	chr10	22345445	22417610	+	SPAG6	ENST00000376603;ENST00000456231;ENST00000488555;ENST00000376624;ENST00000313311;ENST00000435326;ENST00000538630;ENST00000490361;ENST00000487973	GO:0005515(protein binding);GO:0005634(nucleus);GO:0005737(cytoplasm);GO:0005856(cytoskeleton);GO:0005874(microtubule);GO:0005929(cilium);GO:0005930(axoneme);GO:0007286(spermatid development);GO:0015630(microtubule cytoskeleton);GO:0030030(cell projection organization);GO:0031514(motile cilium);GO:0042995(cell projection);GO:0097228(sperm principal piece);GO:0097228(sperm principal piece)	NA	NA	NA	sperm associated antigen 6 [Source:HGNC Symbol;Acc:HGNC:11215]	protein_coding;processed_transcript	0.00976146	0.0001	0.0001	0.0001	0.0001	0.0064306	4	0	0	0	0	3
ENSG00000077420	chr10	26438341	26567803	+	APBB1IP	ENST00000376236;ENST00000356785;ENST00000493857	GO:0002291(T cell activation via T cell receptor contact with antigen bound to MHC molecule on antigen presenting cell);GO:0005515(protein binding);GO:0005737(cytoplasm);GO:0005829(cytosol);GO:0005856(cytoskeleton);GO:0005886(plasma membrane);GO:0005925(focal adhesion);GO:0007165(signal transduction);GO:0016020(membrane);GO:0030027(lamellipodium);GO:0030054(cell junction);GO:0042101(T cell recept…	04015(Rap1 signaling pathway);04611(Platelet activation);04611(Platelet activation)	K17704	NA	amyloid beta precursor protein binding family B member 1 interacting protein [Source:HGNC Symbol;Acc:HGNC:17379]	protein_coding;processed_transcript	0.0091624	0.0001	0.0196396	0.0001	0.00971085	0.0001	4	0	8	0	5	0
ENSG00000077498	chr11	89177875	89295759	+	TYR	ENST00000263321;ENST00000526139;ENST00000528243	GO:0004497(monooxygenase activity);GO:0004503(monophenol monooxygenase activity);GO:0005507(copper ion binding);GO:0005515(protein binding);GO:0005634(nucleus);GO:0005737(cytoplasm);GO:0005764(lysosome);GO:0005798(Golgi-associated vesicle);GO:0005829(cytosol);GO:0006583(melanin biosynthetic process from tyrosine);GO:0006726(eye pigment biosynthetic process);GO:0007601(visual perception);GO:000828…	00350(Tyrosine metabolism);04916(Melanogenesis);04916(Melanogenesis)	NA	NA	tyrosinase [Source:HGNC Symbol;Acc:HGNC:12442]	protein_coding;processed_transcript	0.0001	0.0001	0.0001	0.0001	0.0001	0.0001	0	0	0	0	0	0
ENSG00000077522	chr1	236664141	236764631	+	ACTN2	ENST00000651187;ENST00000542672;ENST00000546208;ENST00000366578;ENST00000652096;ENST00000651786;ENST00000651275;ENST00000651091;ENST00000492634;ENST00000651781;ENST00000494762;ENST00000492101;ENST00000461367	GO:0000165(MAPK cascade);GO:0002576(platelet degranulation);GO:0003779(actin binding);GO:0005178(integrin binding);GO:0005509(calcium ion binding);GO:0005515(protein binding);GO:0005546(phosphatidylinositol-4,5-bisphosphate binding);GO:0005576(extracellular region);GO:0005737(cytoplasm);GO:0005829(cytosol);GO:0005856(cytoskeleton);GO:0005884(actin filament);GO:0005886(plasma membrane);GO:0005925(…	05412(Arrhythmogenic right ventricular cardiomyopathy (ARVC));05412(Arrhythmogenic right ventricular cardiomyopathy (ARVC))	NA	NA	actinin alpha 2 [Source:HGNC Symbol;Acc:HGNC:164]	protein_coding;nonsense_mediated_decay;processed_transcript;retained_intron	0.0292608	0.0543728	0.0196046	0.0282816	0.0001	0.00447323	18	35	12	18	0	4
ENSG00000077943	chr10	15513954	15719922	-	ITGA8	ENST00000378076;ENST00000477064;ENST00000468882	GO:0001656(metanephros development);GO:0001822(kidney development);GO:0005783(endoplasmic reticulum);GO:0005886(plasma membrane);GO:0005925(focal adhesion);GO:0007155(cell adhesion);GO:0007160(cell-matrix adhesion);GO:0007229(integrin-mediated signaling pathway);GO:0007275(multicellular organism development);GO:0007399(nervous system development);GO:0007420(brain development);GO:0007613(memory);G…	04151(PI3K-Akt signaling pathway);04510(Focal adhesion);04512(ECM-receptor interaction);04514(Cell adhesion molecules (CAMs));04810(Regulation of actin cytoskeleton);05165(Human papillomavirus infection);05410(Hypertrophic cardiomyopathy (HCM));05412(Arrhythmogenic right ventricular cardiomyopathy (ARVC));05414(Dilated cardiomyopathy (DCM));05414(Dilated cardiomyopathy (DCM))	K06584	NA	integrin subunit alpha 8 [Source:HGNC Symbol;Acc:HGNC:6144]	protein_coding;processed_transcript	0.0001	0.0001	0.0001	0.0001	0.0001	0.0001	0	0	0	0	0	0
ENSG00000078018	chr2	209424058	209734118	+	MAP2	ENST00000199940;ENST00000392193;ENST00000360351;ENST00000361559;ENST00000445941;ENST00000673860;ENST00000392194;ENST00000447185;ENST00000452717;ENST00000471619;ENST00000482864;ENST00000461253;ENST00000481649;ENST00000475600;ENST00000464007;ENST00000478233;ENST00000473543	GO:0000226(microtubule cytoskeleton organization);GO:0001578(microtubule bundle formation);GO:0002162(dystroglycan binding);GO:0005198(structural molecule activity);GO:0005515(protein binding);GO:0005516(calmodulin binding);GO:0005737(cytoplasm);GO:0005829(cytosol);GO:0005856(cytoskeleton);GO:0005874(microtubule);GO:0005875(microtubule associated complex);GO:0007409(axonogenesis);GO:0008017(micro…	NA	K10430	NA	microtubule associated protein 2 [Source:HGNC Symbol;Acc:HGNC:6839]	protein_coding;processed_transcript;retained_intron	0.234734	0.161341	0.209424	0.0001	0.0001	0.00281137	279	194	241	0	0	4
ENSG00000078053	chr7	38383704	38631420	-	AMPH	ENST00000356264;ENST00000325590;ENST00000441628;ENST00000460887;ENST00000475581;ENST00000450124;ENST00000467580;ENST00000471913;ENST00000462072	GO:0005515(protein binding);GO:0005543(phospholipid binding);GO:0005737(cytoplasm);GO:0005829(cytosol);GO:0005856(cytoskeleton);GO:0005886(plasma membrane);GO:0006897(endocytosis);GO:0007268(chemical synaptic transmission);GO:0008021(synaptic vesicle);GO:0015629(actin cytoskeleton);GO:0016020(membrane);GO:0030054(cell junction);GO:0030672(synaptic vesicle membrane);GO:0031256(leading edge membran…	04144(Endocytosis);04666(Fc gamma R-mediated phagocytosis);04666(Fc gamma R-mediated phagocytosis)	NA	NA	amphiphysin [Source:HGNC Symbol;Acc:HGNC:471]	protein_coding;processed_transcript;retained_intron;nonsense_mediated_decay	0.0224118	0.0001	0.0001	0.0001	0.0001	0.0001	13	0	0	0	0	0
ENSG00000078098	chr2	162170684	162245151	-	FAP	ENST00000462608;ENST00000422436;ENST00000188790;ENST00000480044;ENST00000627638;ENST00000443424;ENST00000461506;ENST00000497414;ENST00000465424;ENST00000465088;ENST00000480838;ENST00000447386;ENST00000450031;ENST00000493182	GO:0001525(angiogenesis);GO:0002020(protease binding);GO:0004175(endopeptidase activity);GO:0004252(serine-type endopeptidase activity);GO:0005178(integrin binding);GO:0005515(protein binding);GO:0005576(extracellular region);GO:0005615(extracellular space);GO:0005737(cytoplasm);GO:0005886(plasma membrane);GO:0005925(focal adhesion);GO:0006508(proteolysis);GO:0006915(apoptotic process);GO:0007155…	NA	K08674	EC:3.4.21.-	fibroblast activation protein alpha [Source:HGNC Symbol;Acc:HGNC:3590]	nonsense_mediated_decay;protein_coding;retained_intron;processed_transcript	0.215056	0.218752	0.255281	0.0001	0.0001	0.0001	152	158	176	0	0	0
ENSG00000078177	chr4	40056850	40158252	+	N4BP2	ENST00000261435;ENST00000511480;ENST00000515550;ENST00000513269	GO:0000166(nucleotide binding);GO:0004519(endonuclease activity);GO:0005515(protein binding);GO:0005524(ATP binding);GO:0005737(cytoplasm);GO:0005829(cytosol);GO:0016310(phosphorylation);GO:0016787(hydrolase activity);GO:0046404(ATP-dependent polydeoxyribonucleotide 5'-hydroxyl-kinase activity);GO:0090305(nucleic acid phosphodiester bond hydrolysis);GO:0090305(nucleic acid phosphodiester bond hyd…	NA	K15720	EC:3.-.-.-	NEDD4 binding protein 2 [Source:HGNC Symbol;Acc:HGNC:29851]	protein_coding;nonsense_mediated_decay	1.23959	1.60666	1.14793	1.60507	1.21516	1.01161	1210	1597	1086	1612	1203	1126
ENSG00000078295	chr5	7396138	7830081	+	ADCY2	ENST00000338316;ENST00000484965;ENST00000498598;ENST00000515681;ENST00000513693;ENST00000493243;ENST00000382531;ENST00000489501	GO:0000166(nucleotide binding);GO:0000287(magnesium ion binding);GO:0003091(renal water homeostasis);GO:0004016(adenylate cyclase activity);GO:0005524(ATP binding);GO:0005737(cytoplasm);GO:0005886(plasma membrane);GO:0005887(integral component of plasma membrane);GO:0006171(cAMP biosynthetic process);GO:0007186(G protein-coupled receptor signaling pathway);GO:0007188(adenylate cyclase-modulating …	00230(Purine metabolism);01522(Endocrine resistance);04015(Rap1 signaling pathway);04020(Calcium signaling pathway);04022(cGMP-PKG signaling pathway);04024(cAMP signaling pathway);04062(Chemokine signaling pathway);04072(Phospholipase D signaling pathway);04114(Oocyte meiosis);04211(Longevity regulating pathway);04213(Longevity regulating pathway - multiple species);04261(Adrenergic signaling in …	NA	NA	adenylate cyclase 2 [Source:HGNC Symbol;Acc:HGNC:233]	protein_coding;processed_transcript;nonsense_mediated_decay;retained_intron	0.0001	0.0001	0.0001	0.0001	0.0001	0.00471128	0	0	0	0	0	10
ENSG00000078549	chr7	31052308	31111479	+	ADCYAP1R1	ENST00000304166;ENST00000614107;ENST00000409363;ENST00000431811;ENST00000396211;ENST00000409489;ENST00000436116	GO:0004888(transmembrane signaling receptor activity);GO:0004930(G protein-coupled receptor activity);GO:0004999(vasoactive intestinal polypeptide receptor activity);GO:0005515(protein binding);GO:0005737(cytoplasm);GO:0005768(endosome);GO:0005791(rough endoplasmic reticulum);GO:0005886(plasma membrane);GO:0005887(integral component of plasma membrane);GO:0005901(caveola);GO:0005923(bicellular ti…	04024(cAMP signaling pathway);04080(Neuroactive ligand-receptor interaction);04713(Circadian entrainment);04911(Insulin secretion);04924(Renin secretion);04924(Renin secretion)	NA	NA	ADCYAP receptor type I [Source:HGNC Symbol;Acc:HGNC:242]	protein_coding	0.0216659	0.00531975	0.0001	0.0001	0.0001	0.00475043	16	4	0	0	0	4
ENSG00000078579	chr8	16992181	17002345	-	FGF20	ENST00000180166;ENST00000519941	GO:0000165(MAPK cascade);GO:0005102(signaling receptor binding);GO:0005104(fibroblast growth factor receptor binding);GO:0005576(extracellular region);GO:0007165(signal transduction);GO:0007267(cell-cell signaling);GO:0008083(growth factor activity);GO:0008284(positive regulation of cell population proliferation);GO:0008543(fibroblast growth factor receptor signaling pathway);GO:0014059(regulatio…	04010(MAPK signaling pathway);04014(Ras signaling pathway);04015(Rap1 signaling pathway);04151(PI3K-Akt signaling pathway);04810(Regulation of actin cytoskeleton);05200(Pathways in cancer);05218(Melanoma);05224(Breast cancer);05226(Gastric cancer);05226(Gastric cancer)	K04358	NA	fibroblast growth factor 20 [Source:HGNC Symbol;Acc:HGNC:3677]	protein_coding	0.0001	0.0001	0.0001	0.0001	0.0001	0.0001	0	0	0	0	0	0
ENSG00000078589	X	78945332	78963727	+	P2RY10	ENST00000544091;ENST00000171757;ENST00000461541;ENST00000475374	GO:0004930(G protein-coupled receptor activity);GO:0005886(plasma membrane);GO:0005887(integral component of plasma membrane);GO:0007165(signal transduction);GO:0007186(G protein-coupled receptor signaling pathway);GO:0016020(membrane);GO:0016021(integral component of membrane);GO:0035025(positive regulation of Rho protein signal transduction);GO:0035589(G protein-coupled purinergic nucleotide re…	04080(Neuroactive ligand-receptor interaction);04080(Neuroactive ligand-receptor interaction)	K04274	NA	P2Y receptor family member 10 [Source:HGNC Symbol;Acc:HGNC:19906]	protein_coding;processed_transcript	0.0001	0.0001	0.0001	0.0001	0.0001	0.0001	0	0	0	0	0	0
ENSG00000078596	X	79360384	79367667	-	ITM2A	ENST00000373298;ENST00000434584;ENST00000469541;ENST00000482194;ENST00000462038;ENST00000461357	GO:0001540(amyloid-beta binding);GO:0002317(plasma cell differentiation);GO:0002377(immunoglobulin production);GO:0005515(protein binding);GO:0005794(Golgi apparatus);GO:0005886(plasma membrane);GO:0016020(membrane);GO:0016021(integral component of membrane);GO:0042985(negative regulation of amyloid precursor protein biosynthetic process);GO:0042985(negative regulation of amyloid precursor protei…	NA	K18241	NA	integral membrane protein 2A [Source:HGNC Symbol;Acc:HGNC:6173]	protein_coding;processed_transcript	0.0358475	0.0001	0.0001	0.0001	0.0001	0.0001	8	0	0	0	0	0
ENSG00000078725	chr9	119153458	119369435	-	BRINP1	ENST00000482797;ENST00000265922;ENST00000373964	GO:0001662(behavioral fear response);GO:0005515(protein binding);GO:0005737(cytoplasm);GO:0005783(endoplasmic reticulum);GO:0007049(cell cycle);GO:0007050(cell cycle arrest);GO:0007614(short-term memory);GO:0008219(cell death);GO:0030425(dendrite);GO:0035176(social behavior);GO:0035640(exploration behavior);GO:0042711(maternal behavior);GO:0043025(neuronal cell body);GO:0045666(positive regulatio…	NA	NA	NA	BMP/retinoic acid inducible neural specific 1 [Source:HGNC Symbol;Acc:HGNC:2687]	processed_transcript;protein_coding	0.0001	0.0001	0.0001	0.0188484	0.0001	0.0001	0	0	0	8	0	0
ENSG00000078898	chr20	33007704	33023703	+	BPIFB2	ENST00000170150	GO:0005576(extracellular region);GO:0005615(extracellular space);GO:0005788(endoplasmic reticulum lumen);GO:0008289(lipid binding);GO:0019730(antimicrobial humoral response);GO:0043687(post-translational protein modification);GO:0044267(cellular protein metabolic process);GO:0070062(extracellular exosome)	NA	NA	NA	BPI fold containing family B member 2 [Source:HGNC Symbol;Acc:HGNC:16177]	protein_coding	0.0001	0.0001	0.0001	0.0001	0.0001	0.0001	0	0	0	0	0	0
ENSG00000079102	chr8	91954967	92103228	-	RUNX1T1	ENST00000613886;ENST00000436581;ENST00000613302;ENST00000614812;ENST00000617740;ENST00000265814;ENST00000615601;ENST00000523629;ENST00000396218;ENST00000360348;ENST00000422361;ENST00000520724;ENST00000521078;ENST00000518844;ENST00000521751;ENST00000520978;ENST00000518361;ENST00000520047;ENST00000521553;ENST00000522316;ENST00000518992;ENST00000521054;ENST00000523290;ENST00000519847;ENST00000517792…	GO:0003677(DNA binding);GO:0003714(transcription corepressor activity);GO:0005515(protein binding);GO:0005634(nucleus);GO:0005654(nucleoplasm);GO:0006351(transcription, DNA-templated);GO:0006355(regulation of transcription, DNA-templated);GO:0016363(nuclear matrix);GO:0045599(negative regulation of fat cell differentiation);GO:0045892(negative regulation of transcription, DNA-templated);GO:004687…	05200(Pathways in cancer);05202(Transcriptional misregulation in cancer);05221(Acute myeloid leukemia);05221(Acute myeloid leukemia)	NA	NA	RUNX1 partner transcriptional co-repressor 1 [Source:HGNC Symbol;Acc:HGNC:1535]	protein_coding;retained_intron;nonsense_mediated_decay;processed_transcript	0.0001	0.0001	0.0001	0.0001	0.0001	0.0001	0	0	0	0	0	0
ENSG00000079112	chr8	94127162	94208555	-	CDH17	ENST00000027335;ENST00000441892;ENST00000450165;ENST00000520952;ENST00000521491	GO:0002314(germinal center B cell differentiation);GO:0002315(marginal zone B cell differentiation);GO:0005178(integrin binding);GO:0005215(transporter activity);GO:0005427(proton-dependent oligopeptide secondary active transmembrane transporter activity);GO:0005509(calcium ion binding);GO:0005515(protein binding);GO:0005654(nucleoplasm);GO:0005886(plasma membrane);GO:0006857(oligopeptide transpo…	05226(Gastric cancer);05226(Gastric cancer)	NA	NA	cadherin 17 [Source:HGNC Symbol;Acc:HGNC:1756]	protein_coding;nonsense_mediated_decay	0.0001	0.0001	0.0001	0.0001	0.00640121	0.0001	0	0	0	0	3	0
ENSG00000079150	chr2	178463664	178478600	-	FKBP7	ENST00000424785;ENST00000464248;ENST00000233092;ENST00000435079;ENST00000470945;ENST00000419184;ENST00000434643;ENST00000412612	GO:0000413(protein peptidyl-prolyl isomerization);GO:0003755(peptidyl-prolyl cis-trans isomerase activity);GO:0005509(calcium ion binding);GO:0005515(protein binding);GO:0005783(endoplasmic reticulum);GO:0005788(endoplasmic reticulum lumen);GO:0016853(isomerase activity);GO:0046872(metal ion binding);GO:0046872(metal ion binding)	NA	K09573	EC:5.2.1.8	FKBP prolyl isomerase 7 [Source:HGNC Symbol;Acc:HGNC:3723]	protein_coding;processed_transcript;nonsense_mediated_decay	0.0001	0.0476986	0.0124098	0.0001	0.0001	0.0212805	0	15	4	0	0	8
ENSG00000079308	chr2	217799588	218033982	-	TNS1	ENST00000646520;ENST00000171887;ENST00000651849;ENST00000446688;ENST00000611415;ENST00000615025;ENST00000490566;ENST00000419504;ENST00000430930;ENST00000480416;ENST00000495556;ENST00000446903;ENST00000479185;ENST00000480665;ENST00000413554;ENST00000310858;ENST00000453356;ENST00000492338;ENST00000413280;ENST00000439083;ENST00000423413;ENST00000449814;ENST00000465306;ENST00000649572	GO:0003723(RNA binding);GO:0003779(actin binding);GO:0005515(protein binding);GO:0005737(cytoplasm);GO:0005856(cytoskeleton);GO:0005925(focal adhesion);GO:0007044(cell-substrate junction assembly);GO:0009986(cell surface);GO:0010761(fibroblast migration);GO:0030054(cell junction);GO:0030055(cell-substrate junction);GO:0035556(intracellular signal transduction);GO:0035556(intracellular signal tran…	NA	K18080	NA	tensin 1 [Source:HGNC Symbol;Acc:HGNC:11973]	protein_coding;retained_intron;processed_transcript	0.0327728	0.0446362	0.0783595	0.0182277	0.0001	0.0157776	54	76	125	31	0	30
ENSG00000079557	chr4	73481745	73504001	+	AFM	ENST00000226355;ENST00000505794	GO:0005504(fatty acid binding);GO:0005515(protein binding);GO:0005576(extracellular region);GO:0005615(extracellular space);GO:0005737(cytoplasm);GO:0008270(zinc ion binding);GO:0008431(vitamin E binding);GO:0015031(protein transport);GO:0050821(protein stabilization);GO:0051180(vitamin transport);GO:0070062(extracellular exosome);GO:0071693(protein transport within extracellular region);GO:00725…	NA	NA	NA	afamin [Source:HGNC Symbol;Acc:HGNC:316]	protein_coding;retained_intron	0.0001	0.0001	0.0001	0.00331583	0.0001	0.0001	0	0	0	1	0	0
ENSG00000079689	chr6	25652201	25701783	+	SCGN	ENST00000612225;ENST00000377961;ENST00000334979	GO:0005509(calcium ion binding);GO:0005515(protein binding);GO:0005576(extracellular region);GO:0005634(nucleus);GO:0005737(cytoplasm);GO:0005829(cytosol);GO:0008150(biological_process);GO:0016020(membrane);GO:0030425(dendrite);GO:0030658(transport vesicle membrane);GO:0031410(cytoplasmic vesicle);GO:0043005(neuron projection);GO:0043195(terminal bouton);GO:0045202(synapse);GO:0046872(metal ion b…	NA	NA	NA	secretagogin, EF-hand calcium binding protein [Source:HGNC Symbol;Acc:HGNC:16941]	protein_coding	0.0001	0.0001	0.0001	0.0001	0.0001	0.0001	0	0	0	0	0	0
ENSG00000079841	chr6	71886703	72403143	+	RIMS1	ENST00000370419;ENST00000491071;ENST00000517960;ENST00000518273;ENST00000521978;ENST00000522291;ENST00000520567;ENST00000264839;ENST00000517433;ENST00000401910;ENST00000523963;ENST00000425662;ENST00000453976;ENST00000524197;ENST00000517827;ENST00000370420;ENST00000522211;ENST00000463023;ENST00000431478;ENST00000414192	GO:0003723(RNA binding);GO:0005515(protein binding);GO:0005829(cytosol);GO:0005886(plasma membrane);GO:0006836(neurotransmitter transport);GO:0006886(intracellular protein transport);GO:0006887(exocytosis);GO:0007269(neurotransmitter secretion);GO:0007601(visual perception);GO:0010628(positive regulation of gene expression);GO:0014047(glutamate secretion);GO:0016020(membrane);GO:0016079(synaptic …	04721(Synaptic vesicle cycle);04723(Retrograde endocannabinoid signaling);04723(Retrograde endocannabinoid signaling)	K15291	NA	regulating synaptic membrane exocytosis 1 [Source:HGNC Symbol;Acc:HGNC:17282]	retained_intron;protein_coding;processed_transcript	0.0001	0.0001	0.0001	0.0001	0.0001	0.0001	0	0	0	0	0	0
ENSG00000079931	chr6	132296055	132401475	-	MOXD1	ENST00000367963;ENST00000336749;ENST00000489128;ENST00000392401	GO:0003824(catalytic activity);GO:0004497(monooxygenase activity);GO:0004500(dopamine beta-monooxygenase activity);GO:0005507(copper ion binding);GO:0005515(protein binding);GO:0005615(extracellular space);GO:0005737(cytoplasm);GO:0005783(endoplasmic reticulum);GO:0005789(endoplasmic reticulum membrane);GO:0006589(octopamine biosynthetic process);GO:0016020(membrane);GO:0016021(integral component…	NA	NA	NA	monooxygenase DBH like 1 [Source:HGNC Symbol;Acc:HGNC:21063]	protein_coding;processed_transcript	0.129207	0.151364	0.125867	0.0001	0.0001	0.0001	68	81	64	0	0	0
ENSG00000079950	chr6	132445867	132513198	-	STX7	ENST00000367941;ENST00000367937;ENST00000448348;ENST00000475879	GO:0000149(SNARE binding);GO:0001772(immunological synapse);GO:0001916(positive regulation of T cell mediated cytotoxicity);GO:0005484(SNAP receptor activity);GO:0005515(protein binding);GO:0005764(lysosome);GO:0005765(lysosomal membrane);GO:0005768(endosome);GO:0005769(early endosome);GO:0005770(late endosome);GO:0005886(plasma membrane);GO:0006886(intracellular protein transport);GO:0006906(ves…	04130(SNARE interactions in vesicular transport);04145(Phagosome);04145(Phagosome)	NA	NA	syntaxin 7 [Source:HGNC Symbol;Acc:HGNC:11442]	protein_coding;processed_transcript;retained_intron	1.38916	1.46022	1.54031	1.68115	1.71001	1.47136	2264	2423	2432	2818	2825	2734
ENSG00000080166	chr13	94436811	94479682	-	DCT	ENST00000377028;ENST00000483392;ENST00000446125;ENST00000490854;ENST00000472871	GO:0002052(positive regulation of neuroblast proliferation);GO:0004167(dopachrome isomerase activity);GO:0005507(copper ion binding);GO:0005515(protein binding);GO:0005737(cytoplasm);GO:0005829(cytosol);GO:0005886(plasma membrane);GO:0006583(melanin biosynthetic process from tyrosine);GO:0008544(epidermis development);GO:0009637(response to blue light);GO:0016020(membrane);GO:0016021(integral com…	00350(Tyrosine metabolism);04916(Melanogenesis);04916(Melanogenesis)	NA	NA	dopachrome tautomerase [Source:HGNC Symbol;Acc:HGNC:2709]	protein_coding;nonsense_mediated_decay;processed_transcript;retained_intron	0.0001	0.0001	0.00517965	0.0001	0.0001	0.0001	0	0	4	0	0	0
ENSG00000080224	chr3	96814581	97749241	+	EPHA6	ENST00000470610;ENST00000389672;ENST00000506569;ENST00000503760;ENST00000477384;ENST00000514100;ENST00000508345;ENST00000502694;ENST00000506349	GO:0000166(nucleotide binding);GO:0003674(molecular_function);GO:0004672(protein kinase activity);GO:0004713(protein tyrosine kinase activity);GO:0004714(transmembrane receptor protein tyrosine kinase activity);GO:0005003(ephrin receptor activity);GO:0005005(transmembrane-ephrin receptor activity);GO:0005515(protein binding);GO:0005524(ATP binding);GO:0005654(nucleoplasm);GO:0005886(plasma membra…	04360(Axon guidance);04360(Axon guidance)	K05107	EC:2.7.10.1	EPH receptor A6 [Source:HGNC Symbol;Acc:HGNC:19296]	protein_coding;nonsense_mediated_decay	0.0001	0.0001	0.0001	0.0001	0.0111487	0.0001	0	0	0	0	8	0
ENSG00000080293	chr2	119439843	119525041	-	SCTR	ENST00000019103;ENST00000494326;ENST00000485440;ENST00000630739;ENST00000627145	GO:0002024(diet induced thermogenesis);GO:0004888(transmembrane signaling receptor activity);GO:0004930(G protein-coupled receptor activity);GO:0005881(cytoplasmic microtubule);GO:0005886(plasma membrane);GO:0007165(signal transduction);GO:0007166(cell surface receptor signaling pathway);GO:0007186(G protein-coupled receptor signaling pathway);GO:0007188(adenylate cyclase-modulating G protein-cou…	04080(Neuroactive ligand-receptor interaction);04972(Pancreatic secretion);04976(Bile secretion);04976(Bile secretion)	K04588	NA	secretin receptor [Source:HGNC Symbol;Acc:HGNC:10608]	protein_coding;retained_intron	0.0001	0.0358927	0.0001	0.0001	0.0001	0.0001	0	13	0	0	0	0
ENSG00000080493	chr4	71062667	71572083	+	SLC4A4	ENST00000649996;ENST00000264485;ENST00000425175;ENST00000351898;ENST00000639096;ENST00000638464;ENST00000514331;ENST00000512686;ENST00000340595	GO:0005452(inorganic anion exchanger activity);GO:0005515(protein binding);GO:0005886(plasma membrane);GO:0005887(integral component of plasma membrane);GO:0006811(ion transport);GO:0006814(sodium ion transport);GO:0006820(anion transport);GO:0008509(anion transmembrane transporter activity);GO:0008510(sodium:bicarbonate symporter activity);GO:0009986(cell surface);GO:0015293(symporter activity);…	04964(Proximal tubule bicarbonate reclamation);04972(Pancreatic secretion);04976(Bile secretion);04976(Bile secretion)	K13575	NA	solute carrier family 4 member 4 [Source:HGNC Symbol;Acc:HGNC:11030]	protein_coding;processed_transcript	0.131675	0.139924	0.184916	0.0001	0.00564486	0.0001	120	130	163	0	6	0
ENSG00000080511	chr19	10013249	10022279	+	RDH8	ENST00000651512;ENST00000591589;ENST00000589570;ENST00000587782	GO:0004303(estradiol 17-beta-dehydrogenase activity);GO:0004745(retinol dehydrogenase activity);GO:0005737(cytoplasm);GO:0005887(integral component of plasma membrane);GO:0006694(steroid biosynthetic process);GO:0006703(estrogen biosynthetic process);GO:0007601(visual perception);GO:0016020(membrane);GO:0016021(integral component of membrane);GO:0016491(oxidoreductase activity);GO:0042572(retinol…	00830(Retinol metabolism);00830(Retinol metabolism)	K11150	EC:1.1.1.-	retinol dehydrogenase 8 [Source:HGNC Symbol;Acc:HGNC:14423]	protein_coding;retained_intron	0.0001	0.0001	0.0001	0.0001	0.0001	0.0001	0	0	0	0	0	0
ENSG00000080572	X	107206611	107244247	+	DNAAF6	ENST00000372453;ENST00000535523;ENST00000673764;ENST00000336387	GO:0003341(cilium movement);GO:0005515(protein binding);GO:0005737(cytoplasm);GO:0005794(Golgi apparatus);GO:0005802(trans-Golgi network);GO:0030317(flagellated sperm motility);GO:0036158(outer dynein arm assembly);GO:0036159(inner dynein arm assembly);GO:0045505(dynein intermediate chain binding);GO:0051087(chaperone binding);GO:0070286(axonemal dynein complex assembly);GO:0070286(axonemal dynei…	NA	NA	NA	dynein axonemal assembly factor 6 [Source:HGNC Symbol;Acc:HGNC:28570]	protein_coding	0.0001	0.0001	0.0001	0.0001	0.0001	0.0001	0	0	0	0	0	0
ENSG00000080573	chr19	9959561	10010504	-	COL5A3	ENST00000264828;ENST00000461214	GO:0005201(extracellular matrix structural constituent);GO:0005518(collagen binding);GO:0005576(extracellular region);GO:0005581(collagen trimer);GO:0005588(collagen type V trimer);GO:0005615(extracellular space);GO:0005788(endoplasmic reticulum lumen);GO:0007160(cell-matrix adhesion);GO:0008201(heparin binding);GO:0030020(extracellular matrix structural constituent conferring tensile strength);G…	04974(Protein digestion and absorption);04974(Protein digestion and absorption)	K19721	NA	collagen type V alpha 3 chain [Source:HGNC Symbol;Acc:HGNC:14864]	protein_coding;retained_intron	0.00557834	0.024063	0.0282568	0.0215291	0.0212656	0.00483987	4	17	19	15	15	4
ENSG00000080709	chr5	114055926	114496500	+	KCNN2	ENST00000512927;ENST00000512097;ENST00000673685;ENST00000610748;ENST00000264773;ENST00000631899;ENST00000507750;ENST00000503706;ENST00000505491;ENST00000506812;ENST00000632892	GO:0005515(protein binding);GO:0005516(calmodulin binding);GO:0005886(plasma membrane);GO:0006811(ion transport);GO:0006813(potassium ion transport);GO:0009986(cell surface);GO:0015269(calcium-activated potassium channel activity);GO:0016020(membrane);GO:0016021(integral component of membrane);GO:0016286(small conductance calcium-activated potassium channel activity);GO:0019904(protein domain spe…	04726(Serotonergic synapse);04911(Insulin secretion);04976(Bile secretion);04976(Bile secretion)	NA	NA	potassium calcium-activated channel subfamily N member 2 [Source:HGNC Symbol;Acc:HGNC:6291]	processed_transcript;protein_coding;nonsense_mediated_decay;retained_intron	0.0001	0.0001	0.0001	0.0001	0.0001	0.00543278	0	0	0	0	0	4
ENSG00000080854	chr11	133896438	133956968	-	IGSF9B	ENST00000533871;ENST00000564347;ENST00000530957;ENST00000321016;ENST00000527648;ENST00000533160;ENST00000526663	GO:0005515(protein binding);GO:0005886(plasma membrane);GO:0007155(cell adhesion);GO:0007156(homophilic cell adhesion via plasma membrane adhesion molecules);GO:0007399(nervous system development);GO:0014069(postsynaptic density);GO:0016020(membrane);GO:0016021(integral component of membrane);GO:0019900(kinase binding);GO:0030054(cell junction);GO:0030425(dendrite);GO:0043005(neuron projection);G…	NA	K22656	NA	immunoglobulin superfamily member 9B [Source:HGNC Symbol;Acc:HGNC:32326]	protein_coding;processed_transcript;retained_intron	0.0272083	0.025478	0.0203661	0.0180082	0.0139139	0.0226087	49	47	36	33	26	46
ENSG00000080910	chr1	196943738	196959622	+	CFHR2	ENST00000367415;ENST00000367421;ENST00000649283;ENST00000476712;ENST00000647617;ENST00000485647;ENST00000489703;ENST00000496448;ENST00000473386;ENST00000649960	GO:0005515(protein binding);GO:0005576(extracellular region);GO:0030449(regulation of complement activation);GO:0032091(negative regulation of protein binding);GO:0032991(protein-containing complex);GO:0042802(identical protein binding);GO:0051838(cytolysis by host of symbiont cells);GO:0051838(cytolysis by host of symbiont cells)	NA	NA	NA	complement factor H related 2 [Source:HGNC Symbol;Acc:HGNC:4890]	protein_coding;retained_intron;processed_transcript	0.0001	0.0001	0.0001	0.0001	0.0001	0.0001	0	0	0	0	0	0
ENSG00000081051	chr4	73431138	73455743	+	AFP	ENST00000513720;ENST00000515675;ENST00000395792;ENST00000226359;ENST00000508838;ENST00000514279;ENST00000506820	GO:0001542(ovulation from ovarian follicle);GO:0005504(fatty acid binding);GO:0005515(protein binding);GO:0005576(extracellular region);GO:0005615(extracellular space);GO:0005737(cytoplasm);GO:0005788(endoplasmic reticulum lumen);GO:0008270(zinc ion binding);GO:0019953(sexual reproduction);GO:0042448(progesterone metabolic process);GO:0043687(post-translational protein modification);GO:0044267(ce…	04390(Hippo signaling pathway);04390(Hippo signaling pathway)	NA	NA	alpha fetoprotein [Source:HGNC Symbol;Acc:HGNC:317]	processed_transcript;protein_coding;retained_intron	0.0001	0.0001	0.0001	0.0114461	0.0001	0.0001	0	0	0	4	0	0
ENSG00000081052	chr2	227002714	227164453	-	COL4A4	ENST00000396625;ENST00000643379	GO:0005201(extracellular matrix structural constituent);GO:0005576(extracellular region);GO:0005581(collagen trimer);GO:0005587(collagen type IV trimer);GO:0005604(basement membrane);GO:0005615(extracellular space);GO:0005788(endoplasmic reticulum lumen);GO:0030020(extracellular matrix structural constituent conferring tensile strength);GO:0030198(extracellular matrix organization);GO:0031012(ext…	04151(PI3K-Akt signaling pathway);04510(Focal adhesion);04512(ECM-receptor interaction);04926(Relaxin signaling pathway);04933(AGE-RAGE signaling pathway in diabetic complications);04974(Protein digestion and absorption);05146(Amoebiasis);05165(Human papillomavirus infection);05200(Pathways in cancer);05222(Small cell lung cancer);05222(Small cell lung cancer)	NA	NA	collagen type IV alpha 4 chain [Source:HGNC Symbol;Acc:HGNC:2206]	protein_coding	0.118304	0.0994363	0.175848	0.0300683	0.0441754	0.0396536	119	102	171	31	45	46
ENSG00000081138	chr18	65750252	65880939	+	CDH7	ENST00000323011;ENST00000536984;ENST00000397968;ENST00000581601	GO:0000902(cell morphogenesis);GO:0005509(calcium ion binding);GO:0005886(plasma membrane);GO:0005912(adherens junction);GO:0007043(cell-cell junction assembly);GO:0007155(cell adhesion);GO:0007156(homophilic cell adhesion via plasma membrane adhesion molecules);GO:0016020(membrane);GO:0016021(integral component of membrane);GO:0016339(calcium-dependent cell-cell adhesion via plasma membrane cell…	NA	NA	NA	cadherin 7 [Source:HGNC Symbol;Acc:HGNC:1766]	protein_coding;processed_transcript	0.0001	0.00255785	0.0001	0.0001	0.0001	0.0001	0	4	0	0	0	0
ENSG00000081148	chr3	101222546	101320575	-	IMPG2	ENST00000193391	GO:0005201(extracellular matrix structural constituent);GO:0005540(hyaluronic acid binding);GO:0005576(extracellular region);GO:0007601(visual perception);GO:0008201(heparin binding);GO:0016020(membrane);GO:0016021(integral component of membrane);GO:0031012(extracellular matrix);GO:0033165(interphotoreceptor matrix);GO:0042995(cell projection);GO:0043235(receptor complex)	NA	K19017	NA	interphotoreceptor matrix proteoglycan 2 [Source:HGNC Symbol;Acc:HGNC:18362]	protein_coding	0.111031	0.148865	0.114781	0.030708	0.0151	0.064891	93	126	93	27	13	62
ENSG00000081237	chr1	198638457	198735252	+	PTPRC	ENST00000367379;ENST00000643513;ENST00000348564;ENST00000530727;ENST00000442510;ENST00000645247;ENST00000462363;ENST00000367367;ENST00000367364;ENST00000413409;ENST00000529828;ENST00000418674;ENST00000391970;ENST00000427110;ENST00000484135;ENST00000491302;ENST00000646230	GO:0000187(activation of MAPK activity);GO:0001779(natural killer cell differentiation);GO:0001915(negative regulation of T cell mediated cytotoxicity);GO:0001916(positive regulation of T cell mediated cytotoxicity);GO:0001960(negative regulation of cytokine-mediated signaling pathway);GO:0002244(hematopoietic progenitor cell differentiation);GO:0002378(immunoglobulin biosynthetic process);GO:000…	04514(Cell adhesion molecules (CAMs));04660(T cell receptor signaling pathway);04666(Fc gamma R-mediated phagocytosis);05340(Primary immunodeficiency);05340(Primary immunodeficiency)	K06478	EC:3.1.3.48	protein tyrosine phosphatase receptor type C [Source:HGNC Symbol;Acc:HGNC:9666]	protein_coding;retained_intron;non_stop_decay;processed_transcript	0.0217912	0.0001	0.00947233	0.00800687	0.00220345	0.0001	21	0	9	8	3	0
ENSG00000081248	chr1	201039512	201112451	-	CACNA1S	ENST00000362061;ENST00000367338	GO:0005216(ion channel activity);GO:0005244(voltage-gated ion channel activity);GO:0005245(voltage-gated calcium channel activity);GO:0005262(calcium channel activity);GO:0005515(protein binding);GO:0005516(calmodulin binding);GO:0005737(cytoplasm);GO:0005886(plasma membrane);GO:0005891(voltage-gated calcium channel complex);GO:0006811(ion transport);GO:0006816(calcium ion transport);GO:0006936(m…	04010(MAPK signaling pathway);04020(Calcium signaling pathway);04022(cGMP-PKG signaling pathway);04024(cAMP signaling pathway);04260(Cardiac muscle contraction);04261(Adrenergic signaling in cardiomyocytes);04270(Vascular smooth muscle contraction);04723(Retrograde endocannabinoid signaling);04725(Cholinergic synapse);04726(Serotonergic synapse);04727(GABAergic synapse);04911(Insulin secretion);0…	NA	NA	calcium voltage-gated channel subunit alpha1 S [Source:HGNC Symbol;Acc:HGNC:1397]	protein_coding	0.0001	0.0001	0.0001	0.0001	0.0001	0.0001	0	0	0	0	0	0
ENSG00000081479	chr2	169127109	169362534	-	LRP2	ENST00000649046;ENST00000650252;ENST00000649153;ENST00000491228;ENST00000461418;ENST00000443831;ENST00000493501	GO:0001523(retinoid metabolic process);GO:0001822(kidney development);GO:0001843(neural tube closure);GO:0003139(secondary heart field specification);GO:0003148(outflow tract septum morphogenesis);GO:0003223(ventricular compact myocardium morphogenesis);GO:0003281(ventricular septum development);GO:0005509(calcium ion binding);GO:0005515(protein binding);GO:0005764(lysosome);GO:0005765(lysosomal …	04340(Hedgehog signaling pathway);04918(Thyroid hormone synthesis);04979(Cholesterol metabolism);04979(Cholesterol metabolism)	K06233	NA	LDL receptor related protein 2 [Source:HGNC Symbol;Acc:HGNC:6694]	protein_coding;nonsense_mediated_decay;retained_intron;processed_transcript	0.0163655	0.027364	0.0482938	0.00204982	0.00231614	0.00205954	27	45	75	4	4	4
ENSG00000081800	chr7	123113531	123199972	-	SLC13A1	ENST00000194130;ENST00000427975;ENST00000539873;ENST00000439260	GO:0005886(plasma membrane);GO:0006811(ion transport);GO:0006814(sodium ion transport);GO:0008271(secondary active sulfate transmembrane transporter activity);GO:0008272(sulfate transport);GO:0015293(symporter activity);GO:0015382(sodium:sulfate symporter activity);GO:0016020(membrane);GO:0016021(integral component of membrane);GO:0022857(transmembrane transporter activity);GO:0055085(transmembra…	NA	K14444	NA	solute carrier family 13 member 1 [Source:HGNC Symbol;Acc:HGNC:10916]	protein_coding;nonsense_mediated_decay	0.0001	0.0001	0.0128386	0.00290251	0.0001	0.0001	0	0	6	2	0	0
ENSG00000081818	chr5	141121818	141125623	+	PCDHB4	ENST00000623478;ENST00000194152	GO:0005509(calcium ion binding);GO:0005886(plasma membrane);GO:0005887(integral component of plasma membrane);GO:0007155(cell adhesion);GO:0007156(homophilic cell adhesion via plasma membrane adhesion molecules);GO:0007268(chemical synaptic transmission);GO:0007399(nervous system development);GO:0007416(synapse assembly);GO:0016020(membrane);GO:0016021(integral component of membrane);GO:0016339(c…	NA	K16494	NA	protocadherin beta 4 [Source:HGNC Symbol;Acc:HGNC:8689]	processed_transcript;protein_coding	0.069409	0.009763	0.009752	0.0001	0.0001	0.004359	27	4	4	0	0	2
ENSG00000082175	chr11	101029624	101129813	-	PGR	ENST00000325455;ENST00000534013;ENST00000533207;ENST00000263463;ENST00000526300;ENST00000528960;ENST00000534780;ENST00000530764;ENST00000617858;ENST00000619228;ENST00000632634	GO:0000790(nuclear chromatin);GO:0000978(RNA polymerase II cis-regulatory region sequence-specific DNA binding);GO:0000981(DNA-binding transcription factor activity, RNA polymerase II-specific);GO:0001225(RNA polymerase II transcription coactivator binding);GO:0001228(DNA-binding transcription activator activity, RNA polymerase II-specific);GO:0001542(ovulation from ovarian follicle);GO:0002070(e…	04114(Oocyte meiosis);04914(Progesterone-mediated oocyte maturation);04915(Estrogen signaling pathway);05224(Breast cancer);05224(Breast cancer)	K08556	NA	progesterone receptor [Source:HGNC Symbol;Acc:HGNC:8910]	protein_coding;retained_intron;nonsense_mediated_decay	0.00509484	0.0001	0.0001	0.0001	0.00253943	0.0001	8	0	0	0	4	0
ENSG00000082212	chr18	50879080	50947875	+	ME2	ENST00000640530;ENST00000640967;ENST00000321341;ENST00000638937;ENST00000382927;ENST00000639850;ENST00000639665;ENST00000639398;ENST00000638410;ENST00000639255;ENST00000639115;ENST00000640965;ENST00000639688;ENST00000639612;ENST00000638768;ENST00000585680;ENST00000639663;ENST00000589330;ENST00000591925	GO:0003824(catalytic activity);GO:0004470(malic enzyme activity);GO:0004471(malate dehydrogenase (decarboxylating) (NAD+) activity);GO:0004473(malate dehydrogenase (decarboxylating) (NADP+) activity);GO:0005739(mitochondrion);GO:0005759(mitochondrial matrix);GO:0006090(pyruvate metabolic process);GO:0006099(tricarboxylic acid cycle);GO:0006108(malate metabolic process);GO:0008152(metabolic proces…	00620(Pyruvate metabolism);00620(Pyruvate metabolism)	K00027	EC:1.1.1.38	malic enzyme 2 [Source:HGNC Symbol;Acc:HGNC:6984]	nonsense_mediated_decay;protein_coding;retained_intron	0.0001	0.0001	0.00491345	0.00212437	0.0001	0.0001	0	0	8	4	0	0
ENSG00000082397	chr18	5392381	5630700	-	EPB41L3	ENST00000544123;ENST00000342933;ENST00000341928;ENST00000578618;ENST00000542652;ENST00000400111;ENST00000637651;ENST00000540638;ENST00000545076;ENST00000579951;ENST00000578524;ENST00000581292;ENST00000584055;ENST00000581387;ENST00000579271;ENST00000580647;ENST00000580316;ENST00000578196;ENST00000582729;ENST00000578395;ENST00000584670;ENST00000578432;ENST00000581757;ENST00000581454;ENST00000580866…	GO:0001558(regulation of cell growth);GO:0002175(protein localization to paranode region of axon);GO:0003779(actin binding);GO:0005198(structural molecule activity);GO:0005200(structural constituent of cytoskeleton);GO:0005515(protein binding);GO:0005737(cytoplasm);GO:0005829(cytosol);GO:0005856(cytoskeleton);GO:0005886(plasma membrane);GO:0005911(cell-cell junction);GO:0006915(apoptotic process)…	NA	K06107	NA	erythrocyte membrane protein band 4.1 like 3 [Source:HGNC Symbol;Acc:HGNC:3380]	protein_coding;retained_intron;processed_transcript;nonsense_mediated_decay	0.0163868	0.0340865	0.025968	0.0216155	0.0120156	0.0138155	21	43	32	29	15	20
ENSG00000082482	chr1	215005775	215236020	+	KCNK2	ENST00000486921;ENST00000467031;ENST00000391895;ENST00000478774;ENST00000444842;ENST00000391894;ENST00000470177;ENST00000474771;ENST00000457122	GO:0003231(cardiac ventricle development);GO:0005249(voltage-gated potassium channel activity);GO:0005267(potassium channel activity);GO:0005634(nucleus);GO:0005783(endoplasmic reticulum);GO:0005789(endoplasmic reticulum membrane);GO:0005886(plasma membrane);GO:0005887(integral component of plasma membrane);GO:0006811(ion transport);GO:0006813(potassium ion transport);GO:0007186(G protein-coupled…	04927(Cortisol synthesis and secretion);04934(Cushing syndrome);04971(Gastric acid secretion);04971(Gastric acid secretion)	NA	NA	potassium two pore domain channel subfamily K member 2 [Source:HGNC Symbol;Acc:HGNC:6277]	nonsense_mediated_decay;protein_coding	0.0001	0.0173057	0.0001	0.00856308	0.0001	0.0001	0	8	0	4	0	0
ENSG00000082497	chr1	210232796	210246631	+	SERTAD4	ENST00000367012;ENST00000490620;ENST00000482421;ENST00000483884	GO:0005634(nucleus);GO:0005634(nucleus)	NA	NA	NA	SERTA domain containing 4 [Source:HGNC Symbol;Acc:HGNC:25236]	protein_coding;processed_transcript	0.460801	0.444422	0.49605	0.662474	0.567869	0.617818	252	247	263	373	314	384
ENSG00000082556	chr8	53225724	53251637	-	OPRK1	ENST00000265572;ENST00000673285;ENST00000522508;ENST00000524278;ENST00000520287	GO:0004930(G protein-coupled receptor activity);GO:0004985(opioid receptor activity);GO:0005515(protein binding);GO:0005654(nucleoplasm);GO:0005829(cytosol);GO:0005886(plasma membrane);GO:0005887(integral component of plasma membrane);GO:0006955(immune response);GO:0007165(signal transduction);GO:0007186(G protein-coupled receptor signaling pathway);GO:0007193(adenylate cyclase-inhibiting G prote…	04080(Neuroactive ligand-receptor interaction);04080(Neuroactive ligand-receptor interaction)	NA	NA	opioid receptor kappa 1 [Source:HGNC Symbol;Acc:HGNC:8154]	protein_coding;nonsense_mediated_decay	0.0001	0.0001	0.0001	0.0001	0.0001	0.0001	0	0	0	0	0	0
ENSG00000082684	chr3	122909082	123027878	-	SEMA5B	ENST00000357599;ENST00000648990;ENST00000451055;ENST00000616742;ENST00000195173;ENST00000451541;ENST00000475244;ENST00000650207;ENST00000393583;ENST00000649167;ENST00000421053;ENST00000465147;ENST00000477001;ENST00000449546	GO:0001755(neural crest cell migration);GO:0005515(protein binding);GO:0007275(multicellular organism development);GO:0007399(nervous system development);GO:0007411(axon guidance);GO:0016020(membrane);GO:0016021(integral component of membrane);GO:0030154(cell differentiation);GO:0030215(semaphorin receptor binding);GO:0030335(positive regulation of cell migration);GO:0045499(chemorepellent activi…	04360(Axon guidance);04360(Axon guidance)	K06841	NA	semaphorin 5B [Source:HGNC Symbol;Acc:HGNC:10737]	protein_coding;nonsense_mediated_decay;retained_intron;processed_transcript	0.136514	0.0798786	0.067918	0.0001	0.0001	0.0067007	117	70	57	0	0	7
ENSG00000082929	chr4	5524569	5527801	+	LINC01587	ENST00000515342;ENST00000623565;ENST00000505296;ENST00000504943	NA	NA	NA	NA	long intergenic non-protein coding RNA 1587 [Source:HGNC Symbol;Acc:HGNC:13716]	lncRNA	0.0001	0.0001	0.0335512	0.0001	0.0001	0.0001	0	0	4	0	0	0
ENSG00000083067	chr9	70529063	71446904	-	TRPM3	ENST00000377110;ENST00000377111;ENST00000360823;ENST00000377105;ENST00000357533;ENST00000358082;ENST00000396280;ENST00000396285;ENST00000396292;ENST00000408909;ENST00000377101;ENST00000396283;ENST00000361823;ENST00000354500;ENST00000377097;ENST00000437699	GO:0005216(ion channel activity);GO:0005227(calcium activated cation channel activity);GO:0005261(cation channel activity);GO:0005262(calcium channel activity);GO:0005886(plasma membrane);GO:0006811(ion transport);GO:0006812(cation transport);GO:0006816(calcium ion transport);GO:0007216(G protein-coupled glutamate receptor signaling pathway);GO:0016020(membrane);GO:0016021(integral component of m…	NA	K04978	NA	transient receptor potential cation channel subfamily M member 3 [Source:HGNC Symbol;Acc:HGNC:17992]	protein_coding;retained_intron;processed_transcript	0.0001	0.0001	0.00100221	0.00174833	0.0001	0.0001	0	0	2	4	0	0
ENSG00000083782	chr12	90963682	91005026	-	EPYC	ENST00000261172;ENST00000551767;ENST00000550203	GO:0005515(protein binding);GO:0005539(glycosaminoglycan binding);GO:0005576(extracellular region);GO:0007565(female pregnancy);GO:0007565(female pregnancy)	NA	K08127	NA	epiphycan [Source:HGNC Symbol;Acc:HGNC:3053]	protein_coding;retained_intron	0.0001	0.0001	0.0001	0.0001	0.0134424	0.0001	0	0	0	0	3	0
ENSG00000084628	chr1	31179745	31239887	-	NKAIN1	ENST00000373736;ENST00000528449;ENST00000526106;ENST00000530145;ENST00000533581	GO:0002028(regulation of sodium ion transport);GO:0005886(plasma membrane);GO:0016020(membrane);GO:0016021(integral component of membrane);GO:0051117(ATPase binding);GO:0051117(ATPase binding)	NA	K22735	NA	sodium/potassium transporting ATPase interacting 1 [Source:HGNC Symbol;Acc:HGNC:25743]	protein_coding;processed_transcript;retained_intron	0.144914	0.172743	0.139907	0.0646448	0.0758919	0.0299848	48	59	45	22	26	12
ENSG00000084674	chr2	21001429	21044073	-	APOB	ENST00000233242;ENST00000673739;ENST00000673882;ENST00000399256	GO:0001523(retinoid metabolic process);GO:0001701(in utero embryonic development);GO:0002224(toll-like receptor signaling pathway);GO:0005319(lipid transporter activity);GO:0005515(protein binding);GO:0005543(phospholipid binding);GO:0005576(extracellular region);GO:0005615(extracellular space);GO:0005737(cytoplasm);GO:0005769(early endosome);GO:0005783(endoplasmic reticulum);GO:0005788(endoplasm…	04975(Fat digestion and absorption);04977(Vitamin digestion and absorption);04979(Cholesterol metabolism);04979(Cholesterol metabolism)	NA	NA	apolipoprotein B [Source:HGNC Symbol;Acc:HGNC:603]	protein_coding;nonsense_mediated_decay	0.0001	0.0001	0.0001	0.0001	0.0001	0.0001	0	0	0	0	0	0
ENSG00000084676	chr2	24491914	24770702	+	NCOA1	ENST00000496333;ENST00000406961;ENST00000469850;ENST00000405141;ENST00000407230;ENST00000483904;ENST00000288599;ENST00000348332;ENST00000395856;ENST00000486198;ENST00000493773	GO:0000435(positive regulation of transcription from RNA polymerase II promoter by galactose);GO:0000790(nuclear chromatin);GO:0000977(RNA polymerase II regulatory region sequence-specific DNA binding);GO:0000981(DNA-binding transcription factor activity, RNA polymerase II-specific);GO:0002155(regulation of thyroid hormone mediated signaling pathway);GO:0003677(DNA binding);GO:0003682(chromatin b…	04915(Estrogen signaling pathway);04919(Thyroid hormone signaling pathway);05200(Pathways in cancer);05224(Breast cancer);05224(Breast cancer)	K09101	EC:2.3.1.48	nuclear receptor coactivator 1 [Source:HGNC Symbol;Acc:HGNC:7668]	processed_transcript;protein_coding;retained_intron	1.47917	1.39956	1.38172	0.729202	0.598491	0.830158	1273	1228	1151	648	523	816
ENSG00000084710	chr2	25042076	25159135	+	EFR3B	ENST00000403714;ENST00000401432;ENST00000402191;ENST00000405108;ENST00000264719	GO:0005515(protein binding);GO:0005737(cytoplasm);GO:0005829(cytosol);GO:0005886(plasma membrane);GO:0015629(actin cytoskeleton);GO:0016020(membrane);GO:0046854(phosphatidylinositol phosphorylation);GO:0072659(protein localization to plasma membrane);GO:0072659(protein localization to plasma membrane)	NA	K21842	NA	EFR3 homolog B [Source:HGNC Symbol;Acc:HGNC:29155]	protein_coding	0.0130593	0.0198731	0.0254516	0.0474242	0.0575116	0.0336169	15	22	27	52	63	42
ENSG00000085265	chr9	134903232	134917912	-	FCN1	ENST00000371806;ENST00000616356	GO:0001664(G protein-coupled receptor binding);GO:0001867(complement activation, lectin pathway);GO:0002376(immune system process);GO:0002752(cell surface pattern recognition receptor signaling pathway);GO:0003823(antigen binding);GO:0005102(signaling receptor binding);GO:0005515(protein binding);GO:0005576(extracellular region);GO:0005581(collagen trimer);GO:0005615(extracellular space);GO:00058…	NA	NA	NA	ficolin 1 [Source:HGNC Symbol;Acc:HGNC:3623]	protein_coding	0.0001	0.0001	0.0001	0.0001	0.0001	0.0001	0	0	0	0	0	0
ENSG00000085465	chr1	111414319	111427735	-	OVGP1	ENST00000369732;ENST00000494622;ENST00000481495	GO:0004568(chitinase activity);GO:0005576(extracellular region);GO:0005829(cytosol);GO:0005975(carbohydrate metabolic process);GO:0006032(chitin catabolic process);GO:0007338(single fertilization);GO:0007339(binding of sperm to zona pellucida);GO:0007565(female pregnancy);GO:0008061(chitin binding);GO:0030133(transport vesicle);GO:0031410(cytoplasmic vesicle);GO:0035805(egg coat);GO:0098595(periv…	NA	K17526	NA	oviductal glycoprotein 1 [Source:HGNC Symbol;Acc:HGNC:8524]	protein_coding;processed_transcript	0.188277	0.33544	0.325881	0.472581	0.516971	0.281267	48	87	81	123	132	81
ENSG00000085741	chr11	76186325	76210730	-	WNT11	ENST00000322563;ENST00000621122;ENST00000529461;ENST00000532150	GO:0001649(osteoblast differentiation);GO:0001822(kidney development);GO:0001837(epithelial to mesenchymal transition);GO:0003138(primary heart field specification);GO:0003139(secondary heart field specification);GO:0003151(outflow tract morphogenesis);GO:0003281(ventricular septum development);GO:0003283(atrial septum development);GO:0003402(planar cell polarity pathway involved in axis elongati…	04150(mTOR signaling pathway);04310(Wnt signaling pathway);04390(Hippo signaling pathway);04550(Signaling pathways regulating pluripotency of stem cells);04916(Melanogenesis);04934(Cushing syndrome);05165(Human papillomavirus infection);05200(Pathways in cancer);05205(Proteoglycans in cancer);05217(Basal cell carcinoma);05224(Breast cancer);05225(Hepatocellular carcinoma);05226(Gastric cancer);05…	K01384	NA	Wnt family member 11 [Source:HGNC Symbol;Acc:HGNC:12776]	protein_coding;processed_transcript	0.17023	0.0809933	0.0877324	0.0662813	0.076217	0.0414811	41	21	21	17	19	12
ENSG00000086205	chr11	49145092	49208602	-	FOLH1	ENST00000256999;ENST00000458311;ENST00000356696;ENST00000525826;ENST00000340334;ENST00000533034;ENST00000532018;ENST00000525629;ENST00000526226;ENST00000529646;ENST00000533510;ENST00000529117;ENST00000529648	GO:0003824(catalytic activity);GO:0004180(carboxypeptidase activity);GO:0004181(metallocarboxypeptidase activity);GO:0005737(cytoplasm);GO:0005886(plasma membrane);GO:0005887(integral component of plasma membrane);GO:0006508(proteolysis);GO:0006760(folic acid-containing compound metabolic process);GO:0008152(metabolic process);GO:0008233(peptidase activity);GO:0008237(metallopeptidase activity);G…	00250(Alanine, aspartate and glutamate metabolism);04977(Vitamin digestion and absorption);04977(Vitamin digestion and absorption)	NA	NA	folate hydrolase 1 [Source:HGNC Symbol;Acc:HGNC:3788]	protein_coding;retained_intron;nonsense_mediated_decay;processed_transcript	0.0001	0.0001	0.0001	0.0001	0.0001	0.0001	0	0	0	0	0	0
ENSG00000086506	chr16	180459	181179	+	HBQ1	ENST00000199708	GO:0004601(peroxidase activity);GO:0005344(oxygen carrier activity);GO:0005506(iron ion binding);GO:0005515(protein binding);GO:0005833(hemoglobin complex);GO:0015671(oxygen transport);GO:0019825(oxygen binding);GO:0020037(heme binding);GO:0031720(haptoglobin binding);GO:0031838(haptoglobin-hemoglobin complex);GO:0042744(hydrogen peroxide catabolic process);GO:0043177(organic acid binding);GO:004…	NA	K13827	NA	hemoglobin subunit theta 1 [Source:HGNC Symbol;Acc:HGNC:4833]	protein_coding	0.086482	0.247515	0.352153	0.256587	0.0001	0.338739	5	14	18	14	0	21
ENSG00000086717	X	18675909	18827921	+	PPEF1	ENST00000486029;ENST00000361511;ENST00000349874;ENST00000471570;ENST00000496616;ENST00000472826;ENST00000496075;ENST00000379962;ENST00000470157	GO:0004721(phosphoprotein phosphatase activity);GO:0004722(protein serine/threonine phosphatase activity);GO:0005506(iron ion binding);GO:0005509(calcium ion binding);GO:0005515(protein binding);GO:0005634(nucleus);GO:0005829(cytosol);GO:0006470(protein dephosphorylation);GO:0016787(hydrolase activity);GO:0022400(regulation of rhodopsin mediated signaling pathway);GO:0030145(manganese ion binding…	NA	NA	NA	protein phosphatase with EF-hand domain 1 [Source:HGNC Symbol;Acc:HGNC:9243]	processed_transcript;protein_coding;retained_intron	0.0001	0.0001	0.0001	0.0001	0.0001	0.0001	0	0	0	0	0	0
ENSG00000086991	chr11	89324353	89492224	-	NOX4	ENST00000263317;ENST00000424319;ENST00000343727;ENST00000534731;ENST00000525196;ENST00000532825;ENST00000527956;ENST00000524473;ENST00000527626;ENST00000528341;ENST00000375979;ENST00000531342;ENST00000529343;ENST00000525278;ENST00000393282	GO:0000166(nucleotide binding);GO:0000902(cell morphogenesis);GO:0001666(response to hypoxia);GO:0001725(stress fiber);GO:0003015(heart process);GO:0005515(protein binding);GO:0005634(nucleus);GO:0005654(nucleoplasm);GO:0005730(nucleolus);GO:0005739(mitochondrion);GO:0005783(endoplasmic reticulum);GO:0005789(endoplasmic reticulum membrane);GO:0005886(plasma membrane);GO:0005925(focal adhesion);GO…	04933(AGE-RAGE signaling pathway in diabetic complications);04933(AGE-RAGE signaling pathway in diabetic complications)	K21423	EC:1.6.3.-	NADPH oxidase 4 [Source:HGNC Symbol;Acc:HGNC:7891]	protein_coding;retained_intron;nonsense_mediated_decay	0.0001	0.0001	0.0001	0.0001	0.0001	0.0001	0	0	0	0	0	0
ENSG00000087076	chr19	48813018	48836491	-	HSD17B14	ENST00000596349;ENST00000263278;ENST00000599157;ENST00000595764	GO:0004303(estradiol 17-beta-dehydrogenase activity);GO:0005515(protein binding);GO:0005737(cytoplasm);GO:0005829(cytosol);GO:0006629(lipid metabolic process);GO:0006703(estrogen biosynthetic process);GO:0006706(steroid catabolic process);GO:0008202(steroid metabolic process);GO:0016491(oxidoreductase activity);GO:0042802(identical protein binding);GO:0047045(testosterone 17-beta-dehydrogenase (N…	NA	NA	NA	hydroxysteroid 17-beta dehydrogenase 14 [Source:HGNC Symbol;Acc:HGNC:23238]	protein_coding	0.0001	0.103306	0.0940864	0.0001	0.0001	0.0297352	0	12	11	0	0	4
ENSG00000087085	chr7	100889994	100896919	-	ACHE	ENST00000419336;ENST00000241069;ENST00000428317;ENST00000302913;ENST00000412389;ENST00000426415;ENST00000430554;ENST00000440755;ENST00000442452;ENST00000454485;ENST00000411582;ENST00000651875;ENST00000441605;ENST00000445236	GO:0001507(acetylcholine catabolic process in synaptic cleft);GO:0001540(amyloid-beta binding);GO:0001919(regulation of receptor recycling);GO:0002076(osteoblast development);GO:0003990(acetylcholinesterase activity);GO:0004104(cholinesterase activity);GO:0005515(protein binding);GO:0005518(collagen binding);GO:0005576(extracellular region);GO:0005604(basement membrane);GO:0005615(extracellular s…	00564(Glycerophospholipid metabolism);04725(Cholinergic synapse);04725(Cholinergic synapse)	NA	NA	acetylcholinesterase (Cartwright blood group) [Source:HGNC Symbol;Acc:HGNC:108]	protein_coding;nonsense_mediated_decay;retained_intron	0.1222	0.150873	0.127941	0.0584293	0.0408628	0.0407259	50	65	52	25	18	19
ENSG00000087116	chr5	179110853	179345461	-	ADAMTS2	ENST00000251582;ENST00000522937;ENST00000523450;ENST00000518335;ENST00000274609	GO:0004222(metalloendopeptidase activity);GO:0005576(extracellular region);GO:0006508(proteolysis);GO:0007283(spermatogenesis);GO:0008233(peptidase activity);GO:0008237(metallopeptidase activity);GO:0008270(zinc ion binding);GO:0016485(protein processing);GO:0016787(hydrolase activity);GO:0030198(extracellular matrix organization);GO:0030199(collagen fibril organization);GO:0030324(lung developme…	NA	K08618	EC:3.4.24.14	ADAM metallopeptidase with thrombospondin type 1 motif 2 [Source:HGNC Symbol;Acc:HGNC:218]	protein_coding;retained_intron	0.0001	0.0001	0.0001	0.0001	0.0001	0.0001	0	0	0	0	0	0
ENSG00000087237	chr16	56961923	56983845	+	CETP	ENST00000379780;ENST00000200676;ENST00000569082;ENST00000566128;ENST00000650358	GO:0005548(phospholipid transporter activity);GO:0005576(extracellular region);GO:0005615(extracellular space);GO:0006629(lipid metabolic process);GO:0006641(triglyceride metabolic process);GO:0006869(lipid transport);GO:0008202(steroid metabolic process);GO:0008203(cholesterol metabolic process);GO:0008289(lipid binding);GO:0010745(negative regulation of macrophage derived foam cell differentiat…	04979(Cholesterol metabolism);04979(Cholesterol metabolism)	NA	NA	cholesteryl ester transfer protein [Source:HGNC Symbol;Acc:HGNC:1869]	protein_coding;processed_transcript;retained_intron	0.112434	0.0365535	0.0355901	0.00362204	0.0001	0.0001	39	13	12	2	0	0
ENSG00000087245	chr16	55389700	55506239	+	MMP2	ENST00000570308;ENST00000568715;ENST00000219070;ENST00000564864;ENST00000543485;ENST00000437642;ENST00000570283;ENST00000566564	GO:0001525(angiogenesis);GO:0001666(response to hypoxia);GO:0001955(blood vessel maturation);GO:0001957(intramembranous ossification);GO:0004175(endopeptidase activity);GO:0004222(metalloendopeptidase activity);GO:0004252(serine-type endopeptidase activity);GO:0005515(protein binding);GO:0005576(extracellular region);GO:0005615(extracellular space);GO:0005634(nucleus);GO:0005737(cytoplasm);GO:000…	01522(Endocrine resistance);04670(Leukocyte transendothelial migration);04912(GnRH signaling pathway);04915(Estrogen signaling pathway);04926(Relaxin signaling pathway);04933(AGE-RAGE signaling pathway in diabetic complications);05200(Pathways in cancer);05205(Proteoglycans in cancer);05219(Bladder cancer);05418(Fluid shear stress and atherosclerosis);05418(Fluid shear stress and atherosclerosis)	K01398	EC:3.4.24.24	matrix metallopeptidase 2 [Source:HGNC Symbol;Acc:HGNC:7166]	protein_coding;nonsense_mediated_decay	0.0399129	0.0433687	0.0306493	0.0001	0.01586	0.013443	19	22	14	0	8	8
ENSG00000087250	chr16	56589074	56591088	+	MT3	ENST00000561640;ENST00000565838;ENST00000200691;ENST00000566451;ENST00000570176;ENST00000566576	GO:0001666(response to hypoxia);GO:0001934(positive regulation of protein phosphorylation);GO:0005507(copper ion binding);GO:0005515(protein binding);GO:0005615(extracellular space);GO:0005634(nucleus);GO:0005737(cytoplasm);GO:0005741(mitochondrial outer membrane);GO:0005791(rough endoplasmic reticulum);GO:0005829(cytosol);GO:0005840(ribosome);GO:0005874(microtubule);GO:0005886(plasma membrane);G…	NA	K14740	NA	metallothionein 3 [Source:HGNC Symbol;Acc:HGNC:7408]	protein_coding;retained_intron;processed_transcript	0.0001	0.0001	0.0001	0.0001	0.0001	0.0001	0	0	0	0	0	0
ENSG00000087258	chr16	56191390	56357444	+	GNAO1	ENST00000675160;ENST00000262493;ENST00000569295;ENST00000638705;ENST00000262494;ENST00000570235;ENST00000563661;ENST00000639966;ENST00000640893;ENST00000639770;ENST00000565363;ENST00000638836;ENST00000639251;ENST00000640390;ENST00000638210;ENST00000563440;ENST00000638185;ENST00000639055;ENST00000639268;ENST00000562316;ENST00000639341;ENST00000640560;ENST00000568375;ENST00000640469;ENST00000564727…	GO:0000166(nucleotide binding);GO:0001664(G protein-coupled receptor binding);GO:0003924(GTPase activity);GO:0005102(signaling receptor binding);GO:0005525(GTP binding);GO:0005834(heterotrimeric G-protein complex);GO:0005886(plasma membrane);GO:0006457(protein folding);GO:0006936(muscle contraction);GO:0007165(signal transduction);GO:0007186(G protein-coupled receptor signaling pathway);GO:000718…	04015(Rap1 signaling pathway);04713(Circadian entrainment);04723(Retrograde endocannabinoid signaling);04724(Glutamatergic synapse);04725(Cholinergic synapse);04726(Serotonergic synapse);04727(GABAergic synapse);04728(Dopaminergic synapse);04730(Long-term depression);04915(Estrogen signaling pathway);04916(Melanogenesis);04921(Oxytocin signaling pathway);04926(Relaxin signaling pathway);05032(Mor…	K04534	NA	G protein subunit alpha o1 [Source:HGNC Symbol;Acc:HGNC:4389]	nonsense_mediated_decay;protein_coding;retained_intron;processed_transcript	0.0133324	0.0198191	0.0158707	0.0218045	0.0173794	0.0146213	21	30	23	34	26	25
ENSG00000087510	chr20	56629306	56639283	+	TFAP2C	ENST00000201031;ENST00000416606	GO:0000122(negative regulation of transcription by RNA polymerase II);GO:0000790(nuclear chromatin);GO:0000977(RNA polymerase II regulatory region sequence-specific DNA binding);GO:0000978(RNA polymerase II cis-regulatory region sequence-specific DNA binding);GO:0000981(DNA-binding transcription factor activity, RNA polymerase II-specific);GO:0001227(DNA-binding transcription repressor activity, …	NA	K09177	NA	transcription factor AP-2 gamma [Source:HGNC Symbol;Acc:HGNC:11744]	protein_coding	0.0119811	0.0001	0.013013	0.0001	0.0001	0.00636201	4	0	4	0	0	3
ENSG00000087589	chr20	56412112	56460387	+	CASS4	ENST00000360314;ENST00000434344;ENST00000497244	GO:0005515(protein binding);GO:0005737(cytoplasm);GO:0005856(cytoskeleton);GO:0005886(plasma membrane);GO:0005925(focal adhesion);GO:0007155(cell adhesion);GO:0007169(transmembrane receptor protein tyrosine kinase signaling pathway);GO:0016477(cell migration);GO:0030054(cell junction);GO:0030335(positive regulation of cell migration);GO:0061098(positive regulation of protein tyrosine kinase activ…	NA	NA	NA	Cas scaffold protein family member 4 [Source:HGNC Symbol;Acc:HGNC:15878]	protein_coding;retained_intron	0.0045767	0.0001	0.0140577	0.0283607	0.0206479	0.00469749	3	0	7	15	11	3
ENSG00000088280	chr1	23428563	23484192	-	ASAP3	ENST00000495646;ENST00000336689;ENST00000618240;ENST00000465372;ENST00000492982;ENST00000437606;ENST00000484418;ENST00000475814;ENST00000530874;ENST00000478858;ENST00000608765;ENST00000449467	GO:0001726(ruffle);GO:0005096(GTPase activator activity);GO:0005515(protein binding);GO:0005654(nucleoplasm);GO:0005737(cytoplasm);GO:0005829(cytosol);GO:0005925(focal adhesion);GO:0016477(cell migration);GO:0043231(intracellular membrane-bounded organelle);GO:0043547(positive regulation of GTPase activity);GO:0046872(metal ion binding);GO:0051492(regulation of stress fiber assembly);GO:0051492(r…	04144(Endocytosis);04666(Fc gamma R-mediated phagocytosis);04666(Fc gamma R-mediated phagocytosis)	K12488	NA	ArfGAP with SH3 domain, ankyrin repeat and PH domain 3 [Source:HGNC Symbol;Acc:HGNC:14987]	protein_coding;nonsense_mediated_decay;retained_intron;processed_transcript	0.89781	1.04182	1.16148	0.501833	0.317052	0.360317	448	530	560	257	161	205
ENSG00000088320	chr20	31475288	31484895	+	REM1	ENST00000201979	GO:0000166(nucleotide binding);GO:0003924(GTPase activity);GO:0005246(calcium channel regulator activity);GO:0005516(calmodulin binding);GO:0005525(GTP binding);GO:0005886(plasma membrane);GO:0007165(signal transduction);GO:0016020(membrane);GO:1901842(negative regulation of high voltage-gated calcium channel activity)	NA	K07847	NA	RRAD and GEM like GTPase 1 [Source:HGNC Symbol;Acc:HGNC:15922]	protein_coding	0.0001	0.0001	0.0001	0.0001	0.0001	0.0001	0	0	0	0	0	0
ENSG00000088386	chr13	98683801	98752672	-	SLC15A1	ENST00000376503;ENST00000376494	GO:0005427(proton-dependent oligopeptide secondary active transmembrane transporter activity);GO:0005886(plasma membrane);GO:0005887(integral component of plasma membrane);GO:0005903(brush border);GO:0006811(ion transport);GO:0006857(oligopeptide transport);GO:0015031(protein transport);GO:0015293(symporter activity);GO:0015333(peptide:proton symporter activity);GO:0015833(peptide transport);GO:0…	04974(Protein digestion and absorption);04974(Protein digestion and absorption)	K14206	NA	solute carrier family 15 member 1 [Source:HGNC Symbol;Acc:HGNC:10920]	protein_coding;retained_intron	0.0001	0.11126	0.198261	0.0001	0.0001	0.0001	0	48	82	0	0	0
ENSG00000088538	chr3	50674927	51384198	+	DOCK3	ENST00000266037	GO:0005085(guanyl-nucleotide exchange factor activity);GO:0005515(protein binding);GO:0005737(cytoplasm);GO:0005829(cytosol);GO:0007264(small GTPase mediated signal transduction);GO:0017124(SH3 domain binding);GO:0030676(Rac guanyl-nucleotide exchange factor activity);GO:1903997(positive regulation of non-membrane spanning protein tyrosine kinase activity)	NA	K05727	NA	dedicator of cytokinesis 3 [Source:HGNC Symbol;Acc:HGNC:2989]	protein_coding	0.025453	0.036753	0.041075	0.037166	0.060789	0.031219	23	34	36	35	56	33
ENSG00000088543	chr3	50558025	50571027	-	C3orf18	ENST00000426034;ENST00000357203;ENST00000449241;ENST00000441239;ENST00000430746;ENST00000485902;ENST00000486175;ENST00000464080;ENST00000422619;ENST00000484982;ENST00000491269	GO:0016020(membrane);GO:0016021(integral component of membrane);GO:0016021(integral component of membrane)	NA	NA	NA	chromosome 3 open reading frame 18 [Source:HGNC Symbol;Acc:HGNC:24837]	protein_coding;nonsense_mediated_decay;processed_transcript	0.0687781	0.10751	0.0525036	0.0225886	0.0242013	0.0944838	23	36	17	8	8	35
ENSG00000088756	chr18	6729716	6915716	+	ARHGAP28	ENST00000383472;ENST00000583410;ENST00000584387;ENST00000532723;ENST00000262227;ENST00000581099;ENST00000419673;ENST00000531294;ENST00000314319;ENST00000584287;ENST00000577524;ENST00000532996;ENST00000579689;ENST00000579245;ENST00000579796	GO:0005096(GTPase activator activity);GO:0005737(cytoplasm);GO:0005829(cytosol);GO:0007165(signal transduction);GO:0030833(regulation of actin filament polymerization);GO:0032956(regulation of actin cytoskeleton organization);GO:0043547(positive regulation of GTPase activity);GO:0051056(regulation of small GTPase mediated signal transduction);GO:0051497(negative regulation of stress fiber assembl…	NA	K20639	NA	Rho GTPase activating protein 28 [Source:HGNC Symbol;Acc:HGNC:25509]	protein_coding;nonsense_mediated_decay;retained_intron	0.00771493	0.0001	0.0163696	0.0066114	0.0001	0.0001	10	0	20	9	0	0
ENSG00000088782	chr20	157454	159163	+	DEFB127	ENST00000382388	GO:0005515(protein binding);GO:0005575(cellular_component);GO:0005576(extracellular region);GO:0006952(defense response);GO:0042742(defense response to bacterium);GO:0045087(innate immune response);GO:0050829(defense response to Gram-negative bacterium);GO:0061844(antimicrobial humoral immune response mediated by antimicrobial peptide)	NA	NA	NA	defensin beta 127 [Source:HGNC Symbol;Acc:HGNC:16206]	protein_coding	0.0001	0.0001	0.0001	0.0001	0.0001	0.0001	0	0	0	0	0	0
ENSG00000088827	chr20	3686970	3707128	-	SIGLEC1	ENST00000419548;ENST00000344754	GO:0005576(extracellular region);GO:0005769(early endosome);GO:0005770(late endosome);GO:0005886(plasma membrane);GO:0006897(endocytosis);GO:0006954(inflammatory response);GO:0007155(cell adhesion);GO:0007160(cell-matrix adhesion);GO:0016020(membrane);GO:0016021(integral component of membrane);GO:0030246(carbohydrate binding);GO:0046790(virion binding);GO:0075512(clathrin-dependent endocytosis of…	04514(Cell adhesion molecules (CAMs));04514(Cell adhesion molecules (CAMs))	K06548	NA	sialic acid binding Ig like lectin 1 [Source:HGNC Symbol;Acc:HGNC:11127]	protein_coding	0.0001	0.0001	0.0041755	0.00922615	0.0001	0.0001	0	0	4	8	0	0
ENSG00000088881	chr20	2692874	2760108	+	EBF4	ENST00000380648;ENST00000449079;ENST00000497450;ENST00000609451;ENST00000469215;ENST00000481662;ENST00000477287	GO:0000790(nuclear chromatin);GO:0000977(RNA polymerase II regulatory region sequence-specific DNA binding);GO:0000981(DNA-binding transcription factor activity, RNA polymerase II-specific);GO:0001228(DNA-binding transcription activator activity, RNA polymerase II-specific);GO:0003677(DNA binding);GO:0003700(DNA-binding transcription factor activity);GO:0005634(nucleus);GO:0006355(regulation of t…	NA	K09103	NA	EBF family member 4 [Source:HGNC Symbol;Acc:HGNC:29278]	protein_coding;nonsense_mediated_decay;processed_transcript	0.19549	0.363071	0.365348	0.302902	0.259407	0.374388	70	131	125	110	94	152
ENSG00000088882	chr20	2794074	2800627	-	CPXM1	ENST00000380605	GO:0004180(carboxypeptidase activity);GO:0004181(metallocarboxypeptidase activity);GO:0005576(extracellular region);GO:0005615(extracellular space);GO:0006508(proteolysis);GO:0006518(peptide metabolic process);GO:0008233(peptidase activity);GO:0008237(metallopeptidase activity);GO:0008270(zinc ion binding);GO:0016485(protein processing);GO:0016787(hydrolase activity);GO:0046872(metal ion binding)	NA	K08638	EC:3.4.17.-	carboxypeptidase X, M14 family member 1 [Source:HGNC Symbol;Acc:HGNC:15771]	protein_coding	0.0001	0.0001	0.0001	0.041687	0.046562	0.005762	0	0	0	11	12	2
ENSG00000088926	chr4	186266189	186289681	+	F11	ENST00000403665;ENST00000492972;ENST00000264692;ENST00000514715;ENST00000452239;ENST00000264691;ENST00000503841	GO:0004252(serine-type endopeptidase activity);GO:0005515(protein binding);GO:0005576(extracellular region);GO:0005615(extracellular space);GO:0005886(plasma membrane);GO:0006508(proteolysis);GO:0007596(blood coagulation);GO:0007597(blood coagulation, intrinsic pathway);GO:0007599(hemostasis);GO:0008201(heparin binding);GO:0008233(peptidase activity);GO:0008236(serine-type peptidase activity);GO:…	04610(Complement and coagulation cascades);04610(Complement and coagulation cascades)	K01323	EC:3.4.21.27	coagulation factor XI [Source:HGNC Symbol;Acc:HGNC:3529]	protein_coding;retained_intron	0.0001	0.0001	0.0001	0.0001	0.0001	0.0001	0	0	0	0	0	0
ENSG00000088992	chr12	117038923	117099479	-	TESC	ENST00000335209;ENST00000470612;ENST00000541210;ENST00000549210;ENST00000462502;ENST00000535198;ENST00000482176;ENST00000552139	GO:0000287(magnesium ion binding);GO:0001726(ruffle);GO:0004860(protein kinase inhibitor activity);GO:0005509(calcium ion binding);GO:0005515(protein binding);GO:0005634(nucleus);GO:0005654(nucleoplasm);GO:0005737(cytoplasm);GO:0005829(cytosol);GO:0005886(plasma membrane);GO:0006469(negative regulation of protein kinase activity);GO:0008285(negative regulation of cell population proliferation);GO…	NA	K17612	NA	tescalcin [Source:HGNC Symbol;Acc:HGNC:26065]	protein_coding;nonsense_mediated_decay;processed_transcript;retained_intron	0.130961	0.104812	0.0001	0.103	0.057578	0.0001	26	23	0	21	12	0
ENSG00000089012	chr20	1629152	1657779	-	SIRPG	ENST00000478145;ENST00000381580;ENST00000344103;ENST00000303415;ENST00000381583;ENST00000497407;ENST00000216927	GO:0005515(protein binding);GO:0005886(plasma membrane);GO:0007155(cell adhesion);GO:0007267(cell-cell signaling);GO:0008284(positive regulation of cell population proliferation);GO:0008285(negative regulation of cell population proliferation);GO:0016020(membrane);GO:0016021(integral component of membrane);GO:0022409(positive regulation of cell-cell adhesion);GO:0035556(intracellular signal trans…	04380(Osteoclast differentiation);04380(Osteoclast differentiation)	NA	NA	signal regulatory protein gamma [Source:HGNC Symbol;Acc:HGNC:15757]	processed_transcript;protein_coding	0.0337508	0.000425661	0.0336643	0.028115	0.0001	0.0001	8	1	8	7	0	0
ENSG00000089041	chr12	121132819	121186073	+	P2RX7	ENST00000537312;ENST00000535928;ENST00000328963;ENST00000539695;ENST00000545434;ENST00000261826;ENST00000535250;ENST00000535600;ENST00000538011;ENST00000539606;ENST00000541022;ENST00000541564;ENST00000541716	GO:0000187(activation of MAPK activity);GO:0000902(cell morphogenesis);GO:0001530(lipopolysaccharide binding);GO:0001614(purinergic nucleotide receptor activity);GO:0001845(phagolysosome assembly);GO:0001916(positive regulation of T cell mediated cytotoxicity);GO:0001934(positive regulation of protein phosphorylation);GO:0002028(regulation of sodium ion transport);GO:0002931(response to ischemia)…	04020(Calcium signaling pathway);04080(Neuroactive ligand-receptor interaction);04621(NOD-like receptor signaling pathway);04621(NOD-like receptor signaling pathway)	K05220	NA	purinergic receptor P2X 7 [Source:HGNC Symbol;Acc:HGNC:8537]	nonsense_mediated_decay;protein_coding;retained_intron	0.0136436	0.0295542	0.0394485	0.0001	0.0146577	0.0119666	8	17	22	0	9	8
ENSG00000089163	chr12	120302316	120313249	+	SIRT4	ENST00000536460;ENST00000202967;ENST00000537892	GO:0000820(regulation of glutamine family amino acid metabolic process);GO:0003950(NAD+ ADP-ribosyltransferase activity);GO:0005515(protein binding);GO:0005739(mitochondrion);GO:0005743(mitochondrial inner membrane);GO:0005759(mitochondrial matrix);GO:0006471(protein ADP-ribosylation);GO:0006476(protein deacetylation);GO:0006541(glutamine metabolic process);GO:0006974(cellular response to DNA dam…	NA	K11414	EC:3.5.1.-	sirtuin 4 [Source:HGNC Symbol;Acc:HGNC:14932]	protein_coding;processed_transcript	0.0223283	0.236551	0.0319587	0.0300894	0.132104	0.0269622	3	30	4	4	18	4
ENSG00000089169	chr12	112570380	112897453	+	RPH3A	ENST00000549736;ENST00000548197;ENST00000547686;ENST00000543106;ENST00000551593;ENST00000546426;ENST00000551748;ENST00000546703;ENST00000547840;ENST00000547728;ENST00000549769;ENST00000552667;ENST00000389385;ENST00000550901;ENST00000551198;ENST00000551052;ENST00000415485;ENST00000552679;ENST00000553114;ENST00000548866;ENST00000547099;ENST00000547222;ENST00000549913;ENST00000552755;ENST00000546687…	GO:0005509(calcium ion binding);GO:0005515(protein binding);GO:0005544(calcium-dependent phospholipid binding);GO:0005546(phosphatidylinositol-4,5-bisphosphate binding);GO:0005794(Golgi apparatus);GO:0005829(cytosol);GO:0005886(plasma membrane);GO:0006886(intracellular protein transport);GO:0008021(synaptic vesicle);GO:0008270(zinc ion binding);GO:0008289(lipid binding);GO:0008430(selenium bindin…	NA	K19938	NA	rabphilin 3A [Source:HGNC Symbol;Acc:HGNC:17056]	protein_coding;processed_transcript;nonsense_mediated_decay;retained_intron	0.0001	0.0001	0.00380036	0.0001	0.0001	0.0001	0	0	5	0	0	0
ENSG00000089199	chr20	5911510	5925353	+	CHGB	ENST00000378961;ENST00000455042;ENST00000488832	GO:0005179(hormone activity);GO:0005515(protein binding);GO:0005576(extracellular region);GO:0005615(extracellular space);GO:0005788(endoplasmic reticulum lumen);GO:0007165(signal transduction);GO:0030141(secretory granule);GO:0043687(post-translational protein modification);GO:0044267(cellular protein metabolic process);GO:0044267(cellular protein metabolic process)	NA	NA	NA	chromogranin B [Source:HGNC Symbol;Acc:HGNC:1930]	protein_coding;processed_transcript	0.0255876	0.0297634	0.0326002	0.0001	0.0001	0.0001	12	14	15	0	0	0
ENSG00000089225	chr12	114353911	114408387	-	TBX5	ENST00000405440;ENST00000349716;ENST00000310346;ENST00000526441;ENST00000552726	GO:0000122(negative regulation of transcription by RNA polymerase II);GO:0000790(nuclear chromatin);GO:0000977(RNA polymerase II regulatory region sequence-specific DNA binding);GO:0000978(RNA polymerase II cis-regulatory region sequence-specific DNA binding);GO:0000981(DNA-binding transcription factor activity, RNA polymerase II-specific);GO:0001102(RNA polymerase II activating transcription fac…	NA	K10179	NA	T-box transcription factor 5 [Source:HGNC Symbol;Acc:HGNC:11604]	protein_coding;processed_transcript	0.0001	0.0001	0.0001	0.0001	0.0001	0.0001	0	0	0	0	0	0
ENSG00000089250	chr12	117208142	117361802	-	NOS1	ENST00000317775;ENST00000618760;ENST00000338101;ENST00000344089;ENST00000549189;ENST00000477584	GO:0001666(response to hypoxia);GO:0001917(photoreceptor inner segment);GO:0002028(regulation of sodium ion transport);GO:0003958(NADPH-hemoprotein reductase activity);GO:0004517(nitric-oxide synthase activity);GO:0005515(protein binding);GO:0005516(calmodulin binding);GO:0005634(nucleus);GO:0005654(nucleoplasm);GO:0005737(cytoplasm);GO:0005739(mitochondrion);GO:0005829(cytosol);GO:0005856(cytosk…	00220(Arginine biosynthesis);00330(Arginine and proline metabolism);04020(Calcium signaling pathway);04145(Phagosome);04371(Apelin signaling pathway);04713(Circadian entrainment);04730(Long-term depression);04926(Relaxin signaling pathway);04970(Salivary secretion);05010(Alzheimer disease);05014(Amyotrophic lateral sclerosis (ALS));05014(Amyotrophic lateral sclerosis (ALS))	K13240	EC:1.14.13.39	nitric oxide synthase 1 [Source:HGNC Symbol;Acc:HGNC:7872]	protein_coding;processed_transcript	0.0001	0.0001	0.0001	0.0001	0.0001	0.0001	0	0	0	0	0	0
ENSG00000089472	X	66162549	66268867	+	HEPH	ENST00000519389;ENST00000336279;ENST00000458621;ENST00000429547;ENST00000441993;ENST00000419594;ENST00000343002;ENST00000425114;ENST00000471121	GO:0004322(ferroxidase activity);GO:0005507(copper ion binding);GO:0005886(plasma membrane);GO:0006811(ion transport);GO:0006825(copper ion transport);GO:0006826(iron ion transport);GO:0006879(cellular iron ion homeostasis);GO:0008198(ferrous iron binding);GO:0016020(membrane);GO:0016021(integral component of membrane);GO:0016323(basolateral plasma membrane);GO:0016491(oxidoreductase activity);GO…	00860(Porphyrin and chlorophyll metabolism);04978(Mineral absorption);04978(Mineral absorption)	K14735	EC:1.16.3.1	hephaestin [Source:HGNC Symbol;Acc:HGNC:4866]	protein_coding;nonsense_mediated_decay;retained_intron	0.0001	0.0001	0.0001	0.0001	0.0001	0.0001	0	0	0	0	0	0
ENSG00000089558	chr17	42156891	42181142	-	KCNH4	ENST00000607371;ENST00000264661	GO:0005216(ion channel activity);GO:0005244(voltage-gated ion channel activity);GO:0005249(voltage-gated potassium channel activity);GO:0005267(potassium channel activity);GO:0005886(plasma membrane);GO:0005887(integral component of plasma membrane);GO:0006811(ion transport);GO:0006813(potassium ion transport);GO:0008076(voltage-gated potassium channel complex);GO:0016020(membrane);GO:0016021(int…	NA	K04907	NA	potassium voltage-gated channel subfamily H member 4 [Source:HGNC Symbol;Acc:HGNC:6253]	protein_coding	0.009947	0.023826	0.03082	0.013219	0.0001	0.05719	4	10	12	6	0	25
ENSG00000089692	chr12	6772512	6778455	+	LAG3	ENST00000538079;ENST00000441671;ENST00000203629;ENST00000541049	GO:0002250(adaptive immune response);GO:0002270(plasmacytoid dendritic cell activation);GO:0002376(immune system process);GO:0003823(antigen binding);GO:0004888(transmembrane signaling receptor activity);GO:0005515(protein binding);GO:0005576(extracellular region);GO:0005886(plasma membrane);GO:0007166(cell surface receptor signaling pathway);GO:0009897(external side of plasma membrane);GO:001602…	NA	NA	NA	lymphocyte activating 3 [Source:HGNC Symbol;Acc:HGNC:6476]	retained_intron;protein_coding	0.0250243	0.124692	0.0001	0.0649569	0.0119082	0.0617706	8	39	0	21	4	22
ENSG00000089847	chr19	4183354	4224814	+	ANKRD24	ENST00000600132;ENST00000318934;ENST00000597689;ENST00000262970;ENST00000595928;ENST00000595096	GO:0005515(protein binding);GO:0005515(protein binding)	NA	NA	NA	ankyrin repeat domain 24 [Source:HGNC Symbol;Acc:HGNC:29424]	protein_coding;nonsense_mediated_decay;processed_transcript	0.108645	0.0513607	0.0850859	0.0672245	0.0840277	0.180564	49	24	37	31	38	92
ENSG00000090382	chr12	69348381	69354234	+	LYZ	ENST00000261267;ENST00000549690;ENST00000548839	GO:0001895(retina homeostasis);GO:0003796(lysozyme activity);GO:0003824(catalytic activity);GO:0005576(extracellular region);GO:0005615(extracellular space);GO:0006954(inflammatory response);GO:0008152(metabolic process);GO:0016787(hydrolase activity);GO:0016798(hydrolase activity, acting on glycosyl bonds);GO:0019730(antimicrobial humoral response);GO:0019835(cytolysis);GO:0031640(killing of cel…	04970(Salivary secretion);04970(Salivary secretion)	NA	NA	lysozyme [Source:HGNC Symbol;Acc:HGNC:6740]	protein_coding	0.281949	0.16531	0.0839439	0.383603	0.453608	0.412263	49	29	14	68	80	81
ENSG00000090402	chr3	164978898	165078496	-	SI	ENST00000264382;ENST00000476593;ENST00000463607	GO:0003824(catalytic activity);GO:0004553(hydrolase activity, hydrolyzing O-glycosyl compounds);GO:0004574(oligo-1,6-glucosidase activity);GO:0004575(sucrose alpha-glucosidase activity);GO:0005794(Golgi apparatus);GO:0005886(plasma membrane);GO:0005903(brush border);GO:0005975(carbohydrate metabolic process);GO:0008152(metabolic process);GO:0016020(membrane);GO:0016021(integral component of membr…	00052(Galactose metabolism);00500(Starch and sucrose metabolism);04973(Carbohydrate digestion and absorption);04973(Carbohydrate digestion and absorption)	NA	NA	sucrase-isomaltase [Source:HGNC Symbol;Acc:HGNC:10856]	protein_coding;nonsense_mediated_decay;retained_intron	0.0001	0.0001	0.00341095	0.0001	0.0001	0.0001	0	0	3	0	0	0
ENSG00000090534	chr3	184371935	184379688	-	THPO	ENST00000647395;ENST00000649095;ENST00000445696;ENST00000421442;ENST00000645603;ENST00000650229;ENST00000477594;ENST00000648612	GO:0001934(positive regulation of protein phosphorylation);GO:0005102(signaling receptor binding);GO:0005125(cytokine activity);GO:0005179(hormone activity);GO:0005576(extracellular region);GO:0005615(extracellular space);GO:0007165(signal transduction);GO:0007275(multicellular organism development);GO:0008083(growth factor activity);GO:0008283(cell population proliferation);GO:0008284(positive r…	04060(Cytokine-cytokine receptor interaction);04630(Jak-STAT signaling pathway);04640(Hematopoietic cell lineage);04640(Hematopoietic cell lineage)	K06854	NA	thrombopoietin [Source:HGNC Symbol;Acc:HGNC:11795]	protein_coding;nonsense_mediated_decay;processed_transcript	0.0139872	0.0001	0.0144373	0.0001	0.0001	0.024956	4	0	4	0	0	8
ENSG00000090539	chr3	184380073	184390736	+	CHRD	ENST00000356534;ENST00000204604;ENST00000420973;ENST00000448472;ENST00000460627;ENST00000450923;ENST00000348986;ENST00000470150;ENST00000496527;ENST00000459711;ENST00000485883;ENST00000482805;ENST00000486066;ENST00000461684;ENST00000482014;ENST00000461120;ENST00000464833	GO:0001501(skeletal system development);GO:0001649(osteoblast differentiation);GO:0001702(gastrulation with mouth forming second);GO:0001707(mesoderm formation);GO:0002053(positive regulation of mesenchymal cell proliferation);GO:0005515(protein binding);GO:0005576(extracellular region);GO:0005615(extracellular space);GO:0007275(multicellular organism development);GO:0007389(pattern specification…	04350(TGF-beta signaling pathway);04350(TGF-beta signaling pathway)	K04657	NA	chordin [Source:HGNC Symbol;Acc:HGNC:1949]	nonsense_mediated_decay;protein_coding;retained_intron;processed_transcript	0.0001	0.00555281	0.0115476	0.0001	0.0106149	0.0001	0	4	8	0	8	0
ENSG00000090659	chr19	7739993	7747564	-	CD209	ENST00000315599;ENST00000394173;ENST00000593660;ENST00000601951;ENST00000204801;ENST00000315591;ENST00000354397;ENST00000394161;ENST00000593821;ENST00000602261;ENST00000601256	GO:0001618(virus receptor activity);GO:0002223(stimulatory C-type lectin receptor signaling pathway);GO:0002250(adaptive immune response);GO:0002376(immune system process);GO:0005515(protein binding);GO:0005537(mannose binding);GO:0005576(extracellular region);GO:0005737(cytoplasm);GO:0005886(plasma membrane);GO:0006897(endocytosis);GO:0007155(cell adhesion);GO:0007157(heterophilic cell-cell adhe…	04145(Phagosome);04625(C-type lectin receptor signaling pathway);05152(Tuberculosis);05162(Measles);05162(Measles)	K06563	NA	CD209 molecule [Source:HGNC Symbol;Acc:HGNC:1641]	protein_coding	0.0001	0.0001	0.0001	0.0001	0.0001	0.0001	0	0	0	0	0	0
ENSG00000090661	chr19	8206736	8262421	+	CERS4	ENST00000561008;ENST00000558268;ENST00000558331;ENST00000561053;ENST00000559490;ENST00000559450;ENST00000251363;ENST00000559336;ENST00000600912;ENST00000595722;ENST00000558501;ENST00000560412;ENST00000558877;ENST00000557925;ENST00000558302;ENST00000599275	GO:0003677(DNA binding);GO:0005515(protein binding);GO:0005634(nucleus);GO:0005783(endoplasmic reticulum);GO:0005789(endoplasmic reticulum membrane);GO:0006629(lipid metabolic process);GO:0006665(sphingolipid metabolic process);GO:0016020(membrane);GO:0016021(integral component of membrane);GO:0016410(N-acyltransferase activity);GO:0016740(transferase activity);GO:0030148(sphingolipid biosyntheti…	00600(Sphingolipid metabolism);04071(Sphingolipid signaling pathway);04071(Sphingolipid signaling pathway)	K04710	EC:2.3.1.24	ceramide synthase 4 [Source:HGNC Symbol;Acc:HGNC:23747]	protein_coding;processed_transcript;retained_intron	0.0001	0.0001	0.00958625	0.0001	0.00597085	0.0001	0	0	4	0	3	0
ENSG00000090932	chr19	39498895	39508469	+	DLL3	ENST00000600437;ENST00000356433;ENST00000596614;ENST00000600579;ENST00000205143	GO:0001501(skeletal system development);GO:0001756(somitogenesis);GO:0005112(Notch binding);GO:0005509(calcium ion binding);GO:0007219(Notch signaling pathway);GO:0007275(multicellular organism development);GO:0007386(compartment pattern specification);GO:0009888(tissue development);GO:0016020(membrane);GO:0016021(integral component of membrane);GO:0030154(cell differentiation);GO:0048339(paraxia…	01522(Endocrine resistance);04330(Notch signaling pathway);04658(Th1 and Th2 cell differentiation);05200(Pathways in cancer);05224(Breast cancer);05224(Breast cancer)	K06051	NA	delta like canonical Notch ligand 3 [Source:HGNC Symbol;Acc:HGNC:2909]	retained_intron;protein_coding;processed_transcript	0.0001	0.0001	0.0001	0.0001	0.0001	0.0001	0	0	0	0	0	0
ENSG00000091128	chr7	108023548	108130361	-	LAMB4	ENST00000205386;ENST00000388781;ENST00000483484;ENST00000422975;ENST00000475572;ENST00000471677;ENST00000475469;ENST00000418464	GO:0005201(extracellular matrix structural constituent);GO:0005576(extracellular region);GO:0005604(basement membrane);GO:0007155(cell adhesion);GO:0009887(animal organ morphogenesis);GO:0009888(tissue development);GO:0016020(membrane);GO:0016477(cell migration);GO:0034446(substrate adhesion-dependent cell spreading);GO:0043256(laminin complex);GO:0070831(basement membrane assembly);GO:0070831(ba…	04151(PI3K-Akt signaling pathway);04510(Focal adhesion);04512(ECM-receptor interaction);05145(Toxoplasmosis);05146(Amoebiasis);05165(Human papillomavirus infection);05200(Pathways in cancer);05222(Small cell lung cancer);05222(Small cell lung cancer)	K06245	NA	laminin subunit beta 4 [Source:HGNC Symbol;Acc:HGNC:6491]	protein_coding;processed_transcript;retained_intron	0.0751861	0.0979954	0.0949241	0.218597	0.123962	0.138255	54	70	65	158	88	111
ENSG00000091129	chr7	108147623	108456717	-	NRCAM	ENST00000522550;ENST00000413765;ENST00000379028;ENST00000351718;ENST00000379024;ENST00000379022;ENST00000445634;ENST00000415105;ENST00000465585;ENST00000613830;ENST00000417701;ENST00000489800;ENST00000442580;ENST00000419936;ENST00000456431;ENST00000418239	GO:0001525(angiogenesis);GO:0001764(neuron migration);GO:0005515(protein binding);GO:0005576(extracellular region);GO:0005886(plasma membrane);GO:0005887(integral component of plasma membrane);GO:0007155(cell adhesion);GO:0007409(axonogenesis);GO:0007411(axon guidance);GO:0007413(axonal fasciculation);GO:0007416(synapse assembly);GO:0007417(central nervous system development);GO:0008104(protein l…	04514(Cell adhesion molecules (CAMs));04514(Cell adhesion molecules (CAMs))	K06756	NA	neuronal cell adhesion molecule [Source:HGNC Symbol;Acc:HGNC:7994]	processed_transcript;protein_coding;retained_intron	0.503934	0.669053	0.517462	0.197941	0.25545	0.249239	415	559	411	169	213	236
ENSG00000091137	chr7	107660828	107717809	+	SLC26A4	ENST00000644269;ENST00000440056;ENST00000477350;ENST00000497446;ENST00000480841;ENST00000460748;ENST00000644846;ENST00000492030	GO:0005886(plasma membrane);GO:0005887(integral component of plasma membrane);GO:0006811(ion transport);GO:0006885(regulation of pH);GO:0007605(sensory perception of sound);GO:0008271(secondary active sulfate transmembrane transporter activity);GO:0008272(sulfate transport);GO:0015106(bicarbonate transmembrane transporter activity);GO:0015108(chloride transmembrane transporter activity);GO:001511…	04918(Thyroid hormone synthesis);04918(Thyroid hormone synthesis)	NA	NA	solute carrier family 26 member 4 [Source:HGNC Symbol;Acc:HGNC:8818]	protein_coding;processed_transcript;nonsense_mediated_decay	0.0135191	0.0001	0.00696483	0.0001	0.0001	0.0355093	8	0	4	0	0	23
ENSG00000091138	chr7	107765467	107803225	-	SLC26A3	ENST00000379083;ENST00000340010;ENST00000469651;ENST00000468551;ENST00000453332	GO:0005215(transporter activity);GO:0005515(protein binding);GO:0005886(plasma membrane);GO:0005887(integral component of plasma membrane);GO:0006811(ion transport);GO:0006820(anion transport);GO:0006821(chloride transport);GO:0007588(excretion);GO:0008271(secondary active sulfate transmembrane transporter activity);GO:0008272(sulfate transport);GO:0015106(bicarbonate transmembrane transporter ac…	04972(Pancreatic secretion);04978(Mineral absorption);04978(Mineral absorption)	K14078	NA	solute carrier family 26 member 3 [Source:HGNC Symbol;Acc:HGNC:3018]	nonsense_mediated_decay;protein_coding;retained_intron	0.0001	0.0001	0.0001	0.0001	0.0364026	0.0001	0	0	0	0	13	0
ENSG00000091181	chr3	3066324	3110374	-	IL5RA	ENST00000446632;ENST00000418488;ENST00000438560;ENST00000256452;ENST00000383846;ENST00000311981;ENST00000430514;ENST00000456302;ENST00000445701;ENST00000427088;ENST00000466722	GO:0000165(MAPK cascade);GO:0002437(inflammatory response to antigenic stimulus);GO:0004896(cytokine receptor activity);GO:0004914(interleukin-5 receptor activity);GO:0005515(protein binding);GO:0005615(extracellular space);GO:0005886(plasma membrane);GO:0007165(signal transduction);GO:0009897(external side of plasma membrane);GO:0016020(membrane);GO:0016021(integral component of membrane);GO:001…	04060(Cytokine-cytokine receptor interaction);04630(Jak-STAT signaling pathway);04640(Hematopoietic cell lineage);05200(Pathways in cancer);05200(Pathways in cancer)	K05067	NA	interleukin 5 receptor subunit alpha [Source:HGNC Symbol;Acc:HGNC:6017]	protein_coding;processed_transcript	0.0001	0.0001	0.00148577	0.0001	0.00563208	0.0001	0	0	1	0	4	0
ENSG00000091428	chr2	172735274	173052893	+	RAPGEF4	ENST00000484331;ENST00000397081;ENST00000409036;ENST00000464976;ENST00000397087;ENST00000473003;ENST00000538974;ENST00000540783;ENST00000473043;ENST00000466030;ENST00000535187;ENST00000473182;ENST00000459852;ENST00000397085;ENST00000484645	GO:0000166(nucleotide binding);GO:0005085(guanyl-nucleotide exchange factor activity);GO:0005088(Ras guanyl-nucleotide exchange factor activity);GO:0005515(protein binding);GO:0005737(cytoplasm);GO:0005829(cytosol);GO:0005886(plasma membrane);GO:0006887(exocytosis);GO:0007186(G protein-coupled receptor signaling pathway);GO:0007264(small GTPase mediated signal transduction);GO:0016020(membrane);G…	04015(Rap1 signaling pathway);04024(cAMP signaling pathway);04072(Phospholipase D signaling pathway);04261(Adrenergic signaling in cardiomyocytes);04670(Leukocyte transendothelial migration);04911(Insulin secretion);04911(Insulin secretion)	K04351	NA	Rap guanine nucleotide exchange factor 4 [Source:HGNC Symbol;Acc:HGNC:16626]	processed_transcript;protein_coding;retained_intron	0.0283932	0.00521487	0.0355732	0.0103031	0.00982039	0.0154795	21	4	26	8	8	14
ENSG00000091482	X	21705978	21758116	-	SMPX	ENST00000379494;ENST00000494525;ENST00000646008	GO:0005634(nucleus);GO:0005737(cytoplasm);GO:0005927(muscle tendon junction);GO:0006941(striated muscle contraction);GO:0031430(M band);GO:0043034(costamere);GO:0043292(contractile fiber);GO:0043292(contractile fiber)	NA	NA	NA	small muscle protein X-linked [Source:HGNC Symbol;Acc:HGNC:11122]	protein_coding;nonsense_mediated_decay	0.0001	0.0280633	0.0001	0.0001	0.0001	0.0001	0	4	0	0	0	0
ENSG00000091583	chr17	66212033	66256525	-	APOH	ENST00000205948;ENST00000585162;ENST00000581797;ENST00000577982	GO:0001937(negative regulation of endothelial cell proliferation);GO:0002576(platelet degranulation);GO:0005515(protein binding);GO:0005543(phospholipid binding);GO:0005576(extracellular region);GO:0005615(extracellular space);GO:0006641(triglyceride metabolic process);GO:0007597(blood coagulation, intrinsic pathway);GO:0008201(heparin binding);GO:0008289(lipid binding);GO:0009986(cell surface);G…	04979(Cholesterol metabolism);04979(Cholesterol metabolism)	NA	NA	apolipoprotein H [Source:HGNC Symbol;Acc:HGNC:616]	protein_coding	0.0001	0.0001	0.0001	0.0001	0.0001	0.0001	0	0	0	0	0	0
ENSG00000091656	chr8	76681239	76867281	+	ZFHX4	ENST00000517683;ENST00000651372;ENST00000458716;ENST00000520307;ENST00000523885;ENST00000517585;ENST00000523809;ENST00000518282;ENST00000651020;ENST00000650716;ENST00000523625;ENST00000524290;ENST00000519536;ENST00000522409	GO:0000122(negative regulation of transcription by RNA polymerase II);GO:0000790(nuclear chromatin);GO:0000976(transcription regulatory region sequence-specific DNA binding);GO:0000978(RNA polymerase II cis-regulatory region sequence-specific DNA binding);GO:0000981(DNA-binding transcription factor activity, RNA polymerase II-specific);GO:0003676(nucleic acid binding);GO:0003677(DNA binding);GO:0…	NA	K09380	NA	zinc finger homeobox 4 [Source:HGNC Symbol;Acc:HGNC:30939]	processed_transcript;protein_coding;retained_intron;nonsense_mediated_decay	0.00475238	0.0113195	0.00369551	0.0001	0.0001	0.00418701	9	19	6	0	0	8
ENSG00000091664	chr11	22338381	22379503	+	SLC17A6	ENST00000263160;ENST00000534115;ENST00000648880	GO:0005313(L-glutamate transmembrane transporter activity);GO:0005326(neurotransmitter transmembrane transporter activity);GO:0006811(ion transport);GO:0006814(sodium ion transport);GO:0006820(anion transport);GO:0006836(neurotransmitter transport);GO:0015293(symporter activity);GO:0015813(L-glutamate transmembrane transport);GO:0016020(membrane);GO:0016021(integral component of membrane);GO:0022…	04721(Synaptic vesicle cycle);04723(Retrograde endocannabinoid signaling);04724(Glutamatergic synapse);05033(Nicotine addiction);05033(Nicotine addiction)	K12302	NA	solute carrier family 17 member 6 [Source:HGNC Symbol;Acc:HGNC:16703]	protein_coding;retained_intron	0.0001	0.0001	0.0001	0.0001	0.0001	0.0001	0	0	0	0	0	0
ENSG00000091704	chr7	130380339	130388114	+	CPA1	ENST00000481342;ENST00000491460;ENST00000604896;ENST00000011292;ENST00000476062;ENST00000484324;ENST00000470838;ENST00000479106;ENST00000478096	GO:0004180(carboxypeptidase activity);GO:0004181(metallocarboxypeptidase activity);GO:0005515(protein binding);GO:0005576(extracellular region);GO:0005615(extracellular space);GO:0006508(proteolysis);GO:0006691(leukotriene metabolic process);GO:0008233(peptidase activity);GO:0008237(metallopeptidase activity);GO:0008238(exopeptidase activity);GO:0008270(zinc ion binding);GO:0016787(hydrolase acti…	04972(Pancreatic secretion);04974(Protein digestion and absorption);04974(Protein digestion and absorption)	K08779	EC:3.4.17.1	carboxypeptidase A1 [Source:HGNC Symbol;Acc:HGNC:2296]	protein_coding;retained_intron	0.0299754	0.0207156	0.00688289	0.0001	0.0001	0.0200305	9	6	2	0	0	7
ENSG00000091831	chr6	151656691	152103274	+	ESR1	ENST00000473497;ENST00000404742;ENST00000440973;ENST00000338799;ENST00000446550;ENST00000443427;ENST00000406599;ENST00000456483;ENST00000206249;ENST00000488573;ENST00000427531;ENST00000415488;ENST00000641399;ENST00000482101;ENST00000638569	GO:0000122(negative regulation of transcription by RNA polymerase II);GO:0000790(nuclear chromatin);GO:0000978(RNA polymerase II cis-regulatory region sequence-specific DNA binding);GO:0000981(DNA-binding transcription factor activity, RNA polymerase II-specific);GO:0001093(TFIIB-class transcription factor binding);GO:0001223(transcription coactivator binding);GO:0001226(RNA polymerase II transcr…	01522(Endocrine resistance);04915(Estrogen signaling pathway);04917(Prolactin signaling pathway);04919(Thyroid hormone signaling pathway);04961(Endocrine and other factor-regulated calcium reabsorption);05200(Pathways in cancer);05205(Proteoglycans in cancer);05224(Breast cancer);05224(Breast cancer)	K08550	NA	estrogen receptor 1 [Source:HGNC Symbol;Acc:HGNC:3467]	processed_transcript;protein_coding	0.150201	0.1439	0.137634	0.11462	0.124581	0.0999634	206	201	183	161	173	156
ENSG00000091844	chr6	153004459	153131282	-	RGS17	ENST00000367225;ENST00000206262	GO:0001975(response to amphetamine);GO:0003924(GTPase activity);GO:0005096(GTPase activator activity);GO:0005515(protein binding);GO:0005634(nucleus);GO:0005737(cytoplasm);GO:0005886(plasma membrane);GO:0007186(G protein-coupled receptor signaling pathway);GO:0009968(negative regulation of signal transduction);GO:0016020(membrane);GO:0030054(cell junction);GO:0043005(neuron projection);GO:0043547…	NA	K16449	NA	regulator of G protein signaling 17 [Source:HGNC Symbol;Acc:HGNC:14088]	protein_coding	1.00487	1.02232	1.12327	1.29417	1.16494	1.04729	793	821	859	1051	932	943
ENSG00000091972	chr3	112332347	112362812	+	CD200	ENST00000607597;ENST00000606471;ENST00000607516;ENST00000498096;ENST00000473539;ENST00000315711;ENST00000383681;ENST00000478595	GO:0002695(negative regulation of leukocyte activation);GO:0005515(protein binding);GO:0005886(plasma membrane);GO:0005887(integral component of plasma membrane);GO:0008285(negative regulation of cell population proliferation);GO:0009986(cell surface);GO:0016020(membrane);GO:0016021(integral component of membrane);GO:0030424(axon);GO:0032088(negative regulation of NF-kappaB transcription factor a…	NA	K06556	NA	CD200 molecule [Source:HGNC Symbol;Acc:HGNC:7203]	protein_coding;processed_transcript;nonsense_mediated_decay	0.0126494	0.0001	0.0001	0.0001	0.0001	0.0001	4	0	0	0	0	0
ENSG00000092054	chr14	23412740	23435660	-	MYH7	ENST00000355349	GO:0000146(microfilament motor activity);GO:0000166(nucleotide binding);GO:0001725(stress fiber);GO:0002026(regulation of the force of heart contraction);GO:0002027(regulation of heart rate);GO:0003009(skeletal muscle contraction);GO:0003774(motor activity);GO:0003779(actin binding);GO:0005515(protein binding);GO:0005516(calmodulin binding);GO:0005524(ATP binding);GO:0005737(cytoplasm);GO:0005859…	04022(cGMP-PKG signaling pathway);04260(Cardiac muscle contraction);04261(Adrenergic signaling in cardiomyocytes);05410(Hypertrophic cardiomyopathy (HCM));05414(Dilated cardiomyopathy (DCM));05416(Viral myocarditis)	K17751	NA	myosin heavy chain 7 [Source:HGNC Symbol;Acc:HGNC:7577]	protein_coding	0.0001	0.0001	0.0001	0.0001	0.0001	0.0001	0	0	0	0	0	0
ENSG00000092067	chr14	23117304	23119616	-	CEBPE	ENST00000206513	GO:0000790(nuclear chromatin);GO:0000978(RNA polymerase II cis-regulatory region sequence-specific DNA binding);GO:0000981(DNA-binding transcription factor activity, RNA polymerase II-specific);GO:0001228(DNA-binding transcription activator activity, RNA polymerase II-specific);GO:0003677(DNA binding);GO:0003700(DNA-binding transcription factor activity);GO:0005515(protein binding);GO:0005634(nuc…	05202(Transcriptional misregulation in cancer);05221(Acute myeloid leukemia)	NA	NA	CCAAT enhancer binding protein epsilon [Source:HGNC Symbol;Acc:HGNC:1836]	protein_coding	0.0001	0.0001	0.034015	0.0001	0.0001	0.0001	0	0	6	0	0	0
ENSG00000092068	chr14	23125295	23183660	-	SLC7A8	ENST00000339733;ENST00000316902;ENST00000397310;ENST00000422941;ENST00000469263;ENST00000453702;ENST00000529705;ENST00000528860;ENST00000621729;ENST00000528806;ENST00000528186;ENST00000532568;ENST00000524758;ENST00000525062	GO:0005515(protein binding);GO:0005737(cytoplasm);GO:0005886(plasma membrane);GO:0005887(integral component of plasma membrane);GO:0006865(amino acid transport);GO:0009636(response to toxic substance);GO:0009925(basal plasma membrane);GO:0015101(organic cation transmembrane transporter activity);GO:0015171(amino acid transmembrane transporter activity);GO:0015175(neutral amino acid transmembrane …	04974(Protein digestion and absorption);04974(Protein digestion and absorption)	K13781	NA	solute carrier family 7 member 8 [Source:HGNC Symbol;Acc:HGNC:11066]	nonsense_mediated_decay;protein_coding;retained_intron;processed_transcript	0.649537	0.781213	0.82947	0.124708	0.151295	0.124292	390	475	480	77	94	86
ENSG00000092096	chr14	23346306	23352908	-	SLC22A17	ENST00000354772;ENST00000397260;ENST00000397267;ENST00000474057;ENST00000206544;ENST00000473917;ENST00000474774;ENST00000557699;ENST00000636431;ENST00000556803	GO:0004888(transmembrane signaling receptor activity);GO:0005773(vacuole);GO:0005774(vacuolar membrane);GO:0005886(plasma membrane);GO:0005887(integral component of plasma membrane);GO:0006811(ion transport);GO:0006879(cellular iron ion homeostasis);GO:0015891(siderophore transport);GO:0016020(membrane);GO:0016021(integral component of membrane);GO:0022857(transmembrane transporter activity);GO:0…	NA	K08213	NA	solute carrier family 22 member 17 [Source:HGNC Symbol;Acc:HGNC:23095]	protein_coding;nonsense_mediated_decay;retained_intron	0.0176879	0.00868547	0.0181283	0.0001	0.0001	0.0001	8	4	8	0	0	0
ENSG00000092345	chr3	16586792	16605423	-	DAZL	ENST00000250863;ENST00000399444;ENST00000454457	GO:0003676(nucleic acid binding);GO:0003723(RNA binding);GO:0003729(mRNA binding);GO:0003730(mRNA 3'-UTR binding);GO:0005515(protein binding);GO:0005634(nucleus);GO:0005737(cytoplasm);GO:0006417(regulation of translation);GO:0007275(multicellular organism development);GO:0007281(germ cell development);GO:0007283(spermatogenesis);GO:0008494(translation activator activity);GO:0030154(cell different…	NA	NA	NA	deleted in azoospermia like [Source:HGNC Symbol;Acc:HGNC:2685]	protein_coding	0.112993	0.0627471	0.0432412	0.0001	0.0001	0.0001	40	23	15	0	0	0
ENSG00000092377	Y	6910686	7101970	+	TBL1Y	ENST00000346432;ENST00000355162;ENST00000383032;ENST00000651523	GO:0000118(histone deacetylase complex);GO:0003714(transcription corepressor activity);GO:0005515(protein binding);GO:0005634(nucleus);GO:0006357(regulation of transcription by RNA polymerase II);GO:0016575(histone deacetylation);GO:1903507(negative regulation of nucleic acid-templated transcription);GO:1903507(negative regulation of nucleic acid-templated transcription)	04310(Wnt signaling pathway);04310(Wnt signaling pathway)	K04508	NA	transducin beta like 1 Y-linked [Source:HGNC Symbol;Acc:HGNC:18502]	protein_coding	0.0001	0.0001	0.0001	0.0001	0.0001	0.0001	0	0	0	0	0	0
ENSG00000092850	chr1	36084094	36088275	+	TEKT2	ENST00000207457;ENST00000469024;ENST00000473120	GO:0005634(nucleus);GO:0005737(cytoplasm);GO:0005815(microtubule organizing center);GO:0005856(cytoskeleton);GO:0005874(microtubule);GO:0005929(cilium);GO:0015630(microtubule cytoskeleton);GO:0030030(cell projection organization);GO:0030317(flagellated sperm motility);GO:0031514(motile cilium);GO:0036159(inner dynein arm assembly);GO:0042995(cell projection);GO:0060271(cilium assembly);GO:0060294…	NA	K18629	NA	tektin 2 [Source:HGNC Symbol;Acc:HGNC:11725]	protein_coding;nonsense_mediated_decay	0.0165979	0.0215959	0.0125156	0.011749	0.0001	0.0001	4	5	3	3	0	0
ENSG00000093072	chr22	17178790	17258235	-	ADA2	ENST00000399837;ENST00000610390;ENST00000399839;ENST00000330232;ENST00000262607;ENST00000648668;ENST00000648061;ENST00000449907;ENST00000649540;ENST00000649915;ENST00000469063;ENST00000480276;ENST00000650635;ENST00000648343;ENST00000543038;ENST00000441548;ENST00000649310;ENST00000649746	GO:0004000(adenosine deaminase activity);GO:0005576(extracellular region);GO:0005615(extracellular space);GO:0006154(adenosine catabolic process);GO:0007165(signal transduction);GO:0007275(multicellular organism development);GO:0008083(growth factor activity);GO:0008201(heparin binding);GO:0008270(zinc ion binding);GO:0016787(hydrolase activity);GO:0019239(deaminase activity);GO:0031685(adenosine…	00230(Purine metabolism);00230(Purine metabolism)	K19572	EC:3.5.4.4	adenosine deaminase 2 [Source:HGNC Symbol;Acc:HGNC:1839]	protein_coding;processed_transcript;nonsense_mediated_decay;retained_intron	0.0001	0.0001	0.0001	0.0001	0.0001	0.0114374	0	0	0	0	0	12
ENSG00000093134	chr6	132722787	132734765	-	VNN3	ENST00000414302;ENST00000367927;ENST00000673794;ENST00000425515;ENST00000275223;ENST00000417437;ENST00000423615;ENST00000427187;ENST00000509351;ENST00000519686;ENST00000392393;ENST00000674148;ENST00000450865;ENST00000544102;ENST00000580813;ENST00000448644	GO:0005575(cellular_component);GO:0005576(extracellular region);GO:0005886(plasma membrane);GO:0006807(nitrogen compound metabolic process);GO:0008150(biological_process);GO:0015939(pantothenate metabolic process);GO:0016787(hydrolase activity);GO:0016811(hydrolase activity, acting on carbon-nitrogen (but not peptide) bonds, in linear amides);GO:0017159(pantetheine hydrolase activity);GO:0017159(…	00770(Pantothenate and CoA biosynthesis);00770(Pantothenate and CoA biosynthesis)	K08069	EC:3.5.1.92	vanin 3 [Source:HGNC Symbol;Acc:HGNC:16431]	protein_coding;nonsense_mediated_decay;processed_transcript;retained_intron	0.104189	0.127245	0.0500291	0.115349	0.216272	0.0723346	65	80	31	75	137	51
ENSG00000094631	X	48801377	48824976	+	HDAC6	ENST00000423941;ENST00000438518;ENST00000376643;ENST00000469223;ENST00000376610;ENST00000483656;ENST00000462730;ENST00000376619;ENST00000477528;ENST00000465269;ENST00000334136;ENST00000476625;ENST00000646703;ENST00000477561;ENST00000643659;ENST00000643374;ENST00000644068;ENST00000441703;ENST00000643934;ENST00000489352;ENST00000443563;ENST00000440653;ENST00000468949;ENST00000647398;ENST00000493923…	GO:0000118(histone deacetylase complex);GO:0000209(protein polyubiquitination);GO:0000978(RNA polymerase II cis-regulatory region sequence-specific DNA binding);GO:0001226(RNA polymerase II transcription corepressor binding);GO:0003779(actin binding);GO:0004407(histone deacetylase activity);GO:0005515(protein binding);GO:0005634(nucleus);GO:0005654(nucleoplasm);GO:0005737(cytoplasm);GO:0005771(mu…	05034(Alcoholism);05203(Viral carcinogenesis);05203(Viral carcinogenesis)	NA	NA	histone deacetylase 6 [Source:HGNC Symbol;Acc:HGNC:14064]	protein_coding;processed_transcript;retained_intron;nonsense_mediated_decay	0.704252	0.699815	0.759017	0.745863	0.701784	0.830277	754	761	783	821	760	1007
ENSG00000094661	chr19	15082211	15092970	+	OR1I1	ENST00000641398;ENST00000209540	GO:0004930(G protein-coupled receptor activity);GO:0004984(olfactory receptor activity);GO:0005886(plasma membrane);GO:0007165(signal transduction);GO:0007186(G protein-coupled receptor signaling pathway);GO:0007608(sensory perception of smell);GO:0016020(membrane);GO:0016021(integral component of membrane);GO:0050896(response to stimulus);GO:0050911(detection of chemical stimulus involved in sen…	04740(Olfactory transduction);04740(Olfactory transduction)	K04257	NA	olfactory receptor family 1 subfamily I member 1 [Source:HGNC Symbol;Acc:HGNC:8207]	protein_coding	0.0001	0.0001	0.0001	0.0001	0.0001	0.0001	0	0	0	0	0	0
ENSG00000094755	chr5	170763350	170814047	+	GABRP	ENST00000521481;ENST00000521009;ENST00000519196;ENST00000522868;ENST00000518525;ENST00000518122;ENST00000519385;ENST00000265294;ENST00000519598;ENST00000519137	GO:0004888(transmembrane signaling receptor activity);GO:0004890(GABA-A receptor activity);GO:0005216(ion channel activity);GO:0005230(extracellular ligand-gated ion channel activity);GO:0005254(chloride channel activity);GO:0005886(plasma membrane);GO:0005887(integral component of plasma membrane);GO:0006811(ion transport);GO:0006821(chloride transport);GO:0007165(signal transduction);GO:0007268…	04080(Neuroactive ligand-receptor interaction);04723(Retrograde endocannabinoid signaling);04727(GABAergic synapse);05032(Morphine addiction);05033(Nicotine addiction);05033(Nicotine addiction)	NA	NA	gamma-aminobutyric acid type A receptor subunit pi [Source:HGNC Symbol;Acc:HGNC:4089]	protein_coding;retained_intron	0.0001	0.00325127	0.00845131	0.0330964	0.0557279	0.033652	0	2	4	16	26	18
ENSG00000094796	chr17	41393721	41397608	-	KRT31	ENST00000251645	GO:0005198(structural molecule activity);GO:0005200(structural constituent of cytoskeleton);GO:0005515(protein binding);GO:0005615(extracellular space);GO:0005829(cytosol);GO:0005882(intermediate filament);GO:0007010(cytoskeleton organization);GO:0008544(epidermis development);GO:0031424(keratinization);GO:0070062(extracellular exosome);GO:0070268(cornification)	04915(Estrogen signaling pathway)	K07604	NA	keratin 31 [Source:HGNC Symbol;Acc:HGNC:6448]	protein_coding	0.020407	0.063188	0.067307	0.0001	0.0001	0.0001	4	11	11	0	0	0
ENSG00000094963	chr1	171185249	171212686	+	FMO2	ENST00000462643;ENST00000489354;ENST00000529935;ENST00000209929;ENST00000493513;ENST00000483192;ENST00000488431	GO:0004497(monooxygenase activity);GO:0004499(N,N-dimethylaniline monooxygenase activity);GO:0005783(endoplasmic reticulum);GO:0005789(endoplasmic reticulum membrane);GO:0006082(organic acid metabolic process);GO:0006739(NADP metabolic process);GO:0006805(xenobiotic metabolic process);GO:0009404(toxin metabolic process);GO:0016020(membrane);GO:0016021(integral component of membrane);GO:0016491(ox…	00982(Drug metabolism - cytochrome P450);00982(Drug metabolism - cytochrome P450)	NA	NA	flavin containing dimethylaniline monoxygenase 2 [Source:HGNC Symbol;Acc:HGNC:3770]	processed_transcript;nonsense_mediated_decay;protein_coding;retained_intron	0.0001	0.00441942	0.0001	0.0146501	0.0001	0.0142464	0	3	0	10	0	11
ENSG00000095110	chr11	114521645	114559895	-	NXPE1	ENST00000534921;ENST00000536271;ENST00000251921;ENST00000424269;ENST00000536312;ENST00000539878	GO:0005576(extracellular region);GO:0016020(membrane);GO:0016021(integral component of membrane);GO:0016021(integral component of membrane)	NA	NA	NA	neurexophilin and PC-esterase domain family member 1 [Source:HGNC Symbol;Acc:HGNC:28527]	protein_coding;retained_intron	0.00862432	0.0001	0.0001	0.0001	0.0001	0.0001	4	0	0	0	0	0
ENSG00000095370	chr9	127738317	127778666	-	SH2D3C	ENST00000373277;ENST00000314830;ENST00000420366;ENST00000429553;ENST00000373276;ENST00000629203;ENST00000468969;ENST00000484160;ENST00000471939;ENST00000440630;ENST00000464239;ENST00000488685;ENST00000414380	GO:0005085(guanyl-nucleotide exchange factor activity);GO:0005515(protein binding);GO:0005737(cytoplasm);GO:0005886(plasma membrane);GO:0007254(JNK cascade);GO:0007264(small GTPase mediated signal transduction);GO:0016020(membrane);GO:0030424(axon);GO:0032587(ruffle membrane);GO:0033138(positive regulation of peptidyl-serine phosphorylation);GO:0042995(cell projection);GO:0042995(cell projection)	NA	NA	NA	SH2 domain containing 3C [Source:HGNC Symbol;Acc:HGNC:16884]	protein_coding;processed_transcript	0.192384	0.177089	0.332155	0.0843669	0.0201585	0.0926936	91	85	150	42	10	50
ENSG00000095397	chr9	114402080	114505473	-	WHRN	ENST00000265134;ENST00000362057;ENST00000674048;ENST00000674036;ENST00000673811;ENST00000374057;ENST00000480518;ENST00000673697	GO:0001895(retina homeostasis);GO:0001917(photoreceptor inner segment);GO:0002141(stereocilia ankle link);GO:0002142(stereocilia ankle link complex);GO:0005515(protein binding);GO:0005737(cytoplasm);GO:0005884(actin filament);GO:0005886(plasma membrane);GO:0005929(cilium);GO:0007605(sensory perception of sound);GO:0010628(positive regulation of gene expression);GO:0021694(cerebellar Purkinje cell…	NA	K21879	NA	whirlin [Source:HGNC Symbol;Acc:HGNC:16361]	protein_coding;retained_intron;processed_transcript	0.134751	0.154618	0.32377	0.0948455	0.0950314	0.0597569	80	92	180	57	57	40
ENSG00000095464	chr10	93612537	93666010	+	PDE6C	ENST00000371447;ENST00000475427	GO:0000166(nucleotide binding);GO:0004114(3',5'-cyclic-nucleotide phosphodiesterase activity);GO:0005515(protein binding);GO:0005886(plasma membrane);GO:0007165(signal transduction);GO:0007601(visual perception);GO:0007603(phototransduction, visible light);GO:0008081(phosphoric diester hydrolase activity);GO:0016020(membrane);GO:0016787(hydrolase activity);GO:0030553(cGMP binding);GO:0046549(reti…	00230(Purine metabolism);00230(Purine metabolism)	NA	NA	phosphodiesterase 6C [Source:HGNC Symbol;Acc:HGNC:8787]	protein_coding;processed_transcript	0.0376444	0.0169369	0.0001	0.0150855	0.0164235	0.0191541	13	6	0	6	6	8
ENSG00000095596	chr10	93073475	93077885	+	CYP26A1	ENST00000371531;ENST00000224356;ENST00000622925;ENST00000624589;ENST00000623162;ENST00000625202	GO:0001822(kidney development);GO:0001972(retinoic acid binding);GO:0004497(monooxygenase activity);GO:0005506(iron ion binding);GO:0005783(endoplasmic reticulum);GO:0005789(endoplasmic reticulum membrane);GO:0006766(vitamin metabolic process);GO:0006805(xenobiotic metabolic process);GO:0008401(retinoic acid 4-hydroxylase activity);GO:0016020(membrane);GO:0016125(sterol metabolic process);GO:0016…	00830(Retinol metabolism);00830(Retinol metabolism)	NA	NA	cytochrome P450 family 26 subfamily A member 1 [Source:HGNC Symbol;Acc:HGNC:2603]	protein_coding;retained_intron;nonsense_mediated_decay	0.0001	0.0125357	0.0627441	0.0001	0.0001	0.0001	0	4	18	0	0	0
ENSG00000095627	chr10	114179270	114232304	+	TDRD1	ENST00000369282;ENST00000251864;ENST00000369280	GO:0005737(cytoplasm);GO:0007275(multicellular organism development);GO:0007281(germ cell development);GO:0007283(spermatogenesis);GO:0030154(cell differentiation);GO:0031047(gene silencing by RNA);GO:0033391(chromatoid body);GO:0034587(piRNA metabolic process);GO:0043046(DNA methylation involved in gamete generation);GO:0043186(P granule);GO:0046872(metal ion binding);GO:0051321(meiotic cell cyc…	NA	K18405	NA	tudor domain containing 1 [Source:HGNC Symbol;Acc:HGNC:11712]	protein_coding	0.0001	0.0001	0.0001	0.0001	0.0001	0.0001	0	0	0	0	0	0
ENSG00000095637	chr10	95311771	95561414	-	SORBS1	ENST00000371227;ENST00000649911;ENST00000371249;ENST00000306402;ENST00000371246;ENST00000371247;ENST00000634504;ENST00000607232;ENST00000647619;ENST00000649575;ENST00000277982;ENST00000361941;ENST00000371245;ENST00000354106;ENST00000371239;ENST00000371241;ENST00000474353;ENST00000371228;ENST00000472854;ENST00000465489;ENST00000486141;ENST00000492542;ENST00000482068	GO:0001725(stress fiber);GO:0003779(actin binding);GO:0005158(insulin receptor binding);GO:0005515(protein binding);GO:0005634(nucleus);GO:0005737(cytoplasm);GO:0005813(centrosome);GO:0005829(cytosol);GO:0005856(cytoskeleton);GO:0005886(plasma membrane);GO:0005912(adherens junction);GO:0005915(zonula adherens);GO:0005925(focal adhesion);GO:0006936(muscle contraction);GO:0007160(cell-matrix adhesi…	03320(PPAR signaling pathway);04520(Adherens junction);04910(Insulin signaling pathway);04910(Insulin signaling pathway)	K06086	NA	sorbin and SH3 domain containing 1 [Source:HGNC Symbol;Acc:HGNC:14565]	protein_coding;processed_transcript	0.280716	0.286278	0.373707	0.311184	0.301176	0.28233	309	319	398	350	334	352
ENSG00000095777	chr10	25934229	26212532	+	MYO3A	ENST00000642197;ENST00000642920;ENST00000376302;ENST00000543632;ENST00000647478;ENST00000376301;ENST00000477691;ENST00000644253;ENST00000478093;ENST00000645292	GO:0000146(microfilament motor activity);GO:0000166(nucleotide binding);GO:0003774(motor activity);GO:0003779(actin binding);GO:0004672(protein kinase activity);GO:0004674(protein serine/threonine kinase activity);GO:0005515(protein binding);GO:0005516(calmodulin binding);GO:0005524(ATP binding);GO:0005737(cytoplasm);GO:0005856(cytoskeleton);GO:0006468(protein phosphorylation);GO:0007601(visual p…	NA	K08834	EC:2.7.11.1	myosin IIIA [Source:HGNC Symbol;Acc:HGNC:7601]	retained_intron;protein_coding;nonsense_mediated_decay;processed_transcript	0.0001	0.0001	0.0001	0.0001	0.0001	0.0001	0	0	0	0	0	0
ENSG00000095917	chr16	1256059	1259008	+	TPSD1	ENST00000397534;ENST00000211076	GO:0004252(serine-type endopeptidase activity);GO:0005576(extracellular region);GO:0005615(extracellular space);GO:0006508(proteolysis);GO:0008233(peptidase activity);GO:0008236(serine-type peptidase activity);GO:0016787(hydrolase activity);GO:0016787(hydrolase activity)	NA	K01340	EC:3.4.21.59	tryptase delta 1 [Source:HGNC Symbol;Acc:HGNC:14118]	protein_coding	0.0001	0.0001	0.0312633	0.0001	0.0001	0.0001	0	0	5	0	0	0
ENSG00000095932	chr19	3473986	3480525	-	SMIM24	ENST00000215531;ENST00000591708;ENST00000587847;ENST00000586804	GO:0003674(molecular_function);GO:0008150(biological_process);GO:0016020(membrane);GO:0016021(integral component of membrane);GO:0016021(integral component of membrane)	NA	NA	NA	small integral membrane protein 24 [Source:HGNC Symbol;Acc:HGNC:37244]	protein_coding;processed_transcript	0.197579	0.264237	0.172598	0.4316	0.4465	0.411734	31	40	27	67	68	71
ENSG00000095970	chr6	41158506	41163186	-	TREM2	ENST00000373122;ENST00000338469;ENST00000373113	GO:0001540(amyloid-beta binding);GO:0001774(microglial cell activation);GO:0001934(positive regulation of protein phosphorylation);GO:0002588(positive regulation of antigen processing and presentation of peptide antigen via MHC class II);GO:0005515(protein binding);GO:0005543(phospholipid binding);GO:0005576(extracellular region);GO:0005886(plasma membrane);GO:0006959(humoral immune response);GO:…	04380(Osteoclast differentiation);04380(Osteoclast differentiation)	K14378	NA	triggering receptor expressed on myeloid cells 2 [Source:HGNC Symbol;Acc:HGNC:17761]	protein_coding	0.152229	0.0832668	0.0247797	0.0720465	0.230293	0.186055	17	10	3	9	26	24
ENSG00000095981	chr6	39314698	39322554	-	KCNK16	ENST00000373229;ENST00000425054;ENST00000507712;ENST00000373227;ENST00000437525	GO:0005244(voltage-gated ion channel activity);GO:0005267(potassium channel activity);GO:0005515(protein binding);GO:0005886(plasma membrane);GO:0005887(integral component of plasma membrane);GO:0006811(ion transport);GO:0006813(potassium ion transport);GO:0016020(membrane);GO:0016021(integral component of membrane);GO:0022841(potassium ion leak channel activity);GO:0030322(stabilization of membr…	NA	K04924	NA	potassium two pore domain channel subfamily K member 16 [Source:HGNC Symbol;Acc:HGNC:14464]	protein_coding	0.0001	0.0001	0.0001	0.0001	0.0001	0.0001	0	0	0	0	0	0
ENSG00000096006	chr6	49727384	49744437	-	CRISP3	ENST00000263045;ENST00000433368;ENST00000371159;ENST00000354620	GO:0003674(molecular_function);GO:0005576(extracellular region);GO:0005615(extracellular space);GO:0006952(defense response);GO:0016020(membrane);GO:0016021(integral component of membrane);GO:0031012(extracellular matrix);GO:0035580(specific granule lumen);GO:0042581(specific granule);GO:0043312(neutrophil degranulation);GO:0045087(innate immune response);GO:1904724(tertiary granule lumen);GO:190…	NA	K19919	NA	cysteine rich secretory protein 3 [Source:HGNC Symbol;Acc:HGNC:16904]	protein_coding	0.124135	0.0826792	0.0521408	0.0001	0.0001	0.0001	28	19	12	0	0	0
ENSG00000096088	chr6	41736711	41754109	-	PGC	ENST00000373025;ENST00000356667;ENST00000425343;ENST00000415707	GO:0002803(positive regulation of antibacterial peptide production);GO:0004190(aspartic-type endopeptidase activity);GO:0005576(extracellular region);GO:0005615(extracellular space);GO:0006508(proteolysis);GO:0007586(digestion);GO:0008233(peptidase activity);GO:0016787(hydrolase activity);GO:0016787(hydrolase activity)	NA	K01377	EC:3.4.23.3	progastricsin [Source:HGNC Symbol;Acc:HGNC:8890]	protein_coding	0.0001	0.0001	0.0935157	0.0274545	0.0001	0.0001	0	0	19	6	0	0
ENSG00000096264	chr6	41335608	41350889	+	NCR2	ENST00000373089;ENST00000373083;ENST00000373086	GO:0004888(transmembrane signaling receptor activity);GO:0005515(protein binding);GO:0005886(plasma membrane);GO:0005887(integral component of plasma membrane);GO:0006968(cellular defense response);GO:0007165(signal transduction);GO:0009986(cell surface);GO:0016020(membrane);GO:0016021(integral component of membrane);GO:0038023(signaling receptor activity);GO:0045087(innate immune response);GO:00…	04650(Natural killer cell mediated cytotoxicity);04650(Natural killer cell mediated cytotoxicity)	K06742	NA	natural cytotoxicity triggering receptor 2 [Source:HGNC Symbol;Acc:HGNC:6732]	protein_coding	0.0298384	0.0001	0.0001	0.0001	0.0001	0.0001	4	0	0	0	0	0
ENSG00000096395	chr6	33794673	33804003	-	MLN	ENST00000430124;ENST00000266003;ENST00000507738	GO:0005179(hormone activity);GO:0005515(protein binding);GO:0005576(extracellular region);GO:0007186(G protein-coupled receptor signaling pathway);GO:0031788(motilin receptor binding);GO:0031788(motilin receptor binding)	04080(Neuroactive ligand-receptor interaction);04080(Neuroactive ligand-receptor interaction)	K05265	NA	motilin [Source:HGNC Symbol;Acc:HGNC:7141]	protein_coding	0.0001	0.0001	0.0001	0.0001	0.0001	0.0001	0	0	0	0	0	0
ENSG00000099260	chr1	99646113	99694535	+	PALMD	ENST00000263174;ENST00000605497;ENST00000615664;ENST00000605613;ENST00000496843	GO:0005515(protein binding);GO:0005737(cytoplasm);GO:0008360(regulation of cell shape);GO:0016020(membrane);GO:0030054(cell junction);GO:0030425(dendrite);GO:0042995(cell projection);GO:0043197(dendritic spine);GO:0045202(synapse);GO:0045202(synapse)	NA	K16519	NA	palmdelphin [Source:HGNC Symbol;Acc:HGNC:15846]	protein_coding;retained_intron	0.536206	0.510829	0.559252	0.137673	0.261935	0.114974	432	419	437	115	215	107
ENSG00000099330	chr19	17226213	17229218	+	OCEL1	ENST00000602236;ENST00000601576;ENST00000601529;ENST00000599588;ENST00000215061;ENST00000594283;ENST00000600232;ENST00000597836;ENST00000598068;ENST00000596279;ENST00000598172;ENST00000599286;ENST00000595769;ENST00000595573;ENST00000600826	GO:0016020(membrane);GO:0016021(integral component of membrane);GO:0016021(integral component of membrane)	NA	NA	NA	occludin/ELL domain containing 1 [Source:HGNC Symbol;Acc:HGNC:26221]	processed_transcript;protein_coding;retained_intron;nonsense_mediated_decay	0.569086	0.509454	0.673182	1.45729	0.965639	1.76616	108	99	125	284	187	376
ENSG00000099338	chr19	38335775	38370943	+	CATSPERG	ENST00000410018;ENST00000312265;ENST00000409235;ENST00000471517;ENST00000475343;ENST00000409410;ENST00000477793;ENST00000466060;ENST00000412458;ENST00000475646;ENST00000488473;ENST00000467739;ENST00000489693;ENST00000470292;ENST00000585424;ENST00000492088	GO:0005886(plasma membrane);GO:0007275(multicellular organism development);GO:0007283(spermatogenesis);GO:0016020(membrane);GO:0016021(integral component of membrane);GO:0030154(cell differentiation);GO:0031514(motile cilium);GO:0032570(response to progesterone);GO:0035036(sperm-egg recognition);GO:0036128(CatSper complex);GO:0097228(sperm principal piece);GO:0097228(sperm principal piece)	NA	K16894	NA	cation channel sperm associated auxiliary subunit gamma [Source:HGNC Symbol;Acc:HGNC:25243]	protein_coding;nonsense_mediated_decay;retained_intron;processed_transcript	0.0859458	0.0918692	0.0729092	0.0250426	0.00812144	0.022326	81	89	66	25	8	25
ENSG00000099365	chr16	30989256	31010638	-	STX1B	ENST00000215095;ENST00000565419;ENST00000566211	GO:0000149(SNARE binding);GO:0001956(positive regulation of neurotransmitter secretion);GO:0005102(signaling receptor binding);GO:0005484(SNAP receptor activity);GO:0005515(protein binding);GO:0005634(nucleus);GO:0005737(cytoplasm);GO:0005815(microtubule organizing center);GO:0005819(spindle);GO:0005829(cytosol);GO:0005856(cytoskeleton);GO:0005886(plasma membrane);GO:0006836(neurotransmitter tran…	04130(SNARE interactions in vesicular transport);04721(Synaptic vesicle cycle);04721(Synaptic vesicle cycle)	K08486	NA	syntaxin 1B [Source:HGNC Symbol;Acc:HGNC:18539]	protein_coding;retained_intron	0.17316	0.11694	0.143596	0.13576	0.0798665	0.0894659	90	62	73	74	42	53
ENSG00000099617	chr19	1285873	1301431	+	EFNA2	ENST00000215368	GO:0005515(protein binding);GO:0005886(plasma membrane);GO:0007267(cell-cell signaling);GO:0007411(axon guidance);GO:0016020(membrane);GO:0021772(olfactory bulb development);GO:0030316(osteoclast differentiation);GO:0031225(anchored component of membrane);GO:0031594(neuromuscular junction);GO:0043204(perikaryon);GO:0046849(bone remodeling);GO:0046875(ephrin receptor binding);GO:0048013(ephrin rec…	04010(MAPK signaling pathway);04014(Ras signaling pathway);04015(Rap1 signaling pathway);04151(PI3K-Akt signaling pathway);04360(Axon guidance)	K05462	NA	ephrin A2 [Source:HGNC Symbol;Acc:HGNC:3222]	protein_coding	0.171858	0.106646	0.173967	0.075845	0.076903	0.040923	42	27	41	19	19	12
ENSG00000099721	Y	6865918	6911774	-	AMELY	ENST00000651267;ENST00000215479;ENST00000383036	GO:0005576(extracellular region);GO:0007275(multicellular organism development);GO:0030345(structural constituent of tooth enamel);GO:0031214(biomineral tissue development);GO:0062023(collagen-containing extracellular matrix);GO:0062023(collagen-containing extracellular matrix)	NA	NA	NA	amelogenin Y-linked [Source:HGNC Symbol;Acc:HGNC:462]	protein_coding	0.0001	0.0001	0.0001	0.0001	0.0001	0.0001	0	0	0	0	0	0
ENSG00000099725	Y	7273972	7381548	+	PRKY	ENST00000528056;ENST00000533551;ENST00000495163;ENST00000472666	GO:0000166(nucleotide binding);GO:0004672(protein kinase activity);GO:0004674(protein serine/threonine kinase activity);GO:0004691(cAMP-dependent protein kinase activity);GO:0005524(ATP binding);GO:0005952(cAMP-dependent protein kinase complex);GO:0006468(protein phosphorylation);GO:0007165(signal transduction);GO:0016301(kinase activity);GO:0016310(phosphorylation);GO:0016740(transferase activit…	NA	NA	NA	protein kinase Y-linked (pseudogene) [Source:HGNC Symbol;Acc:HGNC:9444]	processed_transcript;protein_coding	0.0138867	0.0001	0.0123253	0.00233169	0.00486279	0.0001	11	0	10	2	4	0
ENSG00000099810	chr9	21802636	21937651	+	MTAP	ENST00000644715;ENST00000460874;ENST00000580675;ENST00000580900;ENST00000419385;ENST00000580718;ENST00000579422;ENST00000427788;ENST00000577563;ENST00000584988;ENST00000581962;ENST00000484957;ENST00000616982	GO:0003824(catalytic activity);GO:0004645(1,4-alpha-oligoglucan phosphorylase activity);GO:0004731(purine-nucleoside phosphorylase activity);GO:0005515(protein binding);GO:0005634(nucleus);GO:0005737(cytoplasm);GO:0005829(cytosol);GO:0006139(nucleobase-containing compound metabolic process);GO:0006166(purine ribonucleoside salvage);GO:0009116(nucleoside metabolic process);GO:0016740(transferase a…	00270(Cysteine and methionine metabolism);00270(Cysteine and methionine metabolism)	K00772	EC:2.4.2.28	methylthioadenosine phosphorylase [Source:HGNC Symbol;Acc:HGNC:7413]	protein_coding;retained_intron;nonsense_mediated_decay;processed_transcript	0.00129611	0.0001	0.0001	0.0001	0.0001	0.00198458	2	0	0	0	0	4
ENSG00000099864	chr19	708935	748329	+	PALM	ENST00000338448;ENST00000264560;ENST00000592870;ENST00000589012;ENST00000586055;ENST00000586776;ENST00000593172;ENST00000633534;ENST00000592155;ENST00000590161;ENST00000587513	GO:0005515(protein binding);GO:0005654(nucleoplasm);GO:0005737(cytoplasm);GO:0005886(plasma membrane);GO:0007010(cytoskeleton organization);GO:0007193(adenylate cyclase-inhibiting G protein-coupled receptor signaling pathway);GO:0007194(negative regulation of adenylate cyclase activity);GO:0008104(protein localization);GO:0008360(regulation of cell shape);GO:0014069(postsynaptic density);GO:00160…	NA	NA	NA	paralemmin [Source:HGNC Symbol;Acc:HGNC:8594]	protein_coding;retained_intron;processed_transcript	0.122854	0.0767161	0.108309	0.0185549	0.0001	0.0001	61	40	52	10	0	0
ENSG00000099869	chr11	2140501	2148666	+	IGF2-AS	ENST00000445504;ENST00000381361;ENST00000381363	NA	NA	NA	NA	IGF2 antisense RNA [Source:HGNC Symbol;Acc:HGNC:14062]	lncRNA	0.0001	0.0001	0.0001	0.0001	0.0001	0.0001	0	0	0	0	0	0
ENSG00000099953	chr22	23768226	23784316	+	MMP11	ENST00000465385;ENST00000477567;ENST00000489582;ENST00000465730;ENST00000428253;ENST00000215743;ENST00000437086;ENST00000460352;ENST00000434318;ENST00000493132;ENST00000492464;ENST00000488363;ENST00000480185	GO:0004222(metalloendopeptidase activity);GO:0005576(extracellular region);GO:0005796(Golgi lumen);GO:0006508(proteolysis);GO:0007275(multicellular organism development);GO:0008233(peptidase activity);GO:0008237(metallopeptidase activity);GO:0008270(zinc ion binding);GO:0016787(hydrolase activity);GO:0022617(extracellular matrix disassembly);GO:0030198(extracellular matrix organization);GO:003019…	NA	K07993	EC:3.4.24.-	matrix metallopeptidase 11 [Source:HGNC Symbol;Acc:HGNC:7157]	retained_intron;processed_transcript;nonsense_mediated_decay;protein_coding	0.0268012	0.0350194	0.0977681	0.0718372	0.041815	0.044767	16	20	51	40	23	29
ENSG00000099985	chr22	30262829	30266851	-	OSM	ENST00000215781;ENST00000403389;ENST00000403463	GO:0002675(positive regulation of acute inflammatory response);GO:0005125(cytokine activity);GO:0005147(oncostatin-M receptor binding);GO:0005515(protein binding);GO:0005576(extracellular region);GO:0005615(extracellular space);GO:0006955(immune response);GO:0007275(multicellular organism development);GO:0008083(growth factor activity);GO:0008284(positive regulation of cell population proliferati…	04060(Cytokine-cytokine receptor interaction);04151(PI3K-Akt signaling pathway);04630(Jak-STAT signaling pathway);04630(Jak-STAT signaling pathway)	K05418	NA	oncostatin M [Source:HGNC Symbol;Acc:HGNC:8506]	protein_coding	0.012445	0.0001	0.0367567	0.17966	0.159581	0.190922	3	0	8	40	35	47
ENSG00000099994	chr22	24181487	24189106	+	SUSD2	ENST00000358321;ENST00000463101	GO:0005515(protein binding);GO:0005886(plasma membrane);GO:0016020(membrane);GO:0016021(integral component of membrane);GO:0051782(negative regulation of cell division);GO:0070062(extracellular exosome);GO:1902807(negative regulation of cell cycle G1/S phase transition);GO:1902807(negative regulation of cell cycle G1/S phase transition)	NA	NA	NA	sushi domain containing 2 [Source:HGNC Symbol;Acc:HGNC:30667]	protein_coding;retained_intron	0.0914763	0.223493	0.164168	0.109647	0.100246	0.112655	47	115	81	58	52	66
ENSG00000099998	chr22	24219654	24245142	-	GGT5	ENST00000263112;ENST00000425408;ENST00000398292;ENST00000327365;ENST00000424217;ENST00000623756	GO:0000048(peptidyltransferase activity);GO:0002951(leukotriene-C(4) hydrolase);GO:0005886(plasma membrane);GO:0006412(translation);GO:0006508(proteolysis);GO:0006520(cellular amino acid metabolic process);GO:0006631(fatty acid metabolic process);GO:0006691(leukotriene metabolic process);GO:0006749(glutathione metabolic process);GO:0006750(glutathione biosynthetic process);GO:0006751(glutathione …	00430(Taurine and hypotaurine metabolism);00480(Glutathione metabolism);00590(Arachidonic acid metabolism);00590(Arachidonic acid metabolism)	NA	NA	gamma-glutamyltransferase 5 [Source:HGNC Symbol;Acc:HGNC:4260]	protein_coding;retained_intron	0.0186159	0.00613723	0.0001	0.0519059	0.076724	0.020778	12	5	0	33	47	15
ENSG00000100012	chr22	30447959	30472017	-	SEC14L3	ENST00000403066;ENST00000215812;ENST00000540910;ENST00000401751;ENST00000402286;ENST00000434642;ENST00000435069	GO:0008289(lipid binding);GO:0070062(extracellular exosome);GO:0070062(extracellular exosome)	NA	NA	NA	SEC14 like lipid binding 3 [Source:HGNC Symbol;Acc:HGNC:18655]	protein_coding;nonsense_mediated_decay	0.0001	0.0001	0.0001	0.0001	0.0001	0.0001	0	0	0	0	0	0
ENSG00000100053	chr22	25199858	25207359	+	CRYBB3	ENST00000215855;ENST00000404334	GO:0002088(lens development in camera-type eye);GO:0005212(structural constituent of eye lens);GO:0005515(protein binding);GO:0007601(visual perception);GO:0007601(visual perception)	NA	NA	NA	crystallin beta B3 [Source:HGNC Symbol;Acc:HGNC:2400]	protein_coding	0.457834	0.534418	0.558689	1.14312	0.775188	0.462391	39	47	46	100	67	46
ENSG00000100055	chr22	37282027	37315341	+	CYTH4	ENST00000457992;ENST00000402997;ENST00000405206;ENST00000248901;ENST00000469886;ENST00000462927;ENST00000480510;ENST00000439667;ENST00000467664;ENST00000447919;ENST00000446506	GO:0000139(Golgi membrane);GO:0005085(guanyl-nucleotide exchange factor activity);GO:0005086(ARF guanyl-nucleotide exchange factor activity);GO:0005515(protein binding);GO:0005829(cytosol);GO:0005886(plasma membrane);GO:0008289(lipid binding);GO:0016020(membrane);GO:0032012(regulation of ARF protein signal transduction);GO:0032012(regulation of ARF protein signal transduction)	04072(Phospholipase D signaling pathway);04144(Endocytosis);04144(Endocytosis)	K18441	NA	cytohesin 4 [Source:HGNC Symbol;Acc:HGNC:9505]	protein_coding;retained_intron;processed_transcript	0.144045	0.0912379	0.130212	0.100598	0.0975329	0.104431	89	57	77	64	62	74
ENSG00000100060	chr22	37469063	37486393	-	MFNG	ENST00000356998;ENST00000416983;ENST00000489515;ENST00000454291;ENST00000438891;ENST00000436341;ENST00000430411;ENST00000442496;ENST00000466943;ENST00000424765	GO:0000139(Golgi membrane);GO:0001825(blastocyst formation);GO:0002315(marginal zone B cell differentiation);GO:0005615(extracellular space);GO:0005794(Golgi apparatus);GO:0007275(multicellular organism development);GO:0007389(pattern specification process);GO:0008375(acetylglucosaminyltransferase activity);GO:0008593(regulation of Notch signaling pathway);GO:0016020(membrane);GO:0016021(integral…	00514(Other types of O-glycan biosynthesis);04330(Notch signaling pathway);05165(Human papillomavirus infection);05165(Human papillomavirus infection)	K05948	EC:2.4.1.222	MFNG O-fucosylpeptide 3-beta-N-acetylglucosaminyltransferase [Source:HGNC Symbol;Acc:HGNC:7038]	protein_coding;retained_intron;nonsense_mediated_decay	0.261192	0.219659	0.124673	0.0309426	0.0246	0.0001	81	70	38	10	8	0
ENSG00000100077	chr22	25564675	25729294	+	GRK3	ENST00000324198;ENST00000619906;ENST00000455558	GO:0000166(nucleotide binding);GO:0004672(protein kinase activity);GO:0004674(protein serine/threonine kinase activity);GO:0004703(G protein-coupled receptor kinase activity);GO:0005515(protein binding);GO:0005524(ATP binding);GO:0005829(cytosol);GO:0005886(plasma membrane);GO:0006468(protein phosphorylation);GO:0007165(signal transduction);GO:0007186(G protein-coupled receptor signaling pathway)…	04062(Chemokine signaling pathway);04144(Endocytosis);04340(Hedgehog signaling pathway);04724(Glutamatergic synapse);04740(Olfactory transduction);05032(Morphine addiction);05032(Morphine addiction)	NA	NA	G protein-coupled receptor kinase 3 [Source:HGNC Symbol;Acc:HGNC:290]	protein_coding;nonsense_mediated_decay	0.12034	0.112603	0.100446	0.258655	0.228521	0.170053	114	108	92	251	219	183
ENSG00000100078	chr22	31134807	31140508	-	PLA2G3	ENST00000215885	GO:0001324(age-dependent response to oxidative stress involved in chronological cell aging);GO:0001675(acrosome assembly);GO:0002532(production of molecular mediator involved in inflammatory response);GO:0004620(phospholipase activity);GO:0004623(phospholipase A2 activity);GO:0005576(extracellular region);GO:0005615(extracellular space);GO:0005737(cytoplasm);GO:0005768(endosome);GO:0005814(centri…	00564(Glycerophospholipid metabolism);00565(Ether lipid metabolism);00590(Arachidonic acid metabolism);00591(Linoleic acid metabolism);00592(alpha-Linolenic acid metabolism);04014(Ras signaling pathway);04270(Vascular smooth muscle contraction);04972(Pancreatic secretion);04975(Fat digestion and absorption)	K01047	EC:3.1.1.4	phospholipase A2 group III [Source:HGNC Symbol;Acc:HGNC:17934]	protein_coding	0.043552	0.014291	0.0001	0.039267	0.042143	0.0001	12	4	0	11	12	0
ENSG00000100095	chr22	26169462	26383596	+	SEZ6L	ENST00000248933;ENST00000404234;ENST00000529632;ENST00000360929;ENST00000629590;ENST00000343706;ENST00000402979;ENST00000403121;ENST00000483291;ENST00000494013	GO:0005783(endoplasmic reticulum);GO:0005789(endoplasmic reticulum membrane);GO:0008344(adult locomotory behavior);GO:0016020(membrane);GO:0016021(integral component of membrane);GO:0021680(cerebellar Purkinje cell layer development);GO:0043025(neuronal cell body);GO:0060074(synapse maturation);GO:0090036(regulation of protein kinase C signaling);GO:0090036(regulation of protein kinase C signalin…	NA	NA	NA	seizure related 6 homolog like [Source:HGNC Symbol;Acc:HGNC:10763]	protein_coding;retained_intron;processed_transcript	0.0001	0.0001	0.0001	0.0001	0.0001	0.0001	0	0	0	0	0	0
ENSG00000100156	chr22	38078134	38084093	-	SLC16A8	ENST00000320521;ENST00000469516;ENST00000427592	GO:0005886(plasma membrane);GO:0005887(integral component of plasma membrane);GO:0006090(pyruvate metabolic process);GO:0008028(monocarboxylic acid transmembrane transporter activity);GO:0015129(lactate transmembrane transporter activity);GO:0015293(symporter activity);GO:0015718(monocarboxylic acid transport);GO:0015727(lactate transport);GO:0016020(membrane);GO:0016021(integral component of mem…	NA	K08185	NA	solute carrier family 16 member 8 [Source:HGNC Symbol;Acc:HGNC:16270]	protein_coding;processed_transcript	0.16446	0.0839772	0.11889	0.154421	0.104844	0.148809	37	19	26	35	24	38
ENSG00000100167	chr22	41969475	41998221	+	SEPTIN3	ENST00000644076;ENST00000449288;ENST00000396426;ENST00000406029;ENST00000396425;ENST00000396417;ENST00000460267	GO:0000166(nucleotide binding);GO:0003674(molecular_function);GO:0003924(GTPase activity);GO:0005515(protein binding);GO:0005525(GTP binding);GO:0005737(cytoplasm);GO:0005856(cytoskeleton);GO:0005940(septin ring);GO:0007049(cell cycle);GO:0015630(microtubule cytoskeleton);GO:0030054(cell junction);GO:0031105(septin complex);GO:0032153(cell division site);GO:0034613(cellular protein localization);…	05100(Bacterial invasion of epithelial cells);05100(Bacterial invasion of epithelial cells)	K16938	NA	septin 3 [Source:HGNC Symbol;Acc:HGNC:10750]	protein_coding;nonsense_mediated_decay;retained_intron	0.0945499	0.106678	0.0868335	0.0354502	0.0195547	0.0297924	68	78	60	26	15	25
ENSG00000100170	chr22	32043261	32113029	+	SLC5A1	ENST00000266088;ENST00000543737;ENST00000486394;ENST00000477969	GO:0000017(alpha-glucoside transport);GO:0005354(galactose transmembrane transporter activity);GO:0005355(glucose transmembrane transporter activity);GO:0005367(myo-inositol:sodium symporter activity);GO:0005372(water transmembrane transporter activity);GO:0005412(glucose:sodium symporter activity);GO:0005515(protein binding);GO:0005769(early endosome);GO:0005886(plasma membrane);GO:0005887(integ…	04973(Carbohydrate digestion and absorption);04976(Bile secretion);04978(Mineral absorption);04978(Mineral absorption)	K14158	NA	solute carrier family 5 member 1 [Source:HGNC Symbol;Acc:HGNC:11036]	protein_coding;retained_intron	0.0146425	0.00731314	0.0614352	0.0001	0.0001	0.0001	8	4	31	0	0	0
ENSG00000100181	chr22	16601887	16698742	+	TPTEP1	ENST00000558085;ENST00000400593;ENST00000426585;ENST00000383140;ENST00000585784;ENST00000636884;ENST00000588424;ENST00000415121	NA	NA	NA	NA	TPTE pseudogene 1 [Source:HGNC Symbol;Acc:HGNC:43648]	processed_transcript;transcribed_unprocessed_pseudogene	0.0001	0.00361716	0.0001	0.00761811	0.00209259	0.0101666	0	4	0	8	3	12
ENSG00000100191	chr22	32218476	32255341	-	SLC5A4	ENST00000266086	GO:0005412(glucose:sodium symporter activity);GO:0005515(protein binding);GO:0005886(plasma membrane);GO:0006811(ion transport);GO:0006814(sodium ion transport);GO:0016020(membrane);GO:0016021(integral component of membrane);GO:0022857(transmembrane transporter activity);GO:0055085(transmembrane transport);GO:1904659(glucose transmembrane transport)	NA	K14384	NA	solute carrier family 5 member 4 [Source:HGNC Symbol;Acc:HGNC:11039]	protein_coding	0.0001	0.0001	0.0001	0.0001	0.0001	0.005821	0	0	0	0	0	2
ENSG00000100206	chr22	38518948	38570184	-	DMC1	ENST00000216024;ENST00000428462;ENST00000439567;ENST00000616615;ENST00000478820;ENST00000415483;ENST00000464842	GO:0000150(recombinase activity);GO:0000166(nucleotide binding);GO:0000730(DNA recombinase assembly);GO:0000781(chromosome, telomeric region);GO:0000794(condensed nuclear chromosome);GO:0001541(ovarian follicle development);GO:0001556(oocyte maturation);GO:0003677(DNA binding);GO:0003690(double-stranded DNA binding);GO:0003697(single-stranded DNA binding);GO:0005515(protein binding);GO:0005524(AT…	NA	K10872	NA	DNA meiotic recombinase 1 [Source:HGNC Symbol;Acc:HGNC:2927]	protein_coding;retained_intron;processed_transcript	0.262607	0.404339	0.109283	0.871803	0.761135	0.779441	91	143	37	310	267	309
ENSG00000100218	chr22	23059415	23141990	-	RSPH14	ENST00000216036;ENST00000421213;ENST00000439064;ENST00000452757;ENST00000406876	GO:0003674(molecular_function);GO:0005515(protein binding);GO:0005575(cellular_component);GO:0008150(biological_process);GO:0008150(biological_process)	NA	NA	NA	radial spoke head 14 homolog [Source:HGNC Symbol;Acc:HGNC:13437]	protein_coding	0.0001	0.00937486	0.0001	0.0001	0.0001	0.0001	0	3	0	0	0	0
ENSG00000100249	chr22	29058672	29061844	-	C22orf31	ENST00000216071	NA	NA	NA	NA	chromosome 22 open reading frame 31 [Source:HGNC Symbol;Acc:HGNC:26931]	protein_coding	0.037755	0.0001	0.095491	0.064911	0.0001	0.0001	4	0	10	7	0	0
ENSG00000100253	chr22	50486784	50490648	+	MIOX	ENST00000395733;ENST00000216075;ENST00000395732;ENST00000451761	GO:0004033(aldo-keto reductase (NADP) activity);GO:0005506(iron ion binding);GO:0005737(cytoplasm);GO:0005829(cytosol);GO:0008199(ferric iron binding);GO:0016234(inclusion body);GO:0016491(oxidoreductase activity);GO:0016651(oxidoreductase activity, acting on NAD(P)H);GO:0016701(oxidoreductase activity, acting on single donors with incorporation of molecular oxygen);GO:0019310(inositol catabolic …	00053(Ascorbate and aldarate metabolism);00562(Inositol phosphate metabolism);00562(Inositol phosphate metabolism)	K00469	EC:1.13.99.1	myo-inositol oxygenase [Source:HGNC Symbol;Acc:HGNC:14522]	protein_coding	0.0210664	0.0001	0.0427093	0.0104735	0.0001	0.043725	4	0	8	2	0	9
ENSG00000100271	chr22	43039516	43089391	-	TTLL1	ENST00000266254;ENST00000439248;ENST00000440761;ENST00000331018	GO:0000166(nucleotide binding);GO:0000226(microtubule cytoskeleton organization);GO:0002395(immune response in nasopharyngeal-associated lymphoid tissue);GO:0003351(epithelial cilium movement involved in extracellular fluid movement);GO:0005524(ATP binding);GO:0005576(extracellular region);GO:0005737(cytoplasm);GO:0005856(cytoskeleton);GO:0005874(microtubule);GO:0005929(cilium);GO:0006464(cellula…	NA	K16599	EC:6.-.-.-	tubulin tyrosine ligase like 1 [Source:HGNC Symbol;Acc:HGNC:1312]	protein_coding;nonsense_mediated_decay	0.0517129	0.0001	0.0497093	0.0186373	0.059932	0.0502687	10	0	9	4	12	11
ENSG00000100285	chr22	29480218	29491390	+	NEFH	ENST00000310624	GO:0000226(microtubule cytoskeleton organization);GO:0005200(structural constituent of cytoskeleton);GO:0005737(cytoplasm);GO:0005856(cytoskeleton);GO:0005882(intermediate filament);GO:0005883(neurofilament);GO:0007409(axonogenesis);GO:0008017(microtubule binding);GO:0014069(postsynaptic density);GO:0019894(kinesin binding);GO:0019901(protein kinase binding);GO:0030031(cell projection assembly);G…	05014(Amyotrophic lateral sclerosis (ALS))	K04574	NA	neurofilament heavy [Source:HGNC Symbol;Acc:HGNC:7737]	protein_coding	0.038084	0.038295	0.0001	0.075313	0.0001	0.0001	15	15	0	30	0	0
ENSG00000100298	chr22	39097224	39104067	+	APOBEC3H	ENST00000421988;ENST00000613677;ENST00000348946;ENST00000474235;ENST00000401756;ENST00000442487;ENST00000613996	GO:0000932(P-body);GO:0002376(immune system process);GO:0003723(RNA binding);GO:0003824(catalytic activity);GO:0004126(cytidine deaminase activity);GO:0005515(protein binding);GO:0005634(nucleus);GO:0005654(nucleoplasm);GO:0005737(cytoplasm);GO:0008270(zinc ion binding);GO:0009972(cytidine deamination);GO:0010529(negative regulation of transposition);GO:0016554(cytidine to uridine editing);GO:001…	05170(Human immunodeficiency virus 1 infection);05170(Human immunodeficiency virus 1 infection)	K18750	EC:3.5.4.-	apolipoprotein B mRNA editing enzyme catalytic subunit 3H [Source:HGNC Symbol;Acc:HGNC:24100]	protein_coding;retained_intron	0.0001	0.0838364	0.0001	0.0001	0.0298306	0.0718638	0	12	0	0	4	11
ENSG00000100302	chr22	35540831	35553999	+	RASD2	ENST00000216127	GO:0000166(nucleotide binding);GO:0001963(synaptic transmission, dopaminergic);GO:0003924(GTPase activity);GO:0005525(GTP binding);GO:0005886(plasma membrane);GO:0007165(signal transduction);GO:0007626(locomotory behavior);GO:0016020(membrane);GO:0031397(negative regulation of protein ubiquitination);GO:0031624(ubiquitin conjugating enzyme binding);GO:0031681(G-protein beta-subunit binding);GO:00…	NA	K07844	NA	RASD family member 2 [Source:HGNC Symbol;Acc:HGNC:18229]	protein_coding	0.021796	0.080041	0.0001	0.0001	0.037892	0.009627	8	28	0	0	14	4
ENSG00000100307	chr22	39120167	39152680	-	CBX7	ENST00000475962;ENST00000216133;ENST00000401405;ENST00000490741;ENST00000434260;ENST00000477827;ENST00000482294	GO:0000122(negative regulation of transcription by RNA polymerase II);GO:0000790(nuclear chromatin);GO:0005515(protein binding);GO:0005634(nucleus);GO:0005654(nucleoplasm);GO:0005829(cytosol);GO:0006325(chromatin organization);GO:0031519(PcG protein complex);GO:0035102(PRC1 complex);GO:0035102(PRC1 complex)	NA	K11454	NA	chromobox 7 [Source:HGNC Symbol;Acc:HGNC:1557]	processed_transcript;protein_coding;retained_intron	0.843742	0.887633	0.924957	0.779066	0.608381	0.78103	629	673	666	596	460	663
ENSG00000100312	chr22	50738196	50745339	+	ACR	ENST00000533930;ENST00000216139;ENST00000529621;ENST00000527761	GO:0001669(acrosomal vesicle);GO:0002020(protease binding);GO:0002077(acrosome matrix dispersal);GO:0003677(DNA binding);GO:0004040(amidase activity);GO:0004252(serine-type endopeptidase activity);GO:0005507(copper ion binding);GO:0005515(protein binding);GO:0005537(mannose binding);GO:0005576(extracellular region);GO:0005634(nucleus);GO:0005798(Golgi-associated vesicle);GO:0006508(proteolysis);G…	NA	NA	NA	acrosin [Source:HGNC Symbol;Acc:HGNC:126]	retained_intron;protein_coding;processed_transcript	0.0288356	0.0001	0.0001	0.0001	0.0001	0.0001	6	0	0	0	0	0
ENSG00000100321	chr22	39349925	39378389	+	SYNGR1	ENST00000318801;ENST00000216155;ENST00000415332;ENST00000406293;ENST00000328933;ENST00000489206;ENST00000381535	GO:0005515(protein binding);GO:0005886(plasma membrane);GO:0006605(protein targeting);GO:0008021(synaptic vesicle);GO:0016020(membrane);GO:0016021(integral component of membrane);GO:0030054(cell junction);GO:0030285(integral component of synaptic vesicle membrane);GO:0030672(synaptic vesicle membrane);GO:0031410(cytoplasmic vesicle);GO:0031594(neuromuscular junction);GO:0035577(azurophil granule …	NA	NA	NA	synaptogyrin 1 [Source:HGNC Symbol;Acc:HGNC:11498]	protein_coding;nonsense_mediated_decay;retained_intron	0.216423	0.233747	0.168555	0.0136016	0.0157882	0.0283501	151	166	114	10	13	24
ENSG00000100336	chr22	36189124	36204833	-	APOL4	ENST00000613247;ENST00000352371;ENST00000616056;ENST00000332987;ENST00000449084;ENST00000493203;ENST00000457630;ENST00000419360;ENST00000397275;ENST00000328429;ENST00000436763;ENST00000480236	GO:0003674(molecular_function);GO:0005515(protein binding);GO:0005576(extracellular region);GO:0005615(extracellular space);GO:0006629(lipid metabolic process);GO:0006869(lipid transport);GO:0008289(lipid binding);GO:0042157(lipoprotein metabolic process);GO:0043231(intracellular membrane-bounded organelle);GO:0043231(intracellular membrane-bounded organelle)	NA	K14480	NA	apolipoprotein L4 [Source:HGNC Symbol;Acc:HGNC:14867]	processed_transcript;protein_coding;nonsense_mediated_decay;retained_intron	0.0001	0.0001	0.0510032	0.0001	0.0001	0.0209157	0	0	22	0	0	11
ENSG00000100341	chr22	43879678	43892013	-	PNPLA5	ENST00000597664;ENST00000216177;ENST00000593866;ENST00000381198;ENST00000438734	GO:0004806(triglyceride lipase activity);GO:0005515(protein binding);GO:0005737(cytoplasm);GO:0005811(lipid droplet);GO:0005829(cytosol);GO:0006629(lipid metabolic process);GO:0016020(membrane);GO:0016042(lipid catabolic process);GO:0016787(hydrolase activity);GO:0019433(triglyceride catabolic process);GO:0055088(lipid homeostasis);GO:0055088(lipid homeostasis)	NA	K16814	EC:3.1.1.-	patatin like phospholipase domain containing 5 [Source:HGNC Symbol;Acc:HGNC:24888]	protein_coding	0.0001	0.0001	0.0001	0.0001	0.0001	0.0001	0	0	0	0	0	0
ENSG00000100346	chr22	39570753	39689735	+	CACNA1I	ENST00000407673;ENST00000401624;ENST00000404898;ENST00000402142;ENST00000471970	GO:0001518(voltage-gated sodium channel complex);GO:0005216(ion channel activity);GO:0005244(voltage-gated ion channel activity);GO:0005245(voltage-gated calcium channel activity);GO:0005248(voltage-gated sodium channel activity);GO:0005261(cation channel activity);GO:0005262(calcium channel activity);GO:0005515(protein binding);GO:0005886(plasma membrane);GO:0005891(voltage-gated calcium channel…	04010(MAPK signaling pathway);04020(Calcium signaling pathway);04713(Circadian entrainment);04925(Aldosterone synthesis and secretion);04927(Cortisol synthesis and secretion);04934(Cushing syndrome);04934(Cushing syndrome)	K04856	NA	calcium voltage-gated channel subunit alpha1 I [Source:HGNC Symbol;Acc:HGNC:1396]	protein_coding;processed_transcript	0.0001	0.00803497	0.0001	0.0001	0.0001	0.0001	0	9	0	0	0	0
ENSG00000100351	chr22	39901084	39973721	+	GRAP2	ENST00000344138;ENST00000420971;ENST00000478445;ENST00000461082;ENST00000407075;ENST00000481263;ENST00000460449	GO:0005515(protein binding);GO:0005634(nucleus);GO:0005654(nucleoplasm);GO:0005737(cytoplasm);GO:0005768(endosome);GO:0005829(cytosol);GO:0005886(plasma membrane);GO:0007265(Ras protein signal transduction);GO:0007267(cell-cell signaling);GO:0031295(T cell costimulation);GO:0038095(Fc-epsilon receptor signaling pathway);GO:0050852(T cell receptor signaling pathway);GO:0050852(T cell receptor sign…	04660(T cell receptor signaling pathway);04660(T cell receptor signaling pathway)	NA	NA	GRB2 related adaptor protein 2 [Source:HGNC Symbol;Acc:HGNC:4563]	protein_coding;processed_transcript;retained_intron	0.0001	0.0001	0.00624396	0.0150025	0.0001	0.0001	0	0	4	10	0	0
ENSG00000100360	chr22	36758202	36776256	-	IFT27	ENST00000340630;ENST00000495987;ENST00000474616;ENST00000495555;ENST00000415653;ENST00000433985;ENST00000471809;ENST00000417951;ENST00000430701;ENST00000440696;ENST00000465023;ENST00000476548	GO:0000139(Golgi membrane);GO:0000166(nucleotide binding);GO:0001822(kidney development);GO:0003924(GTPase activity);GO:0005515(protein binding);GO:0005525(GTP binding);GO:0005737(cytoplasm);GO:0005794(Golgi apparatus);GO:0005813(centrosome);GO:0005929(cilium);GO:0006886(intracellular protein transport);GO:0007165(signal transduction);GO:0007224(smoothened signaling pathway);GO:0007283(spermatoge…	NA	K07934	NA	intraflagellar transport 27 [Source:HGNC Symbol;Acc:HGNC:18626]	protein_coding;processed_transcript;retained_intron;nonsense_mediated_decay	0.156139	0.135678	0.164621	0.0001	0.00872738	0.0001	127	114	130	0	8	0
ENSG00000100362	chr22	36800684	36819479	-	PVALB	ENST00000216200;ENST00000406910;ENST00000417718;ENST00000404171;ENST00000467935;ENST00000443735	GO:0005509(calcium ion binding);GO:0005634(nucleus);GO:0005737(cytoplasm);GO:0030424(axon);GO:0032420(stereocilium);GO:0032437(cuticular plate);GO:0032991(protein-containing complex);GO:0042802(identical protein binding);GO:0043025(neuronal cell body);GO:0044877(protein-containing complex binding);GO:0046872(metal ion binding);GO:0090102(cochlea development);GO:0090102(cochlea development)	NA	NA	NA	parvalbumin [Source:HGNC Symbol;Acc:HGNC:9704]	protein_coding;retained_intron	0.0001	0.0001	0.0001	0.0001	0.0001	0.0001	0	0	0	0	0	0
ENSG00000100365	chr22	36860988	36878017	+	NCF4	ENST00000447071;ENST00000397147;ENST00000248899;ENST00000650827;ENST00000651053;ENST00000650698;ENST00000415063	GO:0002479(antigen processing and presentation of exogenous peptide antigen via MHC class I, TAP-dependent);GO:0005515(protein binding);GO:0005737(cytoplasm);GO:0005768(endosome);GO:0005829(cytosol);GO:0006801(superoxide metabolic process);GO:0006909(phagocytosis);GO:0008289(lipid binding);GO:0010008(endosome membrane);GO:0016020(membrane);GO:0016175(superoxide-generating NADPH oxidase activity);…	04145(Phagosome);04380(Osteoclast differentiation);04670(Leukocyte transendothelial migration);05140(Leishmaniasis);05140(Leishmaniasis)	K08012	NA	neutrophil cytosolic factor 4 [Source:HGNC Symbol;Acc:HGNC:7662]	protein_coding;processed_transcript	0.0269477	0.0001	0.0001	0.0001	0.0001	0.0001	6	0	0	0	0	0
ENSG00000100368	chr22	36913628	36940439	+	CSF2RB	ENST00000403662;ENST00000262825;ENST00000406230;ENST00000421539	GO:0000165(MAPK cascade);GO:0004896(cytokine receptor activity);GO:0004912(interleukin-3 receptor activity);GO:0004914(interleukin-5 receptor activity);GO:0005515(protein binding);GO:0005886(plasma membrane);GO:0005887(integral component of plasma membrane);GO:0007165(signal transduction);GO:0007585(respiratory gaseous exchange by respiratory system);GO:0016020(membrane);GO:0016021(integral compo…	04060(Cytokine-cytokine receptor interaction);04210(Apoptosis);04630(Jak-STAT signaling pathway);05200(Pathways in cancer);05200(Pathways in cancer)	NA	NA	colony stimulating factor 2 receptor subunit beta [Source:HGNC Symbol;Acc:HGNC:2436]	protein_coding	0.0001	0.0001	0.0001	0.0001	0.0001	0.0001	0	0	0	0	0	0
ENSG00000100427	chr22	50059391	50085426	-	MLC1	ENST00000395876;ENST00000311597;ENST00000483836;ENST00000442311;ENST00000470008	GO:0005515(protein binding);GO:0005737(cytoplasm);GO:0005764(lysosome);GO:0005768(endosome);GO:0005769(early endosome);GO:0005783(endoplasmic reticulum);GO:0005886(plasma membrane);GO:0005901(caveola);GO:0005911(cell-cell junction);GO:0006811(ion transport);GO:0015031(protein transport);GO:0016020(membrane);GO:0016021(integral component of membrane);GO:0016192(vesicle-mediated transport);GO:00163…	NA	K20070	NA	modulator of VRAC current 1 [Source:HGNC Symbol;Acc:HGNC:17082]	protein_coding;processed_transcript	0.0001	0.0001	0.0001	0.0001	0.0001	0.0001	0	0	0	0	0	0
ENSG00000100433	chr14	88180103	88326907	-	KCNK10	ENST00000340700;ENST00000319231;ENST00000312350;ENST00000556282	GO:0005244(voltage-gated ion channel activity);GO:0005267(potassium channel activity);GO:0005886(plasma membrane);GO:0005887(integral component of plasma membrane);GO:0006811(ion transport);GO:0006813(potassium ion transport);GO:0007165(signal transduction);GO:0007613(memory);GO:0016020(membrane);GO:0016021(integral component of membrane);GO:0022841(potassium ion leak channel activity);GO:0030322…	04971(Gastric acid secretion);04971(Gastric acid secretion)	K04920	NA	potassium two pore domain channel subfamily K member 10 [Source:HGNC Symbol;Acc:HGNC:6273]	protein_coding	0.0001	0.0001	0.0001	0.0129951	0.0001	0.0001	0	0	0	12	0	0
ENSG00000100448	chr14	24573518	24576250	-	CTSG	ENST00000216336;ENST00000552252	GO:0002003(angiotensin maturation);GO:0004252(serine-type endopeptidase activity);GO:0005515(protein binding);GO:0005576(extracellular region);GO:0005615(extracellular space);GO:0005634(nucleus);GO:0005737(cytoplasm);GO:0005886(plasma membrane);GO:0006468(protein phosphorylation);GO:0006508(proteolysis);GO:0006955(immune response);GO:0008201(heparin binding);GO:0008233(peptidase activity);GO:0008…	04080(Neuroactive ligand-receptor interaction);04142(Lysosome);04614(Renin-angiotensin system);05146(Amoebiasis);05322(Systemic lupus erythematosus);05322(Systemic lupus erythematosus)	NA	NA	cathepsin G [Source:HGNC Symbol;Acc:HGNC:2532]	protein_coding;retained_intron	0.0829707	0.0543217	0.0852889	0.0001	0.0001	0.0001	12	8	12	0	0	0
ENSG00000100505	chr14	50975262	51096061	-	TRIM9	ENST00000298355;ENST00000338969;ENST00000555170;ENST00000557456;ENST00000555933;ENST00000360392	GO:0000149(SNARE binding);GO:0005515(protein binding);GO:0005737(cytoplasm);GO:0005856(cytoskeleton);GO:0008021(synaptic vesicle);GO:0008270(zinc ion binding);GO:0016079(synaptic vesicle exocytosis);GO:0016567(protein ubiquitination);GO:0016740(transferase activity);GO:0019904(protein domain specific binding);GO:0030054(cell junction);GO:0030425(dendrite);GO:0031410(cytoplasmic vesicle);GO:003554…	NA	K10649	NA	tripartite motif containing 9 [Source:HGNC Symbol;Acc:HGNC:16288]	protein_coding;retained_intron;processed_transcript	0.138537	0.141712	0.225312	0.081206	0.0960436	0.0407816	124	130	195	75	87	42
ENSG00000100557	chr14	57469300	57493858	-	CCDC198	ENST00000216445;ENST00000422976;ENST00000534126;ENST00000534528;ENST00000530417;ENST00000524996;ENST00000526745;ENST00000529860;ENST00000527032;ENST00000532286;ENST00000526336	GO:0005515(protein binding);GO:0005515(protein binding)	NA	NA	NA	coiled-coil domain containing 198 [Source:HGNC Symbol;Acc:HGNC:20189]	protein_coding;nonsense_mediated_decay;retained_intron	0.0184198	0.00860708	0.0563658	0.00895054	0.0001	0.0001	8	4	23	4	0	0
ENSG00000100565	chr14	76826372	76870302	+	LRRC74A	ENST00000393774;ENST00000216450;ENST00000557453;ENST00000484640;ENST00000555189;ENST00000460005	GO:0005515(protein binding);GO:0005515(protein binding)	NA	NA	NA	leucine rich repeat containing 74A [Source:HGNC Symbol;Acc:HGNC:23346]	protein_coding;nonsense_mediated_decay;processed_transcript	0.0001	0.0001	0.0001	0.0001	0.0001	0.0001	0	0	0	0	0	0
ENSG00000100593	chr14	77474394	77498816	-	ISM2	ENST00000216481;ENST00000342219;ENST00000493585;ENST00000487738;ENST00000554801;ENST00000471734;ENST00000472744;ENST00000480979	GO:0005515(protein binding);GO:0005576(extracellular region);GO:0005576(extracellular region)	NA	NA	NA	isthmin 2 [Source:HGNC Symbol;Acc:HGNC:23176]	nonsense_mediated_decay;protein_coding;retained_intron	0.0001	0.0441321	0.0238308	0.0269241	0.0272608	0.0001	0	19	10	12	12	0
ENSG00000100599	chr14	92513781	92688994	+	RIN3	ENST00000216487;ENST00000555589;ENST00000620541;ENST00000557762;ENST00000556385;ENST00000418924;ENST00000555908;ENST00000555891;ENST00000554888;ENST00000553992;ENST00000556418;ENST00000553959	GO:0005096(GTPase activator activity);GO:0005515(protein binding);GO:0005737(cytoplasm);GO:0005768(endosome);GO:0005769(early endosome);GO:0005829(cytosol);GO:0006897(endocytosis);GO:0007165(signal transduction);GO:0017112(Rab guanyl-nucleotide exchange factor activity);GO:0017137(Rab GTPase binding);GO:0031410(cytoplasmic vesicle);GO:0043547(positive regulation of GTPase activity);GO:0043547(pos…	NA	NA	NA	Ras and Rab interactor 3 [Source:HGNC Symbol;Acc:HGNC:18751]	protein_coding;nonsense_mediated_decay;retained_intron;processed_transcript	0.0001	0.00861061	0.00450155	0.00490824	0.0208233	0.00673478	0	8	4	5	19	7
ENSG00000100665	chr14	94561442	94569913	+	SERPINA4	ENST00000557004;ENST00000555095;ENST00000298841	GO:0002576(platelet degranulation);GO:0004867(serine-type endopeptidase inhibitor activity);GO:0005576(extracellular region);GO:0005615(extracellular space);GO:0010466(negative regulation of peptidase activity);GO:0010951(negative regulation of endopeptidase activity);GO:0030414(peptidase inhibitor activity);GO:0031089(platelet dense granule lumen);GO:0070062(extracellular exosome);GO:0070062(ext…	NA	K04525	NA	serpin family A member 4 [Source:HGNC Symbol;Acc:HGNC:8948]	protein_coding	0.0001	0.0001	0.0001	0.0001	0.0001	0.0001	0	0	0	0	0	0
ENSG00000100678	chr14	70044215	70189070	-	SLC8A3	ENST00000356921;ENST00000381269;ENST00000494208;ENST00000357887;ENST00000216568;ENST00000394330;ENST00000528359;ENST00000534137;ENST00000533541;ENST00000533899	GO:0002244(hematopoietic progenitor cell differentiation);GO:0005432(calcium:sodium antiporter activity);GO:0005516(calmodulin binding);GO:0005737(cytoplasm);GO:0005739(mitochondrion);GO:0005741(mitochondrial outer membrane);GO:0005783(endoplasmic reticulum);GO:0005789(endoplasmic reticulum membrane);GO:0005874(microtubule);GO:0005886(plasma membrane);GO:0005887(integral component of plasma membr…	04020(Calcium signaling pathway);04022(cGMP-PKG signaling pathway);04371(Apelin signaling pathway);04740(Olfactory transduction);04974(Protein digestion and absorption);04974(Protein digestion and absorption)	K05849	NA	solute carrier family 8 member A3 [Source:HGNC Symbol;Acc:HGNC:11070]	protein_coding;nonsense_mediated_decay;processed_transcript	0.0001	0.0001	0.0001	0.0001	0.0001	0.0001	0	0	0	0	0	0
ENSG00000100721	chr14	95709947	95714196	-	TCL1A	ENST00000402399;ENST00000554012;ENST00000556450;ENST00000557043;ENST00000554119;ENST00000555886;ENST00000553467;ENST00000556156;ENST00000555202	GO:0005515(protein binding);GO:0005634(nucleus);GO:0005654(nucleoplasm);GO:0005737(cytoplasm);GO:0005783(endoplasmic reticulum);GO:0005829(cytosol);GO:0007275(multicellular organism development);GO:0008284(positive regulation of cell population proliferation);GO:0010918(positive regulation of mitochondrial membrane potential);GO:0019901(protein kinase binding);GO:0031334(positive regulation of pr…	04151(PI3K-Akt signaling pathway);04151(PI3K-Akt signaling pathway)	K10167	NA	T cell leukemia/lymphoma 1A [Source:HGNC Symbol;Acc:HGNC:11648]	protein_coding;nonsense_mediated_decay;retained_intron	0.0001	0.0001	0.0001	0.0001	0.0001	0.0001	0	0	0	0	0	0
ENSG00000100842	chr14	23356403	23365633	-	EFS	ENST00000429593;ENST00000216733;ENST00000351354	GO:0005515(protein binding);GO:0005737(cytoplasm);GO:0005886(plasma membrane);GO:0005925(focal adhesion);GO:0007155(cell adhesion);GO:0007169(transmembrane receptor protein tyrosine kinase signaling pathway);GO:0016477(cell migration);GO:0017124(SH3 domain binding);GO:0019904(protein domain specific binding);GO:0035556(intracellular signal transduction);GO:0090527(actin filament reorganization);G…	NA	NA	NA	embryonal Fyn-associated substrate [Source:HGNC Symbol;Acc:HGNC:16898]	protein_coding	0.754745	0.838625	0.71379	0.0647222	0.00677925	0.0528963	244	277	224	22	3	20
ENSG00000100884	chr14	24070837	24078100	+	CPNE6	ENST00000537691;ENST00000397016;ENST00000560356;ENST00000558450;ENST00000558995;ENST00000559778;ENST00000560761;ENST00000557889;ENST00000558541;ENST00000558859;ENST00000560092;ENST00000559197;ENST00000560828;ENST00000560884;ENST00000558795;ENST00000559207;ENST00000460657;ENST00000557829;ENST00000560845	GO:0001786(phosphatidylserine binding);GO:0005215(transporter activity);GO:0005509(calcium ion binding);GO:0005515(protein binding);GO:0005544(calcium-dependent phospholipid binding);GO:0005737(cytoplasm);GO:0005768(endosome);GO:0005886(plasma membrane);GO:0006629(lipid metabolic process);GO:0007268(chemical synaptic transmission);GO:0007399(nervous system development);GO:0016020(membrane);GO:001…	NA	NA	NA	copine 6 [Source:HGNC Symbol;Acc:HGNC:2319]	protein_coding;retained_intron;processed_transcript;nonsense_mediated_decay	0.00956105	0.0147724	0.0332368	0.0234723	0.00622395	0.0001	6	9	20	15	4	0
ENSG00000100968	chr14	24365673	24379604	+	NFATC4	ENST00000440487;ENST00000413692;ENST00000554591;ENST00000556957;ENST00000554966;ENST00000555590;ENST00000424781;ENST00000539237;ENST00000556279;ENST00000553469;ENST00000554050;ENST00000554655;ENST00000554903;ENST00000250373;ENST00000554779;ENST00000557028;ENST00000553708;ENST00000557674;ENST00000553879;ENST00000554344;ENST00000554661;ENST00000556169;ENST00000422617;ENST00000557451;ENST00000555453…	GO:0000122(negative regulation of transcription by RNA polymerase II);GO:0000790(nuclear chromatin);GO:0000978(RNA polymerase II cis-regulatory region sequence-specific DNA binding);GO:0000981(DNA-binding transcription factor activity, RNA polymerase II-specific);GO:0001227(DNA-binding transcription repressor activity, RNA polymerase II-specific);GO:0001569(branching involved in blood vessel morp…	04022(cGMP-PKG signaling pathway);04218(Cellular senescence);04310(Wnt signaling pathway);04360(Axon guidance);04625(C-type lectin receptor signaling pathway);04921(Oxytocin signaling pathway);05161(Hepatitis B);05163(Human cytomegalovirus infection);05166(Human T-cell leukemia virus 1 infection);05167(Kaposi sarcoma-associated herpesvirus infection);05170(Human immunodeficiency virus 1 infection…	K17334	NA	nuclear factor of activated T cells 4 [Source:HGNC Symbol;Acc:HGNC:7778]	processed_transcript;protein_coding;retained_intron	0.0001	0.00880774	0.0001	0.0217596	0.0170412	0.00956778	0	8	0	19	15	10
ENSG00000100987	chr20	25070885	25082131	-	VSX1	ENST00000429762;ENST00000409285;ENST00000409958;ENST00000444511;ENST00000376709;ENST00000557285;ENST00000376707	GO:0000790(nuclear chromatin);GO:0000976(transcription regulatory region sequence-specific DNA binding);GO:0000981(DNA-binding transcription factor activity, RNA polymerase II-specific);GO:0003677(DNA binding);GO:0003682(chromatin binding);GO:0003700(DNA-binding transcription factor activity);GO:0005575(cellular_component);GO:0005634(nucleus);GO:0006355(regulation of transcription, DNA-templated)…	NA	K09335	NA	visual system homeobox 1 [Source:HGNC Symbol;Acc:HGNC:12723]	protein_coding;nonsense_mediated_decay;retained_intron	0.0103664	0.0103268	0.0325628	0.0585267	0.0579754	0.0644938	4	4	12	22	22	28
ENSG00000101017	chr20	46118278	46129858	+	CD40	ENST00000620709;ENST00000372285;ENST00000372276;ENST00000466205;ENST00000489304;ENST00000477696;ENST00000461171	GO:0001934(positive regulation of protein phosphorylation);GO:0002376(immune system process);GO:0002768(immune response-regulating cell surface receptor signaling pathway);GO:0003823(antigen binding);GO:0005515(protein binding);GO:0005576(extracellular region);GO:0005615(extracellular space);GO:0005737(cytoplasm);GO:0005886(plasma membrane);GO:0005887(integral component of plasma membrane);GO:000…	04060(Cytokine-cytokine receptor interaction);04064(NF-kappa B signaling pathway);04514(Cell adhesion molecules (CAMs));04620(Toll-like receptor signaling pathway);04672(Intestinal immune network for IgA production);05144(Malaria);05145(Toxoplasmosis);05166(Human T-cell leukemia virus 1 infection);05169(Epstein-Barr virus infection);05202(Transcriptional misregulation in cancer);05310(Asthma);053…	NA	NA	CD40 molecule [Source:HGNC Symbol;Acc:HGNC:11919]	protein_coding;nonsense_mediated_decay;processed_transcript	0.898259	0.678675	0.871433	0.997736	1.01548	1.05874	226	175	214	259	260	306
ENSG00000101074	chr20	44337043	44351238	+	R3HDML	ENST00000217043	GO:0005576(extracellular region);GO:0005615(extracellular space);GO:0010466(negative regulation of peptidase activity);GO:0030414(peptidase inhibitor activity)	NA	NA	NA	R3H domain containing like [Source:HGNC Symbol;Acc:HGNC:16249]	protein_coding	0.001825	0.0001	0.0001	0.0001	0.0001	0.0001	1	0	0	0	0	0
ENSG00000101076	chr20	44355700	44434596	+	HNF4A	ENST00000316673;ENST00000609795;ENST00000457232;ENST00000619550;ENST00000609262;ENST00000316099;ENST00000372920;ENST00000443598;ENST00000415691	GO:0000790(nuclear chromatin);GO:0000976(transcription regulatory region sequence-specific DNA binding);GO:0000977(RNA polymerase II regulatory region sequence-specific DNA binding);GO:0000978(RNA polymerase II cis-regulatory region sequence-specific DNA binding);GO:0000981(DNA-binding transcription factor activity, RNA polymerase II-specific);GO:0001102(RNA polymerase II activating transcription…	04152(AMPK signaling pathway);04950(Maturity onset diabetes of the young);04950(Maturity onset diabetes of the young)	K07292	NA	hepatocyte nuclear factor 4 alpha [Source:HGNC Symbol;Acc:HGNC:5024]	protein_coding;nonsense_mediated_decay	0.0478773	0.0404471	0.020605	0.0174738	0.038064	0.0125813	36	31	15	14	29	11
ENSG00000101098	chr20	44751808	44810546	-	RIMS4	ENST00000372851;ENST00000541604	GO:0005515(protein binding);GO:0006836(neurotransmitter transport);GO:0006887(exocytosis);GO:0016020(membrane);GO:0017137(Rab GTPase binding);GO:0030054(cell junction);GO:0042391(regulation of membrane potential);GO:0044325(ion channel binding);GO:0045202(synapse);GO:0048786(presynaptic active zone);GO:0097060(synaptic membrane);GO:2000300(regulation of synaptic vesicle exocytosis);GO:2000300(reg…	NA	K15299	NA	regulating synaptic membrane exocytosis 4 [Source:HGNC Symbol;Acc:HGNC:16183]	protein_coding	0.0001	0.0001	0.021589	0.0001	0.0001	0.00604265	0	0	12	0	0	4
ENSG00000101134	chr20	54475593	54651169	+	DOK5	ENST00000262593;ENST00000491469;ENST00000395939;ENST00000484860	GO:0005829(cytosol);GO:0007169(transmembrane receptor protein tyrosine kinase signaling pathway);GO:0007411(axon guidance);GO:0030182(neuron differentiation);GO:0043410(positive regulation of MAPK cascade);GO:0051386(regulation of neurotrophin TRK receptor signaling pathway);GO:0051386(regulation of neurotrophin TRK receptor signaling pathway)	NA	NA	NA	docking protein 5 [Source:HGNC Symbol;Acc:HGNC:16173]	protein_coding;processed_transcript	0.0001	0.0001	0.0001	0.0001	0.0001	0.0001	0	0	0	0	0	0
ENSG00000101144	chr20	57168753	57266641	-	BMP7	ENST00000395863;ENST00000395864;ENST00000476877;ENST00000460817;ENST00000450594;ENST00000433911;ENST00000463939;ENST00000524700;ENST00000530870	GO:0001501(skeletal system development);GO:0001503(ossification);GO:0001654(eye development);GO:0001656(metanephros development);GO:0001657(ureteric bud development);GO:0001707(mesoderm formation);GO:0001822(kidney development);GO:0001823(mesonephros development);GO:0001837(epithelial to mesenchymal transition);GO:0003272(endocardial cushion formation);GO:0003344(pericardium morphogenesis);GO:000…	04060(Cytokine-cytokine receptor interaction);04350(TGF-beta signaling pathway);04360(Axon guidance);04390(Hippo signaling pathway);04390(Hippo signaling pathway)	NA	NA	bone morphogenetic protein 7 [Source:HGNC Symbol;Acc:HGNC:1074]	protein_coding;retained_intron;processed_transcript	0.182776	0.174523	0.109417	0.0001	0.0001	0.0001	100	97	60	0	0	0
ENSG00000101180	chr20	62214960	62220278	-	HRH3	ENST00000340177;ENST00000317393;ENST00000611492	GO:0001505(regulation of neurotransmitter levels);GO:0004930(G protein-coupled receptor activity);GO:0004969(histamine receptor activity);GO:0004993(G protein-coupled serotonin receptor activity);GO:0005886(plasma membrane);GO:0005887(integral component of plasma membrane);GO:0007165(signal transduction);GO:0007186(G protein-coupled receptor signaling pathway);GO:0007187(G protein-coupled recepto…	04080(Neuroactive ligand-receptor interaction);04080(Neuroactive ligand-receptor interaction)	K04151	NA	histamine receptor H3 [Source:HGNC Symbol;Acc:HGNC:5184]	protein_coding	0.0001	0.0001	0.0001	0.0001	0.0001	0.0001	0	0	0	0	0	0
ENSG00000101188	chr20	62708836	62762771	+	NTSR1	ENST00000370501;ENST00000482259	GO:0001659(temperature homeostasis);GO:0003085(negative regulation of systemic arterial blood pressure);GO:0003254(regulation of membrane depolarization);GO:0004930(G protein-coupled receptor activity);GO:0005515(protein binding);GO:0005737(cytoplasm);GO:0005739(mitochondrion);GO:0005783(endoplasmic reticulum);GO:0005794(Golgi apparatus);GO:0005886(plasma membrane);GO:0005887(integral component o…	04020(Calcium signaling pathway);04080(Neuroactive ligand-receptor interaction);04080(Neuroactive ligand-receptor interaction)	K04211	NA	neurotensin receptor 1 [Source:HGNC Symbol;Acc:HGNC:8039]	protein_coding;processed_transcript	0.300589	0.139666	0.370809	0.0001	0.0001	0.0157157	127	61	152	0	0	8
ENSG00000101197	chr20	63235883	63240495	+	BIRC7	ENST00000342412;ENST00000217169;ENST00000395306	GO:0002088(lens development in camera-type eye);GO:0004842(ubiquitin-protein transferase activity);GO:0004869(cysteine-type endopeptidase inhibitor activity);GO:0005515(protein binding);GO:0005634(nucleus);GO:0005654(nucleoplasm);GO:0005737(cytoplasm);GO:0005794(Golgi apparatus);GO:0005813(centrosome);GO:0005829(cytosol);GO:0006915(apoptotic process);GO:0007257(activation of JUN kinase activity);…	04120(Ubiquitin mediated proteolysis);04215(Apoptosis - multiple species);05145(Toxoplasmosis);05200(Pathways in cancer);05222(Small cell lung cancer);05222(Small cell lung cancer)	K16061	NA	baculoviral IAP repeat containing 7 [Source:HGNC Symbol;Acc:HGNC:13702]	protein_coding	0.0001	0.0160364	0.0001	0.023722	0.0794777	0.121342	0	3	0	4	14	22
ENSG00000101200	chr20	3082556	3084724	-	AVP	ENST00000380293	GO:0002125(maternal aggressive behavior);GO:0003084(positive regulation of systemic arterial blood pressure);GO:0003091(renal water homeostasis);GO:0004672(protein kinase activity);GO:0005102(signaling receptor binding);GO:0005179(hormone activity);GO:0005184(neuropeptide hormone activity);GO:0005185(neurohypophyseal hormone activity);GO:0005515(protein binding);GO:0005576(extracellular region);G…	04072(Phospholipase D signaling pathway);04080(Neuroactive ligand-receptor interaction);04270(Vascular smooth muscle contraction);04962(Vasopressin-regulated water reabsorption)	NA	NA	arginine vasopressin [Source:HGNC Symbol;Acc:HGNC:894]	protein_coding	0.0001	0.0001	0.0001	0.0001	0.0001	0.0001	0	0	0	0	0	0
ENSG00000101203	chr20	63293186	63330933	+	COL20A1	ENST00000358894;ENST00000479501;ENST00000422202;ENST00000415763;ENST00000455906;ENST00000471582;ENST00000494913;ENST00000496810	GO:0005515(protein binding);GO:0005576(extracellular region);GO:0005581(collagen trimer);GO:0005615(extracellular space);GO:0005788(endoplasmic reticulum lumen);GO:0062023(collagen-containing extracellular matrix);GO:0062023(collagen-containing extracellular matrix)	NA	NA	NA	collagen type XX alpha 1 chain [Source:HGNC Symbol;Acc:HGNC:14670]	protein_coding;retained_intron;processed_transcript	0.0001	0.00338579	0.0001	0.0100265	0.0001	0.0158605	0	4	0	12	0	20
ENSG00000101204	chr20	63343223	63378401	-	CHRNA4	ENST00000370263;ENST00000463705;ENST00000631289;ENST00000498043;ENST00000467563;ENST00000627000;ENST00000630240;ENST00000628665;ENST00000637243;ENST00000636652;ENST00000637628;ENST00000627869;ENST00000675470;ENST00000636481;ENST00000636726;ENST00000626188;ENST00000637443;ENST00000628606;ENST00000475033;ENST00000480012	GO:0001508(action potential);GO:0001666(response to hypoxia);GO:0004888(transmembrane signaling receptor activity);GO:0005216(ion channel activity);GO:0005230(extracellular ligand-gated ion channel activity);GO:0005515(protein binding);GO:0005886(plasma membrane);GO:0005887(integral component of plasma membrane);GO:0005892(acetylcholine-gated channel complex);GO:0006281(DNA repair);GO:0006811(ion…	04080(Neuroactive ligand-receptor interaction);04725(Cholinergic synapse);05033(Nicotine addiction);05033(Nicotine addiction)	K04806	NA	cholinergic receptor nicotinic alpha 4 subunit [Source:HGNC Symbol;Acc:HGNC:1958]	protein_coding;processed_transcript;retained_intron;nonsense_mediated_decay	0.0001	0.0001	0.0001	0.0001	0.000823077	0.0001	0	0	0	0	1	0
ENSG00000101210	chr20	63488013	63499239	-	EEF1A2	ENST00000675519;ENST00000217182;ENST00000298049;ENST00000645586;ENST00000642899;ENST00000645357;ENST00000646335;ENST00000643976	GO:0000166(nucleotide binding);GO:0003746(translation elongation factor activity);GO:0003924(GTPase activity);GO:0005515(protein binding);GO:0005525(GTP binding);GO:0005737(cytoplasm);GO:0005853(eukaryotic translation elongation factor 1 complex);GO:0006412(translation);GO:0006414(translational elongation);GO:0008135(translation factor activity, RNA binding);GO:0010035(response to inorganic subst…	03013(RNA transport);05134(Legionellosis);05134(Legionellosis)	K03231	NA	eukaryotic translation elongation factor 1 alpha 2 [Source:HGNC Symbol;Acc:HGNC:3192]	nonsense_mediated_decay;protein_coding;non_stop_decay;retained_intron	0.0624399	0.122599	0.130662	0.0557921	0.0191396	0.0686868	31	61	62	28	10	39
ENSG00000101265	chr20	4780023	4823608	-	RASSF2	ENST00000478553;ENST00000379400;ENST00000379376	GO:0000775(chromosome, centromeric region);GO:0000776(kinetochore);GO:0000777(condensed chromosome kinetochore);GO:0001501(skeletal system development);GO:0001503(ossification);GO:0004672(protein kinase activity);GO:0005515(protein binding);GO:0005634(nucleus);GO:0005654(nucleoplasm);GO:0005694(chromosome);GO:0005737(cytoplasm);GO:0005794(Golgi apparatus);GO:0005829(cytosol);GO:0005886(plasma mem…	04392(Hippo signaling pathway - multiple species);04392(Hippo signaling pathway - multiple species)	K09851	NA	Ras association domain family member 2 [Source:HGNC Symbol;Acc:HGNC:9883]	processed_transcript;protein_coding	0.0648317	0.0447035	0.0337624	0.00642618	0.0001	0.00579976	37	26	19	4	0	4
ENSG00000101282	chr20	958452	1002311	-	RSPO4	ENST00000217260;ENST00000400634	GO:0005515(protein binding);GO:0005576(extracellular region);GO:0008201(heparin binding);GO:0016055(Wnt signaling pathway);GO:0030177(positive regulation of Wnt signaling pathway);GO:0035878(nail development);GO:0050896(response to stimulus);GO:0050896(response to stimulus)	04310(Wnt signaling pathway);04310(Wnt signaling pathway)	K23099	NA	R-spondin 4 [Source:HGNC Symbol;Acc:HGNC:16175]	protein_coding	0.0001	0.026954	0.0001	0.0001	0.0001	0.0001	0	8	0	0	0	0
ENSG00000101292	chr20	5302040	5314369	-	PROKR2	ENST00000217270	GO:0004930(G protein-coupled receptor activity);GO:0004983(neuropeptide Y receptor activity);GO:0005515(protein binding);GO:0005886(plasma membrane);GO:0005887(integral component of plasma membrane);GO:0007165(signal transduction);GO:0007186(G protein-coupled receptor signaling pathway);GO:0007218(neuropeptide signaling pathway);GO:0007623(circadian rhythm);GO:0016020(membrane);GO:0016021(integra…	NA	K08380	NA	prokineticin receptor 2 [Source:HGNC Symbol;Acc:HGNC:15836]	protein_coding	0.0001	0.0001	0.0001	0.0001	0.0001	0.0001	0	0	0	0	0	0
ENSG00000101306	chr20	31819308	31834689	+	MYLK2	ENST00000375994;ENST00000375985;ENST00000468730	GO:0000166(nucleotide binding);GO:0004672(protein kinase activity);GO:0004674(protein serine/threonine kinase activity);GO:0004683(calmodulin-dependent protein kinase activity);GO:0004687(myosin light chain kinase activity);GO:0005515(protein binding);GO:0005516(calmodulin binding);GO:0005524(ATP binding);GO:0005634(nucleus);GO:0005737(cytoplasm);GO:0006468(protein phosphorylation);GO:0006941(str…	04020(Calcium signaling pathway);04022(cGMP-PKG signaling pathway);04270(Vascular smooth muscle contraction);04371(Apelin signaling pathway);04510(Focal adhesion);04611(Platelet activation);04810(Regulation of actin cytoskeleton);04921(Oxytocin signaling pathway);04971(Gastric acid secretion);04971(Gastric acid secretion)	K00907	EC:2.7.11.18	myosin light chain kinase 2 [Source:HGNC Symbol;Acc:HGNC:16243]	protein_coding;processed_transcript	0.268851	0.252082	0.134479	0.235183	0.150367	0.290737	80	76	39	72	46	99
ENSG00000101307	chr20	1561385	1620009	-	SIRPB1	ENST00000381605;ENST00000381603;ENST00000262929;ENST00000569629;ENST00000563840;ENST00000565076;ENST00000565775;ENST00000565087;ENST00000566055;ENST00000569387;ENST00000565230;ENST00000562014;ENST00000279477;ENST00000568365;ENST00000381596	GO:0005515(protein binding);GO:0005886(plasma membrane);GO:0005887(integral component of plasma membrane);GO:0007165(signal transduction);GO:0007166(cell surface receptor signaling pathway);GO:0009986(cell surface);GO:0016020(membrane);GO:0016021(integral component of membrane);GO:0022409(positive regulation of cell-cell adhesion);GO:0030667(secretory granule membrane);GO:0043312(neutrophil degra…	04380(Osteoclast differentiation);04380(Osteoclast differentiation)	K06551	NA	signal regulatory protein beta 1 [Source:HGNC Symbol;Acc:HGNC:15928]	protein_coding;processed_transcript;nonsense_mediated_decay	0.496499	0.551326	0.719734	0.0429807	0.00690376	0.0001	409	464	574	37	6	0
ENSG00000101323	chr20	7882985	7940458	-	HAO1	ENST00000378789	GO:0001561(fatty acid alpha-oxidation);GO:0003824(catalytic activity);GO:0003973((S)-2-hydroxy-acid oxidase activity);GO:0005777(peroxisome);GO:0005782(peroxisomal matrix);GO:0005829(cytosol);GO:0006625(protein targeting to peroxisome);GO:0006979(response to oxidative stress);GO:0008891(glycolate oxidase activity);GO:0010181(FMN binding);GO:0016491(oxidoreductase activity);GO:0034641(cellular nit…	00630(Glyoxylate and dicarboxylate metabolism);04146(Peroxisome)	K11517	EC:1.1.3.15	hydroxyacid oxidase 1 [Source:HGNC Symbol;Acc:HGNC:4809]	protein_coding	0.0001	0.0001	0.0001	0.0001	0.0001	0.0001	0	0	0	0	0	0
ENSG00000101327	chr20	1978757	1994285	-	PDYN	ENST00000540134;ENST00000539905;ENST00000217305;ENST00000651328;ENST00000650824;ENST00000651882;ENST00000650937;ENST00000651684;ENST00000650874;ENST00000652436;ENST00000651996	GO:0001515(opioid peptide activity);GO:0005576(extracellular region);GO:0005886(plasma membrane);GO:0007186(G protein-coupled receptor signaling pathway);GO:0007218(neuropeptide signaling pathway);GO:0007268(chemical synaptic transmission);GO:0007600(sensory perception);GO:0030425(dendrite);GO:0031628(opioid receptor binding);GO:0043025(neuronal cell body);GO:0043679(axon terminus);GO:0045202(syn…	04080(Neuroactive ligand-receptor interaction);05030(Cocaine addiction);05031(Amphetamine addiction);05034(Alcoholism);05034(Alcoholism)	NA	NA	prodynorphin [Source:HGNC Symbol;Acc:HGNC:8820]	protein_coding	0.0001	0.0001	0.0001	0.0001	0.0001	0.0001	0	0	0	0	0	0
ENSG00000101331	chr20	32010438	32032180	+	CCM2L	ENST00000452892;ENST00000262659	GO:0003209(cardiac atrium morphogenesis);GO:0003222(ventricular trabecula myocardium morphogenesis);GO:0003674(molecular_function);GO:0005515(protein binding);GO:0005575(cellular_component);GO:0008150(biological_process);GO:0032091(negative regulation of protein binding);GO:0034111(negative regulation of homotypic cell-cell adhesion);GO:0042060(wound healing);GO:0055017(cardiac muscle tissue grow…	NA	NA	NA	CCM2 like scaffold protein [Source:HGNC Symbol;Acc:HGNC:16153]	protein_coding	0.025262	0.103115	0.04427	0.028295	0.028717	0.052468	7	28	12	8	8	16
ENSG00000101333	chr20	9068763	9481242	+	PLCB4	ENST00000407043;ENST00000441846;ENST00000378473;ENST00000437503;ENST00000416836;ENST00000278655;ENST00000414679;ENST00000378493;ENST00000378501;ENST00000492632;ENST00000464199;ENST00000473151;ENST00000482123	GO:0004435(phosphatidylinositol phospholipase C activity);GO:0004629(phospholipase C activity);GO:0005509(calcium ion binding);GO:0005515(protein binding);GO:0005634(nucleus);GO:0005790(smooth endoplasmic reticulum);GO:0005829(cytosol);GO:0006629(lipid metabolic process);GO:0007165(signal transduction);GO:0007186(G protein-coupled receptor signaling pathway);GO:0008081(phosphoric diester hydrolas…	00562(Inositol phosphate metabolism);04015(Rap1 signaling pathway);04020(Calcium signaling pathway);04022(cGMP-PKG signaling pathway);04062(Chemokine signaling pathway);04070(Phosphatidylinositol signaling system);04071(Sphingolipid signaling pathway);04072(Phospholipase D signaling pathway);04261(Adrenergic signaling in cardiomyocytes);04270(Vascular smooth muscle contraction);04310(Wnt signalin…	K05858	EC:3.1.4.11	phospholipase C beta 4 [Source:HGNC Symbol;Acc:HGNC:9059]	protein_coding;processed_transcript	0.0383237	0.0359	0.0692977	0.0102044	0.0107784	0.00480927	27	26	47	8	8	4
ENSG00000101336	chr20	32052197	32101856	+	HCK	ENST00000375862;ENST00000486475;ENST00000629881;ENST00000375852;ENST00000262651;ENST00000520553;ENST00000518730;ENST00000470092	GO:0000166(nucleotide binding);GO:0001784(phosphotyrosine residue binding);GO:0002376(immune system process);GO:0002522(leukocyte migration involved in immune response);GO:0002758(innate immune response-activating signal transduction);GO:0004672(protein kinase activity);GO:0004713(protein tyrosine kinase activity);GO:0004715(non-membrane spanning protein tyrosine kinase activity);GO:0005102(signa…	04062(Chemokine signaling pathway);04666(Fc gamma R-mediated phagocytosis);05167(Kaposi sarcoma-associated herpesvirus infection);05167(Kaposi sarcoma-associated herpesvirus infection)	K08893	EC:2.7.10.2	HCK proto-oncogene, Src family tyrosine kinase [Source:HGNC Symbol;Acc:HGNC:4840]	protein_coding;nonsense_mediated_decay;retained_intron	0.0001	0.0001	0.0001	0.0001	0.0001	0.0001	0	0	0	0	0	0
ENSG00000101349	chr20	9537389	9838867	-	PAK5	ENST00000378423;ENST00000353224;ENST00000378429	GO:0000166(nucleotide binding);GO:0001558(regulation of cell growth);GO:0004672(protein kinase activity);GO:0004674(protein serine/threonine kinase activity);GO:0005515(protein binding);GO:0005524(ATP binding);GO:0005634(nucleus);GO:0005654(nucleoplasm);GO:0005737(cytoplasm);GO:0005739(mitochondrion);GO:0006468(protein phosphorylation);GO:0006915(apoptotic process);GO:0007010(cytoskeleton organiz…	04012(ErbB signaling pathway);04014(Ras signaling pathway);04360(Axon guidance);04510(Focal adhesion);04660(T cell receptor signaling pathway);04810(Regulation of actin cytoskeleton);05170(Human immunodeficiency virus 1 infection);05211(Renal cell carcinoma);05211(Renal cell carcinoma)	K05736	EC:2.7.11.1	p21 (RAC1) activated kinase 5 [Source:HGNC Symbol;Acc:HGNC:15916]	protein_coding	0.0001	0.0001	0.0001	0.0001	0.0001	0.0001	0	0	0	0	0	0
ENSG00000101405	chr20	3071620	3072517	+	OXT	ENST00000217386	GO:0001975(response to amphetamine);GO:0002027(regulation of heart rate);GO:0002125(maternal aggressive behavior);GO:0005179(hormone activity);GO:0005184(neuropeptide hormone activity);GO:0005185(neurohypophyseal hormone activity);GO:0005515(protein binding);GO:0005576(extracellular region);GO:0005615(extracellular space);GO:0005737(cytoplasm);GO:0007165(signal transduction);GO:0007186(G protein-…	04024(cAMP signaling pathway);04080(Neuroactive ligand-receptor interaction);04921(Oxytocin signaling pathway)	K05243	NA	oxytocin/neurophysin I prepropeptide [Source:HGNC Symbol;Acc:HGNC:8528]	protein_coding	0.0001	0.0001	0.0001	0.0001	0.0001	0.0001	0	0	0	0	0	0
ENSG00000101425	chr20	38304150	38337505	+	BPI	ENST00000262865;ENST00000642449;ENST00000417318;ENST00000489102;ENST00000489039;ENST00000490381	GO:0001530(lipopolysaccharide binding);GO:0005576(extracellular region);GO:0005615(extracellular space);GO:0005737(cytoplasm);GO:0006955(immune response);GO:0008289(lipid binding);GO:0016020(membrane);GO:0019730(antimicrobial humoral response);GO:0031663(lipopolysaccharide-mediated signaling pathway);GO:0032715(negative regulation of interleukin-6 production);GO:0032717(negative regulation of int…	NA	NA	NA	bactericidal permeability increasing protein [Source:HGNC Symbol;Acc:HGNC:1095]	protein_coding;nonsense_mediated_decay;processed_transcript	0.0001	0.00446766	0.0001	0.0001	0.0001	0.0001	0	2	0	0	0	0
ENSG00000101435	chr20	23564732	23568484	-	CST9L	ENST00000376979	GO:0004869(cysteine-type endopeptidase inhibitor activity);GO:0005515(protein binding);GO:0005576(extracellular region);GO:0005615(extracellular space);GO:0010466(negative regulation of peptidase activity);GO:0010951(negative regulation of endopeptidase activity);GO:0019730(antimicrobial humoral response);GO:0030414(peptidase inhibitor activity)	NA	K13905	NA	cystatin 9 like [Source:HGNC Symbol;Acc:HGNC:16233]	protein_coding	0.0001	0.0001	0.0001	0.0001	0.0001	0.0001	0	0	0	0	0	0
ENSG00000101438	chr20	38724486	38729372	+	SLC32A1	ENST00000217420	GO:0003333(amino acid transmembrane transport);GO:0005886(plasma membrane);GO:0006811(ion transport);GO:0006836(neurotransmitter transport);GO:0007269(neurotransmitter secretion);GO:0007568(aging);GO:0008021(synaptic vesicle);GO:0015171(amino acid transmembrane transporter activity);GO:0015187(glycine transmembrane transporter activity);GO:0015495(gamma-aminobutyric acid:proton symporter activity…	04721(Synaptic vesicle cycle);04723(Retrograde endocannabinoid signaling);04727(GABAergic synapse);05032(Morphine addiction);05033(Nicotine addiction)	K15015	NA	solute carrier family 32 member 1 [Source:HGNC Symbol;Acc:HGNC:11018]	protein_coding	0.0001	0.0001	0.0001	0.0001	0.043903	0.0001	0	0	0	0	12	0
ENSG00000101446	chr20	45512461	45515622	-	SPINT3	ENST00000217428	GO:0004867(serine-type endopeptidase inhibitor activity);GO:0005576(extracellular region);GO:0010466(negative regulation of peptidase activity);GO:0010951(negative regulation of endopeptidase activity);GO:0030414(peptidase inhibitor activity);GO:0030512(negative regulation of transforming growth factor beta receptor signaling pathway);GO:0048019(receptor antagonist activity);GO:0050431(transformi…	NA	NA	NA	serine peptidase inhibitor, Kunitz type 3 [Source:HGNC Symbol;Acc:HGNC:11248]	protein_coding	0.0001	0.0001	0.0001	0.0001	0.0001	0.16781	0	0	0	0	0	10
ENSG00000101448	chr20	45540626	45547752	-	EPPIN	ENST00000354280;ENST00000409554;ENST00000336443;ENST00000496898	GO:0004867(serine-type endopeptidase inhibitor activity);GO:0005515(protein binding);GO:0005576(extracellular region);GO:0005615(extracellular space);GO:0009986(cell surface);GO:0010466(negative regulation of peptidase activity);GO:0010951(negative regulation of endopeptidase activity);GO:0019730(antimicrobial humoral response);GO:0030414(peptidase inhibitor activity);GO:0032991(protein-containin…	NA	NA	NA	epididymal peptidase inhibitor [Source:HGNC Symbol;Acc:HGNC:15932]	protein_coding;retained_intron	0.0138515	0.0059566	0.0125212	0.022824	0.0001	0.0121691	9	4	8	15	0	9
ENSG00000101463	chr20	24469629	24666616	+	SYNDIG1	ENST00000376862;ENST00000482637	GO:0005515(protein binding);GO:0005768(endosome);GO:0005886(plasma membrane);GO:0005887(integral component of plasma membrane);GO:0006886(intracellular protein transport);GO:0014069(postsynaptic density);GO:0016020(membrane);GO:0016021(integral component of membrane);GO:0030054(cell junction);GO:0030425(dendrite);GO:0030672(synaptic vesicle membrane);GO:0031901(early endosome membrane);GO:0035254…	NA	NA	NA	synapse differentiation inducing 1 [Source:HGNC Symbol;Acc:HGNC:15885]	protein_coding;processed_transcript	0.0001	0.0001	0.0001	0.0001	0.0001	0.0001	0	0	0	0	0	0
ENSG00000101489	chr18	37243040	37565827	-	CELF4	ENST00000420428;ENST00000586009;ENST00000588591;ENST00000334919;ENST00000591287;ENST00000590112;ENST00000590011;ENST00000601019;ENST00000361795;ENST00000603232;ENST00000587911;ENST00000591282;ENST00000593271;ENST00000589386;ENST00000588597;ENST00000587657;ENST00000591421;ENST00000587074;ENST00000601392;ENST00000587819;ENST00000589229;ENST00000587924;ENST00000587449	GO:0000380(alternative mRNA splicing, via spliceosome);GO:0000381(regulation of alternative mRNA splicing, via spliceosome);GO:0000900(translation repressor activity, mRNA regulatory element binding);GO:0003676(nucleic acid binding);GO:0003723(RNA binding);GO:0003729(mRNA binding);GO:0005634(nucleus);GO:0005654(nucleoplasm);GO:0005737(cytoplasm);GO:0006376(mRNA splice site selection);GO:0006397(m…	NA	K13207	NA	CUGBP Elav-like family member 4 [Source:HGNC Symbol;Acc:HGNC:14015]	protein_coding;nonsense_mediated_decay;processed_transcript;retained_intron	0.0071736	0.00587093	0.015286	0.0001	0.0001	0.0001	5	4	10	0	0	0
ENSG00000101542	chr18	61333430	61555779	+	CDH20	ENST00000262717;ENST00000538374;ENST00000536675;ENST00000587582	GO:0000902(cell morphogenesis);GO:0005509(calcium ion binding);GO:0005886(plasma membrane);GO:0005912(adherens junction);GO:0007043(cell-cell junction assembly);GO:0007155(cell adhesion);GO:0007156(homophilic cell adhesion via plasma membrane adhesion molecules);GO:0016020(membrane);GO:0016021(integral component of membrane);GO:0016339(calcium-dependent cell-cell adhesion via plasma membrane cell…	NA	NA	NA	cadherin 20 [Source:HGNC Symbol;Acc:HGNC:1760]	protein_coding;retained_intron	0.00956773	0.0235958	0.0228307	0.0001	0.0001	0.0001	5	11	10	0	0	0
ENSG00000101638	chr18	46667821	46757053	-	ST8SIA5	ENST00000538168;ENST00000315087;ENST00000590497;ENST00000536490;ENST00000587428;ENST00000589088;ENST00000591375;ENST00000588155;ENST00000590488	GO:0000139(Golgi membrane);GO:0003828(alpha-N-acetylneuraminate alpha-2,8-sialyltransferase activity);GO:0005515(protein binding);GO:0005794(Golgi apparatus);GO:0005975(carbohydrate metabolic process);GO:0006486(protein glycosylation);GO:0006491(N-glycan processing);GO:0006688(glycosphingolipid biosynthetic process);GO:0008373(sialyltransferase activity);GO:0009311(oligosaccharide metabolic proce…	00604(Glycosphingolipid biosynthesis - ganglio series);00604(Glycosphingolipid biosynthesis - ganglio series)	K03369	EC:2.4.99.-	ST8 alpha-N-acetyl-neuraminide alpha-2,8-sialyltransferase 5 [Source:HGNC Symbol;Acc:HGNC:17827]	protein_coding;processed_transcript;retained_intron;nonsense_mediated_decay	0.0205046	0.0140868	0.0001	0.00904548	0.00714339	0.0001	32	23	0	16	12	0
ENSG00000101746	chr18	33851100	34224910	-	NOL4	ENST00000261592;ENST00000535384;ENST00000586314;ENST00000589544;ENST00000538587;ENST00000590712;ENST00000586553;ENST00000588280;ENST00000591917;ENST00000587971;ENST00000587953;ENST00000586309;ENST00000590846;ENST00000588355	GO:0003723(RNA binding);GO:0005634(nucleus);GO:0005730(nucleolus);GO:0005730(nucleolus)	NA	NA	NA	nucleolar protein 4 [Source:HGNC Symbol;Acc:HGNC:7870]	protein_coding;nonsense_mediated_decay;processed_transcript	0.0001	0.0001	0.0001	0.0001	0.0001	0.0001	0	0	0	0	0	0
ENSG00000101751	chr18	54269404	54321266	+	POLI	ENST00000579534;ENST00000406285;ENST00000577612;ENST00000579434;ENST00000583136;ENST00000577971;ENST00000217800;ENST00000580880;ENST00000580905;ENST00000581950;ENST00000585023;ENST00000579823;ENST00000577361;ENST00000583576;ENST00000582366;ENST00000577727	GO:0003677(DNA binding);GO:0003684(damaged DNA binding);GO:0003887(DNA-directed DNA polymerase activity);GO:0005515(protein binding);GO:0005622(intracellular);GO:0005634(nucleus);GO:0005654(nucleoplasm);GO:0006260(DNA replication);GO:0006281(DNA repair);GO:0006974(cellular response to DNA damage stimulus);GO:0016607(nuclear speck);GO:0016740(transferase activity);GO:0016779(nucleotidyltransferase…	03460(Fanconi anemia pathway);03460(Fanconi anemia pathway)	K03510	EC:2.7.7.7	DNA polymerase iota [Source:HGNC Symbol;Acc:HGNC:9182]	protein_coding;retained_intron;processed_transcript;nonsense_mediated_decay	0.667929	0.923535	0.96041	0.955902	0.900179	0.746254	633	890	881	931	864	806
ENSG00000101812	X	104039916	104042454	+	H2BW2	ENST00000675318;ENST00000355016;ENST00000598335;ENST00000417637	GO:0000786(nucleosome);GO:0003677(DNA binding);GO:0005634(nucleus);GO:0005694(chromosome);GO:0006334(nucleosome assembly);GO:0046982(protein heterodimerization activity);GO:0046982(protein heterodimerization activity)	05034(Alcoholism);05203(Viral carcinogenesis);05322(Systemic lupus erythematosus);05322(Systemic lupus erythematosus)	K11252	NA	H2B.W histone 2 [Source:HGNC Symbol;Acc:HGNC:27867]	protein_coding	0.0001	0.0001	0.0001	0.0001	0.0192019	0.0001	0	0	0	0	6	0
ENSG00000101825	X	3308565	3346652	-	MXRA5	ENST00000217939	GO:0005201(extracellular matrix structural constituent);GO:0005515(protein binding);GO:0005576(extracellular region);GO:0062023(collagen-containing extracellular matrix);GO:0070062(extracellular exosome);GO:0071559(response to transforming growth factor beta)	NA	NA	NA	matrix remodeling associated 5 [Source:HGNC Symbol;Acc:HGNC:7539]	protein_coding	0.21482	0.203054	0.158857	0.014749	0.0001	0.006745	210	202	150	15	0	8
[truncated: 60,866 more rows]
