# Supplementary material for: PLA2G16 expression predicts prognosis and gemcitabine sensitivity in patients with pancreatic cancer
Source: PeerJ. 2025 May 30;13:e19517. doi: 10.7717/peerj.19517 (PMC12129006; doi:10.7717/peerj.19517)
Supplement: Supplemental Information 5 — PZF/PZFX files must be opened using GraphPad Prism. [file peerj-13-19517-s005.zip › FIG _3B-I/FIG 3C/PANC-1(Self sequencing results)/FPKM_ANNO.xlsx]

## Sheet: FPKM_anno
id	Panc_1_1	Panc_1_2	Panc_1_3	Panc_1_DTP_1	Panc_1_DTP_2	Panc_1_DTP_3	Panc_1_GR_1	Panc_1_GR_2	Panc_1_GR_3	gene_Dbxref	coding_type	pathway	pathway_description	GO_ID	GO_term	wiki_ID	wiki_term	Reactome_ID	Reactome_term
A1BG	0.0152805	0.0308151	0.107465	0.114721	0.0919173	0.170209	0.0857546	0.0701521	0.184792	1	protein_coding			GO:0003674,GO:0005576,GO:0005615,GO:0005886,GO:0008150,GO:0031093,GO:0034774,GO:0062023,GO:0070062,GO:0072562,GO:1904813	molecular_function|extracellular region|extracellular space|plasma membrane|biological_process|platelet alpha granule lumen|secretory granule lumen|collagen-containing extracellular matrix|extracellular exosome|blood microparticle|ficolin-1-rich granule lumen			R-HSA-109582,R-HSA-114608,R-HSA-168249,R-HSA-168256,R-HSA-6798695,R-HSA-76002,R-HSA-76005	Hemostasis|Platelet degranulation |Innate Immune System|Immune System|Neutrophil degranulation|Platelet activation, signaling and aggregation|Response to elevated platelet cytosolic Ca2+
A1BG-AS1	0.533771	0.318032	0.341265	0.437167	0.693242	1.00732	0.730316	0.37129	0.476793	503538	non_coding
A2M	6.79412	5.33819	7.74801	1.14092	1.20203	0.434682	0.951519	1.00171	1.11878	2	protein_coding	hsa04610	Complement and coagulation cascades	GO:0001553,GO:0001869,GO:0002020,GO:0002438,GO:0004866,GO:0004867,GO:0005102,GO:0005515,GO:0005576,GO:0005615,GO:0006953,GO:0007584,GO:0010037,GO:0019838,GO:0019899,GO:0019959,GO:0019966,GO:0031093,GO:0034695,GO:0042802,GO:0043120,GO:0048306,GO:0048403,GO:0048406,GO:0048863,GO:0051384,GO:0062023,GO:0070062,GO:0072562,GO:1990402	luteinization|negative regulation of complement activation, lectin pathway|protease binding|acute inflammatory response to antigenic stimulus|endopeptidase inhibitor activity|serine-type endopeptidase inhibitor activity|signaling receptor binding|protein binding|extracellular region|extracellular space|acute-phase response|response to nutrient|response to carbon dioxide|growth factor binding|enzy…			R-HSA-109582,R-HSA-114608,R-HSA-140837,R-HSA-140877,R-HSA-1474228,R-HSA-1474244,R-HSA-174824,R-HSA-382551,R-HSA-76002,R-HSA-76005,R-HSA-8963896,R-HSA-8963898	Hemostasis|Platelet degranulation |Intrinsic Pathway of Fibrin Clot Formation|Formation of Fibrin Clot (Clotting Cascade)|Degradation of the extracellular matrix|Extracellular matrix organization|Plasma lipoprotein assembly, remodeling, and clearance|Transport of small molecules|Platelet activation, signaling and aggregation|Response to elevated platelet cytosolic Ca2+|HDL assembly|Plasma lipopro…
A2M-AS1	1.84246	2.50346	1.81724	0.899676	0.518107	1.0125	0.435606	0.618924	0.679311	144571	non_coding
A2ML1	0	0	0	0.00439818	0	0.00444922	0	0	0	144568	protein_coding			GO:0004867,GO:0005615,GO:0030414,GO:0052548,GO:0070062	serine-type endopeptidase inhibitor activity|extracellular space|peptidase inhibitor activity|regulation of endopeptidase activity|extracellular exosome
A3GALT2	0.0252584	0	0	0	0	0	0	0	0	127550	protein_coding	hsa00603	Glycosphingolipid biosynthesis - globo and isoglobo series	GO:0001962,GO:0005794,GO:0005975,GO:0006688,GO:0016757,GO:0030259,GO:0031982,GO:0032580,GO:0046872,GO:0047276	alpha-1,3-galactosyltransferase activity|Golgi apparatus|carbohydrate metabolic process|glycosphingolipid biosynthetic process|glycosyltransferase activity|lipid glycosylation|vesicle|Golgi cisterna membrane|metal ion binding|N-acetyllactosaminide 3-alpha-galactosyltransferase activity	WP5194,WP5292,WP1423	Synthesis of ceramides and 1-deoxyceramides|Glycosphingolipid metabolism|Ganglio sphingolipid metabolism
A4GALT	6.30124	5.01677	6.19472	3.08961	3.71608	9.03714	3.46935	3.32338	3.74261	53947	protein_coding	hsa00601,hsa00603	Glycosphingolipid biosynthesis - lacto and neolacto series|Glycosphingolipid biosynthesis - globo and isoglobo series	GO:0000139,GO:0001576,GO:0006493,GO:0006688,GO:0007009,GO:0008375,GO:0008378,GO:0015643,GO:0016020,GO:0050512	Golgi membrane|globoside biosynthetic process|protein O-linked glycosylation|glycosphingolipid biosynthetic process|plasma membrane organization|acetylglucosaminyltransferase activity|galactosyltransferase activity|toxic substance binding|membrane|lactosylceramide 4-alpha-galactosyltransferase activity	WP5194,WP5292	Synthesis of ceramides and 1-deoxyceramides|Glycosphingolipid metabolism
AAAS	32.5873	27.1181	30.7732	20.1255	22.0913	30.0183	21.1662	19.5906	19.4077	8086	protein_coding	hsa03013	Nucleocytoplasmic transport	GO:0000922,GO:0001578,GO:0003674,GO:0005515,GO:0005634,GO:0005635,GO:0005643,GO:0005654,GO:0005813,GO:0005829,GO:0006913,GO:0007612,GO:0009566,GO:0015031,GO:0016020,GO:0031965,GO:0046822,GO:0051028,GO:0072686,GO:0090307	spindle pole|microtubule bundle formation|molecular_function|protein binding|nucleus|nuclear envelope|nuclear pore|nucleoplasm|centrosome|cytosol|nucleocytoplasmic transport|learning|fertilization|protein transport|membrane|nuclear membrane|regulation of nucleocytoplasmic transport|mRNA transport|mitotic spindle|mitotic spindle assembly	WP3998	Prader-Willi and Angelman syndrome	R-HSA-1169408,R-HSA-1169410,R-HSA-1280215,R-HSA-1430728,R-HSA-159227,R-HSA-159230,R-HSA-159231,R-HSA-159234,R-HSA-159236,R-HSA-162582,R-HSA-162587,R-HSA-162599,R-HSA-162906,R-HSA-162906,R-HSA-162909,R-HSA-162909,R-HSA-1640170,R-HSA-1643685,R-HSA-1643685,R-HSA-165054,R-HSA-168255,R-HSA-168256,R-HSA-168271,R-HSA-168273,R-HSA-168274,R-HSA-168276,R-HSA-168325,R-HSA-168333,R-HSA-170822,R-HSA-176033,R-…	ISG15 antiviral mechanism|Antiviral mechanism by IFN-stimulated genes|Cytokine Signaling in Immune system|Metabolism|Transport of the SLBP independent Mature mRNA|Transport of the SLBP Dependant Mature mRNA|Transport of Mature mRNA Derived from an Intronless Transcript|Transport of Mature mRNAs Derived from Intronless Transcripts|Transport of Mature mRNA derived from an Intron-Containing Transcri…
AACS	15.7954	11.2561	15.2568	9.66003	10.0696	14.9162	9.57103	8.38026	9.46069	65985	protein_coding	hsa00650,hsa00280	Butanoate metabolism|Valine, leucine and isoleucine degradation	GO:0005515,GO:0005524,GO:0005829,GO:0006631,GO:0030729,GO:0032024,GO:0046951	protein binding|ATP binding|cytosol|fatty acid metabolic process|acetoacetate-CoA ligase activity|positive regulation of insulin secretion|ketone body biosynthetic process			R-HSA-1430728,R-HSA-556833,R-HSA-74182,R-HSA-77111	Metabolism|Metabolism of lipids|Ketone body metabolism|Synthesis of Ketone Bodies
AADAC	0	0	0	0	0	0.0156588	0	0	0	13	protein_coding			GO:0003824,GO:0004806,GO:0005515,GO:0005789,GO:0006629,GO:0006805,GO:0010898,GO:0016298,GO:0017171,GO:0019213	catalytic activity|triglyceride lipase activity|protein binding|endoplasmic reticulum membrane|lipid metabolic process|xenobiotic metabolic process|positive regulation of triglyceride catabolic process|lipase activity|serine hydrolase activity|deacetylase activity			R-HSA-1430728,R-HSA-211859,R-HSA-211945	Metabolism|Biological oxidations|Phase I - Functionalization of compounds
AADACL2	0	0	0	0.00967665	0.00484575	0	0	0	0	344752	protein_coding			GO:0005576,GO:0016020,GO:0052689	extracellular region|membrane|carboxylic ester hydrolase activity
AADACL2-AS1	0	0	0	0.0335048	0	0	0.0341524	0.0341471	0	101928142	non_coding
AADACL3	0	0.00642519	0	0	0	0.0193582	0.013004	0	0.00642176	126767	protein_coding			GO:0016020,GO:0052689	membrane|carboxylic ester hydrolase activity
AADACL4	0.0102092	0	0	0	0	0	0	0	0	343066	protein_coding			GO:0016020,GO:0052689	membrane|carboxylic ester hydrolase activity
AADAT	1.65703	2.50621	2.09835	3.00643	3.06296	2.23729	2.96767	3.40746	2.62664	51166	protein_coding	hsa00310,hsa00380	Lysine degradation|Tryptophan metabolism	GO:0005759,GO:0006103,GO:0006536,GO:0009058,GO:0016212,GO:0030170,GO:0033512,GO:0042803,GO:0047315,GO:0047536,GO:0047958,GO:0050094,GO:0070189,GO:0097052,GO:1901605	mitochondrial matrix|2-oxoglutarate metabolic process|glutamate metabolic process|biosynthetic process|kynurenine-oxoglutarate transaminase activity|pyridoxal phosphate binding|L-lysine catabolic process to acetyl-CoA via saccharopine|protein homodimerization activity|kynurenine-glyoxylate transaminase activity|2-aminoadipate transaminase activity|glycine:2-oxoglutarate aminotransferase activity|…	WP465,WP5044,WP5355,WP4210,WP5414	Tryptophan metabolism|Kynurenine pathway and links to cell senescence|Metabolic Epileptic Disorders|Tryptophan catabolism leading to NAD+ production|IDO metabolic pathway	R-HSA-1430728,R-HSA-71064,R-HSA-71240,R-HSA-71291	Metabolism|Lysine catabolism|Tryptophan catabolism|Metabolism of amino acids and derivatives
AAGAB	20.638	20.1979	21.043	18.8165	20.7327	22.2614	19.0592	20.4078	20.1872	79719	protein_coding			GO:0005515,GO:0005737,GO:0005829,GO:0015031,GO:0016607	protein binding|cytoplasm|cytosol|protein transport|nuclear speck
AAK1	1.36177	1.44205	1.47859	1.5881	1.48524	1.56696	1.71974	1.90389	1.78221	22848	protein_coding			GO:0004674,GO:0005112,GO:0005515,GO:0005524,GO:0005829,GO:0005886,GO:0005905,GO:0006468,GO:0030136,GO:0031252,GO:0032880,GO:0035612,GO:0043195,GO:0043231,GO:0045747,GO:0050821,GO:0061024,GO:0106310,GO:0140238,GO:2000369	protein serine/threonine kinase activity|Notch binding|protein binding|ATP binding|cytosol|plasma membrane|clathrin-coated pit|protein phosphorylation|clathrin-coated vesicle|cell leading edge|regulation of protein localization|AP-2 adaptor complex binding|terminal bouton|intracellular membrane-bounded organelle|positive regulation of Notch signaling pathway|protein stabilization|membrane organiz…	WP5323	Fatty Acids and Lipoproteins Transport in Hepatocytes	R-HSA-199991,R-HSA-5653656,R-HSA-8856825,R-HSA-8856828	Membrane Trafficking|Vesicle-mediated transport|Cargo recognition for clathrin-mediated endocytosis|Clathrin-mediated endocytosis
AAMDC	1.084	0.776198	1.06541	0.955367	1.19309	1.44769	1.04998	0.917587	1.02119	28971	protein_coding			GO:0005515,GO:0005737,GO:0045600	protein binding|cytoplasm|positive regulation of fat cell differentiation
AAMP	27.7467	21.519	26.103	28.0846	29.5748	36.9323	27.2072	26.7429	27.0403	14	protein_coding			GO:0001525,GO:0005515,GO:0005829,GO:0005886,GO:0008201,GO:0009986,GO:0010595,GO:0014909,GO:0015630,GO:0030154,GO:0045171	angiogenesis|protein binding|cytosol|plasma membrane|heparin binding|cell surface|positive regulation of endothelial cell migration|smooth muscle cell migration|microtubule cytoskeleton|cell differentiation|intercellular bridge	WP1433	Nucleotide-binding oligomerization domain (NOD) pathway	R-HSA-109582,R-HSA-162582,R-HSA-168249,R-HSA-168256,R-HSA-168638,R-HSA-168643,R-HSA-177929,R-HSA-194138,R-HSA-392518,R-HSA-428930,R-HSA-76002,R-HSA-9006934	Hemostasis|Signal Transduction|Innate Immune System|Immune System|NOD1/2 Signaling Pathway|Nucleotide-binding domain, leucine rich repeat containing receptor (NLR) signaling pathways|Signaling by EGFR|Signaling by VEGF|Signal amplification|Thromboxane signalling through TP receptor|Platelet activation, signaling and aggregation|Signaling by Receptor Tyrosine Kinases
AANAT	0.015405	0.0155331	0.00515909	0.0257012	0	0.0259994	0.0104792	0	0	15	protein_coding	hsa00380	Tryptophan metabolism	GO:0004059,GO:0004060,GO:0005515,GO:0005737,GO:0005829,GO:0006474,GO:0007623,GO:0009416,GO:0009648,GO:0010043,GO:0030187,GO:0032868,GO:0034097,GO:0034695,GO:0046219,GO:0046688,GO:0048471,GO:0051412,GO:0051592,GO:0071320,GO:0071889	aralkylamine N-acetyltransferase activity|arylamine N-acetyltransferase activity|protein binding|cytoplasm|cytosol|N-terminal protein amino acid acetylation|circadian rhythm|response to light stimulus|photoperiodism|response to zinc ion|melatonin biosynthetic process|response to insulin|response to cytokine|response to prostaglandin E|indolalkylamine biosynthetic process|response to copper ion|pe…	WP465,WP4156,WP3594,WP3298,WP550	Tryptophan metabolism|Biosynthesis and regeneration of tetrahydrobiopterin and catabolism of phenylalanine|Circadian rhythm genes|Melatonin metabolism and effects|Biogenic amine synthesis	R-HSA-1430728,R-HSA-209776,R-HSA-209931,R-HSA-71291	Metabolism|Metabolism of amine-derived hormones|Serotonin and melatonin biosynthesis|Metabolism of amino acids and derivatives
AAR2	12.4627	10.8049	12.2449	12.945	12.8594	13.7995	12.4442	12.3103	12.8856	25980	protein_coding			GO:0000244,GO:0005515,GO:0005681,GO:0005682	spliceosomal tri-snRNP complex assembly|protein binding|spliceosomal complex|U5 snRNP	WP4352	Ciliary landscape
AARD	0	0	0.0113315	0.0112901	0.0339224	0.0456846	0.0575417	0.0115066	0.0227326	441376	protein_coding			GO:0005515	protein binding
AARS1	125.084	100.35	125.883	189.406	201.469	78.6269	198.252	188.926	188.835	16	protein_coding	hsa00970	Aminoacyl-tRNA biosynthesis	GO:0000049,GO:0002161,GO:0002196,GO:0004813,GO:0005524,GO:0005737,GO:0005739,GO:0005829,GO:0006400,GO:0006418,GO:0006419,GO:0008033,GO:0008270,GO:0016020,GO:0016597,GO:0021680,GO:0043524,GO:0050885,GO:0051402,GO:0070062,GO:0106074,GO:0140018	tRNA binding|aminoacyl-tRNA editing activity|Ser-tRNA(Ala) hydrolase activity|alanine-tRNA ligase activity|ATP binding|cytoplasm|mitochondrion|cytosol|tRNA modification|tRNA aminoacylation for protein translation|alanyl-tRNA aminoacylation|tRNA processing|zinc ion binding|membrane|amino acid binding|cerebellar Purkinje cell layer development|negative regulation of neuron apoptotic process|neuromu…	WP4754	IL-18 signaling pathway	R-HSA-379716,R-HSA-379724,R-HSA-392499,R-HSA-72766	Cytosolic tRNA aminoacylation|tRNA Aminoacylation|Metabolism of proteins|Translation
AARS2	7.33319	5.69688	7.47542	6.09524	6.65733	7.69758	6.28275	5.82882	5.86102	57505	protein_coding	hsa00970	Aminoacyl-tRNA biosynthesis	GO:0000049,GO:0002161,GO:0004813,GO:0005515,GO:0005524,GO:0005739,GO:0006419,GO:0008270,GO:0070143,GO:0106074	tRNA binding|aminoacyl-tRNA editing activity|alanine-tRNA ligase activity|protein binding|ATP binding|mitochondrion|alanyl-tRNA aminoacylation|zinc ion binding|mitochondrial alanyl-tRNA aminoacylation|aminoacyl-tRNA metabolism involved in translational fidelity	WP5316	Primary ovarian insufficiency	R-HSA-379724,R-HSA-379726,R-HSA-392499,R-HSA-72766	tRNA Aminoacylation|Mitochondrial tRNA aminoacylation|Metabolism of proteins|Translation
AARSD1	0	0	0	0	0	0.0198226	0.019974	0	0	80755	protein_coding			GO:0002196,GO:0003674,GO:0003676,GO:0004813,GO:0005524,GO:0005634,GO:0005737,GO:0006419,GO:0006450,GO:0008150,GO:0046872,GO:0106074	Ser-tRNA(Ala) hydrolase activity|molecular_function|nucleic acid binding|alanine-tRNA ligase activity|ATP binding|nucleus|cytoplasm|alanyl-tRNA aminoacylation|regulation of translational fidelity|biological_process|metal ion binding|aminoacyl-tRNA metabolism involved in translational fidelity
AASDH	1.48618	1.91718	1.51264	1.58869	1.56	1.32028	1.62731	1.68249	1.50164	132949	protein_coding			GO:0005524,GO:0006631,GO:0016878,GO:0019482,GO:0043041	ATP binding|fatty acid metabolic process|acid-thiol ligase activity|beta-alanine metabolic process|amino acid activation for nonribosomal peptide biosynthetic process
AASDHPPT	26.9191	38.8119	25.0892	31.2872	24.8804	23.4963	27.3384	29.4554	27.7419	60496	protein_coding	hsa00770	Pantothenate and CoA biosynthesis	GO:0000287,GO:0005515,GO:0005829,GO:0008897,GO:0009258,GO:0015939,GO:0019878,GO:0051604,GO:0070062	magnesium ion binding|protein binding|cytosol|holo-[acyl-carrier-protein] synthase activity|10-formyltetrahydrofolate catabolic process|pantothenate metabolic process|lysine biosynthetic process via aminoadipic acid|protein maturation|extracellular exosome			R-HSA-1430728,R-HSA-196849,R-HSA-196854,R-HSA-199220	Metabolism|Metabolism of water-soluble vitamins and cofactors|Metabolism of vitamins and cofactors|Vitamin B5 (pantothenate) metabolism
AASS	0.799475	0.846202	0.878665	1.61826	1.23992	0.581463	1.66306	1.3654	1.39772	10157	protein_coding	hsa00310	Lysine degradation	GO:0000122,GO:0003714,GO:0004753,GO:0004754,GO:0005634,GO:0005737,GO:0005739,GO:0005759,GO:0005829,GO:0006554,GO:0019878,GO:0033512,GO:0042393,GO:0043231,GO:0047130,GO:0047131	negative regulation of transcription by RNA polymerase II|transcription corepressor activity|saccharopine dehydrogenase activity|saccharopine dehydrogenase (NAD+, L-lysine-forming) activity|nucleus|cytoplasm|mitochondrion|mitochondrial matrix|cytosol|lysine catabolic process|lysine biosynthetic process via aminoadipic acid|L-lysine catabolic process to acetyl-CoA via saccharopine|histone binding|…	WP5355	Metabolic Epileptic Disorders	R-HSA-1430728,R-HSA-71064,R-HSA-71291	Metabolism|Lysine catabolism|Metabolism of amino acids and derivatives
AATBC	0	0	0	0	0.00563405	0.0056907	0	0	0	284837	non_coding
AATF	44.3605	37.944	39.1549	50.615	50.768	56.3416	49.7392	49.412	48.3424	26574	protein_coding			GO:0003723,GO:0005515,GO:0005634,GO:0005654,GO:0005667,GO:0005730,GO:0005737,GO:0006357,GO:0006974,GO:0007155,GO:0007346,GO:0019901,GO:0032040,GO:0032929,GO:0040016,GO:0042274,GO:0042985,GO:0043066,GO:0043522,GO:0045944,GO:0048156,GO:2000378,GO:2001234	RNA binding|protein binding|nucleus|nucleoplasm|transcription regulator complex|nucleolus|cytoplasm|regulation of transcription by RNA polymerase II|DNA damage response|cell adhesion|regulation of mitotic cell cycle|protein kinase binding|small-subunit processome|negative regulation of superoxide anion generation|embryonic cleavage|ribosomal small subunit biogenesis|negative regulation of amyloid…	WP5287	17q12 copy number variation syndrome	R-HSA-162582,R-HSA-193648,R-HSA-193704,R-HSA-204998,R-HSA-73887	Signal Transduction|NRAGE signals death through JNK|p75 NTR receptor-mediated signalling|Cell death signalling via NRAGE, NRIF and NADE|Death Receptor Signaling
AATK	14.5973	12.3041	16.4219	4.98644	5.49679	6.51536	4.90112	5.03423	4.93508	9625	protein_coding			GO:0004674,GO:0004713,GO:0005515,GO:0005524,GO:0005575,GO:0007420,GO:0008150,GO:0016020,GO:0016310,GO:0038083,GO:0048471,GO:0106310	protein serine/threonine kinase activity|protein tyrosine kinase activity|protein binding|ATP binding|cellular_component|brain development|biological_process|membrane|phosphorylation|peptidyl-tyrosine autophosphorylation|perinuclear region of cytoplasm|protein serine kinase activity
ABALON	0.135782	0.177984	0.0818514	0.108736	0.0272258	0.357494	0.0415643	0.0692632	0.0821027	103021294	non_coding
ABAT	0.00846499	0.025606	0	0.0338944	0.00848661	0.00428597	0.0215935	0.0431803	0.00853079	18	protein_coding	hsa00640,hsa00650,hsa00250,hsa00280,hsa00410,hsa04727	Propanoate metabolism|Butanoate metabolism|Alanine, aspartate and glutamate metabolism|Valine, leucine and isoleucine degradation|beta-Alanine metabolism|GABAergic synapse	GO:0001666,GO:0003867,GO:0005739,GO:0005759,GO:0007620,GO:0007626,GO:0009410,GO:0009448,GO:0009449,GO:0009450,GO:0010039,GO:0014053,GO:0021549,GO:0030170,GO:0031652,GO:0032024,GO:0032144,GO:0032145,GO:0033602,GO:0034386,GO:0035094,GO:0035640,GO:0042135,GO:0042802,GO:0045471,GO:0045776,GO:0045964,GO:0046872,GO:0047298,GO:0048148,GO:0051536,GO:0070474,GO:0097151,GO:1902722,GO:1904450	response to hypoxia|4-aminobutyrate transaminase activity|mitochondrion|mitochondrial matrix|copulation|locomotory behavior|response to xenobiotic stimulus|gamma-aminobutyric acid metabolic process|gamma-aminobutyric acid biosynthetic process|gamma-aminobutyric acid catabolic process|response to iron ion|negative regulation of gamma-aminobutyric acid secretion|cerebellum development|pyridoxal pho…	WP4159,WP106,WP4157,WP4549,WP4225,WP3871	GABA receptor signaling|Alanine and aspartate metabolism|GABA metabolism (aka GHB)|Fragile X syndrome|Pyrimidine metabolism and related diseases|Valproic acid pathway	R-HSA-112310,R-HSA-112315,R-HSA-112316,R-HSA-888590,R-HSA-916853	Neurotransmitter release cycle|Transmission across Chemical Synapses|Neuronal System|GABA synthesis, release, reuptake and degradation|Degradation of GABA
ABCA1	0.0595835	0.0550721	0.0374143	0.042248	0.0199119	0.110617	0.0379981	0.0658533	0.0575447	19	protein_coding	hsa02010,hsa04975,hsa04979,hsa05417	ABC transporters|Fat digestion and absorption|Cholesterol metabolism|Lipid and atherosclerosis	GO:0002790,GO:0005102,GO:0005515,GO:0005524,GO:0005548,GO:0005768,GO:0005789,GO:0005794,GO:0005886,GO:0006911,GO:0007040,GO:0007186,GO:0007189,GO:0007584,GO:0008035,GO:0008203,GO:0008320,GO:0009306,GO:0009897,GO:0010745,GO:0010875,GO:0010887,GO:0015485,GO:0016197,GO:0016323,GO:0016887,GO:0019905,GO:0023061,GO:0030139,GO:0031210,GO:0031267,GO:0032367,GO:0032489,GO:0033344,GO:0033700,GO:0034185,GO:…	peptide secretion|signaling receptor binding|protein binding|ATP binding|phospholipid transporter activity|endosome|endoplasmic reticulum membrane|Golgi apparatus|plasma membrane|phagocytosis, engulfment|lysosome organization|G protein-coupled receptor signaling pathway|adenylate cyclase-activating G protein-coupled receptor signaling pathway|response to nutrient|high-density lipoprotein particle…	WP1533,WP5224,WP2011,WP5323,WP299,WP4718,WP15,WP430,WP5158,WP5304,WP176,WP5329,WP5333,WP4522	Vitamin B12 metabolism|2q37 copy number variation syndrome|SREBF and miR33 in cholesterol and lipid homeostasis|Fatty Acids and Lipoproteins Transport in Hepatocytes|Nuclear receptors in lipid metabolism and toxicity|Cholesterol metabolism with Bloch and Kandutsch-Russell pathways|Selenium micronutrient network|Statin inhibition of cholesterol production|Urotensin-II-mediated signaling pathway|Ch…	R-HSA-1430728,R-HSA-162582,R-HSA-1643685,R-HSA-174824,R-HSA-1989781,R-HSA-382551,R-HSA-400206,R-HSA-556833,R-HSA-5619084,R-HSA-5619115,R-HSA-5682113,R-HSA-8963896,R-HSA-8963898,R-HSA-9006931,R-HSA-9024446,R-HSA-9029569	Metabolism|Signal Transduction|Disease|Plasma lipoprotein assembly, remodeling, and clearance|PPARA activates gene expression|Transport of small molecules|Regulation of lipid metabolism by PPARalpha|Metabolism of lipids|ABC transporter disorders|Disorders of transmembrane transporters|Defective ABCA1 causes TGD|HDL assembly|Plasma lipoprotein assembly|Signaling by Nuclear Receptors|NR1H2 and NR1H…
ABCA10	0.0933855	0.212887	0.220281	0.109738	0.150613	0.1069	0.157431	0.124269	0.11457	10349	protein_coding	hsa02010	ABC transporters	GO:0005319,GO:0005524,GO:0006869,GO:0016020,GO:0016887,GO:0042626,GO:0043231,GO:0055085,GO:0140359	lipid transporter activity|ATP binding|lipid transport|membrane|ATP hydrolysis activity|ATPase-coupled transmembrane transporter activity|intracellular membrane-bounded organelle|transmembrane transport|ABC-type transporter activity			R-HSA-1369062,R-HSA-382551,R-HSA-382556	ABC transporters in lipid homeostasis|Transport of small molecules|ABC-family proteins mediated transport
ABCA12	0.00272079	0.0109736	0.0136678	0.0190649	0.00818323	0.0192862	0.0166572	0.00832734	0.0109678	26154	protein_coding	hsa02010	ABC transporters	GO:0000139,GO:0003336,GO:0005102,GO:0005319,GO:0005515,GO:0005524,GO:0005737,GO:0005829,GO:0005886,GO:0006672,GO:0006869,GO:0006886,GO:0010875,GO:0016020,GO:0016887,GO:0019725,GO:0030658,GO:0031424,GO:0032379,GO:0032940,GO:0033344,GO:0033700,GO:0034040,GO:0034191,GO:0034204,GO:0035627,GO:0042626,GO:0043129,GO:0043231,GO:0043589,GO:0045055,GO:0045616,GO:0048286,GO:0055085,GO:0055088,GO:0061178,GO:…	Golgi membrane|corneocyte desquamation|signaling receptor binding|lipid transporter activity|protein binding|ATP binding|cytoplasm|cytosol|plasma membrane|ceramide metabolic process|lipid transport|intracellular protein transport|positive regulation of cholesterol efflux|membrane|ATP hydrolysis activity|cellular homeostasis|transport vesicle membrane|keratinization|positive regulation of intracel…			R-HSA-1369062,R-HSA-1643685,R-HSA-382551,R-HSA-382556,R-HSA-5619084,R-HSA-5619115,R-HSA-5682294	ABC transporters in lipid homeostasis|Disease|Transport of small molecules|ABC-family proteins mediated transport|ABC transporter disorders|Disorders of transmembrane transporters|Defective ABCA12 causes ARCI4B
ABCA13	0.00545729	0.00183422	0.00456907	0.00182095	0.00273562	0.00184208	0.00464037	0.00649552	0.0100828	154664	protein_coding	hsa02010	ABC transporters	GO:0005319,GO:0005524,GO:0005886,GO:0006869,GO:0016887,GO:0030667,GO:0032376,GO:0035577,GO:0035627,GO:0042626,GO:0043231,GO:0055085,GO:0097708,GO:0140359,GO:1900244	lipid transporter activity|ATP binding|plasma membrane|lipid transport|ATP hydrolysis activity|secretory granule membrane|positive regulation of cholesterol transport|azurophil granule membrane|ceramide transport|ATPase-coupled transmembrane transporter activity|intracellular membrane-bounded organelle|transmembrane transport|intracellular vesicle|ABC-type transporter activity|positive regulation…			R-HSA-168249,R-HSA-168256,R-HSA-6798695	Innate Immune System|Immune System|Neutrophil degranulation
ABCA2	9.3232	7.23081	10.976	9.18016	10.3104	5.10468	11.2837	11.0059	11.8026	20	protein_coding	hsa02010,hsa04142	ABC transporters|Lysosome	GO:0000166,GO:0001573,GO:0005319,GO:0005524,GO:0005764,GO:0005765,GO:0005768,GO:0005815,GO:0005886,GO:0006629,GO:0006684,GO:0006687,GO:0006869,GO:0007626,GO:0009410,GO:0010008,GO:0016020,GO:0016887,GO:0019218,GO:0031410,GO:0032289,GO:0032383,GO:0032384,GO:0032805,GO:0042626,GO:0042632,GO:0042986,GO:0043190,GO:0043231,GO:0045540,GO:0045939,GO:0046512,GO:0048545,GO:0055085,GO:0060049,GO:0061135,GO:…	nucleotide binding|ganglioside metabolic process|lipid transporter activity|ATP binding|lysosome|lysosomal membrane|endosome|microtubule organizing center|plasma membrane|lipid metabolic process|sphingomyelin metabolic process|glycosphingolipid metabolic process|lipid transport|locomotory behavior|response to xenobiotic stimulus|endosome membrane|membrane|ATP hydrolysis activity|regulation of ste…			R-HSA-1369062,R-HSA-382551,R-HSA-382556	ABC transporters in lipid homeostasis|Transport of small molecules|ABC-family proteins mediated transport
ABCA3	2.21916	1.39703	2.29249	2.20575	2.38964	1.43472	2.34024	2.31592	2.21275	21	protein_coding	hsa02010	ABC transporters	GO:0005319,GO:0005524,GO:0005615,GO:0005765,GO:0005770,GO:0005886,GO:0006855,GO:0006869,GO:0008559,GO:0009410,GO:0010875,GO:0015914,GO:0016887,GO:0019538,GO:0030324,GO:0030659,GO:0032464,GO:0032585,GO:0034204,GO:0042599,GO:0042626,GO:0042908,GO:0043129,GO:0043231,GO:0046470,GO:0046471,GO:0046618,GO:0046890,GO:0051384,GO:0055091,GO:0070925,GO:0097208,GO:0097232,GO:0097233,GO:0120009,GO:0120019,GO:…	lipid transporter activity|ATP binding|extracellular space|lysosomal membrane|late endosome|plasma membrane|xenobiotic transmembrane transport|lipid transport|ABC-type xenobiotic transporter activity|response to xenobiotic stimulus|positive regulation of cholesterol efflux|phospholipid transport|ATP hydrolysis activity|protein metabolic process|lung development|cytoplasmic vesicle membrane|positi…			R-HSA-1369062,R-HSA-1643685,R-HSA-382551,R-HSA-382556,R-HSA-392499,R-HSA-5619084,R-HSA-5619115,R-HSA-5668914,R-HSA-5683678,R-HSA-5683826,R-HSA-5687613,R-HSA-5688399	ABC transporters in lipid homeostasis|Disease|Transport of small molecules|ABC-family proteins mediated transport|Metabolism of proteins|ABC transporter disorders|Disorders of transmembrane transporters|Diseases of metabolism|Defective ABCA3 causes SMDP3|Surfactant metabolism|Diseases associated with surfactant metabolism|Defective ABCA3 causes SMDP3
ABCA4	0.0987312	0.0711084	0.184218	0.0776535	0.162616	0.0285653	0.0971441	0.161882	0.170569	24	protein_coding	hsa02010	ABC transporters	GO:0001523,GO:0001750,GO:0003924,GO:0005501,GO:0005502,GO:0005503,GO:0005524,GO:0005548,GO:0005783,GO:0005886,GO:0006649,GO:0006869,GO:0007601,GO:0007603,GO:0016020,GO:0016887,GO:0031410,GO:0034632,GO:0034633,GO:0042574,GO:0042626,GO:0043231,GO:0045332,GO:0045494,GO:0055085,GO:0090555,GO:0097381,GO:0120202,GO:0140326,GO:0140327,GO:0140347,GO:0140359	retinoid metabolic process|photoreceptor outer segment|GTPase activity|retinoid binding|11-cis retinal binding|all-trans retinal binding|ATP binding|phospholipid transporter activity|endoplasmic reticulum|plasma membrane|phospholipid transfer to membrane|lipid transport|visual perception|phototransduction, visible light|membrane|ATP hydrolysis activity|cytoplasmic vesicle|retinol transmembrane tr…			R-HSA-1643685,R-HSA-2187338,R-HSA-2187338,R-HSA-2453864,R-HSA-2453902,R-HSA-2453902,R-HSA-2474795,R-HSA-382551,R-HSA-382556,R-HSA-9675143,R-HSA-9709957,R-HSA-9709957	Disease|Visual phototransduction|Visual phototransduction|Retinoid cycle disease events|The canonical retinoid cycle in rods (twilight vision)|The canonical retinoid cycle in rods (twilight vision)|Diseases associated with visual transduction|Transport of small molecules|ABC-family proteins mediated transport|Diseases of the neuronal system|Sensory Perception|Sensory Perception
ABCA5	9.8247	13.3371	10.4886	6.00751	4.51255	10.3584	5.38467	5.68217	5.57985	23461	protein_coding	hsa02010	ABC transporters	GO:0000139,GO:0005319,GO:0005524,GO:0005764,GO:0005765,GO:0005770,GO:0005886,GO:0006869,GO:0008203,GO:0010745,GO:0010874,GO:0016887,GO:0031902,GO:0033344,GO:0034375,GO:0042626,GO:0042632,GO:0043691,GO:0055085,GO:0140359,GO:1903064	Golgi membrane|lipid transporter activity|ATP binding|lysosome|lysosomal membrane|late endosome|plasma membrane|lipid transport|cholesterol metabolic process|negative regulation of macrophage derived foam cell differentiation|regulation of cholesterol efflux|ATP hydrolysis activity|late endosome membrane|cholesterol efflux|high-density lipoprotein particle remodeling|ATPase-coupled transmembrane …			R-HSA-1369062,R-HSA-382551,R-HSA-382556	ABC transporters in lipid homeostasis|Transport of small molecules|ABC-family proteins mediated transport
ABCA6	0.0134791	0.00339777	0.0203134	0.0033732	0.00675675	0.0375358	0	0.00687574	0.00339596	23460	protein_coding	hsa02010	ABC transporters	GO:0000139,GO:0005319,GO:0005524,GO:0005654,GO:0005886,GO:0006869,GO:0016887,GO:0042626,GO:0043231,GO:0055085,GO:0140359	Golgi membrane|lipid transporter activity|ATP binding|nucleoplasm|plasma membrane|lipid transport|ATP hydrolysis activity|ATPase-coupled transmembrane transporter activity|intracellular membrane-bounded organelle|transmembrane transport|ABC-type transporter activity			R-HSA-1369062,R-HSA-212436,R-HSA-382551,R-HSA-382556,R-HSA-73857,R-HSA-74160,R-HSA-9614085,R-HSA-9615017	ABC transporters in lipid homeostasis|Generic Transcription Pathway|Transport of small molecules|ABC-family proteins mediated transport|RNA Polymerase II Transcription|Gene expression (Transcription)|FOXO-mediated transcription|FOXO-mediated transcription of oxidative stress, metabolic and neuronal genes
ABCA7	4.99288	3.9344	6.44151	3.53324	4.18816	5.46316	3.74969	3.71493	3.96982	10347	protein_coding	hsa02010	ABC transporters	GO:0000139,GO:0001891,GO:0005524,GO:0005548,GO:0005783,GO:0005794,GO:0005886,GO:0006909,GO:0007613,GO:0008542,GO:0009986,GO:0010875,GO:0016887,GO:0018149,GO:0019216,GO:0030054,GO:0031901,GO:0032587,GO:0033344,GO:0033700,GO:0034188,GO:0034205,GO:0034380,GO:0034504,GO:0038027,GO:0042626,GO:0042985,GO:0043231,GO:0043409,GO:0044857,GO:0045332,GO:0045806,GO:0050766,GO:0055085,GO:0070374,GO:0090554,GO:…	Golgi membrane|phagocytic cup|ATP binding|phospholipid transporter activity|endoplasmic reticulum|Golgi apparatus|plasma membrane|phagocytosis|memory|visual learning|cell surface|positive regulation of cholesterol efflux|ATP hydrolysis activity|peptide cross-linking|regulation of lipid metabolic process|cell junction|early endosome membrane|ruffle membrane|cholesterol efflux|phospholipid efflux|a…			R-HSA-1369062,R-HSA-382551,R-HSA-382556	ABC transporters in lipid homeostasis|Transport of small molecules|ABC-family proteins mediated transport
ABCA8	0.472391	0.476317	0.579608	0.531458	0.44426	0.355595	0.499074	0.439289	0.358101	10351	protein_coding	hsa02010	ABC transporters	GO:0005319,GO:0005524,GO:0005783,GO:0005886,GO:0006686,GO:0006869,GO:0008559,GO:0010874,GO:0010875,GO:0016323,GO:0016887,GO:0030301,GO:0033344,GO:0042626,GO:0042908,GO:0043231,GO:0055085,GO:0140359	lipid transporter activity|ATP binding|endoplasmic reticulum|plasma membrane|sphingomyelin biosynthetic process|lipid transport|ABC-type xenobiotic transporter activity|regulation of cholesterol efflux|positive regulation of cholesterol efflux|basolateral plasma membrane|ATP hydrolysis activity|cholesterol transport|cholesterol efflux|ATPase-coupled transmembrane transporter activity|xenobiotic t…			R-HSA-382551,R-HSA-382556	Transport of small molecules|ABC-family proteins mediated transport
ABCA9	0.00350317	0.00353228	0.0211176	0.00701347	0.00351212	0.0177371	0.00714903	0.0178698	0	10350	protein_coding	hsa02010	ABC transporters	GO:0005319,GO:0005524,GO:0006869,GO:0016020,GO:0016887,GO:0042626,GO:0043231,GO:0055085,GO:0140359	lipid transporter activity|ATP binding|lipid transport|membrane|ATP hydrolysis activity|ATPase-coupled transmembrane transporter activity|intracellular membrane-bounded organelle|transmembrane transport|ABC-type transporter activity			R-HSA-1369062,R-HSA-382551,R-HSA-382556	ABC transporters in lipid homeostasis|Transport of small molecules|ABC-family proteins mediated transport
ABCB1	1.9606	1.91327	2.04225	0.415078	0.379566	0.579637	0.303529	0.423036	0.331578	5243	protein_coding	hsa02010,hsa04976,hsa05206,hsa05226	ABC transporters|Bile secretion|MicroRNAs in cancer|Gastric cancer	GO:0000086,GO:0005515,GO:0005524,GO:0005737,GO:0005886,GO:0006805,GO:0008559,GO:0009410,GO:0009986,GO:0015562,GO:0016020,GO:0016324,GO:0016887,GO:0022857,GO:0031625,GO:0042626,GO:0042910,GO:0045332,GO:0046865,GO:0046943,GO:0047484,GO:0055085,GO:0070062,GO:0070633,GO:0072089,GO:0090554,GO:0090555,GO:0098591,GO:0099038,GO:0099040,GO:0140115,GO:0140328,GO:0150104,GO:1901529,GO:1905039,GO:1990961,GO:…	G2/M transition of mitotic cell cycle|protein binding|ATP binding|cytoplasm|plasma membrane|xenobiotic metabolic process|ABC-type xenobiotic transporter activity|response to xenobiotic stimulus|cell surface|efflux transmembrane transporter activity|membrane|apical plasma membrane|ATP hydrolysis activity|transmembrane transporter activity|ubiquitin protein ligase binding|ATPase-coupled transmembra…	WP3640,WP2876,WP5413,WP1604,WP299,WP2882,WP2328,WP4917,WP3672,WP5396,WP5176,WP2875,WP4673,WP2877,WP2289	Imatinib and chronic myeloid leukemia|Pregnane X receptor pathway|IL-24 Signaling pathway|Codeine and morphine metabolism|Nuclear receptors in lipid metabolism and toxicity|Nuclear receptors meta-pathway|Allograft rejection|Proximal tubule transport|lncRNA-mediated mechanisms of therapeutic resistance|Enterohepatic circulation of bile acids|Disorders of bile acid synthesis and biliary transport|C…	R-HSA-2161517,R-HSA-2161522,R-HSA-382551,R-HSA-382556,R-HSA-9748784,R-HSA-9748784,R-HSA-9754706,R-HSA-9757110	Abacavir transmembrane transport|Abacavir ADME|Transport of small molecules|ABC-family proteins mediated transport|Drug ADME|Drug ADME|Atorvastatin ADME|Prednisone ADME
ABCB10	10.2791	13.5305	10.5719	12.7115	11.69	8.47208	11.8521	11.4955	11.11	23456	protein_coding	hsa02010	ABC transporters	GO:0005515,GO:0005524,GO:0005739,GO:0005743,GO:0006783,GO:0006839,GO:0016887,GO:0031966,GO:0034514,GO:0042803,GO:0045648,GO:0046985,GO:0048821,GO:0055085,GO:0070455,GO:0140359	protein binding|ATP binding|mitochondrion|mitochondrial inner membrane|heme biosynthetic process|mitochondrial transport|ATP hydrolysis activity|mitochondrial membrane|mitochondrial unfolded protein response|protein homodimerization activity|positive regulation of erythrocyte differentiation|positive regulation of hemoglobin biosynthetic process|erythrocyte development|transmembrane transport|pos…			R-HSA-1369007,R-HSA-382551,R-HSA-382556	Mitochondrial ABC transporters|Transport of small molecules|ABC-family proteins mediated transport
ABCB11	0	0	0	0.00338423	0	0.0034235	0.00344964	0.00689823	0.00340707	8647	protein_coding	hsa02010,hsa04976,hsa04979,hsa01522	ABC transporters|Bile secretion|Cholesterol metabolism|Endocrine resistance	GO:0000139,GO:0005515,GO:0005524,GO:0005768,GO:0005886,GO:0006631,GO:0006699,GO:0006805,GO:0006855,GO:0006979,GO:0008206,GO:0008559,GO:0009986,GO:0014070,GO:0015125,GO:0015126,GO:0015144,GO:0015432,GO:0015721,GO:0015722,GO:0016323,GO:0016324,GO:0016567,GO:0016887,GO:0031998,GO:0034219,GO:0038183,GO:0042632,GO:0043627,GO:0045471,GO:0046581,GO:0046618,GO:0046691,GO:0055037,GO:0055038,GO:0055085,GO:…	Golgi membrane|protein binding|ATP binding|endosome|plasma membrane|fatty acid metabolic process|bile acid biosynthetic process|xenobiotic metabolic process|xenobiotic transmembrane transport|response to oxidative stress|bile acid metabolic process|ABC-type xenobiotic transporter activity|cell surface|response to organic cyclic compound|bile acid transmembrane transporter activity|canalicular bil…	WP299,WP5238,WP2882,WP5304,WP5396,WP5329,WP5176,WP2879,WP4389,WP2289	Nuclear receptors in lipid metabolism and toxicity|Cholestasis|Nuclear receptors meta-pathway|Cholesterol metabolism|Enterohepatic circulation of bile acids|Cholesterol biosynthesis pathway in hepatocytes|Disorders of bile acid synthesis and biliary transport|Farnesoid X receptor pathway|Bile acids synthesis and enterohepatic circulation |Drug induction of bile acid pathway	R-HSA-1430728,R-HSA-159418,R-HSA-1643685,R-HSA-192105,R-HSA-193368,R-HSA-194068,R-HSA-556833,R-HSA-5619084,R-HSA-5619115,R-HSA-5678520,R-HSA-8957322	Metabolism|Recycling of bile acids and salts|Disease|Synthesis of bile acids and bile salts|Synthesis of bile acids and bile salts via 7alpha-hydroxycholesterol|Bile acid and bile salt metabolism|Metabolism of lipids|ABC transporter disorders|Disorders of transmembrane transporters|Defective ABCB11 causes PFIC2 and BRIC2|Metabolism of steroids
ABCB4	0.00322669	0.00325351	0.00648365	0	0	0.00980239	0.00329241	0	0.00325178	5244	protein_coding	hsa02010,hsa04976	ABC transporters|Bile secretion	GO:0005515,GO:0005524,GO:0005548,GO:0005654,GO:0005737,GO:0005829,GO:0005886,GO:0005925,GO:0006629,GO:0016020,GO:0016324,GO:0016887,GO:0030136,GO:0032376,GO:0032782,GO:0042626,GO:0045121,GO:0045332,GO:0046581,GO:0055085,GO:0055088,GO:0061092,GO:0070062,GO:0090554,GO:0099038,GO:0099040,GO:0140359,GO:1901557,GO:1903413,GO:2001140	protein binding|ATP binding|phospholipid transporter activity|nucleoplasm|cytoplasm|cytosol|plasma membrane|focal adhesion|lipid metabolic process|membrane|apical plasma membrane|ATP hydrolysis activity|clathrin-coated vesicle|positive regulation of cholesterol transport|bile acid secretion|ATPase-coupled transmembrane transporter activity|membrane raft|phospholipid translocation|intercellular ca…	WP299,WP5238,WP2882,WP5176,WP2879	Nuclear receptors in lipid metabolism and toxicity|Cholestasis|Nuclear receptors meta-pathway|Disorders of bile acid synthesis and biliary transport|Farnesoid X receptor pathway	R-HSA-1430728,R-HSA-1643685,R-HSA-1989781,R-HSA-382551,R-HSA-382556,R-HSA-400206,R-HSA-556833,R-HSA-5619084,R-HSA-5619115,R-HSA-5678771	Metabolism|Disease|PPARA activates gene expression|Transport of small molecules|ABC-family proteins mediated transport|Regulation of lipid metabolism by PPARalpha|Metabolism of lipids|ABC transporter disorders|Disorders of transmembrane transporters|Defective ABCB4 causes PFIC3, ICP3 and GBD1
ABCB5	0	0	0	0	0.00670776	0	0.00341347	0.00682589	0.0303421	340273	protein_coding	hsa02010	ABC transporters	GO:0001654,GO:0005524,GO:0005886,GO:0008559,GO:0015562,GO:0016887,GO:0030154,GO:0042391,GO:0042626,GO:0042908,GO:0055085	eye development|ATP binding|plasma membrane|ABC-type xenobiotic transporter activity|efflux transmembrane transporter activity|ATP hydrolysis activity|cell differentiation|regulation of membrane potential|ATPase-coupled transmembrane transporter activity|xenobiotic transport|transmembrane transport			R-HSA-382551,R-HSA-382556	Transport of small molecules|ABC-family proteins mediated transport
ABCB6	6.58124	5.00974	6.7602	6.06715	7.14571	3.24	5.77743	5.94463	6.5887	10058	protein_coding	hsa02010	ABC transporters	GO:0000139,GO:0005524,GO:0005654,GO:0005739,GO:0005740,GO:0005741,GO:0005765,GO:0005768,GO:0005774,GO:0005783,GO:0005789,GO:0005794,GO:0005829,GO:0005886,GO:0006778,GO:0006779,GO:0006785,GO:0006878,GO:0006879,GO:0007420,GO:0015439,GO:0015562,GO:0015886,GO:0016887,GO:0020037,GO:0031901,GO:0032585,GO:0033013,GO:0033162,GO:0035351,GO:0036020,GO:0042168,GO:0043190,GO:0043588,GO:0046906,GO:0055085,GO:…	Golgi membrane|ATP binding|nucleoplasm|mitochondrion|mitochondrial envelope|mitochondrial outer membrane|lysosomal membrane|endosome|vacuolar membrane|endoplasmic reticulum|endoplasmic reticulum membrane|Golgi apparatus|cytosol|plasma membrane|porphyrin-containing compound metabolic process|porphyrin-containing compound biosynthetic process|heme B biosynthetic process|intracellular copper ion hom…			R-HSA-1369007,R-HSA-1643685,R-HSA-382551,R-HSA-382556,R-HSA-5619084,R-HSA-5619115,R-HSA-5683371	Mitochondrial ABC transporters|Disease|Transport of small molecules|ABC-family proteins mediated transport|ABC transporter disorders|Disorders of transmembrane transporters|Defective ABCB6 causes MCOPCB7
ABCB7	13.1081	13.716	13.6724	15.5194	15.515	11.8785	16.2268	15.6162	15.9925	22	protein_coding	hsa02010	ABC transporters	GO:0005515,GO:0005524,GO:0005739,GO:0005743,GO:0006879,GO:0015232,GO:0015886,GO:0016226,GO:0016887,GO:0034755,GO:0042626,GO:0042803,GO:0055085,GO:0070455,GO:0140466,GO:0140481,GO:1903331,GO:1903427	protein binding|ATP binding|mitochondrion|mitochondrial inner membrane|intracellular iron ion homeostasis|heme transmembrane transporter activity|heme transport|iron-sulfur cluster assembly|ATP hydrolysis activity|iron ion transmembrane transport|ATPase-coupled transmembrane transporter activity|protein homodimerization activity|transmembrane transport|positive regulation of heme biosynthetic pro…	WP5152	Iron-sulfur cluster biogenesis	R-HSA-1369007,R-HSA-1430728,R-HSA-2564830,R-HSA-382551,R-HSA-382556	Mitochondrial ABC transporters|Metabolism|Cytosolic iron-sulfur cluster assembly|Transport of small molecules|ABC-family proteins mediated transport
ABCB8	9.8867	8.1644	9.92755	7.08875	6.4502	8.09935	6.50879	6.46299	7.18084	11194	protein_coding	hsa02010	ABC transporters	GO:0005515,GO:0005524,GO:0005654,GO:0005730,GO:0005739,GO:0005743,GO:0006884,GO:0015440,GO:0015833,GO:0016887,GO:0031966,GO:0043190,GO:0055085,GO:0062157,GO:0071805,GO:0140141	protein binding|ATP binding|nucleoplasm|nucleolus|mitochondrion|mitochondrial inner membrane|cell volume homeostasis|ABC-type peptide transporter activity|peptide transport|ATP hydrolysis activity|mitochondrial membrane|ATP-binding cassette (ABC) transporter complex|transmembrane transport|mitochondrial ATP-gated potassium channel complex|potassium ion transmembrane transport|mitochondrial potass…			R-HSA-1369007,R-HSA-382551,R-HSA-382556	Mitochondrial ABC transporters|Transport of small molecules|ABC-family proteins mediated transport
ABCB9	0.955025	0.924289	0.95565	0.979034	1.16511	1.07196	1.00578	0.982152	0.985641	23457	protein_coding	hsa02010,hsa04142	ABC transporters|Lysosome	GO:0002474,GO:0005515,GO:0005524,GO:0005764,GO:0005765,GO:0005769,GO:0005783,GO:0005789,GO:0006518,GO:0015031,GO:0015421,GO:0015440,GO:0015833,GO:0016020,GO:0016887,GO:0022857,GO:0035672,GO:0042626,GO:0042803,GO:0043231,GO:0055085	antigen processing and presentation of peptide antigen via MHC class I|protein binding|ATP binding|lysosome|lysosomal membrane|early endosome|endoplasmic reticulum|endoplasmic reticulum membrane|peptide metabolic process|protein transport|ABC-type oligopeptide transporter activity|ABC-type peptide transporter activity|peptide transport|membrane|ATP hydrolysis activity|transmembrane transporter ac…			R-HSA-382551,R-HSA-382556	Transport of small molecules|ABC-family proteins mediated transport
ABCC1	16.6192	14.3675	19.1643	23.1435	24.3403	14.6565	26.042	25.0453	26.8951	4363	protein_coding	hsa02010,hsa04071,hsa04977,hsa05206,hsa01523	ABC transporters|Sphingolipid signaling pathway|Vitamin digestion and absorption|MicroRNAs in cancer|Antifolate resistance	GO:0005524,GO:0005886,GO:0006691,GO:0006805,GO:0008559,GO:0009410,GO:0009925,GO:0015420,GO:0015431,GO:0015562,GO:0015889,GO:0016020,GO:0016323,GO:0016324,GO:0016328,GO:0016887,GO:0034040,GO:0034599,GO:0034634,GO:0034775,GO:0042167,GO:0042626,GO:0042908,GO:0042910,GO:0043225,GO:0045332,GO:0046943,GO:0050729,GO:0055085,GO:0060326,GO:0070062,GO:0070633,GO:0070729,GO:0071716,GO:0098656,GO:0099039,GO:…	ATP binding|plasma membrane|leukotriene metabolic process|xenobiotic metabolic process|ABC-type xenobiotic transporter activity|response to xenobiotic stimulus|basal plasma membrane|ABC-type vitamin B12 transporter activity|ABC-type glutathione S-conjugate transporter activity|efflux transmembrane transporter activity|cobalamin transport|membrane|basolateral plasma membrane|apical plasma membrane…	WP5413,WP229,WP5300,WP5171	IL-24 Signaling pathway|Irinotecan pathway|TROP2 regulatory signaling|Leukotriene metabolic pathway	R-HSA-1430728,R-HSA-189445,R-HSA-189483,R-HSA-196741,R-HSA-196849,R-HSA-196854,R-HSA-2142691,R-HSA-2142753,R-HSA-2262752,R-HSA-382551,R-HSA-382556,R-HSA-556833,R-HSA-8953897,R-HSA-8978868,R-HSA-9707564,R-HSA-9711123,R-HSA-9748784,R-HSA-9753281,R-HSA-9758890	Metabolism|Metabolism of porphyrins|Heme degradation|Cobalamin (Cbl, vitamin B12) transport and metabolism|Metabolism of water-soluble vitamins and cofactors|Metabolism of vitamins and cofactors|Synthesis of Leukotrienes (LT) and Eoxins (EX)|Arachidonic acid metabolism|Cellular responses to stress|Transport of small molecules|ABC-family proteins mediated transport|Metabolism of lipids|Cellular re…
ABCC10	2.97045	2.25337	3.35593	2.31669	2.20463	4.15964	2.55622	2.38139	2.40045	89845	protein_coding	hsa02010	ABC transporters	GO:0005524,GO:0005765,GO:0005886,GO:0006691,GO:0006869,GO:0008559,GO:0009925,GO:0015431,GO:0016020,GO:0016323,GO:0016887,GO:0042626,GO:0042908,GO:0043225,GO:0055085,GO:0071716,GO:0098656,GO:0140359	ATP binding|lysosomal membrane|plasma membrane|leukotriene metabolic process|lipid transport|ABC-type xenobiotic transporter activity|basal plasma membrane|ABC-type glutathione S-conjugate transporter activity|membrane|basolateral plasma membrane|ATP hydrolysis activity|ATPase-coupled transmembrane transporter activity|xenobiotic transport|ATPase-coupled inorganic anion transmembrane transporter …			R-HSA-382551,R-HSA-382556	Transport of small molecules|ABC-family proteins mediated transport
ABCC11	0.0340371	0.0132	0.0210441	0.026209	0.0183745	0.00265132	0.024044	0.0133558	0.00791577	85320	protein_coding	hsa02010	ABC transporters	GO:0005524,GO:0005774,GO:0005886,GO:0008514,GO:0008559,GO:0015216,GO:0015431,GO:0015432,GO:0015711,GO:0015721,GO:0015865,GO:0016020,GO:0016324,GO:0016887,GO:0030659,GO:0042626,GO:0042908,GO:0043225,GO:0055085,GO:0070062,GO:0071716,GO:0098656	ATP binding|vacuolar membrane|plasma membrane|organic anion transmembrane transporter activity|ABC-type xenobiotic transporter activity|purine nucleotide transmembrane transporter activity|ABC-type glutathione S-conjugate transporter activity|ABC-type bile acid transporter activity|organic anion transport|bile acid and bile salt transport|purine nucleotide transport|membrane|apical plasma membran…			R-HSA-382551,R-HSA-382556	Transport of small molecules|ABC-family proteins mediated transport
ABCC2	6.33495	5.66596	7.03743	12.8708	13.0539	7.99362	14.4752	13.9959	14.593	1244	protein_coding	hsa02010,hsa04976,hsa01524,hsa01523	ABC transporters|Bile secretion|Platinum drug resistance|Antifolate resistance	GO:0005515,GO:0005524,GO:0005886,GO:0006805,GO:0006855,GO:0008514,GO:0008559,GO:0009986,GO:0010629,GO:0015127,GO:0015431,GO:0015721,GO:0015723,GO:0016324,GO:0016887,GO:0042167,GO:0042626,GO:0042910,GO:0043225,GO:0046581,GO:0046618,GO:0055085,GO:0070633,GO:0071716,GO:0098656,GO:0140359,GO:0150104,GO:1990962	protein binding|ATP binding|plasma membrane|xenobiotic metabolic process|xenobiotic transmembrane transport|organic anion transmembrane transporter activity|ABC-type xenobiotic transporter activity|cell surface|negative regulation of gene expression|bilirubin transmembrane transporter activity|ABC-type glutathione S-conjugate transporter activity|bile acid and bile salt transport|bilirubin transp…	WP2876,WP229,WP1604,WP299,WP5238,WP3612,WP2882,WP4917,WP5066,WP2884,WP5396,WP5176,WP2875,WP2289	Pregnane X receptor pathway|Irinotecan pathway|Codeine and morphine metabolism|Nuclear receptors in lipid metabolism and toxicity|Cholestasis|Photodynamic therapy-induced NFE2L2 (NRF2) survival signaling|Nuclear receptors meta-pathway|Proximal tubule transport|FOXA2 pathway|NRF2 pathway|Enterohepatic circulation of bile acids|Disorders of bile acid synthesis and biliary transport|Constitutive and…	R-HSA-1430728,R-HSA-1643685,R-HSA-189445,R-HSA-189483,R-HSA-382551,R-HSA-382556,R-HSA-5619084,R-HSA-5619115,R-HSA-5679001,R-HSA-9748784,R-HSA-9749641,R-HSA-9753281,R-HSA-9754706	Metabolism|Disease|Metabolism of porphyrins|Heme degradation|Transport of small molecules|ABC-family proteins mediated transport|ABC transporter disorders|Disorders of transmembrane transporters|Defective ABCC2 causes DJS|Drug ADME|Aspirin ADME|Paracetamol ADME|Atorvastatin ADME
ABCC3	28.0365	23.9915	33.6036	25.888	28.2019	48.1979	30.8084	28.5258	30.8504	8714	protein_coding	hsa02010,hsa04976,hsa01523	ABC transporters|Bile secretion|Antifolate resistance	GO:0005524,GO:0005886,GO:0006805,GO:0006855,GO:0008559,GO:0009925,GO:0015164,GO:0015431,GO:0015432,GO:0015721,GO:0015779,GO:0016020,GO:0016323,GO:0016887,GO:0042626,GO:0042908,GO:0042910,GO:0043225,GO:0055085,GO:0071714,GO:0071716,GO:0098656,GO:0140359,GO:0150104	ATP binding|plasma membrane|xenobiotic metabolic process|xenobiotic transmembrane transport|ABC-type xenobiotic transporter activity|basal plasma membrane|glucuronoside transmembrane transporter activity|ABC-type glutathione S-conjugate transporter activity|ABC-type bile acid transporter activity|bile acid and bile salt transport|glucuronoside transport|membrane|basolateral plasma membrane|ATP hy…	WP2876,WP1604,WP299,WP5238,WP3612,WP2882,WP5066,WP2884,WP5396,WP1601,WP5176,WP2875,WP2289	Pregnane X receptor pathway|Codeine and morphine metabolism|Nuclear receptors in lipid metabolism and toxicity|Cholestasis|Photodynamic therapy-induced NFE2L2 (NRF2) survival signaling|Nuclear receptors meta-pathway|FOXA2 pathway|NRF2 pathway|Enterohepatic circulation of bile acids|Fluoropyrimidine activity|Disorders of bile acid synthesis and biliary transport|Constitutive androstane receptor pa…	R-HSA-1430728,R-HSA-159418,R-HSA-194068,R-HSA-382551,R-HSA-382556,R-HSA-556833,R-HSA-8957322,R-HSA-9748784,R-HSA-9749641,R-HSA-9753281	Metabolism|Recycling of bile acids and salts|Bile acid and bile salt metabolism|Transport of small molecules|ABC-family proteins mediated transport|Metabolism of lipids|Metabolism of steroids|Drug ADME|Aspirin ADME|Paracetamol ADME
ABCC4	5.69015	6.33063	5.06667	7.75382	6.8548	2.54841	7.22003	7.80244	7.62499	10257	protein_coding	hsa02010,hsa04024,hsa04976,hsa01523	ABC transporters|cAMP signaling pathway|Bile secretion|Antifolate resistance	GO:0001409,GO:0002576,GO:0005515,GO:0005524,GO:0005730,GO:0005794,GO:0005886,GO:0006805,GO:0006855,GO:0008559,GO:0015132,GO:0015143,GO:0015216,GO:0015431,GO:0015432,GO:0015562,GO:0015721,GO:0015732,GO:0015747,GO:0016020,GO:0016323,GO:0016324,GO:0016404,GO:0016887,GO:0031088,GO:0032310,GO:0034634,GO:0034775,GO:0042626,GO:0042910,GO:0043225,GO:0055085,GO:0060271,GO:0070730,GO:0071716,GO:0098591,GO:…	guanine nucleotide transmembrane transporter activity|platelet degranulation|protein binding|ATP binding|nucleolus|Golgi apparatus|plasma membrane|xenobiotic metabolic process|xenobiotic transmembrane transport|ABC-type xenobiotic transporter activity|prostaglandin transmembrane transporter activity|urate transmembrane transporter activity|purine nucleotide transmembrane transporter activity|ABC-…	WP98,WP2876,WP5238,WP4707,WP3612,WP3945,WP2882,WP4917,WP2263,WP5066,WP2884,WP2858,WP5396,WP1601,WP5176,WP2289	Prostaglandin synthesis and regulation|Pregnane X receptor pathway|Cholestasis|Aspirin and miRNAs|Photodynamic therapy-induced NFE2L2 (NRF2) survival signaling|TYROBP causal network in microglia|Nuclear receptors meta-pathway|Proximal tubule transport|Androgen receptor network in prostate cancer|FOXA2 pathway|NRF2 pathway|Ectoderm differentiation|Enterohepatic circulation of bile acids|Fluoropyri…	R-HSA-109582,R-HSA-114608,R-HSA-382551,R-HSA-382556,R-HSA-76002,R-HSA-76005,R-HSA-9748784,R-HSA-9748787,R-HSA-9753281	Hemostasis|Platelet degranulation |Transport of small molecules|ABC-family proteins mediated transport|Platelet activation, signaling and aggregation|Response to elevated platelet cytosolic Ca2+|Drug ADME|Azathioprine ADME|Paracetamol ADME
ABCC5	5.88036	5.25054	6.63854	5.54621	5.61113	5.37387	5.63795	5.42953	5.47676	10057	protein_coding	hsa02010,hsa01523	ABC transporters|Antifolate resistance	GO:0005524,GO:0005796,GO:0005886,GO:0006805,GO:0006855,GO:0008514,GO:0008559,GO:0010008,GO:0015216,GO:0015232,GO:0015562,GO:0015865,GO:0016020,GO:0016323,GO:0016324,GO:0016887,GO:0022884,GO:0030213,GO:0034634,GO:0034775,GO:0035351,GO:0042626,GO:0042908,GO:0042910,GO:0043225,GO:0055085,GO:0070730,GO:0070731,GO:0098656,GO:0098838,GO:0140115,GO:0150104,GO:1901505	ATP binding|Golgi lumen|plasma membrane|xenobiotic metabolic process|xenobiotic transmembrane transport|organic anion transmembrane transporter activity|ABC-type xenobiotic transporter activity|endosome membrane|purine nucleotide transmembrane transporter activity|heme transmembrane transporter activity|efflux transmembrane transporter activity|purine nucleotide transport|membrane|basolateral pla…	WP2882,WP2884,WP1601,WP5239	Nuclear receptors meta-pathway|NRF2 pathway|Fluoropyrimidine activity|Lac-Phe pathway	R-HSA-1430728,R-HSA-1630316,R-HSA-2142845,R-HSA-2142850,R-HSA-382551,R-HSA-382556,R-HSA-71387,R-HSA-9748784,R-HSA-9748787,R-HSA-9753281	Metabolism|Glycosaminoglycan metabolism|Hyaluronan metabolism|Hyaluronan biosynthesis and export|Transport of small molecules|ABC-family proteins mediated transport|Metabolism of carbohydrates|Drug ADME|Azathioprine ADME|Paracetamol ADME
ABCC5-AS1	0	0.0555525	0.055353	0.0551507	0	0	0	0.112416	0	100873982	non_coding
ABCC6	0.0322136	0.024361	0.0566383	0.020154	0.0403699	0.159026	0.00410872	0.0328647	0.012174	368	protein_coding	hsa02010	ABC transporters	GO:0005524,GO:0005576,GO:0005654,GO:0005789,GO:0005886,GO:0007601,GO:0009410,GO:0009925,GO:0010467,GO:0015431,GO:0015867,GO:0016020,GO:0016323,GO:0016887,GO:0030505,GO:0030643,GO:0032026,GO:0042626,GO:0043225,GO:0046034,GO:0055062,GO:0055074,GO:0055085,GO:0071716,GO:0098656,GO:0140928,GO:1904383	ATP binding|extracellular region|nucleoplasm|endoplasmic reticulum membrane|plasma membrane|visual perception|response to xenobiotic stimulus|basal plasma membrane|gene expression|ABC-type glutathione S-conjugate transporter activity|ATP transport|membrane|basolateral plasma membrane|ATP hydrolysis activity|inorganic diphosphate transport|intracellular phosphate ion homeostasis|response to magnes…	WP3612,WP5322	Photodynamic therapy-induced NFE2L2 (NRF2) survival signaling|CKAP4 signaling pathway map	R-HSA-1643685,R-HSA-382551,R-HSA-382556,R-HSA-5619084,R-HSA-5619115,R-HSA-5690338	Disease|Transport of small molecules|ABC-family proteins mediated transport|ABC transporter disorders|Disorders of transmembrane transporters|Defective ABCC6 causes PXE
ABCC8	0	0	0	0.0399347	0.0479951	0.226229	0.0610598	0.0366303	0.0723675	6833	protein_coding	hsa02010,hsa04911,hsa04930	ABC transporters|Insulin secretion|Type II diabetes mellitus	GO:0001678,GO:0005267,GO:0005524,GO:0005886,GO:0006813,GO:0007565,GO:0007613,GO:0008281,GO:0008282,GO:0008542,GO:0009268,GO:0009410,GO:0010043,GO:0010989,GO:0015272,GO:0016020,GO:0016525,GO:0016887,GO:0019829,GO:0030672,GO:0031004,GO:0032496,GO:0032760,GO:0032868,GO:0035774,GO:0042383,GO:0042626,GO:0043268,GO:0043531,GO:0044325,GO:0044877,GO:0046676,GO:0050905,GO:0055085,GO:0060253,GO:0061535,GO:…	intracellular glucose homeostasis|potassium channel activity|ATP binding|plasma membrane|potassium ion transport|female pregnancy|memory|sulfonylurea receptor activity|inward rectifying potassium channel|visual learning|response to pH|response to xenobiotic stimulus|response to zinc ion|negative regulation of low-density lipoprotein particle clearance|ATP-activated inward rectifier potassium chan…			R-HSA-112316,R-HSA-1296025,R-HSA-1296065,R-HSA-1296071,R-HSA-1430728,R-HSA-163685,R-HSA-1643685,R-HSA-422356,R-HSA-5619084,R-HSA-5619115,R-HSA-5683177	Neuronal System|ATP sensitive Potassium channels|Inwardly rectifying K+ channels|Potassium Channels|Metabolism|Integration of energy metabolism|Disease|Regulation of insulin secretion|ABC transporter disorders|Disorders of transmembrane transporters|Defective ABCC8 can cause hypo- and hyper-glycemias
ABCC9	1.03115	1.37521	1.18517	2.47729	2.15304	2.87359	2.67949	2.61175	2.39148	10060	protein_coding	hsa02010	ABC transporters	GO:0001508,GO:0003007,GO:0005261,GO:0005267,GO:0005524,GO:0005886,GO:0008281,GO:0008282,GO:0009410,GO:0015272,GO:0015459,GO:0016020,GO:0016887,GO:0019829,GO:0022857,GO:0030017,GO:0031004,GO:0033198,GO:0042626,GO:0043225,GO:0044325,GO:0045776,GO:0048144,GO:0051607,GO:0055085,GO:0060976,GO:0061337,GO:0071805,GO:0086003,GO:0098655,GO:0098656,GO:0098662,GO:0140359,GO:0150104,GO:1990573	action potential|heart morphogenesis|monoatomic cation channel activity|potassium channel activity|ATP binding|plasma membrane|sulfonylurea receptor activity|inward rectifying potassium channel|response to xenobiotic stimulus|ATP-activated inward rectifier potassium channel activity|potassium channel regulator activity|membrane|ATP hydrolysis activity|ATPase-coupled monoatomic cation transmembran…			R-HSA-112316,R-HSA-1296025,R-HSA-1296065,R-HSA-1296071,R-HSA-1643685,R-HSA-382551,R-HSA-382556,R-HSA-397014,R-HSA-5576891,R-HSA-5578775,R-HSA-5619084,R-HSA-5619115,R-HSA-5678420	Neuronal System|ATP sensitive Potassium channels|Inwardly rectifying K+ channels|Potassium Channels|Disease|Transport of small molecules|ABC-family proteins mediated transport|Muscle contraction|Cardiac conduction|Ion homeostasis|ABC transporter disorders|Disorders of transmembrane transporters|Defective ABCC9 causes CMD10, ATFB12 and Cantu syndrome
ABCD1	21.1842	17.618	21.0005	14.4521	15.2227	26.0161	14.5086	14.2549	14.6986	215	protein_coding	hsa02010,hsa04146	ABC transporters|Peroxisome	GO:0000038,GO:0002082,GO:0005324,GO:0005515,GO:0005524,GO:0005737,GO:0005765,GO:0005777,GO:0005778,GO:0005789,GO:0005829,GO:0006635,GO:0007031,GO:0015607,GO:0015910,GO:0015916,GO:0015919,GO:0016020,GO:0016887,GO:0019899,GO:0030497,GO:0031966,GO:0031998,GO:0032000,GO:0036109,GO:0036113,GO:0042626,GO:0042758,GO:0042760,GO:0042802,GO:0042803,GO:0043217,GO:0043531,GO:0043651,GO:0046982,GO:0047617,GO:…	very long-chain fatty acid metabolic process|regulation of oxidative phosphorylation|long-chain fatty acid transporter activity|protein binding|ATP binding|cytoplasm|lysosomal membrane|peroxisome|peroxisomal membrane|endoplasmic reticulum membrane|cytosol|fatty acid beta-oxidation|peroxisome organization|ABC-type fatty-acyl-CoA transporter activity|long-chain fatty acid import into peroxisome|fat…	WP5323,WP2877	Fatty Acids and Lipoproteins Transport in Hepatocytes|Vitamin D receptor pathway	R-HSA-1369062,R-HSA-1430728,R-HSA-1643685,R-HSA-2046104,R-HSA-2046105,R-HSA-2046106,R-HSA-382551,R-HSA-382556,R-HSA-390247,R-HSA-390918,R-HSA-556833,R-HSA-5619084,R-HSA-5619115,R-HSA-5684045,R-HSA-8978868,R-HSA-9603798,R-HSA-9609507	ABC transporters in lipid homeostasis|Metabolism|Disease|alpha-linolenic (omega3) and linoleic (omega6) acid metabolism|Linoleic acid (LA) metabolism|alpha-linolenic acid (ALA) metabolism|Transport of small molecules|ABC-family proteins mediated transport|Beta-oxidation of very long chain fatty acids|Peroxisomal lipid metabolism|Metabolism of lipids|ABC transporter disorders|Disorders of transmem…
ABCD2	0.00133696	0	0.00134323	0.00535328	0	0.00135385	0.00136419	0.00136398	0.00134735	225	protein_coding	hsa02010,hsa04146	ABC transporters|Peroxisome	GO:0000038,GO:0005324,GO:0005515,GO:0005524,GO:0005777,GO:0005778,GO:0005829,GO:0006635,GO:0007031,GO:0009617,GO:0015910,GO:0016887,GO:0032000,GO:0042626,GO:0042760,GO:0042803,GO:0043217,GO:0046982,GO:0047617,GO:0140359,GO:1900016,GO:1903427,GO:1990535,GO:2001280	very long-chain fatty acid metabolic process|long-chain fatty acid transporter activity|protein binding|ATP binding|peroxisome|peroxisomal membrane|cytosol|fatty acid beta-oxidation|peroxisome organization|response to bacterium|long-chain fatty acid import into peroxisome|ATP hydrolysis activity|positive regulation of fatty acid beta-oxidation|ATPase-coupled transmembrane transporter activity|ver…	WP5323,WP299	Fatty Acids and Lipoproteins Transport in Hepatocytes|Nuclear receptors in lipid metabolism and toxicity	R-HSA-1369062,R-HSA-382551,R-HSA-382556,R-HSA-9603798,R-HSA-9609507	ABC transporters in lipid homeostasis|Transport of small molecules|ABC-family proteins mediated transport|Class I peroxisomal membrane protein import|Protein localization
ABCD3	23.6413	31.7516	23.3561	27.205	23.4801	17.7766	23.1781	25.6364	24.9086	5825	protein_coding	hsa02010,hsa04146	ABC transporters|Peroxisome	GO:0000038,GO:0005324,GO:0005515,GO:0005524,GO:0005739,GO:0005777,GO:0005778,GO:0005782,GO:0005829,GO:0006633,GO:0006635,GO:0006699,GO:0007031,GO:0009410,GO:0014070,GO:0015721,GO:0015910,GO:0016020,GO:0016887,GO:0042626,GO:0042760,GO:0042803,GO:0043231,GO:0043621,GO:0047617,GO:0140359,GO:1903512	very long-chain fatty acid metabolic process|long-chain fatty acid transporter activity|protein binding|ATP binding|mitochondrion|peroxisome|peroxisomal membrane|peroxisomal matrix|cytosol|fatty acid biosynthetic process|fatty acid beta-oxidation|bile acid biosynthetic process|peroxisome organization|response to xenobiotic stimulus|response to organic cyclic compound|bile acid and bile salt trans…	WP4549,WP5323,WP299,WP5329,WP5176	Fragile X syndrome|Fatty Acids and Lipoproteins Transport in Hepatocytes|Nuclear receptors in lipid metabolism and toxicity|Cholesterol biosynthesis pathway in hepatocytes|Disorders of bile acid synthesis and biliary transport	R-HSA-1369062,R-HSA-162582,R-HSA-194315,R-HSA-382551,R-HSA-382556,R-HSA-8980692,R-HSA-9012999,R-HSA-9013106,R-HSA-9603798,R-HSA-9609507,R-HSA-9716542	ABC transporters in lipid homeostasis|Signal Transduction|Signaling by Rho GTPases|Transport of small molecules|ABC-family proteins mediated transport|RHOA GTPase cycle|RHO GTPase cycle|RHOC GTPase cycle|Class I peroxisomal membrane protein import|Protein localization|Signaling by Rho GTPases, Miro GTPases and RHOBTB3
ABCD4	3.61054	2.96087	4.13345	3.40481	2.95174	6.77095	3.77104	3.80998	3.71669	5826	protein_coding	hsa02010,hsa04146	ABC transporters|Peroxisome	GO:0005324,GO:0005515,GO:0005524,GO:0005765,GO:0005777,GO:0005778,GO:0005789,GO:0006635,GO:0007031,GO:0009235,GO:0015420,GO:0015889,GO:0015910,GO:0016020,GO:0016887,GO:0042626,GO:0042760,GO:0042802,GO:0043190,GO:0055085,GO:1990830	long-chain fatty acid transporter activity|protein binding|ATP binding|lysosomal membrane|peroxisome|peroxisomal membrane|endoplasmic reticulum membrane|fatty acid beta-oxidation|peroxisome organization|cobalamin metabolic process|ABC-type vitamin B12 transporter activity|cobalamin transport|long-chain fatty acid import into peroxisome|membrane|ATP hydrolysis activity|ATPase-coupled transmembrane…	WP5323	Fatty Acids and Lipoproteins Transport in Hepatocytes	R-HSA-1430728,R-HSA-1643685,R-HSA-196741,R-HSA-196849,R-HSA-196854,R-HSA-3296469,R-HSA-3296482,R-HSA-5619084,R-HSA-5619115,R-HSA-5668914,R-HSA-5683329,R-HSA-9758881,R-HSA-9758890	Metabolism|Disease|Cobalamin (Cbl, vitamin B12) transport and metabolism|Metabolism of water-soluble vitamins and cofactors|Metabolism of vitamins and cofactors|Defects in cobalamin (B12) metabolism|Defects in vitamin and cofactor metabolism|ABC transporter disorders|Disorders of transmembrane transporters|Diseases of metabolism|Defective ABCD4 causes MAHCJ|Uptake of dietary cobalamins into enter…
ABCE1	62.3748	87.3252	56.8033	68.9863	58.0422	41.965	63.1568	67.0196	62.786	6059	protein_coding			GO:0000054,GO:0003924,GO:0005506,GO:0005515,GO:0005524,GO:0005737,GO:0005739,GO:0005759,GO:0005829,GO:0006413,GO:0006415,GO:0006417,GO:0016020,GO:0016887,GO:0017111,GO:0022626,GO:0032790,GO:0043024,GO:0043273,GO:0051539,GO:0060698,GO:0060702,GO:0072344	ribosomal subunit export from nucleus|GTPase activity|iron ion binding|protein binding|ATP binding|cytoplasm|mitochondrion|mitochondrial matrix|cytosol|translational initiation|translational termination|regulation of translation|membrane|ATP hydrolysis activity|ribonucleoside triphosphate phosphatase activity|cytosolic ribosome|ribosome disassembly|ribosomal small subunit binding|CTPase activity|…			R-HSA-1169410,R-HSA-1280215,R-HSA-168256,R-HSA-8983711,R-HSA-909733,R-HSA-913531	Antiviral mechanism by IFN-stimulated genes|Cytokine Signaling in Immune system|Immune System|OAS antiviral response|Interferon alpha/beta signaling|Interferon Signaling
ABCF1	82.8757	69.0492	81.7853	67.98	73.1893	82.6548	69.9057	68.904	68.6835	23	protein_coding			GO:0003723,GO:0005515,GO:0005524,GO:0005635,GO:0005654,GO:0005829,GO:0006412,GO:0006954,GO:0008135,GO:0016020,GO:0016887	RNA binding|protein binding|ATP binding|nuclear envelope|nucleoplasm|cytosol|translation|inflammatory response|translation factor activity, RNA binding|membrane|ATP hydrolysis activity	WP4754	IL-18 signaling pathway	R-HSA-382551,R-HSA-382556	Transport of small molecules|ABC-family proteins mediated transport
ABCF1-DT	0.523449	0.239909	0.382476	0.333443	0.286247	0.144563	0.339888	0.436932	0.335694	107986587	non_coding
ABCF2	6.74095	5.16824	6.27939	6.1136	5.93414	9.40398	5.71343	5.81154	6.2469	10061	protein_coding	hsa05130	Pathogenic Escherichia coli infection	GO:0005524,GO:0016020,GO:0016887	ATP binding|membrane|ATP hydrolysis activity	WP3888	VEGFA-VEGFR2 signaling
ABCF3	29.9722	27.4158	32.2344	29.9211	31.2209	36.6469	30.7954	28.9136	29.8947	55324	protein_coding			GO:0005515,GO:0005524,GO:0016020,GO:0016887,GO:0045296,GO:0051607	protein binding|ATP binding|membrane|ATP hydrolysis activity|cadherin binding|defense response to virus
ABCG1	0.14169	0.0703001	0.178508	1.66599	2.03157	0.473713	1.66377	1.76218	1.86309	9619	protein_coding	hsa02010,hsa05417	ABC transporters|Lipid and atherosclerosis	GO:0000139,GO:0005515,GO:0005524,GO:0005543,GO:0005739,GO:0005768,GO:0005789,GO:0005794,GO:0005886,GO:0008203,GO:0009897,GO:0010033,GO:0010745,GO:0010875,GO:0010887,GO:0015485,GO:0016887,GO:0019534,GO:0032367,GO:0033344,GO:0033700,GO:0033993,GO:0034041,GO:0034204,GO:0034374,GO:0034375,GO:0034436,GO:0042632,GO:0042803,GO:0042987,GO:0043531,GO:0043691,GO:0045542,GO:0046982,GO:0050714,GO:0055037,GO:…	Golgi membrane|protein binding|ATP binding|phospholipid binding|mitochondrion|endosome|endoplasmic reticulum membrane|Golgi apparatus|plasma membrane|cholesterol metabolic process|external side of plasma membrane|response to organic substance|negative regulation of macrophage derived foam cell differentiation|positive regulation of cholesterol efflux|negative regulation of cholesterol storage|cho…	WP299,WP4718,WP5329	Nuclear receptors in lipid metabolism and toxicity|Cholesterol metabolism with Bloch and Kandutsch-Russell pathways|Cholesterol biosynthesis pathway in hepatocytes	R-HSA-1369062,R-HSA-162582,R-HSA-174824,R-HSA-382551,R-HSA-382556,R-HSA-8963899,R-HSA-8964058,R-HSA-9006931,R-HSA-9024446,R-HSA-9029569	ABC transporters in lipid homeostasis|Signal Transduction|Plasma lipoprotein assembly, remodeling, and clearance|Transport of small molecules|ABC-family proteins mediated transport|Plasma lipoprotein remodeling|HDL remodeling|Signaling by Nuclear Receptors|NR1H2 and NR1H3-mediated signaling|NR1H3 & NR1H2 regulate gene expression linked to cholesterol transport and efflux
ABCG2	4.56235	4.43614	4.00435	1.37801	1.35681	3.78171	1.47108	1.56575	1.41075	9429	protein_coding	hsa02010,hsa04976,hsa01523	ABC transporters|Bile secretion|Antifolate resistance	GO:0005515,GO:0005524,GO:0005654,GO:0005886,GO:0006869,GO:0008514,GO:0008559,GO:0015143,GO:0015225,GO:0015562,GO:0015711,GO:0015747,GO:0015878,GO:0016324,GO:0016887,GO:0031526,GO:0031966,GO:0032217,GO:0032218,GO:0042626,GO:0042802,GO:0042803,GO:0042910,GO:0045121,GO:0046415,GO:0055085,GO:0070633,GO:0097744,GO:0098591,GO:0140115,GO:0150104,GO:1990748,GO:1990962	protein binding|ATP binding|nucleoplasm|plasma membrane|lipid transport|organic anion transmembrane transporter activity|ABC-type xenobiotic transporter activity|urate transmembrane transporter activity|biotin transmembrane transporter activity|efflux transmembrane transporter activity|organic anion transport|urate transport|biotin transport|apical plasma membrane|ATP hydrolysis activity|brush bo…	WP3640,WP5413,WP229,WP3612,WP4917,WP5322,WP1601	Imatinib and chronic myeloid leukemia|IL-24 Signaling pathway|Irinotecan pathway|Photodynamic therapy-induced NFE2L2 (NRF2) survival signaling|Proximal tubule transport|CKAP4 signaling pathway map|Fluoropyrimidine activity	R-HSA-1430728,R-HSA-189445,R-HSA-189451,R-HSA-189483,R-HSA-2161517,R-HSA-2161522,R-HSA-382551,R-HSA-917937,R-HSA-9748784,R-HSA-9748784,R-HSA-9753281,R-HSA-9793528	Metabolism|Metabolism of porphyrins|Heme biosynthesis|Heme degradation|Abacavir transmembrane transport|Abacavir ADME|Transport of small molecules|Iron uptake and transport|Drug ADME|Drug ADME|Paracetamol ADME|Ciprofloxacin ADME
ABCG4	0.0113905	0.0172278	0.0114439	0.0741137	0.085647	0.0230688	0.127847	0.104586	0.0631348	64137	protein_coding	hsa02010	ABC transporters	GO:0005515,GO:0005524,GO:0005886,GO:0006355,GO:0010008,GO:0010875,GO:0016887,GO:0031410,GO:0033344,GO:0034041,GO:0042632,GO:0042802,GO:0042803,GO:0045542,GO:0046982,GO:0055085,GO:0071403,GO:1990830	protein binding|ATP binding|plasma membrane|regulation of DNA-templated transcription|endosome membrane|positive regulation of cholesterol efflux|ATP hydrolysis activity|cytoplasmic vesicle|cholesterol efflux|ABC-type sterol transporter activity|cholesterol homeostasis|identical protein binding|protein homodimerization activity|positive regulation of cholesterol biosynthetic process|protein heter…			R-HSA-1369062,R-HSA-382551,R-HSA-382556	ABC transporters in lipid homeostasis|Transport of small molecules|ABC-family proteins mediated transport
ABHD1	0.0656155	0	0.0527385	0	0.0394698	0.0797334	0	0.0133883	0.0132251	84696	protein_coding			GO:0003674,GO:0005515,GO:0008126,GO:0008150,GO:0016020,GO:0047372,GO:0051792,GO:0051793	molecular_function|protein binding|acetylesterase activity|biological_process|membrane|acylglycerol lipase activity|medium-chain fatty acid biosynthetic process|medium-chain fatty acid catabolic process
ABHD10	16.3353	15.9652	15.0451	17.2985	16.706	14.3726	15.8115	16.1044	17.1624	55347	protein_coding			GO:0002084,GO:0004553,GO:0005739,GO:0005759,GO:0005829,GO:0008474,GO:0019391,GO:0052695,GO:0102390	protein depalmitoylation|hydrolase activity, hydrolyzing O-glycosyl compounds|mitochondrion|mitochondrial matrix|cytosol|palmitoyl-(protein) hydrolase activity|glucuronoside catabolic process|cellular glucuronidation|mycophenolic acid acyl-glucuronide esterase activity			R-HSA-1430728,R-HSA-156580,R-HSA-156588,R-HSA-211859	Metabolism|Phase II - Conjugation of compounds|Glucuronidation|Biological oxidations
ABHD11	3.22679	3.21578	3.89534	5.8467	6.72085	9.09345	6.5595	6.64782	5.86094	83451	protein_coding			GO:0003674,GO:0005575,GO:0005739,GO:0008150,GO:0044255,GO:0052689	molecular_function|cellular_component|mitochondrion|biological_process|cellular lipid metabolic process|carboxylic ester hydrolase activity	WP4932	7q11.23 copy number variation syndrome
ABHD11-AS1	0	0.165248	0	0	0	0.0553189	0	0.111465	0.0550534	171022	non_coding
ABHD12	29.1929	24.6351	28.2471	24.956	27.8565	29.9364	24.2895	24.7699	23.7871	26090	protein_coding			GO:0004620,GO:0004622,GO:0005789,GO:0005886,GO:0006660,GO:0007628,GO:0008474,GO:0009395,GO:0010996,GO:0016020,GO:0019369,GO:0032281,GO:0032839,GO:0046464,GO:0046475,GO:0047372,GO:0050727,GO:0052651,GO:0098734	phospholipase activity|lysophospholipase activity|endoplasmic reticulum membrane|plasma membrane|phosphatidylserine catabolic process|adult walking behavior|palmitoyl-(protein) hydrolase activity|phospholipid catabolic process|response to auditory stimulus|membrane|arachidonic acid metabolic process|AMPA glutamate receptor complex|dendrite cytoplasm|acylglycerol catabolic process|glycerophospholi…			R-HSA-109582,R-HSA-114508,R-HSA-162582,R-HSA-372790,R-HSA-388396,R-HSA-416476,R-HSA-426048,R-HSA-76002	Hemostasis|Effects of PIP2 hydrolysis|Signal Transduction|Signaling by GPCR|GPCR downstream signalling|G alpha (q) signalling events|Arachidonate production from DAG|Platelet activation, signaling and aggregation
ABHD12B	0	0	0	0.0100762	0.0100917	0	0	0	0	145447	protein_coding			GO:0004622,GO:0005789,GO:0006660,GO:0047372,GO:0052651	lysophospholipase activity|endoplasmic reticulum membrane|phosphatidylserine catabolic process|acylglycerol lipase activity|monoacylglycerol catabolic process
ABHD13	4.41949	6.3078	3.94514	4.52804	4.02166	4.60007	4.14418	3.75472	4.03096	84945	protein_coding			GO:0008474,GO:0016020,GO:0032839,GO:0098734	palmitoyl-(protein) hydrolase activity|membrane|dendrite cytoplasm|macromolecule depalmitoylation
ABHD14A	2.98147	3.03069	2.82498	0.922041	0.801949	3.60823	1.23666	1.16228	1.36797	25864	protein_coding			GO:0005737,GO:0016020,GO:0016787	cytoplasm|membrane|hydrolase activity
ABHD14B	20.5697	17.5975	22.3706	15.114	17.2951	17.0502	15.7956	14.4518	15.5045	84836	protein_coding			GO:0005515,GO:0005634,GO:0005654,GO:0005730,GO:0005737,GO:0005829,GO:0016787,GO:0045944,GO:0050427,GO:0061733,GO:0070062	protein binding|nucleus|nucleoplasm|nucleolus|cytoplasm|cytosol|hydrolase activity|positive regulation of transcription by RNA polymerase II|3'-phosphoadenosine 5'-phosphosulfate metabolic process|peptide-lysine-N-acetyltransferase activity|extracellular exosome			R-HSA-1430728,R-HSA-156580,R-HSA-156584,R-HSA-211859	Metabolism|Phase II - Conjugation of compounds|Cytosolic sulfonation of small molecules|Biological oxidations
ABHD15	6.37845	5.43913	6.83955	4.51835	5.0965	8.48966	3.9488	4.58233	4.63832	116236	protein_coding			GO:0005515,GO:0005576,GO:0016020,GO:0016042,GO:0034338,GO:0044255,GO:0047372,GO:0060612	protein binding|extracellular region|membrane|lipid catabolic process|short-chain carboxylesterase activity|cellular lipid metabolic process|acylglycerol lipase activity|adipose tissue development
ABHD16A	15.3658	12.8589	14.8569	12.4765	14.8922	20.3562	13.1828	12.8745	12.5495	7920	protein_coding	hsa00561	Glycerolipid metabolism	GO:0004620,GO:0004622,GO:0005515,GO:0006660,GO:0016020,GO:0047372,GO:0052651,GO:1905344	phospholipase activity|lysophospholipase activity|protein binding|phosphatidylserine catabolic process|membrane|acylglycerol lipase activity|monoacylglycerol catabolic process|prostaglandin catabolic process	WP4754	IL-18 signaling pathway
ABHD16B	0.0346605	0	0.034823	0.0346958	0.0521235	0.157943	0	0	0	140701	protein_coding			GO:0004620,GO:0005654,GO:0006660,GO:0047372,GO:0052651	phospholipase activity|nucleoplasm|phosphatidylserine catabolic process|acylglycerol lipase activity|monoacylglycerol catabolic process
ABHD17A	4.25691	3.24587	4.01621	3.38591	3.50671	5.5465	3.16701	3.59788	3.1473	81926	protein_coding			GO:0002084,GO:0005515,GO:0005886,GO:0008474,GO:0010008,GO:0016020,GO:0016607,GO:0043197,GO:0043231,GO:0055038,GO:0072657,GO:0098839,GO:0098944,GO:0098978,GO:0099175,GO:1902817,GO:1905668	protein depalmitoylation|protein binding|plasma membrane|palmitoyl-(protein) hydrolase activity|endosome membrane|membrane|nuclear speck|dendritic spine|intracellular membrane-bounded organelle|recycling endosome membrane|protein localization to membrane|postsynaptic density membrane|postsynaptic recycling endosome membrane|glutamatergic synapse|regulation of postsynapse organization|negative reg…			R-HSA-162582,R-HSA-5673001,R-HSA-5683057,R-HSA-5684996,R-HSA-9648002	Signal Transduction|RAF/MAP kinase cascade|MAPK family signaling cascades|MAPK1/MAPK3 signaling|RAS processing
ABHD17B	8.76935	9.35213	8.06078	11.834	11.0361	8.61162	12.0753	11.5702	11.4975	51104	protein_coding			GO:0002084,GO:0005886,GO:0006508,GO:0008236,GO:0008474,GO:0010008,GO:0016020,GO:0043197,GO:0055038,GO:0098839,GO:0099175,GO:1902473,GO:1902817,GO:1902950,GO:1905668	protein depalmitoylation|plasma membrane|proteolysis|serine-type peptidase activity|palmitoyl-(protein) hydrolase activity|endosome membrane|membrane|dendritic spine|recycling endosome membrane|postsynaptic density membrane|regulation of postsynapse organization|regulation of protein localization to synapse|negative regulation of protein localization to microtubule|regulation of dendritic spine m…			R-HSA-162582,R-HSA-5673001,R-HSA-5683057,R-HSA-5684996,R-HSA-9648002	Signal Transduction|RAF/MAP kinase cascade|MAPK family signaling cascades|MAPK1/MAPK3 signaling|RAS processing
ABHD17C	47.0931	49.9233	49.3481	34.0603	30.4588	74.5521	29.9503	30.9282	31.3784	58489	protein_coding			GO:0002084,GO:0005515,GO:0005886,GO:0008474,GO:0010008,GO:0043197,GO:0055038,GO:0098839,GO:0098978,GO:0099175,GO:1902817,GO:1905668	protein depalmitoylation|protein binding|plasma membrane|palmitoyl-(protein) hydrolase activity|endosome membrane|dendritic spine|recycling endosome membrane|postsynaptic density membrane|glutamatergic synapse|regulation of postsynapse organization|negative regulation of protein localization to microtubule|positive regulation of protein localization to endosome			R-HSA-162582,R-HSA-5673001,R-HSA-5683057,R-HSA-5684996,R-HSA-9648002	Signal Transduction|RAF/MAP kinase cascade|MAPK family signaling cascades|MAPK1/MAPK3 signaling|RAS processing
ABHD18	1.5715	1.78187	1.76337	1.75693	2.01013	1.69195	2.07964	2.08853	2.09341	80167	protein_coding			GO:0005576	extracellular region
ABHD2	9.8908	8.69318	10.2046	8.09179	8.225	7.40259	8.46834	8.67571	8.66596	11057	protein_coding			GO:0001669,GO:0003707,GO:0004806,GO:0007340,GO:0008126,GO:0009611,GO:0014909,GO:0014912,GO:0032570,GO:0033878,GO:0036126,GO:0042562,GO:0043401,GO:0046464,GO:0047372,GO:0048240,GO:0051792,GO:0051793,GO:0097524	acrosomal vesicle|nuclear steroid receptor activity|triglyceride lipase activity|acrosome reaction|acetylesterase activity|response to wounding|smooth muscle cell migration|negative regulation of smooth muscle cell migration|response to progesterone|hormone-sensitive lipase activity|sperm flagellum|hormone binding|steroid hormone mediated signaling pathway|acylglycerol catabolic process|acylglyce…	WP2882,WP2880	Nuclear receptors meta-pathway|Glucocorticoid receptor pathway
ABHD3	21.332	24.2012	20.6918	14.6031	14.443	15.1413	13.2757	13.9457	14.2911	171586	protein_coding			GO:0004623,GO:0005575,GO:0005886,GO:0006656,GO:0008126,GO:0008970,GO:0046470,GO:0047372,GO:0051792,GO:0051793,GO:0052739,GO:0052740	phospholipase A2 activity|cellular_component|plasma membrane|phosphatidylcholine biosynthetic process|acetylesterase activity|phospholipase A1 activity|phosphatidylcholine metabolic process|acylglycerol lipase activity|medium-chain fatty acid biosynthetic process|medium-chain fatty acid catabolic process|phosphatidylserine 1-acylhydrolase activity|1-acyl-2-lysophosphatidylserine acylhydrolase act…			R-HSA-1430728,R-HSA-1483191,R-HSA-1483206,R-HSA-1483257,R-HSA-556833	Metabolism|Synthesis of PC|Glycerophospholipid biosynthesis|Phospholipid metabolism|Metabolism of lipids
ABHD4	17.101	14.0729	17.6735	11.9273	12.1749	7.20305	11.6495	10.2064	12.0983	63874	protein_coding			GO:0004622,GO:0005515,GO:0005739,GO:0005789,GO:0005811,GO:0006654,GO:0016042,GO:0016787,GO:0036152,GO:0042171,GO:0055088,GO:0070292	lysophospholipase activity|protein binding|mitochondrion|endoplasmic reticulum membrane|lipid droplet|phosphatidic acid biosynthetic process|lipid catabolic process|hydrolase activity|phosphatidylethanolamine acyl-chain remodeling|lysophosphatidic acid acyltransferase activity|lipid homeostasis|N-acylphosphatidylethanolamine metabolic process			R-HSA-1430728,R-HSA-1482839,R-HSA-1483206,R-HSA-1483257,R-HSA-556833	Metabolism|Acyl chain remodelling of PE|Glycerophospholipid biosynthesis|Phospholipid metabolism|Metabolism of lipids
ABHD5	6.78601	8.17502	6.3199	6.54275	5.38492	6.3613	5.79179	6.39593	5.98925	51099	protein_coding	hsa04923	Regulation of lipolysis in adipocytes	GO:0003841,GO:0004806,GO:0005515,GO:0005654,GO:0005739,GO:0005811,GO:0005829,GO:0006631,GO:0006654,GO:0010891,GO:0010898,GO:0030154,GO:0042171,GO:0043231,GO:0052689,GO:0055088,GO:0060229	1-acylglycerol-3-phosphate O-acyltransferase activity|triglyceride lipase activity|protein binding|nucleoplasm|mitochondrion|lipid droplet|cytosol|fatty acid metabolic process|phosphatidic acid biosynthetic process|negative regulation of sequestering of triglyceride|positive regulation of triglyceride catabolic process|cell differentiation|lysophosphatidic acid acyltransferase activity|intracellu…	WP3965,WP5380	Lipid metabolism pathway|5q35 copy number variation	R-HSA-1430728,R-HSA-163560,R-HSA-556833,R-HSA-8979227	Metabolism|Triglyceride catabolism|Metabolism of lipids|Triglyceride metabolism
ABHD6	7.74237	5.86033	8.21083	9.33601	9.04532	6.69285	9.18462	9.515	9.77963	57406	protein_coding	hsa04723	Retrograde endocannabinoid signaling	GO:0004620,GO:0005515,GO:0005739,GO:0005765,GO:0005886,GO:0009395,GO:0016020,GO:0019369,GO:0030336,GO:0031902,GO:0031966,GO:0032281,GO:0045211,GO:0046464,GO:0046889,GO:0047372,GO:0052651,GO:0060292,GO:0098978,GO:0098982,GO:0099178,GO:0120163,GO:2000124,GO:2001311	phospholipase activity|protein binding|mitochondrion|lysosomal membrane|plasma membrane|phospholipid catabolic process|membrane|arachidonic acid metabolic process|negative regulation of cell migration|late endosome membrane|mitochondrial membrane|AMPA glutamate receptor complex|postsynaptic membrane|acylglycerol catabolic process|positive regulation of lipid biosynthetic process|acylglycerol lipa…			R-HSA-109582,R-HSA-114508,R-HSA-162582,R-HSA-372790,R-HSA-388396,R-HSA-416476,R-HSA-426048,R-HSA-76002	Hemostasis|Effects of PIP2 hydrolysis|Signal Transduction|Signaling by GPCR|GPCR downstream signalling|G alpha (q) signalling events|Arachidonate production from DAG|Platelet activation, signaling and aggregation
ABHD8	12.9576	12.0319	13.9846	9.69013	11.1259	18.4904	9.7354	9.96628	9.8703	79575	protein_coding			GO:0005515,GO:0016787,GO:0070062	protein binding|hydrolase activity|extracellular exosome
ABI1	12.8303	16.008	12.2192	17.6247	15.7531	16.9609	17.7667	18.1236	16.8106	10006	protein_coding	hsa05130,hsa05132	Pathogenic Escherichia coli infection|Salmonella infection	GO:0001756,GO:0005515,GO:0005622,GO:0005634,GO:0005783,GO:0005829,GO:0005856,GO:0007169,GO:0008092,GO:0008154,GO:0008285,GO:0014069,GO:0017124,GO:0030027,GO:0030296,GO:0030426,GO:0031209,GO:0032433,GO:0035591,GO:0035855,GO:0045296,GO:0048813,GO:0061098,GO:0070062,GO:0072673	somitogenesis|protein binding|intracellular anatomical structure|nucleus|endoplasmic reticulum|cytosol|cytoskeleton|transmembrane receptor protein tyrosine kinase signaling pathway|cytoskeletal protein binding|actin polymerization or depolymerization|negative regulation of cell population proliferation|postsynaptic density|SH3 domain binding|lamellipodium|protein tyrosine kinase activator activit…	WP437	EGF/EGFR signaling pathway	R-HSA-162582,R-HSA-162582,R-HSA-1643685,R-HSA-1643685,R-HSA-168249,R-HSA-168249,R-HSA-168256,R-HSA-168256,R-HSA-194138,R-HSA-194315,R-HSA-194315,R-HSA-195258,R-HSA-195258,R-HSA-2029480,R-HSA-2029480,R-HSA-2029482,R-HSA-2029482,R-HSA-4420097,R-HSA-5663205,R-HSA-5663205,R-HSA-5663213,R-HSA-5663213,R-HSA-9006934,R-HSA-9012999,R-HSA-9013149,R-HSA-9013404,R-HSA-9013423,R-HSA-9658195,R-HSA-9658195,R-HS…	Signal Transduction|Signal Transduction|Disease|Disease|Innate Immune System|Innate Immune System|Immune System|Immune System|Signaling by VEGF|Signaling by Rho GTPases|Signaling by Rho GTPases|RHO GTPase Effectors|RHO GTPase Effectors|Fcgamma receptor (FCGR) dependent phagocytosis|Fcgamma receptor (FCGR) dependent phagocytosis|Regulation of actin dynamics for phagocytic cup formation|Regulation …
ABI2	4.00004	4.29158	3.90662	6.0259	5.70919	3.20588	6.04184	6.48653	6.57956	10152	protein_coding	hsa04810	Regulation of actin cytoskeleton	GO:0005515,GO:0005634,GO:0005737,GO:0005829,GO:0005856,GO:0005912,GO:0007010,GO:0007399,GO:0008093,GO:0008154,GO:0010592,GO:0016477,GO:0016601,GO:0017124,GO:0018108,GO:0019900,GO:0030027,GO:0031209,GO:0031267,GO:0031625,GO:0032433,GO:0035591,GO:0042802,GO:0043197,GO:0061001,GO:0070064,GO:0070309,GO:2000601	protein binding|nucleus|cytoplasm|cytosol|cytoskeleton|adherens junction|cytoskeleton organization|nervous system development|cytoskeletal anchor activity|actin polymerization or depolymerization|positive regulation of lamellipodium assembly|cell migration|Rac protein signal transduction|SH3 domain binding|peptidyl-tyrosine phosphorylation|kinase binding|lamellipodium|SCAR complex|small GTPase bi…	WP51	Regulation of actin cytoskeleton	R-HSA-162582,R-HSA-162582,R-HSA-1643685,R-HSA-1643685,R-HSA-168249,R-HSA-168249,R-HSA-168256,R-HSA-168256,R-HSA-194138,R-HSA-194315,R-HSA-194315,R-HSA-195258,R-HSA-195258,R-HSA-2029480,R-HSA-2029480,R-HSA-2029482,R-HSA-2029482,R-HSA-4420097,R-HSA-5663205,R-HSA-5663205,R-HSA-5663213,R-HSA-5663213,R-HSA-9006934,R-HSA-9012999,R-HSA-9013149,R-HSA-9013404,R-HSA-9013423,R-HSA-9658195,R-HSA-9658195,R-HS…	Signal Transduction|Signal Transduction|Disease|Disease|Innate Immune System|Innate Immune System|Immune System|Immune System|Signaling by VEGF|Signaling by Rho GTPases|Signaling by Rho GTPases|RHO GTPase Effectors|RHO GTPase Effectors|Fcgamma receptor (FCGR) dependent phagocytosis|Fcgamma receptor (FCGR) dependent phagocytosis|Regulation of actin dynamics for phagocytic cup formation|Regulation …
ABI3BP	0	0.00347296	0.00346048	0.00344784	0.00690626	0.0279028	0.0140579	0.00702788	0	25890	protein_coding			GO:0005201,GO:0005576,GO:0005615,GO:0010811,GO:0030198,GO:0062023	extracellular matrix structural constituent|extracellular region|extracellular space|positive regulation of cell-substrate adhesion|extracellular matrix organization|collagen-containing extracellular matrix
ABITRAM	9.62194	14.103	9.92146	13.5907	11.6895	11.5994	11.6019	14.1587	12.2971	54942	protein_coding			GO:0003785,GO:0005515,GO:0005634,GO:0016607,GO:0030027,GO:0030425,GO:0030426,GO:0030833,GO:0032433,GO:0048813,GO:0051015,GO:0051489	actin monomer binding|protein binding|nucleus|nuclear speck|lamellipodium|dendrite|growth cone|regulation of actin filament polymerization|filopodium tip|dendrite morphogenesis|actin filament binding|regulation of filopodium assembly
ABL1	17.416	14.7172	18.4929	26.8572	29.0403	22.6588	28.6586	27.2138	28.7184	25	protein_coding	hsa04012,hsa04014,hsa04110,hsa04722,hsa04360,hsa05200,hsa05206,hsa05208,hsa05220,hsa05130,hsa05416	ErbB signaling pathway|Ras signaling pathway|Cell cycle|Neurotrophin signaling pathway|Axon guidance|Pathways in cancer|MicroRNAs in cancer|Chemical carcinogenesis - reactive oxygen species|Chronic myeloid leukemia|Pathogenic Escherichia coli infection|Viral myocarditis	GO:0000278,GO:0000287,GO:0000400,GO:0000405,GO:0001726,GO:0001784,GO:0001843,GO:0001922,GO:0001934,GO:0002322,GO:0002333,GO:0003677,GO:0003713,GO:0003785,GO:0004515,GO:0004672,GO:0004713,GO:0004715,GO:0005080,GO:0005515,GO:0005524,GO:0005634,GO:0005654,GO:0005730,GO:0005737,GO:0005739,GO:0005829,GO:0006298,GO:0006355,GO:0006468,GO:0006914,GO:0006974,GO:0006979,GO:0007173,GO:0007204,GO:0007229,GO:…	mitotic cell cycle|magnesium ion binding|four-way junction DNA binding|bubble DNA binding|ruffle|phosphotyrosine residue binding|neural tube closure|B-1 B cell homeostasis|positive regulation of protein phosphorylation|B cell proliferation involved in immune response|transitional one stage B cell differentiation|DNA binding|transcription coactivator activity|actin monomer binding|nicotinate-nucle…	WP3959,WP3640,WP2516,WP2864,WP5323,WP4223,WP673,WP179,WP5353,WP2038,WP5380,WP4298,WP2446,WP710,WP437,WP2272,WP707,WP1742,WP1545,WP1530,WP3888	DNA IR-double strand breaks and cellular response via ATM|Imatinib and chronic myeloid leukemia|ATM signaling pathway|Apoptosis-related network due to altered Notch3 in ovarian cancer|Fatty Acids and Lipoproteins Transport in Hepatocytes|Ras signaling|ErbB signaling pathway|Cell cycle|A network map of Macrophage-stimulating protein (MSP) signaling|Microtubule cytoskeleton regulation|5q35 copy num…	R-HSA-109582,R-HSA-1266738,R-HSA-1266738,R-HSA-162582,R-HSA-1640170,R-HSA-1643685,R-HSA-168249,R-HSA-168256,R-HSA-194315,R-HSA-195258,R-HSA-2029480,R-HSA-2029482,R-HSA-212436,R-HSA-212436,R-HSA-376176,R-HSA-376176,R-HSA-422475,R-HSA-422475,R-HSA-428890,R-HSA-428890,R-HSA-453279,R-HSA-525793,R-HSA-525793,R-HSA-5663205,R-HSA-5663213,R-HSA-5685938,R-HSA-5693532,R-HSA-5693538,R-HSA-5693565,R-HSA-5693…	Hemostasis|Developmental Biology|Developmental Biology|Signal Transduction|Cell Cycle|Disease|Innate Immune System|Immune System|Signaling by Rho GTPases|RHO GTPase Effectors|Fcgamma receptor (FCGR) dependent phagocytosis|Regulation of actin dynamics for phagocytic cup formation|Generic Transcription Pathway|Generic Transcription Pathway|Signaling by ROBO receptors|Signaling by ROBO receptors|Axo…
ABL2	9.5808	9.96748	10.626	13.7309	13.3008	8.25487	15.3331	15.8292	15.4238	27	protein_coding	hsa04012,hsa04014,hsa05208,hsa05416	ErbB signaling pathway|Ras signaling pathway|Chemical carcinogenesis - reactive oxygen species|Viral myocarditis	GO:0000287,GO:0001784,GO:0003785,GO:0004672,GO:0004713,GO:0004715,GO:0005515,GO:0005524,GO:0005829,GO:0006468,GO:0007155,GO:0007165,GO:0007204,GO:0010506,GO:0010863,GO:0010976,GO:0015629,GO:0018108,GO:0030100,GO:0030145,GO:0030155,GO:0032956,GO:0035024,GO:0035640,GO:0036211,GO:0042981,GO:0051015,GO:0051353,GO:0071300,GO:1903905,GO:2000145,GO:2000406	magnesium ion binding|phosphotyrosine residue binding|actin monomer binding|protein kinase activity|protein tyrosine kinase activity|non-membrane spanning protein tyrosine kinase activity|protein binding|ATP binding|cytosol|protein phosphorylation|cell adhesion|signal transduction|positive regulation of cytosolic calcium ion concentration|regulation of autophagy|positive regulation of phospholipa…	WP4223,WP673,WP4298	Ras signaling|ErbB signaling pathway|Acute viral myocarditis	R-HSA-1266738,R-HSA-1266738,R-HSA-1280215,R-HSA-162582,R-HSA-168256,R-HSA-194315,R-HSA-376176,R-HSA-376176,R-HSA-422475,R-HSA-422475,R-HSA-428890,R-HSA-428890,R-HSA-9012999,R-HSA-9013149,R-HSA-9013423,R-HSA-9607240,R-HSA-9675108,R-HSA-9675108,R-HSA-9706369,R-HSA-9716542	Developmental Biology|Developmental Biology|Cytokine Signaling in Immune system|Signal Transduction|Immune System|Signaling by Rho GTPases|Signaling by ROBO receptors|Signaling by ROBO receptors|Axon guidance|Axon guidance|Role of ABL in ROBO-SLIT signaling|Role of ABL in ROBO-SLIT signaling|RHO GTPase cycle|RAC1 GTPase cycle|RAC3 GTPase cycle|FLT3 Signaling|Nervous system development|Nervous sys…
ABLIM1	9.52322	9.4179	9.93749	10.582	10.5982	4.62544	10.6181	11.363	10.7716	3983	protein_coding	hsa04360	Axon guidance	GO:0001725,GO:0003779,GO:0005515,GO:0005737,GO:0007010,GO:0007601,GO:0009887,GO:0015629,GO:0030027,GO:0030032,GO:0046872,GO:0051015,GO:0060271	stress fiber|actin binding|protein binding|cytoplasm|cytoskeleton organization|visual perception|animal organ morphogenesis|actin cytoskeleton|lamellipodium|lamellipodium assembly|metal ion binding|actin filament binding|cilium assembly	WP4673	Male infertility	R-HSA-1266738,R-HSA-373752,R-HSA-418885,R-HSA-422475,R-HSA-9675108	Developmental Biology|Netrin-1 signaling|DCC mediated attractive signaling|Axon guidance|Nervous system development
ABLIM2	2.63156	2.14409	2.59074	0.919819	0.699363	1.70996	0.800148	0.834383	0.635128	84448	protein_coding	hsa04360	Axon guidance	GO:0005737,GO:0007010,GO:0015629,GO:0030032,GO:0046872,GO:0051015	cytoplasm|cytoskeleton organization|actin cytoskeleton|lamellipodium assembly|metal ion binding|actin filament binding			R-HSA-1266738,R-HSA-373752,R-HSA-418885,R-HSA-422475,R-HSA-9675108	Developmental Biology|Netrin-1 signaling|DCC mediated attractive signaling|Axon guidance|Nervous system development
ABLIM3	1.1243	0.731598	1.05405	0.644516	0.789678	1.26427	0.666978	0.706888	0.737796	22885	protein_coding	hsa04360	Axon guidance	GO:0001725,GO:0005515,GO:0005737,GO:0006366,GO:0007010,GO:0015629,GO:0030027,GO:0030032,GO:0045944,GO:0046872,GO:0051015,GO:0060271,GO:0098978,GO:1903955	stress fiber|protein binding|cytoplasm|transcription by RNA polymerase II|cytoskeleton organization|actin cytoskeleton|lamellipodium|lamellipodium assembly|positive regulation of transcription by RNA polymerase II|metal ion binding|actin filament binding|cilium assembly|glutamatergic synapse|positive regulation of protein targeting to mitochondrion			R-HSA-1266738,R-HSA-373752,R-HSA-418885,R-HSA-422475,R-HSA-9675108	Developmental Biology|Netrin-1 signaling|DCC mediated attractive signaling|Axon guidance|Nervous system development
ABO	0.0203813	0	0	0.00408041	0.01226	0.016511	0	0.00415863	0	28	protein_coding	hsa00601,hsa00603	Glycosphingolipid biosynthesis - lacto and neolacto series|Glycosphingolipid biosynthesis - globo and isoglobo series	GO:0000139,GO:0000166,GO:0003823,GO:0004380,GO:0004381,GO:0005576,GO:0005794,GO:0005975,GO:0030145,GO:0030259,GO:0031982,GO:0032580	Golgi membrane|nucleotide binding|antigen binding|glycoprotein-fucosylgalactoside alpha-N-acetylgalactosaminyltransferase activity|fucosylgalactoside 3-alpha-galactosyltransferase activity|extracellular region|Golgi apparatus|carbohydrate metabolic process|manganese ion binding|lipid glycosylation|vesicle|Golgi cisterna membrane			R-HSA-1430728,R-HSA-71387,R-HSA-9033658,R-HSA-9033807	Metabolism|Metabolism of carbohydrates|Blood group systems biosynthesis|ABO blood group biosynthesis
ABR	2.31052	1.73956	2.45295	2.09572	2.06201	2.74383	2.06314	2.11502	2.33673	29	protein_coding			GO:0005085,GO:0005096,GO:0005515,GO:0005829,GO:0007264,GO:0016020,GO:0030424,GO:0043197,GO:0050804,GO:0051056,GO:0090630,GO:0098685,GO:0098978	guanyl-nucleotide exchange factor activity|GTPase activator activity|protein binding|cytosol|small GTPase mediated signal transduction|membrane|axon|dendritic spine|modulation of chemical synaptic transmission|regulation of small GTPase mediated signal transduction|activation of GTPase activity|Schaffer collateral - CA1 synapse|glutamatergic synapse			R-HSA-162582,R-HSA-193648,R-HSA-193704,R-HSA-194315,R-HSA-204998,R-HSA-372790,R-HSA-388396,R-HSA-416482,R-HSA-73887,R-HSA-8980692,R-HSA-9012999,R-HSA-9013026,R-HSA-9013106,R-HSA-9013148,R-HSA-9013149,R-HSA-9013404,R-HSA-9013423,R-HSA-9716542	Signal Transduction|NRAGE signals death through JNK|p75 NTR receptor-mediated signalling|Signaling by Rho GTPases|Cell death signalling via NRAGE, NRIF and NADE|Signaling by GPCR|GPCR downstream signalling|G alpha (12/13) signalling events|Death Receptor Signaling|RHOA GTPase cycle|RHO GTPase cycle|RHOB GTPase cycle|RHOC GTPase cycle|CDC42 GTPase cycle|RAC1 GTPase cycle|RAC2 GTPase cycle|RAC3 GTP…
ABRACL	13.928	17.0802	13.8042	13.4846	12.2114	27.9356	11.4681	13.1396	12.4646	58527	protein_coding			GO:0032970	regulation of actin filament-based process
ABRAXAS1	1.40835	1.69337	1.03605	3.02012	2.08543	1.13972	3.24685	2.79547	2.63669	84142	protein_coding	hsa03440	Homologous recombination	GO:0005515,GO:0005634,GO:0005654,GO:0006282,GO:0006302,GO:0006325,GO:0007095,GO:0008017,GO:0008608,GO:0010212,GO:0016604,GO:0031593,GO:0044818,GO:0045739,GO:0070531,GO:0070536,GO:0090307	protein binding|nucleus|nucleoplasm|regulation of DNA repair|double-strand break repair|chromatin organization|mitotic G2 DNA damage checkpoint signaling|microtubule binding|attachment of spindle microtubules to kinetochore|response to ionizing radiation|nuclear body|polyubiquitin modification-dependent protein binding|mitotic G2/M transition checkpoint|positive regulation of DNA repair|BRCA1-A c…	WP5380,WP4016	5q35 copy number variation|DNA IR-damage and cellular response via ATR	R-HSA-1640170,R-HSA-392499,R-HSA-5688426,R-HSA-5689901,R-HSA-5693532,R-HSA-5693538,R-HSA-5693565,R-HSA-5693567,R-HSA-5693571,R-HSA-5693606,R-HSA-5693607,R-HSA-597592,R-HSA-69473,R-HSA-69481,R-HSA-69620,R-HSA-73894	Cell Cycle|Metabolism of proteins|Deubiquitination|Metalloprotease DUBs|DNA Double-Strand Break Repair|Homology Directed Repair|Recruitment and ATM-mediated phosphorylation of repair and signaling proteins at DNA double strand breaks|HDR through Homologous Recombination (HRR) or Single Strand Annealing (SSA)|Nonhomologous End-Joining (NHEJ)|DNA Double Strand Break Response|Processing of DNA doubl…
ABRAXAS2	12.3723	13.5877	11.4789	13.3503	12.9962	14.0419	13.6793	13.4644	13.6243	23172	protein_coding			GO:0000278,GO:0002931,GO:0005515,GO:0005634,GO:0005737,GO:0005813,GO:0005829,GO:0007059,GO:0008017,GO:0008608,GO:0030496,GO:0031593,GO:0031616,GO:0036449,GO:0051301,GO:0070536,GO:0070552,GO:0090307	mitotic cell cycle|response to ischemia|protein binding|nucleus|cytoplasm|centrosome|cytosol|chromosome segregation|microtubule binding|attachment of spindle microtubules to kinetochore|midbody|polyubiquitin modification-dependent protein binding|spindle pole centrosome|microtubule minus-end|cell division|protein K63-linked deubiquitination|BRISC complex|mitotic spindle assembly			R-HSA-392499,R-HSA-5688426,R-HSA-5689901,R-HSA-597592	Metabolism of proteins|Deubiquitination|Metalloprotease DUBs|Post-translational protein modification
ABT1	11.0803	9.18932	10.8235	11.6892	10.8973	15.7013	10.8491	11.3311	10.8302	29777	protein_coding			GO:0000447,GO:0000472,GO:0000480,GO:0003677,GO:0003713,GO:0003723,GO:0005515,GO:0005634,GO:0005667,GO:0005730,GO:0006357,GO:0006366,GO:0021522,GO:0034462,GO:0045893	endonucleolytic cleavage in ITS1 to separate SSU-rRNA from 5.8S rRNA and LSU-rRNA from tricistronic rRNA transcript (SSU-rRNA, 5.8S rRNA, LSU-rRNA)|endonucleolytic cleavage to generate mature 5'-end of SSU-rRNA from (SSU-rRNA, 5.8S rRNA, LSU-rRNA)|endonucleolytic cleavage in 5'-ETS of tricistronic rRNA transcript (SSU-rRNA, 5.8S rRNA, LSU-rRNA)|DNA binding|transcription coactivator activity|RNA b…
ABTB1	11.858	9.25407	11.529	14.5066	16.1923	19.41	15.379	14.7611	14.9787	80325	protein_coding			GO:0000151,GO:0003746,GO:0005515,GO:0005730,GO:0005737,GO:0005829,GO:0005886,GO:0006414	ubiquitin ligase complex|translation elongation factor activity|protein binding|nucleolus|cytoplasm|cytosol|plasma membrane|translational elongation
ABTB2	6.94318	5.85355	7.29859	10.5783	10.9748	5.98534	11.1644	10.4156	11.0107	25841	protein_coding			GO:0003674,GO:0046982,GO:0097237	molecular_function|protein heterodimerization activity|cellular response to toxic substance
ACAA1	12.6001	10.8208	11.8193	10.8409	10.4386	16.8298	10.1098	10.8858	9.36557	30	protein_coding	hsa00071,hsa00592,hsa01040,hsa00280,hsa04146,hsa03320	Fatty acid degradation|alpha-Linolenic acid metabolism|Biosynthesis of unsaturated fatty acids|Valine, leucine and isoleucine degradation|Peroxisome|PPAR signaling pathway	GO:0000038,GO:0003985,GO:0003988,GO:0005515,GO:0005576,GO:0005777,GO:0005782,GO:0005829,GO:0006635,GO:0008206,GO:0008775,GO:0010124,GO:0016020,GO:0016401,GO:0033540,GO:0035580,GO:0036109,GO:0050633	very long-chain fatty acid metabolic process|acetyl-CoA C-acetyltransferase activity|acetyl-CoA C-acyltransferase activity|protein binding|extracellular region|peroxisome|peroxisomal matrix|cytosol|fatty acid beta-oxidation|bile acid metabolic process|acetate CoA-transferase activity|phenylacetate catabolic process|membrane|palmitoyl-CoA oxidase activity|fatty acid beta-oxidation using acyl-CoA o…	WP5323,WP2878,WP1941,WP2882,WP4719,WP3942,WP4721,WP3925	Fatty Acids and Lipoproteins Transport in Hepatocytes|PPAR-alpha pathway|Peroxisomal beta-oxidation of tetracosanoyl-CoA|Nuclear receptors meta-pathway|Eicosanoid metabolism via cyclooxygenases (COX)|PPAR signaling pathway|Eicosanoid metabolism via lipooxygenases (LOX)|Amino acid metabolism	R-HSA-1430728,R-HSA-168249,R-HSA-168256,R-HSA-2046104,R-HSA-2046106,R-HSA-390247,R-HSA-390918,R-HSA-556833,R-HSA-6798695,R-HSA-8978868,R-HSA-9033241,R-HSA-9033241,R-HSA-9033500,R-HSA-9609507,R-HSA-9609507	Metabolism|Innate Immune System|Immune System|alpha-linolenic (omega3) and linoleic (omega6) acid metabolism|alpha-linolenic acid (ALA) metabolism|Beta-oxidation of very long chain fatty acids|Peroxisomal lipid metabolism|Metabolism of lipids|Neutrophil degranulation|Fatty acid metabolism|Peroxisomal protein import|Peroxisomal protein import|TYSND1 cleaves peroxisomal proteins|Protein localizatio…
ACAA2	62.0286	54.4679	58.0519	46.3478	45.9851	51.9024	41.5939	41.6416	41.9438	10449	protein_coding	hsa00062,hsa00071,hsa00280	Fatty acid elongation|Fatty acid degradation|Valine, leucine and isoleucine degradation	GO:0003723,GO:0003985,GO:0003986,GO:0003988,GO:0005515,GO:0005739,GO:0005759,GO:0006635,GO:0006695,GO:0016290,GO:0047617,GO:0071456,GO:0102991,GO:1901029,GO:1902109	RNA binding|acetyl-CoA C-acetyltransferase activity|acetyl-CoA hydrolase activity|acetyl-CoA C-acyltransferase activity|protein binding|mitochondrion|mitochondrial matrix|fatty acid beta-oxidation|cholesterol biosynthetic process|palmitoyl-CoA hydrolase activity|acyl-CoA hydrolase activity|cellular response to hypoxia|myristoyl-CoA hydrolase activity|negative regulation of mitochondrial outer mem…	WP5323,WP5241,WP357	Fatty Acids and Lipoproteins Transport in Hepatocytes|Mitochondrial beta-oxidation|Fatty acid biosynthesis	R-HSA-1430728,R-HSA-556833,R-HSA-77289,R-HSA-8978868	Metabolism|Metabolism of lipids|Mitochondrial Fatty Acid Beta-Oxidation|Fatty acid metabolism
ACACA	17.8526	15.2627	19.8947	19.736	20.8136	4.23847	21.8318	21.051	21.9019	31	protein_coding	hsa00620,hsa00640,hsa00061,hsa04152,hsa04910,hsa04922,hsa04936	Pyruvate metabolism|Propanoate metabolism|Fatty acid biosynthesis|AMPK signaling pathway|Insulin signaling pathway|Glucagon signaling pathway|Alcoholic liver disease	GO:0001650,GO:0001894,GO:0003989,GO:0005515,GO:0005524,GO:0005739,GO:0005829,GO:0006084,GO:0006633,GO:0015629,GO:0019538,GO:0042802,GO:0046872,GO:0046949,GO:0051289,GO:0055088,GO:0071380,GO:2001295	fibrillar center|tissue homeostasis|acetyl-CoA carboxylase activity|protein binding|ATP binding|mitochondrion|cytosol|acetyl-CoA metabolic process|fatty acid biosynthetic process|actin cytoskeleton|protein metabolic process|identical protein binding|metal ion binding|fatty-acyl-CoA biosynthetic process|protein homotetramerization|lipid homeostasis|cellular response to prostaglandin E stimulus|mal…	WP4932,WP2853,WP5287,WP3934,WP4018,WP1982,WP2857,WP5353,WP2355,WP3965,WP4206,WP4317,WP3932,WP357,WP2034,WP5066,WP1403,WP4577,WP5031,WP3888	7q11.23 copy number variation syndrome|Endoderm differentiation|17q12 copy number variation syndrome|Leptin and adiponectin|Clear cell renal cell carcinoma pathways|Sterol regulatory element-binding proteins (SREBP) signaling|Mesodermal commitment pathway|A network map of Macrophage-stimulating protein (MSP) signaling|Corticotropin-releasing hormone signaling pathway|Lipid metabolism pathway|Here…	R-HSA-1430728,R-HSA-163685,R-HSA-163765,R-HSA-1643685,R-HSA-1655829,R-HSA-196780,R-HSA-196849,R-HSA-196854,R-HSA-200425,R-HSA-2426168,R-HSA-3296482,R-HSA-3323169,R-HSA-3371599,R-HSA-556833,R-HSA-5668914,R-HSA-75105,R-HSA-8957322,R-HSA-8978868	Metabolism|Integration of energy metabolism|ChREBP activates metabolic gene expression|Disease|Regulation of cholesterol biosynthesis by SREBP (SREBF)|Biotin transport and metabolism|Metabolism of water-soluble vitamins and cofactors|Metabolism of vitamins and cofactors|Carnitine metabolism|Activation of gene expression by SREBF (SREBP)|Defects in vitamin and cofactor metabolism|Defects in biotin…
ACACB	0.764434	0.695711	0.932595	0.884467	0.908218	0.52779	0.942082	0.860911	0.945462	32	protein_coding	hsa00620,hsa00640,hsa00061,hsa04152,hsa04910,hsa04922,hsa04920,hsa04936,hsa04931	Pyruvate metabolism|Propanoate metabolism|Fatty acid biosynthesis|AMPK signaling pathway|Insulin signaling pathway|Glucagon signaling pathway|Adipocytokine signaling pathway|Alcoholic liver disease|Insulin resistance	GO:0003989,GO:0005515,GO:0005524,GO:0005634,GO:0005739,GO:0005741,GO:0005829,GO:0006084,GO:0006633,GO:0009374,GO:0009410,GO:0010629,GO:0010884,GO:0010906,GO:0014070,GO:0031667,GO:0031999,GO:0042802,GO:0046872,GO:0051289,GO:0060421,GO:0097009,GO:2001295	acetyl-CoA carboxylase activity|protein binding|ATP binding|nucleus|mitochondrion|mitochondrial outer membrane|cytosol|acetyl-CoA metabolic process|fatty acid biosynthetic process|biotin binding|response to xenobiotic stimulus|negative regulation of gene expression|positive regulation of lipid storage|regulation of glucose metabolic process|response to organic cyclic compound|response to nutrient…	WP4932,WP4018,WP4206,WP4754,WP2380,WP357,WP2034,WP1403,WP5031,WP3888	7q11.23 copy number variation syndrome|Clear cell renal cell carcinoma pathways|Hereditary leiomyomatosis and renal cell carcinoma pathway|IL-18 signaling pathway|Brain-derived neurotrophic factor (BDNF) signaling pathway|Fatty acid biosynthesis|Leptin signaling pathway|AMP-activated protein kinase signaling|Biotin metabolism, including IMDs|VEGFA-VEGFR2 signaling	R-HSA-1430728,R-HSA-163685,R-HSA-163765,R-HSA-1655829,R-HSA-196780,R-HSA-196849,R-HSA-196854,R-HSA-200425,R-HSA-2426168,R-HSA-556833,R-HSA-8957322,R-HSA-8978868	Metabolism|Integration of energy metabolism|ChREBP activates metabolic gene expression|Regulation of cholesterol biosynthesis by SREBP (SREBF)|Biotin transport and metabolism|Metabolism of water-soluble vitamins and cofactors|Metabolism of vitamins and cofactors|Carnitine metabolism|Activation of gene expression by SREBF (SREBP)|Metabolism of lipids|Metabolism of steroids|Fatty acid metabolism
ACAD10	5.08718	4.11247	5.79505	4.6822	5.18234	3.56198	5.31944	5.14498	5.0505	80724	protein_coding			GO:0003995,GO:0005737,GO:0005739,GO:0005759,GO:0006635,GO:0033539,GO:0050660	acyl-CoA dehydrogenase activity|cytoplasm|mitochondrion|mitochondrial matrix|fatty acid beta-oxidation|fatty acid beta-oxidation using acyl-CoA dehydrogenase|flavin adenine dinucleotide binding	WP5323	Fatty Acids and Lipoproteins Transport in Hepatocytes	R-HSA-1430728,R-HSA-556833,R-HSA-77289,R-HSA-8978868	Metabolism|Metabolism of lipids|Mitochondrial Fatty Acid Beta-Oxidation|Fatty acid metabolism
ACAD11	0.199933	0.161276	0.273184	0.240164	0.352781	0.121476	0.342729	0.301881	0.32238	84129	protein_coding			GO:0003995,GO:0004466,GO:0005515,GO:0005634,GO:0005737,GO:0005739,GO:0005743,GO:0005777,GO:0006635,GO:0017099,GO:0031966,GO:0033539,GO:0050660,GO:0070991	acyl-CoA dehydrogenase activity|long-chain-acyl-CoA dehydrogenase activity|protein binding|nucleus|cytoplasm|mitochondrion|mitochondrial inner membrane|peroxisome|fatty acid beta-oxidation|very-long-chain-acyl-CoA dehydrogenase activity|mitochondrial membrane|fatty acid beta-oxidation using acyl-CoA dehydrogenase|flavin adenine dinucleotide binding|medium-chain-acyl-CoA dehydrogenase activity	WP4963,WP5323	p53 transcriptional gene network|Fatty Acids and Lipoproteins Transport in Hepatocytes	R-HSA-1430728,R-HSA-556833,R-HSA-77289,R-HSA-8978868	Metabolism|Metabolism of lipids|Mitochondrial Fatty Acid Beta-Oxidation|Fatty acid metabolism
ACAD8	3.18023	3.17404	4.04037	3.45647	3.49885	4.6387	3.37235	3.56046	3.44719	27034	protein_coding	hsa00280	Valine, leucine and isoleucine degradation	GO:0003995,GO:0005759,GO:0006574,GO:0006629,GO:0050660	acyl-CoA dehydrogenase activity|mitochondrial matrix|valine catabolic process|lipid metabolic process|flavin adenine dinucleotide binding	WP4686	Leucine, isoleucine and valine metabolism	R-HSA-1430728,R-HSA-70895,R-HSA-71291	Metabolism|Branched-chain amino acid catabolism|Metabolism of amino acids and derivatives
ACAD9	34.2638	30.0778	37.4575	33.1277	34.9283	38.1358	34.0472	32.9448	33.7221	28976	protein_coding			GO:0001676,GO:0003995,GO:0004466,GO:0005515,GO:0005634,GO:0005739,GO:0005743,GO:0030425,GO:0031966,GO:0032981,GO:0050660,GO:0051791,GO:0070991	long-chain fatty acid metabolic process|acyl-CoA dehydrogenase activity|long-chain-acyl-CoA dehydrogenase activity|protein binding|nucleus|mitochondrion|mitochondrial inner membrane|dendrite|mitochondrial membrane|mitochondrial respiratory chain complex I assembly|flavin adenine dinucleotide binding|medium-chain fatty acid metabolic process|medium-chain-acyl-CoA dehydrogenase activity	WP5038,WP5183,WP4324	Mitochondrial immune response to SARS-CoV-2|SARS-CoV-2 mitochondrial chronic oxidative stress and endothelial dysfunction|Mitochondrial complex I assembly model OXPHOS system	R-HSA-1428517,R-HSA-1430728,R-HSA-163200,R-HSA-611105,R-HSA-6799198	The citric acid (TCA) cycle and respiratory electron transport|Metabolism|Respiratory electron transport, ATP synthesis by chemiosmotic coupling, and heat production by uncoupling proteins.|Respiratory electron transport|Complex I biogenesis
ACADL	0.592284	1.05108	0.793415	4.15021	4.26742	1.37547	4.06121	4.971	4.33739	33	protein_coding	hsa00071,hsa03320	Fatty acid degradation|PPAR signaling pathway	GO:0000062,GO:0001659,GO:0004466,GO:0005515,GO:0005737,GO:0005739,GO:0005759,GO:0016401,GO:0019254,GO:0031966,GO:0033539,GO:0042413,GO:0042758,GO:0042802,GO:0044242,GO:0045717,GO:0046322,GO:0050660,GO:0090181,GO:0120162	fatty-acyl-CoA binding|temperature homeostasis|long-chain-acyl-CoA dehydrogenase activity|protein binding|cytoplasm|mitochondrion|mitochondrial matrix|palmitoyl-CoA oxidase activity|carnitine metabolic process, CoA-linked|mitochondrial membrane|fatty acid beta-oxidation using acyl-CoA dehydrogenase|carnitine catabolic process|long-chain fatty acid catabolic process|identical protein binding|cellu…	WP368,WP5241,WP5123,WP143,WP3942	Mitochondrial long chain fatty acid beta-oxidation|Mitochondrial beta-oxidation|Mitochondrial fatty acid oxidation disorders|Fatty acid beta-oxidation|PPAR signaling pathway	R-HSA-1430728,R-HSA-556833,R-HSA-77285,R-HSA-77286,R-HSA-77288,R-HSA-77289,R-HSA-77310,R-HSA-8978868	Metabolism|Metabolism of lipids|Beta oxidation of myristoyl-CoA to lauroyl-CoA|mitochondrial fatty acid beta-oxidation of saturated fatty acids|mitochondrial fatty acid beta-oxidation of unsaturated fatty acids|Mitochondrial Fatty Acid Beta-Oxidation|Beta oxidation of lauroyl-CoA to decanoyl-CoA-CoA|Fatty acid metabolism
ACADM	26.7762	35.3466	26.1794	33.2808	32.2725	18.5654	33.2683	32.5408	33.9006	34	protein_coding	hsa00071,hsa00280,hsa03320,hsa04936	Fatty acid degradation|Valine, leucine and isoleucine degradation|PPAR signaling pathway|Alcoholic liver disease	GO:0001889,GO:0003995,GO:0005634,GO:0005737,GO:0005739,GO:0005759,GO:0005978,GO:0006111,GO:0006635,GO:0009409,GO:0009791,GO:0019254,GO:0030424,GO:0031966,GO:0033539,GO:0042594,GO:0042802,GO:0045329,GO:0050660,GO:0051791,GO:0051793,GO:0055007,GO:0070991	liver development|acyl-CoA dehydrogenase activity|nucleus|cytoplasm|mitochondrion|mitochondrial matrix|glycogen biosynthetic process|regulation of gluconeogenesis|fatty acid beta-oxidation|response to cold|post-embryonic development|carnitine metabolic process, CoA-linked|axon|mitochondrial membrane|fatty acid beta-oxidation using acyl-CoA dehydrogenase|response to starvation|identical protein bi…	WP368,WP5323,WP2878,WP706,WP2882,WP5318,WP5123,WP143,WP3942,WP3925	Mitochondrial long chain fatty acid beta-oxidation|Fatty Acids and Lipoproteins Transport in Hepatocytes|PPAR-alpha pathway|Sudden infant death syndrome (SIDS) susceptibility pathways|Nuclear receptors meta-pathway|Female steroid hormones in cardiomyocyte energy metabolism|Mitochondrial fatty acid oxidation disorders|Fatty acid beta-oxidation|PPAR signaling pathway|Amino acid metabolism	R-HSA-1430728,R-HSA-1989781,R-HSA-400206,R-HSA-556833,R-HSA-77286,R-HSA-77288,R-HSA-77289,R-HSA-77346,R-HSA-77348,R-HSA-8978868	Metabolism|PPARA activates gene expression|Regulation of lipid metabolism by PPARalpha|Metabolism of lipids|mitochondrial fatty acid beta-oxidation of saturated fatty acids|mitochondrial fatty acid beta-oxidation of unsaturated fatty acids|Mitochondrial Fatty Acid Beta-Oxidation|Beta oxidation of decanoyl-CoA to octanoyl-CoA-CoA|Beta oxidation of octanoyl-CoA to hexanoyl-CoA|Fatty acid metabolism
ACADS	5.6358	4.06648	5.67522	2.44553	2.33265	6.84579	2.63788	1.79348	2.50111	35	protein_coding	hsa00640,hsa00650,hsa00071,hsa00280,hsa00410	Propanoate metabolism|Butanoate metabolism|Fatty acid degradation|Valine, leucine and isoleucine degradation|beta-Alanine metabolism	GO:0003995,GO:0004085,GO:0005634,GO:0005654,GO:0005739,GO:0005759,GO:0005813,GO:0006635,GO:0033539,GO:0046359,GO:0050660	acyl-CoA dehydrogenase activity|butyryl-CoA dehydrogenase activity|nucleus|nucleoplasm|mitochondrion|mitochondrial matrix|centrosome|fatty acid beta-oxidation|fatty acid beta-oxidation using acyl-CoA dehydrogenase|butyrate catabolic process|flavin adenine dinucleotide binding	WP368,WP5323,WP4754,WP5123,WP143	Mitochondrial long chain fatty acid beta-oxidation|Fatty Acids and Lipoproteins Transport in Hepatocytes|IL-18 signaling pathway|Mitochondrial fatty acid oxidation disorders|Fatty acid beta-oxidation	R-HSA-1430728,R-HSA-556833,R-HSA-77286,R-HSA-77289,R-HSA-77350,R-HSA-77352,R-HSA-8978868	Metabolism|Metabolism of lipids|mitochondrial fatty acid beta-oxidation of saturated fatty acids|Mitochondrial Fatty Acid Beta-Oxidation|Beta oxidation of hexanoyl-CoA to butanoyl-CoA|Beta oxidation of butanoyl-CoA to acetyl-CoA|Fatty acid metabolism
ACADSB	3.28736	3.59982	4.06188	4.17973	4.33233	1.95975	4.80605	4.67008	4.533	36	protein_coding	hsa00071,hsa00280	Fatty acid degradation|Valine, leucine and isoleucine degradation	GO:0003853,GO:0003995,GO:0004085,GO:0005739,GO:0005759,GO:0006550,GO:0006631,GO:0016937,GO:0042802,GO:0050660,GO:0102035	2-methylacyl-CoA dehydrogenase activity|acyl-CoA dehydrogenase activity|butyryl-CoA dehydrogenase activity|mitochondrion|mitochondrial matrix|isoleucine catabolic process|fatty acid metabolic process|short-chain-acyl-CoA dehydrogenase activity|identical protein binding|flavin adenine dinucleotide binding|isobutyryl-CoA:FAD oxidoreductase activity	WP4686,WP5241,WP3871	Leucine, isoleucine and valine metabolism|Mitochondrial beta-oxidation|Valproic acid pathway	R-HSA-1430728,R-HSA-70895,R-HSA-71291	Metabolism|Branched-chain amino acid catabolism|Metabolism of amino acids and derivatives
ACADVL	140.355	119.23	151.694	127.927	140.474	195.897	134.046	133.287	132.392	37	protein_coding	hsa00071,hsa04936	Fatty acid degradation|Alcoholic liver disease	GO:0000062,GO:0001659,GO:0003995,GO:0004466,GO:0005515,GO:0005654,GO:0005730,GO:0005739,GO:0005743,GO:0005759,GO:0009409,GO:0015980,GO:0017099,GO:0030855,GO:0031966,GO:0033539,GO:0042645,GO:0042802,GO:0045717,GO:0046322,GO:0050660,GO:0090181	fatty-acyl-CoA binding|temperature homeostasis|acyl-CoA dehydrogenase activity|long-chain-acyl-CoA dehydrogenase activity|protein binding|nucleoplasm|nucleolus|mitochondrion|mitochondrial inner membrane|mitochondrial matrix|response to cold|energy derivation by oxidation of organic compounds|very-long-chain-acyl-CoA dehydrogenase activity|epithelial cell differentiation|mitochondrial membrane|fat…	WP368,WP5123,WP143	Mitochondrial long chain fatty acid beta-oxidation|Mitochondrial fatty acid oxidation disorders|Fatty acid beta-oxidation	R-HSA-1430728,R-HSA-2262752,R-HSA-381038,R-HSA-381070,R-HSA-381119,R-HSA-556833,R-HSA-77286,R-HSA-77289,R-HSA-77305,R-HSA-8953897,R-HSA-8978868	Metabolism|Cellular responses to stress|XBP1(S) activates chaperone genes|IRE1alpha activates chaperones|Unfolded Protein Response (UPR)|Metabolism of lipids|mitochondrial fatty acid beta-oxidation of saturated fatty acids|Mitochondrial Fatty Acid Beta-Oxidation|Beta oxidation of palmitoyl-CoA to myristoyl-CoA|Cellular responses to stimuli|Fatty acid metabolism
ACAP1	0.163217	0.113145	0.0614936	0.234864	0.173862	0.247919	0.260221	0.11448	0.174767	9744	protein_coding	hsa04144	Endocytosis	GO:0005096,GO:0005515,GO:0015031,GO:0016020,GO:0046872,GO:0055038	GTPase activator activity|protein binding|protein transport|membrane|metal ion binding|recycling endosome membrane	WP1433	Nucleotide-binding oligomerization domain (NOD) pathway
ACAP2	11.1437	16.1395	12.7025	14.6129	11.857	8.64948	12.7978	13.6454	13.325	23527	protein_coding	hsa04144	Endocytosis	GO:0001726,GO:0005096,GO:0010008,GO:0016020,GO:0030029,GO:0032456,GO:0046872,GO:1990090	ruffle|GTPase activator activity|endosome membrane|membrane|actin filament-based process|endocytic recycling|metal ion binding|cellular response to nerve growth factor stimulus
ACAP3	5.75853	4.88318	6.60757	6.72383	7.45678	8.30899	7.46205	7.53642	7.60161	116983	protein_coding	hsa04144	Endocytosis	GO:0001764,GO:0005096,GO:0005737,GO:0010975,GO:0030426,GO:0046872	neuron migration|GTPase activator activity|cytoplasm|regulation of neuron projection development|growth cone|metal ion binding	WP5345	1p36 copy number variation syndrome
ACAT1	26.6625	26.6173	24.5355	32.516	33.7079	21.3286	33.302	34.9014	33.7945	38	protein_coding	hsa00620,hsa00630,hsa00650,hsa00071,hsa00280,hsa00310,hsa00380,hsa00900,hsa04975	Pyruvate metabolism|Glyoxylate and dicarboxylate metabolism|Butanoate metabolism|Fatty acid degradation|Valine, leucine and isoleucine degradation|Lysine degradation|Tryptophan metabolism|Terpenoid backbone biosynthesis|Fat digestion and absorption	GO:0001889,GO:0003985,GO:0005739,GO:0005759,GO:0005783,GO:0006085,GO:0006550,GO:0006635,GO:0009725,GO:0014070,GO:0015936,GO:0015937,GO:0016453,GO:0019899,GO:0030955,GO:0034736,GO:0042594,GO:0042802,GO:0046356,GO:0046952,GO:0060612,GO:0070062,GO:0072229,GO:0120225,GO:1902224,GO:1902860	liver development|acetyl-CoA C-acetyltransferase activity|mitochondrion|mitochondrial matrix|endoplasmic reticulum|acetyl-CoA biosynthetic process|isoleucine catabolic process|fatty acid beta-oxidation|response to hormone|response to organic cyclic compound|coenzyme A metabolic process|coenzyme A biosynthetic process|C-acetyltransferase activity|enzyme binding|potassium ion binding|cholesterol O-…	WP4190,WP4686,WP5195,WP5323,WP4846,WP465,WP5355,WP143,WP4742,WP5175	Mevalonate arm of cholesterol biosynthesis pathway|Leucine, isoleucine and valine metabolism|Disorders in ketolysis|Fatty Acids and Lipoproteins Transport in Hepatocytes|SARS-CoV-2 and COVID-19 pathway|Tryptophan metabolism|Metabolic Epileptic Disorders|Fatty acid beta-oxidation|Ketogenesis and ketolysis|Disorders in ketone body synthesis	R-HSA-1430728,R-HSA-556833,R-HSA-70895,R-HSA-71291,R-HSA-74182,R-HSA-77108,R-HSA-77111	Metabolism|Metabolism of lipids|Branched-chain amino acid catabolism|Metabolism of amino acids and derivatives|Ketone body metabolism|Utilization of Ketone Bodies|Synthesis of Ketone Bodies
ACAT2	98.462	95.7178	91.0686	41.5186	43.1329	34.4998	42.7989	42.1843	42.1706	39	protein_coding	hsa00620,hsa00630,hsa00650,hsa00071,hsa00280,hsa00310,hsa00380,hsa00900,hsa04975	Pyruvate metabolism|Glyoxylate and dicarboxylate metabolism|Butanoate metabolism|Fatty acid degradation|Valine, leucine and isoleucine degradation|Lysine degradation|Tryptophan metabolism|Terpenoid backbone biosynthesis|Fat digestion and absorption	GO:0003985,GO:0005515,GO:0005737,GO:0005739,GO:0005829,GO:0006629,GO:0006635,GO:0070062	acetyl-CoA C-acetyltransferase activity|protein binding|cytoplasm|mitochondrion|cytosol|lipid metabolic process|fatty acid beta-oxidation|extracellular exosome	WP4190,WP5195,WP5323,WP4718,WP3963,WP5304,WP5329,WP5333	Mevalonate arm of cholesterol biosynthesis pathway|Disorders in ketolysis|Fatty Acids and Lipoproteins Transport in Hepatocytes|Cholesterol metabolism with Bloch and Kandutsch-Russell pathways|Mevalonate pathway|Cholesterol metabolism|Cholesterol biosynthesis pathway in hepatocytes|Enterocyte cholesterol metabolism	R-HSA-1430728,R-HSA-191273,R-HSA-556833,R-HSA-8957322	Metabolism|Cholesterol biosynthesis|Metabolism of lipids|Metabolism of steroids
ACBD3	24.7363	29.8343	25.5477	29.3731	27.5534	24.5889	29.2567	27.3987	28.0528	64746	protein_coding	hsa05132	Salmonella infection	GO:0000062,GO:0000139,GO:0005515,GO:0005739,GO:0005794,GO:0006694,GO:0016020,GO:0034237	fatty-acyl-CoA binding|Golgi membrane|protein binding|mitochondrion|Golgi apparatus|steroid biosynthetic process|membrane|protein kinase A regulatory subunit binding	WP5329	Cholesterol biosynthesis pathway in hepatocytes	R-HSA-199991,R-HSA-199992,R-HSA-432722,R-HSA-5653656	Membrane Trafficking|trans-Golgi Network Vesicle Budding|Golgi Associated Vesicle Biogenesis|Vesicle-mediated transport
ACBD3-AS1	0.175778	0.472637	0.176602	0.117305	0.234969	0.415331	0.59786	0	0.118096	107985353	non_coding
ACBD4	2.71003	2.17592	3.40342	2.40509	2.67293	2.85861	2.77802	2.8416	3.02191	79777	protein_coding			GO:0000062,GO:0005737,GO:0006631	fatty-acyl-CoA binding|cytoplasm|fatty acid metabolic process			R-HSA-1430728,R-HSA-390918,R-HSA-556833,R-HSA-8978868	Metabolism|Peroxisomal lipid metabolism|Metabolism of lipids|Fatty acid metabolism
ACBD5	10.1436	11.3938	10.2521	14.7871	13.5999	8.84825	14.8734	14.541	14.5574	91452	protein_coding			GO:0000062,GO:0003674,GO:0005654,GO:0005737,GO:0005777,GO:0005778,GO:0005829,GO:0006631,GO:0016020,GO:0016236,GO:0030242,GO:0035973	fatty-acyl-CoA binding|molecular_function|nucleoplasm|cytoplasm|peroxisome|peroxisomal membrane|cytosol|fatty acid metabolic process|membrane|macroautophagy|autophagy of peroxisome|aggrephagy			R-HSA-1430728,R-HSA-162582,R-HSA-194315,R-HSA-390918,R-HSA-556833,R-HSA-8978868,R-HSA-8980692,R-HSA-9012999,R-HSA-9013106,R-HSA-9603798,R-HSA-9609507,R-HSA-9716542	Metabolism|Signal Transduction|Signaling by Rho GTPases|Peroxisomal lipid metabolism|Metabolism of lipids|Fatty acid metabolism|RHOA GTPase cycle|RHO GTPase cycle|RHOC GTPase cycle|Class I peroxisomal membrane protein import|Protein localization|Signaling by Rho GTPases, Miro GTPases and RHOBTB3
ACBD6	27.1383	28.5124	26.5026	35.8679	34.821	38.6923	32.6461	34.9041	32.1425	84320	protein_coding			GO:0000062,GO:0005515,GO:0005829	fatty-acyl-CoA binding|protein binding|cytosol			R-HSA-1430728,R-HSA-556833,R-HSA-77289,R-HSA-8978868	Metabolism|Metabolism of lipids|Mitochondrial Fatty Acid Beta-Oxidation|Fatty acid metabolism
ACBD7	0.0690072	0.139162	0.0616274	0.14583	0.0307482	0.0465861	0.0391181	0	0.0540895	414149	protein_coding			GO:0000062,GO:0005515,GO:0006631	fatty-acyl-CoA binding|protein binding|fatty acid metabolic process			R-HSA-1430728,R-HSA-556833,R-HSA-77289,R-HSA-8978868	Metabolism|Metabolism of lipids|Mitochondrial Fatty Acid Beta-Oxidation|Fatty acid metabolism
ACBD7-DCLRE1CP1	0	0	0	0	0.0259833	0	0	0	0	108949267	non_coding
ACCS	1.28694	1.03405	1.75091	0.858835	0.987831	1.66294	1.1832	0.971036	1.08079	84680	protein_coding			GO:0005515,GO:0006520,GO:0008483,GO:0009058,GO:0016847,GO:0030170,GO:0042802	protein binding|amino acid metabolic process|transaminase activity|biosynthetic process|1-aminocyclopropane-1-carboxylate synthase activity|pyridoxal phosphate binding|identical protein binding	WP5348	11p11.2 copy number variation syndrome
ACD	10.6641	9.40071	11.9731	12.2555	12.0356	13.0702	13.3363	11.9407	12.7423	65057	protein_coding			GO:0000723,GO:0000781,GO:0000783,GO:0001501,GO:0001655,GO:0005515,GO:0005654,GO:0005697,GO:0006886,GO:0007004,GO:0016233,GO:0016604,GO:0030326,GO:0031848,GO:0032202,GO:0032206,GO:0032211,GO:0032212,GO:0035282,GO:0042162,GO:0044877,GO:0051973,GO:0060381,GO:0070182,GO:0070187,GO:0070198,GO:0070200	telomere maintenance|chromosome, telomeric region|nuclear telomere cap complex|skeletal system development|urogenital system development|protein binding|nucleoplasm|telomerase holoenzyme complex|intracellular protein transport|telomere maintenance via telomerase|telomere capping|nuclear body|embryonic limb morphogenesis|protection from non-homologous end joining at telomere|telomere assembly|posi…			R-HSA-110328,R-HSA-110329,R-HSA-110330,R-HSA-110330,R-HSA-110331,R-HSA-110331,R-HSA-1221632,R-HSA-1474165,R-HSA-1500620,R-HSA-157579,R-HSA-1640170,R-HSA-1640170,R-HSA-171306,R-HSA-171319,R-HSA-174411,R-HSA-174414,R-HSA-174417,R-HSA-174430,R-HSA-174437,R-HSA-180786,R-HSA-2262752,R-HSA-2559583,R-HSA-2559586,R-HSA-73884,R-HSA-73884,R-HSA-73886,R-HSA-73894,R-HSA-73894,R-HSA-73927,R-HSA-73927,R-HSA-73…	Recognition and association of DNA glycosylase with site containing an affected pyrimidine|Cleavage of the damaged pyrimidine |Recognition and association of DNA glycosylase with site containing an affected purine|Recognition and association of DNA glycosylase with site containing an affected purine|Cleavage of the damaged purine|Cleavage of the damaged purine|Meiotic synapsis|Reproduction|Meiosi…
ACE	0.00469721	0.0142088	0.00471924	0.00940399	0.0235461	0.0380525	0.0239644	0.0383372	0.0236686	1636	protein_coding	hsa04924,hsa04614,hsa05171,hsa05142,hsa05410,hsa05415	Renin secretion|Renin-angiotensin system|Coronavirus disease - COVID-19|Chagas disease|Hypertrophic cardiomyopathy|Diabetic cardiomyopathy	GO:0001666,GO:0001822,GO:0001974,GO:0002003,GO:0002019,GO:0002446,GO:0002474,GO:0003081,GO:0003084,GO:0004175,GO:0004180,GO:0004222,GO:0005516,GO:0005576,GO:0005615,GO:0005764,GO:0005768,GO:0005886,GO:0006508,GO:0007283,GO:0007565,GO:0008217,GO:0008233,GO:0008237,GO:0008238,GO:0008240,GO:0008241,GO:0008270,GO:0008584,GO:0009410,GO:0009792,GO:0009897,GO:0009925,GO:0010608,GO:0010629,GO:0010814,GO:…	response to hypoxia|kidney development|blood vessel remodeling|angiotensin maturation|regulation of renal output by angiotensin|neutrophil mediated immunity|antigen processing and presentation of peptide antigen via MHC class I|regulation of systemic arterial blood pressure by renin-angiotensin|positive regulation of systemic arterial blood pressure|endopeptidase activity|carboxypeptidase activit…	WP4969,WP4883,WP4799,WP554,WP5133,WP5038,WP4818,WP5183,WP4756	RAS and bradykinin pathways in COVID-19|SARS-CoV-2 and ACE2 receptor: molecular mechanisms|Downregulation of ACE2 by SARS-CoV-2 spike protein|ACE inhibitor pathway|Non-classical role of vitamin D|Mitochondrial immune response to SARS-CoV-2|Conversion of angiotensinogen to angiotensin II |SARS-CoV-2 mitochondrial chronic oxidative stress and endothelial dysfunction|Renin-angiotensin-aldosterone sy…	R-HSA-2022377,R-HSA-2980736,R-HSA-392499	Metabolism of Angiotensinogen to Angiotensins|Peptide hormone metabolism|Metabolism of proteins
ACE2	0.112492	0.113427	0.0791136	0.0900851	0.101501	3.013	0.103305	0.0401679	0.10203	59272	protein_coding	hsa04614,hsa04974,hsa05171	Renin-angiotensin system|Protein digestion and absorption|Coronavirus disease - COVID-19	GO:0001618,GO:0001817,GO:0002003,GO:0003051,GO:0003081,GO:0004175,GO:0004180,GO:0004181,GO:0005515,GO:0005576,GO:0005615,GO:0005788,GO:0005886,GO:0005929,GO:0008237,GO:0008241,GO:0008270,GO:0009986,GO:0015827,GO:0016020,GO:0016324,GO:0019058,GO:0019065,GO:0019229,GO:0022898,GO:0030666,GO:0031526,GO:0042127,GO:0042802,GO:0045121,GO:0046718,GO:0046813,GO:0048662,GO:0050727,GO:0051957,GO:0060135,GO:…	virus receptor activity|regulation of cytokine production|angiotensin maturation|angiotensin-mediated drinking behavior|regulation of systemic arterial blood pressure by renin-angiotensin|endopeptidase activity|carboxypeptidase activity|metallocarboxypeptidase activity|protein binding|extracellular region|extracellular space|endoplasmic reticulum lumen|plasma membrane|cilium|metallopeptidase acti…	WP4969,WP5115,WP4883,WP4799,WP554,WP4912,WP5133,WP5036,WP4846,WP4868,WP5039,WP5076,WP5038,WP4853,WP5113,WP5183,WP5065,WP4891	RAS and bradykinin pathways in COVID-19|Network map of SARS-CoV-2 signaling pathway|SARS-CoV-2 and ACE2 receptor: molecular mechanisms|Downregulation of ACE2 by SARS-CoV-2 spike protein|ACE inhibitor pathway|SARS coronavirus and innate immunity|Non-classical role of vitamin D|Angiotensin II receptor type 1 pathway|SARS-CoV-2 and COVID-19 pathway|Type I interferon induction and signaling during SA…	R-HSA-1643685,R-HSA-1643685,R-HSA-2022377,R-HSA-2980736,R-HSA-392499,R-HSA-5663205,R-HSA-5663205,R-HSA-9678108,R-HSA-9678110,R-HSA-9679191,R-HSA-9679506,R-HSA-9679506,R-HSA-9694516,R-HSA-9694516,R-HSA-9694614,R-HSA-9694614,R-HSA-9733458,R-HSA-9772572,R-HSA-9772572,R-HSA-9772573,R-HSA-9824446,R-HSA-9824446	Disease|Disease|Metabolism of Angiotensinogen to Angiotensins|Peptide hormone metabolism|Metabolism of proteins|Infectious disease|Infectious disease|SARS-CoV-1 Infection|Attachment and Entry|Potential therapeutics for SARS|SARS-CoV Infections|SARS-CoV Infections|SARS-CoV-2 Infection|SARS-CoV-2 Infection|Attachment and Entry|Attachment and Entry|Induction of Cell-Cell Fusion|Early SARS-CoV-2 Infe…
ACER2	0.407876	0.450642	0.466462	0.599406	0.582925	0.927119	0.672977	0.668447	0.546604	340485	protein_coding	hsa00600,hsa04071	Sphingolipid metabolism|Sphingolipid signaling pathway	GO:0000139,GO:0001953,GO:0005794,GO:0006919,GO:0006974,GO:0008284,GO:0010506,GO:0017040,GO:0030148,GO:0030330,GO:0032526,GO:0033629,GO:0042981,GO:0046512,GO:0046514,GO:0046872,GO:0060049,GO:0071466,GO:0071633,GO:0102121	Golgi membrane|negative regulation of cell-matrix adhesion|Golgi apparatus|activation of cysteine-type endopeptidase activity involved in apoptotic process|DNA damage response|positive regulation of cell population proliferation|regulation of autophagy|N-acylsphingosine amidohydrolase activity|sphingolipid biosynthetic process|DNA damage response, signal transduction by p53 class mediator|respons…			R-HSA-1430728,R-HSA-1660661,R-HSA-428157,R-HSA-556833	Metabolism|Sphingolipid de novo biosynthesis|Sphingolipid metabolism|Metabolism of lipids
ACER3	2.56399	4.07909	2.75286	3.40353	2.96171	2.3617	3.35856	3.11562	2.95939	55331	protein_coding	hsa00600	Sphingolipid metabolism	GO:0000139,GO:0005509,GO:0005789,GO:0006954,GO:0008270,GO:0008284,GO:0016020,GO:0017040,GO:0030148,GO:0042552,GO:0043067,GO:0046512,GO:0046514,GO:0070774,GO:0071602,GO:0071633,GO:0102121	Golgi membrane|calcium ion binding|endoplasmic reticulum membrane|inflammatory response|zinc ion binding|positive regulation of cell population proliferation|membrane|N-acylsphingosine amidohydrolase activity|sphingolipid biosynthetic process|myelination|regulation of programmed cell death|sphingosine biosynthetic process|ceramide catabolic process|phytoceramidase activity|phytosphingosine biosyn…			R-HSA-1430728,R-HSA-1660661,R-HSA-428157,R-HSA-556833	Metabolism|Sphingolipid de novo biosynthesis|Sphingolipid metabolism|Metabolism of lipids
ACHE	0.0515022	0.0519302	0.0665276	0.0294598	0.05901	0.834446	0.0525511	0.0750615	0.0667318	43	protein_coding	hsa00564,hsa04725	Glycerophospholipid metabolism|Cholinergic synapse	GO:0001507,GO:0001540,GO:0001919,GO:0002076,GO:0003990,GO:0004104,GO:0005515,GO:0005518,GO:0005576,GO:0005604,GO:0005615,GO:0005634,GO:0005794,GO:0005886,GO:0006581,GO:0007155,GO:0007399,GO:0007416,GO:0009986,GO:0016020,GO:0016787,GO:0017171,GO:0031594,GO:0031623,GO:0032223,GO:0042166,GO:0042803,GO:0042982,GO:0043083,GO:0043236,GO:0043621,GO:0045202,GO:0048471,GO:0050714,GO:0060041,GO:0095500,GO:…	acetylcholine catabolic process in synaptic cleft|amyloid-beta binding|regulation of receptor recycling|osteoblast development|acetylcholinesterase activity|cholinesterase activity|protein binding|collagen binding|extracellular region|basement membrane|extracellular space|nucleus|Golgi apparatus|plasma membrane|acetylcholine catabolic process|cell adhesion|nervous system development|synapse assem…	WP5055,WP3298,WP528,WP727,WP550	Burn wound healing|Melatonin metabolism and effects|Acetylcholine synthesis|Monoamine transport|Biogenic amine synthesis	R-HSA-112311,R-HSA-112315,R-HSA-112316,R-HSA-1430728,R-HSA-1483191,R-HSA-1483206,R-HSA-1483257,R-HSA-2980736,R-HSA-392499,R-HSA-422085,R-HSA-556833	Neurotransmitter clearance|Transmission across Chemical Synapses|Neuronal System|Metabolism|Synthesis of PC|Glycerophospholipid biosynthesis|Phospholipid metabolism|Peptide hormone metabolism|Metabolism of proteins|Synthesis, secretion, and deacylation of Ghrelin|Metabolism of lipids
ACIN1	26.8576	22.7223	28.3694	18.0887	20.497	25.6367	19.9242	20.5248	19.8216	22985	protein_coding	hsa03040,hsa03013,hsa03015	Spliceosome|Nucleocytoplasmic transport|mRNA surveillance pathway	GO:0003676,GO:0003723,GO:0005515,GO:0005634,GO:0005654,GO:0005829,GO:0005886,GO:0006397,GO:0008380,GO:0016607,GO:0016887,GO:0019899,GO:0030218,GO:0030263,GO:0045657,GO:0061574	nucleic acid binding|RNA binding|protein binding|nucleus|nucleoplasm|cytosol|plasma membrane|mRNA processing|RNA splicing|nuclear speck|ATP hydrolysis activity|enzyme binding|erythrocyte differentiation|apoptotic chromosome condensation|positive regulation of monocyte differentiation|ASAP complex			R-HSA-109581,R-HSA-111465,R-HSA-5357801,R-HSA-72163,R-HSA-72172,R-HSA-72203,R-HSA-75153,R-HSA-8953854	Apoptosis|Apoptotic cleavage of cellular proteins|Programmed Cell Death|mRNA Splicing - Major Pathway|mRNA Splicing|Processing of Capped Intron-Containing Pre-mRNA|Apoptotic execution phase|Metabolism of RNA
ACKR2	0.00864193	0	0.0260474	0.0173015	0.025992	0.0175022	0.0176359	0	0.0348364	1238	protein_coding			GO:0004950,GO:0005044,GO:0005515,GO:0005654,GO:0005769,GO:0005829,GO:0005884,GO:0005886,GO:0006897,GO:0006954,GO:0006955,GO:0007186,GO:0007204,GO:0009897,GO:0016493,GO:0019722,GO:0019957,GO:0031965,GO:0035556,GO:0043231,GO:0055037,GO:0060326,GO:0070098	chemokine receptor activity|scavenger receptor activity|protein binding|nucleoplasm|early endosome|cytosol|actin filament|plasma membrane|endocytosis|inflammatory response|immune response|G protein-coupled receptor signaling pathway|positive regulation of cytosolic calcium ion concentration|external side of plasma membrane|C-C chemokine receptor activity|calcium-mediated signaling|C-C chemokine b…	WP5323,WP455	Fatty Acids and Lipoproteins Transport in Hepatocytes|GPCRs, class A rhodopsin-like	R-HSA-162582,R-HSA-372790,R-HSA-373076,R-HSA-375276,R-HSA-380108,R-HSA-500792	Signal Transduction|Signaling by GPCR|Class A/1 (Rhodopsin-like receptors)|Peptide ligand-binding receptors|Chemokine receptors bind chemokines|GPCR ligand binding
ACKR3	7.78935	7.20221	8.48589	11.4715	11.7191	6.67345	12.0975	11.0531	12.4632	57007	protein_coding	hsa04060,hsa04061	Cytokine-cytokine receptor interaction|Viral protein interaction with cytokine and cytokine receptor	GO:0001525,GO:0001570,GO:0005044,GO:0005515,GO:0005768,GO:0005769,GO:0005886,GO:0005905,GO:0006955,GO:0007155,GO:0007186,GO:0007204,GO:0008285,GO:0009897,GO:0009986,GO:0015026,GO:0016493,GO:0016494,GO:0019722,GO:0019957,GO:0019958,GO:0021557,GO:0031623,GO:0043231,GO:0055037,GO:0060326,GO:0070098,GO:0070374,GO:1902230,GO:1905322	angiogenesis|vasculogenesis|scavenger receptor activity|protein binding|endosome|early endosome|plasma membrane|clathrin-coated pit|immune response|cell adhesion|G protein-coupled receptor signaling pathway|positive regulation of cytosolic calcium ion concentration|negative regulation of cell population proliferation|external side of plasma membrane|cell surface|coreceptor activity|C-C chemokine …	WP5224,WP289,WP455,WP2882,WP2880,WP3888	2q37 copy number variation syndrome|Myometrial relaxation and contraction pathways|GPCRs, class A rhodopsin-like|Nuclear receptors meta-pathway|Glucocorticoid receptor pathway|VEGFA-VEGFR2 signaling	R-HSA-162582,R-HSA-372790,R-HSA-373076,R-HSA-375276,R-HSA-380108,R-HSA-388396,R-HSA-418594,R-HSA-500792	Signal Transduction|Signaling by GPCR|Class A/1 (Rhodopsin-like receptors)|Peptide ligand-binding receptors|Chemokine receptors bind chemokines|GPCR downstream signalling|G alpha (i) signalling events|GPCR ligand binding
ACKR4	0	0	0.0202658	0.0201918	0.0101114	0.0408522	0.0205821	0	0	51554	protein_coding	hsa04060,hsa04061	Cytokine-cytokine receptor interaction|Viral protein interaction with cytokine and cytokine receptor	GO:0004950,GO:0005044,GO:0005515,GO:0005769,GO:0005886,GO:0006897,GO:0006935,GO:0006955,GO:0007186,GO:0007204,GO:0009897,GO:0016493,GO:0019722,GO:0019957,GO:0055037,GO:0060326,GO:0070098	chemokine receptor activity|scavenger receptor activity|protein binding|early endosome|plasma membrane|endocytosis|chemotaxis|immune response|G protein-coupled receptor signaling pathway|positive regulation of cytosolic calcium ion concentration|external side of plasma membrane|C-C chemokine receptor activity|calcium-mediated signaling|C-C chemokine binding|recycling endosome|cell chemotaxis|chem…	WP5323,WP455	Fatty Acids and Lipoproteins Transport in Hepatocytes|GPCRs, class A rhodopsin-like	R-HSA-162582,R-HSA-372790,R-HSA-373076,R-HSA-375276,R-HSA-380108,R-HSA-500792	Signal Transduction|Signaling by GPCR|Class A/1 (Rhodopsin-like receptors)|Peptide ligand-binding receptors|Chemokine receptors bind chemokines|GPCR ligand binding
ACLY	128.096	111.406	123.043	93.8433	99.1456	53.5035	95.9639	95.6194	93.6477	47	protein_coding	hsa00020	Citrate cycle (TCA cycle)	GO:0003878,GO:0005515,GO:0005524,GO:0005576,GO:0005654,GO:0005829,GO:0006085,GO:0006099,GO:0006101,GO:0006107,GO:0006633,GO:0006695,GO:0008610,GO:0015936,GO:0016020,GO:0035578,GO:0046872,GO:0070062,GO:1904813	ATP citrate synthase activity|protein binding|ATP binding|extracellular region|nucleoplasm|cytosol|acetyl-CoA biosynthetic process|tricarboxylic acid cycle|citrate metabolic process|oxaloacetate metabolic process|fatty acid biosynthetic process|cholesterol biosynthetic process|lipid biosynthetic process|coenzyme A metabolic process|membrane|azurophil granule lumen|metal ion binding|extracellular …	WP2453,WP5323,WP4018,WP1982,WP3965,WP5220,WP2366,WP357,WP5318,WP4290,WP3925	TCA cycle and deficiency of pyruvate dehydrogenase complex (PDHc)|Fatty Acids and Lipoproteins Transport in Hepatocytes|Clear cell renal cell carcinoma pathways|Sterol regulatory element-binding proteins (SREBP) signaling|Lipid metabolism pathway|Metabolic reprogramming in pancreatic cancer|Butyrate-induced histone acetylation|Fatty acid biosynthesis|Female steroid hormones in cardiomyocyte energ…	R-HSA-1430728,R-HSA-163685,R-HSA-163765,R-HSA-168249,R-HSA-168256,R-HSA-556833,R-HSA-6798695,R-HSA-75105,R-HSA-8978868	Metabolism|Integration of energy metabolism|ChREBP activates metabolic gene expression|Innate Immune System|Immune System|Metabolism of lipids|Neutrophil degranulation|Fatty acyl-CoA biosynthesis|Fatty acid metabolism
ACMSD	0	0	0	0	0	0.00565137	0	0.00569365	0.00562424	130013	protein_coding	hsa00380	Tryptophan metabolism	GO:0001760,GO:0005515,GO:0005737,GO:0005829,GO:0006569,GO:0008270,GO:0016787,GO:0019748,GO:1904985,GO:1905004,GO:1905012	aminocarboxymuconate-semialdehyde decarboxylase activity|protein binding|cytoplasm|cytosol|tryptophan catabolic process|zinc ion binding|hydrolase activity|secondary metabolic process|negative regulation of quinolinate biosynthetic process|picolinic acid biosynthetic process|regulation of 'de novo' NAD biosynthetic process from tryptophan	WP465,WP5044,WP3645	Tryptophan metabolism|Kynurenine pathway and links to cell senescence|NAD+ biosynthetic pathways	R-HSA-1430728,R-HSA-71240,R-HSA-71291	Metabolism|Tryptophan catabolism|Metabolism of amino acids and derivatives
ACO1	11.1828	11.0209	11.1769	6.26042	6.44809	6.20855	6.29778	6.6627	6.75359	48	protein_coding	hsa00020,hsa00630	Citrate cycle (TCA cycle)|Glyoxylate and dicarboxylate metabolism	GO:0003723,GO:0003994,GO:0005515,GO:0005737,GO:0005739,GO:0005783,GO:0005794,GO:0005829,GO:0006099,GO:0006101,GO:0006417,GO:0006879,GO:0009791,GO:0010040,GO:0030350,GO:0046872,GO:0047780,GO:0050892,GO:0051538,GO:0051539,GO:0070062	RNA binding|aconitate hydratase activity|protein binding|cytoplasm|mitochondrion|endoplasmic reticulum|Golgi apparatus|cytosol|tricarboxylic acid cycle|citrate metabolic process|regulation of translation|intracellular iron ion homeostasis|post-embryonic development|response to iron(II) ion|iron-responsive element binding|metal ion binding|citrate dehydratase activity|intestinal absorption|3 iron,…	WP2453,WP5355,WP2007	TCA cycle and deficiency of pyruvate dehydrogenase complex (PDHc)|Metabolic Epileptic Disorders|Iron metabolism in placenta	R-HSA-382551,R-HSA-917937	Transport of small molecules|Iron uptake and transport
ACO2	41.3492	34.5765	41.6292	38.085	41.5329	35.2059	40.848	40.1742	40.5009	50	protein_coding	hsa00020,hsa00630	Citrate cycle (TCA cycle)|Glyoxylate and dicarboxylate metabolism	GO:0001889,GO:0003994,GO:0005506,GO:0005739,GO:0005759,GO:0005829,GO:0006091,GO:0006099,GO:0006101,GO:0006102,GO:0035900,GO:0047780,GO:0051538,GO:0051539	liver development|aconitate hydratase activity|iron ion binding|mitochondrion|mitochondrial matrix|cytosol|generation of precursor metabolites and energy|tricarboxylic acid cycle|citrate metabolic process|isocitrate metabolic process|response to isolation stress|citrate dehydratase activity|3 iron, 4 sulfur cluster binding|4 iron, 4 sulfur cluster binding	WP78,WP4966,WP4290,WP3925	TCA cycle (aka Krebs or citric acid cycle)|Fluoroacetic acid toxicity|Metabolic reprogramming in colon cancer|Amino acid metabolism	R-HSA-1268020,R-HSA-1428517,R-HSA-1430728,R-HSA-71403,R-HSA-71406,R-HSA-9609507	Mitochondrial protein import|The citric acid (TCA) cycle and respiratory electron transport|Metabolism|Citric acid cycle (TCA cycle)|Pyruvate metabolism and Citric Acid (TCA) cycle|Protein localization
ACOD1	0	0	0	0	0	0	0	0.0122783	0	730249	protein_coding			GO:0002760,GO:0005739,GO:0006952,GO:0006954,GO:0007566,GO:0032088,GO:0032480,GO:0034136,GO:0034144,GO:0035458,GO:0042803,GO:0045824,GO:0047613,GO:0050728,GO:0051607,GO:0071219,GO:0071222,GO:0071346,GO:0071347,GO:0071356,GO:0071393,GO:0072573,GO:2000379	positive regulation of antimicrobial humoral response|mitochondrion|defense response|inflammatory response|embryo implantation|negative regulation of NF-kappaB transcription factor activity|negative regulation of type I interferon production|negative regulation of toll-like receptor 2 signaling pathway|negative regulation of toll-like receptor 4 signaling pathway|cellular response to interferon-b…	WP4754	IL-18 signaling pathway
ACOT1	1.20551	1.45465	1.70754	0.395651	0.564668	1.3208	0.373051	0.44356	0.537733	641371	protein_coding	hsa00062,hsa01040,hsa04913	Fatty acid elongation|Biosynthesis of unsaturated fatty acids|Ovarian steroidogenesis	GO:0000038,GO:0001676,GO:0005829,GO:0006631,GO:0006637,GO:0016290,GO:0047617,GO:0052689,GO:0102991	very long-chain fatty acid metabolic process|long-chain fatty acid metabolic process|cytosol|fatty acid metabolic process|acyl-CoA metabolic process|palmitoyl-CoA hydrolase activity|acyl-CoA hydrolase activity|carboxylic ester hydrolase activity|myristoyl-CoA hydrolase activity	WP5064,WP5329,WP4545,WP4723	7-oxo-C and 7-beta-HC pathways|Cholesterol biosynthesis pathway in hepatocytes|Oxysterols derived from cholesterol|Omega-3 / omega-6 fatty acid synthesis	R-HSA-1430728,R-HSA-556833,R-HSA-77289,R-HSA-8978868	Metabolism|Metabolism of lipids|Mitochondrial Fatty Acid Beta-Oxidation|Fatty acid metabolism
ACOT11	0.126827	0.11442	0.191133	0.414279	0.428299	0.473162	0.524452	0.388171	0.390166	26027	protein_coding			GO:0005759,GO:0005829,GO:0006631,GO:0006637,GO:0008289,GO:0009266,GO:0009409,GO:0016290,GO:0035556,GO:0047617,GO:0052689,GO:0070062,GO:0102991,GO:0120163	mitochondrial matrix|cytosol|fatty acid metabolic process|acyl-CoA metabolic process|lipid binding|response to temperature stimulus|response to cold|palmitoyl-CoA hydrolase activity|intracellular signal transduction|acyl-CoA hydrolase activity|carboxylic ester hydrolase activity|extracellular exosome|myristoyl-CoA hydrolase activity|negative regulation of cold-induced thermogenesis	WP5064,WP4545	7-oxo-C and 7-beta-HC pathways|Oxysterols derived from cholesterol	R-HSA-1430728,R-HSA-556833,R-HSA-77289,R-HSA-8978868	Metabolism|Metabolism of lipids|Mitochondrial Fatty Acid Beta-Oxidation|Fatty acid metabolism
ACOT12	0	0	0	0	0.00574399	0	0	0	0	134526	protein_coding	hsa00620	Pyruvate metabolism	GO:0003986,GO:0005515,GO:0005524,GO:0005654,GO:0005829,GO:0006084,GO:0006631,GO:0006637,GO:0008289,GO:0042802,GO:0045171,GO:0047617,GO:0052689	acetyl-CoA hydrolase activity|protein binding|ATP binding|nucleoplasm|cytosol|acetyl-CoA metabolic process|fatty acid metabolic process|acyl-CoA metabolic process|lipid binding|identical protein binding|intercellular bridge|acyl-CoA hydrolase activity|carboxylic ester hydrolase activity	WP5064,WP4545	7-oxo-C and 7-beta-HC pathways|Oxysterols derived from cholesterol	R-HSA-1430728,R-HSA-556833,R-HSA-77289,R-HSA-8978868	Metabolism|Metabolism of lipids|Mitochondrial Fatty Acid Beta-Oxidation|Fatty acid metabolism
ACOT13	20.1165	20.6688	18.3702	16.7739	16.8654	17.9837	16.1543	16.4258	17.1517	55856	protein_coding			GO:0005515,GO:0005634,GO:0005759,GO:0005819,GO:0005829,GO:0006629,GO:0016290,GO:0046872,GO:0047617,GO:0051289,GO:0102991,GO:0120163	protein binding|nucleus|mitochondrial matrix|spindle|cytosol|lipid metabolic process|palmitoyl-CoA hydrolase activity|metal ion binding|acyl-CoA hydrolase activity|protein homotetramerization|myristoyl-CoA hydrolase activity|negative regulation of cold-induced thermogenesis	WP5064,WP4545	7-oxo-C and 7-beta-HC pathways|Oxysterols derived from cholesterol	R-HSA-1430728,R-HSA-556833,R-HSA-77289,R-HSA-8978868	Metabolism|Metabolism of lipids|Mitochondrial Fatty Acid Beta-Oxidation|Fatty acid metabolism
ACOT2	7.53025	5.52331	7.53826	4.12273	4.51061	7.44646	3.77246	3.66095	3.58892	10965	protein_coding	hsa00062,hsa01040,hsa04913	Fatty acid elongation|Biosynthesis of unsaturated fatty acids|Ovarian steroidogenesis	GO:0000038,GO:0001676,GO:0005515,GO:0005739,GO:0005759,GO:0005782,GO:0005829,GO:0006631,GO:0006637,GO:0016290,GO:0047617,GO:0052689,GO:0102991	very long-chain fatty acid metabolic process|long-chain fatty acid metabolic process|protein binding|mitochondrion|mitochondrial matrix|peroxisomal matrix|cytosol|fatty acid metabolic process|acyl-CoA metabolic process|palmitoyl-CoA hydrolase activity|acyl-CoA hydrolase activity|carboxylic ester hydrolase activity|myristoyl-CoA hydrolase activity	WP4724,WP4718,WP5064,WP4853,WP5329,WP4545,WP4723	Omega-9 fatty acid synthesis|Cholesterol metabolism with Bloch and Kandutsch-Russell pathways|7-oxo-C and 7-beta-HC pathways|Linoleic acid metabolism affected by SARS-CoV-2|Cholesterol biosynthesis pathway in hepatocytes|Oxysterols derived from cholesterol|Omega-3 / omega-6 fatty acid synthesis	R-HSA-1430728,R-HSA-556833,R-HSA-77289,R-HSA-8978868,R-HSA-9033241,R-HSA-9033241,R-HSA-9609507,R-HSA-9609507	Metabolism|Metabolism of lipids|Mitochondrial Fatty Acid Beta-Oxidation|Fatty acid metabolism|Peroxisomal protein import|Peroxisomal protein import|Protein localization|Protein localization
ACOT4	3.47465	2.70323	3.66815	2.33056	2.5817	4.91168	1.54774	1.43954	1.95524	122970	protein_coding	hsa00062,hsa01040,hsa04913	Fatty acid elongation|Biosynthesis of unsaturated fatty acids|Ovarian steroidogenesis	GO:0000038,GO:0001676,GO:0004778,GO:0005777,GO:0005782,GO:0005829,GO:0006104,GO:0006631,GO:0006633,GO:0006637,GO:0016290,GO:0019605,GO:0032788,GO:0032789,GO:0043648,GO:0043649,GO:0044466,GO:0046459,GO:0047617,GO:0052689,GO:0102991	very long-chain fatty acid metabolic process|long-chain fatty acid metabolic process|succinyl-CoA hydrolase activity|peroxisome|peroxisomal matrix|cytosol|succinyl-CoA metabolic process|fatty acid metabolic process|fatty acid biosynthetic process|acyl-CoA metabolic process|palmitoyl-CoA hydrolase activity|butyrate metabolic process|saturated monocarboxylic acid metabolic process|unsaturated monoc…	WP5064,WP4545	7-oxo-C and 7-beta-HC pathways|Oxysterols derived from cholesterol	R-HSA-1430728,R-HSA-390247,R-HSA-390918,R-HSA-556833,R-HSA-8978868,R-HSA-9033241,R-HSA-9033241,R-HSA-9609507,R-HSA-9609507	Metabolism|Beta-oxidation of very long chain fatty acids|Peroxisomal lipid metabolism|Metabolism of lipids|Fatty acid metabolism|Peroxisomal protein import|Peroxisomal protein import|Protein localization|Protein localization
ACOT6	0	0	0	0.0304481	0	0	0	0	0	641372	protein_coding			GO:0005782,GO:0005829,GO:0006631,GO:0006637,GO:0047617,GO:0052689	peroxisomal matrix|cytosol|fatty acid metabolic process|acyl-CoA metabolic process|acyl-CoA hydrolase activity|carboxylic ester hydrolase activity	WP5064,WP4545	7-oxo-C and 7-beta-HC pathways|Oxysterols derived from cholesterol	R-HSA-1430728,R-HSA-390247,R-HSA-390918,R-HSA-556833,R-HSA-8978868	Metabolism|Beta-oxidation of very long chain fatty acids|Peroxisomal lipid metabolism|Metabolism of lipids|Fatty acid metabolism
ACOT7	20.5051	18.9983	20.4008	24.1117	25.8164	28.0749	24.2156	25.2302	24.9226	11332	protein_coding	hsa00062,hsa01040	Fatty acid elongation|Biosynthesis of unsaturated fatty acids	GO:0000062,GO:0005515,GO:0005654,GO:0005739,GO:0005829,GO:0006637,GO:0015937,GO:0016290,GO:0036042,GO:0036114,GO:0036116,GO:0042803,GO:0051792,GO:0052689,GO:0070062,GO:0102991,GO:1900535	fatty-acyl-CoA binding|protein binding|nucleoplasm|mitochondrion|cytosol|acyl-CoA metabolic process|coenzyme A biosynthetic process|palmitoyl-CoA hydrolase activity|long-chain fatty acyl-CoA binding|medium-chain fatty-acyl-CoA catabolic process|long-chain fatty-acyl-CoA catabolic process|protein homodimerization activity|medium-chain fatty acid biosynthetic process|carboxylic ester hydrolase acti…	WP5064,WP4545	7-oxo-C and 7-beta-HC pathways|Oxysterols derived from cholesterol	R-HSA-1430728,R-HSA-556833,R-HSA-77289,R-HSA-8978868	Metabolism|Metabolism of lipids|Mitochondrial Fatty Acid Beta-Oxidation|Fatty acid metabolism
ACOT8	15.5793	12.3169	14.8497	10.1442	10.6235	14.4561	9.50364	8.23666	8.45407	10005	protein_coding	hsa00120,hsa04146	Primary bile acid biosynthesis|Peroxisome	GO:0003986,GO:0004778,GO:0005515,GO:0005782,GO:0005829,GO:0006637,GO:0006699,GO:0009062,GO:0016289,GO:0016290,GO:0016559,GO:0033540,GO:0033882,GO:0036109,GO:0043649,GO:0044466,GO:0045225,GO:0047603,GO:0047617,GO:0047994,GO:0052689,GO:0052815,GO:0052816,GO:0102991	acetyl-CoA hydrolase activity|succinyl-CoA hydrolase activity|protein binding|peroxisomal matrix|cytosol|acyl-CoA metabolic process|bile acid biosynthetic process|fatty acid catabolic process|CoA hydrolase activity|palmitoyl-CoA hydrolase activity|peroxisome fission|fatty acid beta-oxidation using acyl-CoA oxidase|choloyl-CoA hydrolase activity|alpha-linolenic acid metabolic process|dicarboxylic …	WP5064,WP5329,WP4545	7-oxo-C and 7-beta-HC pathways|Cholesterol biosynthesis pathway in hepatocytes|Oxysterols derived from cholesterol	R-HSA-1430728,R-HSA-192105,R-HSA-193368,R-HSA-194068,R-HSA-2046104,R-HSA-2046106,R-HSA-389887,R-HSA-390247,R-HSA-390918,R-HSA-556833,R-HSA-8957322,R-HSA-8978868,R-HSA-9033241,R-HSA-9033241,R-HSA-9609507,R-HSA-9609507	Metabolism|Synthesis of bile acids and bile salts|Synthesis of bile acids and bile salts via 7alpha-hydroxycholesterol|Bile acid and bile salt metabolism|alpha-linolenic (omega3) and linoleic (omega6) acid metabolism|alpha-linolenic acid (ALA) metabolism|Beta-oxidation of pristanoyl-CoA|Beta-oxidation of very long chain fatty acids|Peroxisomal lipid metabolism|Metabolism of lipids|Metabolism of s…
ACOT9	17.9463	16.5086	17.1828	12.1302	12.8807	26.99	12.8897	13.8157	13.2553	23597	protein_coding			GO:0003986,GO:0005739,GO:0005759,GO:0006637,GO:0016290,GO:0047617,GO:0052689	acetyl-CoA hydrolase activity|mitochondrion|mitochondrial matrix|acyl-CoA metabolic process|palmitoyl-CoA hydrolase activity|acyl-CoA hydrolase activity|carboxylic ester hydrolase activity	WP5064,WP4545,WP3888	7-oxo-C and 7-beta-HC pathways|Oxysterols derived from cholesterol|VEGFA-VEGFR2 signaling	R-HSA-1430728,R-HSA-556833,R-HSA-77289,R-HSA-8978868	Metabolism|Metabolism of lipids|Mitochondrial Fatty Acid Beta-Oxidation|Fatty acid metabolism
ACOX1	6.15976	6.61439	6.68184	7.18921	7.07889	5.0459	7.33846	6.74047	6.94971	51	protein_coding	hsa00640,hsa00071,hsa00592,hsa01040,hsa00410,hsa04024,hsa04146,hsa03320,hsa04936	Propanoate metabolism|Fatty acid degradation|alpha-Linolenic acid metabolism|Biosynthesis of unsaturated fatty acids|beta-Alanine metabolism|cAMP signaling pathway|Peroxisome|PPAR signaling pathway|Alcoholic liver disease	GO:0000038,GO:0003997,GO:0005504,GO:0005515,GO:0005777,GO:0005778,GO:0005782,GO:0005829,GO:0006091,GO:0006629,GO:0006693,GO:0007283,GO:0009062,GO:0016020,GO:0016401,GO:0019395,GO:0030165,GO:0033540,GO:0042803,GO:0050660,GO:0050665,GO:0055088,GO:0071949,GO:0140493	very long-chain fatty acid metabolic process|acyl-CoA oxidase activity|fatty acid binding|protein binding|peroxisome|peroxisomal membrane|peroxisomal matrix|cytosol|generation of precursor metabolites and energy|lipid metabolic process|prostaglandin metabolic process|spermatogenesis|fatty acid catabolic process|membrane|palmitoyl-CoA oxidase activity|fatty acid oxidation|PDZ domain binding|fatty …	WP5323,WP2881,WP1941,WP2882,WP4719,WP3942,WP4723,WP4721	Fatty Acids and Lipoproteins Transport in Hepatocytes|Estrogen receptor pathway|Peroxisomal beta-oxidation of tetracosanoyl-CoA|Nuclear receptors meta-pathway|Eicosanoid metabolism via cyclooxygenases (COX)|PPAR signaling pathway|Omega-3 / omega-6 fatty acid synthesis|Eicosanoid metabolism via lipooxygenases (LOX)	R-HSA-1430728,R-HSA-1989781,R-HSA-2046104,R-HSA-2046106,R-HSA-390247,R-HSA-390918,R-HSA-400206,R-HSA-556833,R-HSA-8978868,R-HSA-9033241,R-HSA-9033241,R-HSA-9033500,R-HSA-9609507,R-HSA-9609507	Metabolism|PPARA activates gene expression|alpha-linolenic (omega3) and linoleic (omega6) acid metabolism|alpha-linolenic acid (ALA) metabolism|Beta-oxidation of very long chain fatty acids|Peroxisomal lipid metabolism|Regulation of lipid metabolism by PPARalpha|Metabolism of lipids|Fatty acid metabolism|Peroxisomal protein import|Peroxisomal protein import|TYSND1 cleaves peroxisomal proteins|Pro…
ACOX2	0	0	0	0	0	0.150626	0	0	0	8309	protein_coding	hsa00120,hsa04146,hsa03320	Primary bile acid biosynthesis|Peroxisome|PPAR signaling pathway	GO:0000038,GO:0005504,GO:0005515,GO:0005777,GO:0005782,GO:0005829,GO:0006699,GO:0016401,GO:0033540,GO:0033791,GO:0042803,GO:0043231,GO:0050660,GO:0055088,GO:0071949	very long-chain fatty acid metabolic process|fatty acid binding|protein binding|peroxisome|peroxisomal matrix|cytosol|bile acid biosynthetic process|palmitoyl-CoA oxidase activity|fatty acid beta-oxidation using acyl-CoA oxidase|3alpha,7alpha,12alpha-trihydroxy-5beta-cholestanoyl-CoA 24-hydroxylase activity|protein homodimerization activity|intracellular membrane-bounded organelle|flavin adenine …	WP5323,WP5064,WP2435,WP4719,WP4545,WP5176,WP3942,WP4721	Fatty Acids and Lipoproteins Transport in Hepatocytes|7-oxo-C and 7-beta-HC pathways|Quercetin and Nf-kB / AP-1 induced apoptosis|Eicosanoid metabolism via cyclooxygenases (COX)|Oxysterols derived from cholesterol|Disorders of bile acid synthesis and biliary transport|PPAR signaling pathway|Eicosanoid metabolism via lipooxygenases (LOX)	R-HSA-1430728,R-HSA-192105,R-HSA-193368,R-HSA-194068,R-HSA-389887,R-HSA-390918,R-HSA-556833,R-HSA-8957322,R-HSA-8978868,R-HSA-9033241,R-HSA-9033241,R-HSA-9609507,R-HSA-9609507	Metabolism|Synthesis of bile acids and bile salts|Synthesis of bile acids and bile salts via 7alpha-hydroxycholesterol|Bile acid and bile salt metabolism|Beta-oxidation of pristanoyl-CoA|Peroxisomal lipid metabolism|Metabolism of lipids|Metabolism of steroids|Fatty acid metabolism|Peroxisomal protein import|Peroxisomal protein import|Protein localization|Protein localization
ACOX3	1.54758	1.28996	1.82952	1.23932	1.53084	1.77608	1.5054	1.32097	1.596	8310	protein_coding	hsa00640,hsa00071,hsa00592,hsa01040,hsa00410,hsa04024,hsa04146,hsa03320,hsa04936	Propanoate metabolism|Fatty acid degradation|alpha-Linolenic acid metabolism|Biosynthesis of unsaturated fatty acids|beta-Alanine metabolism|cAMP signaling pathway|Peroxisome|PPAR signaling pathway|Alcoholic liver disease	GO:0005504,GO:0005777,GO:0005782,GO:0005829,GO:0016020,GO:0016402,GO:0033540,GO:0050660,GO:0055088,GO:0071949	fatty acid binding|peroxisome|peroxisomal matrix|cytosol|membrane|pristanoyl-CoA oxidase activity|fatty acid beta-oxidation using acyl-CoA oxidase|flavin adenine dinucleotide binding|lipid homeostasis|FAD binding	WP5323,WP4719,WP3942,WP4723,WP4721	Fatty Acids and Lipoproteins Transport in Hepatocytes|Eicosanoid metabolism via cyclooxygenases (COX)|PPAR signaling pathway|Omega-3 / omega-6 fatty acid synthesis|Eicosanoid metabolism via lipooxygenases (LOX)	R-HSA-1430728,R-HSA-389887,R-HSA-390918,R-HSA-556833,R-HSA-8978868,R-HSA-9033241,R-HSA-9033241,R-HSA-9609507,R-HSA-9609507	Metabolism|Beta-oxidation of pristanoyl-CoA|Peroxisomal lipid metabolism|Metabolism of lipids|Fatty acid metabolism|Peroxisomal protein import|Peroxisomal protein import|Protein localization|Protein localization
ACOXL	0.00151943	0.00306411	0	0.0547551	0.0624556	0.0476973	0.0434104	0.0434038	0.0505309	55289	protein_coding			GO:0003674,GO:0003997,GO:0005504,GO:0005575,GO:0005777,GO:0005782,GO:0008150,GO:0033540,GO:0050660,GO:0055088,GO:0071949	molecular_function|acyl-CoA oxidase activity|fatty acid binding|cellular_component|peroxisome|peroxisomal matrix|biological_process|fatty acid beta-oxidation using acyl-CoA oxidase|flavin adenine dinucleotide binding|lipid homeostasis|FAD binding	WP5323,WP5222	Fatty Acids and Lipoproteins Transport in Hepatocytes|2q13 copy number variation syndrome	R-HSA-1430728,R-HSA-389887,R-HSA-390918,R-HSA-556833,R-HSA-8978868	Metabolism|Beta-oxidation of pristanoyl-CoA|Peroxisomal lipid metabolism|Metabolism of lipids|Fatty acid metabolism
ACOXL-AS1	0	0	0	0.0322113	0	0	0.00820848	0.00820722	0	400997	non_coding
ACP1	55.7443	58.2862	54.7545	71.9797	69.5929	65.8712	68.8282	66.5539	69.8398	52	protein_coding	hsa00730,hsa00740,hsa04520,hsa05208	Thiamine metabolism|Riboflavin metabolism|Adherens junction|Chemical carcinogenesis - reactive oxygen species	GO:0003993,GO:0004725,GO:0004726,GO:0005515,GO:0005737,GO:0005829,GO:0009898,GO:0042383,GO:0070062	acid phosphatase activity|protein tyrosine phosphatase activity|non-membrane spanning protein tyrosine phosphatase activity|protein binding|cytoplasm|cytosol|cytoplasmic side of plasma membrane|sarcolemma|extracellular exosome	WP3888	VEGFA-VEGFR2 signaling
ACP2	22.4892	17.3808	23.5271	11.3524	11.8917	36.0683	12.4148	12.2628	11.5202	53	protein_coding	hsa00740,hsa04142	Riboflavin metabolism|Lysosome	GO:0003993,GO:0005515,GO:0005764,GO:0005765,GO:0007040,GO:0016020,GO:0016311,GO:0043202,GO:0070062	acid phosphatase activity|protein binding|lysosome|lysosomal membrane|lysosome organization|membrane|dephosphorylation|lysosomal lumen|extracellular exosome
ACP3	0.036215	0.0547739	0.0545772	0.00604197	0	0.336165	0.0123175	0.0123156	0.024331	55	protein_coding			GO:0003993,GO:0004725,GO:0005515,GO:0005615,GO:0005634,GO:0005764,GO:0005765,GO:0005771,GO:0005829,GO:0005886,GO:0006144,GO:0006629,GO:0006772,GO:0007040,GO:0008253,GO:0009117,GO:0012506,GO:0016311,GO:0016791,GO:0030175,GO:0031985,GO:0033265,GO:0035577,GO:0042131,GO:0042802,GO:0042803,GO:0045177,GO:0046085,GO:0051930,GO:0052642,GO:0060090,GO:0060168,GO:0070062,GO:0106411	acid phosphatase activity|protein tyrosine phosphatase activity|protein binding|extracellular space|nucleus|lysosome|lysosomal membrane|multivesicular body|cytosol|plasma membrane|purine nucleobase metabolic process|lipid metabolic process|thiamine metabolic process|lysosome organization|5'-nucleotidase activity|nucleotide metabolic process|vesicle membrane|dephosphorylation|phosphatase activity|…			R-HSA-168249,R-HSA-168256,R-HSA-6798695	Innate Immune System|Immune System|Neutrophil degranulation
ACP5	0.112128	0.0125623	0.187757	0.0498856	0.0124905	0.0756967	0.127125	0.0381315	0	54	protein_coding	hsa00740,hsa04142,hsa04380,hsa05323	Riboflavin metabolism|Lysosome|Osteoclast differentiation|Rheumatoid arthritis	GO:0003993,GO:0005764,GO:0005829,GO:0006809,GO:0008198,GO:0008199,GO:0010936,GO:0016020,GO:0016311,GO:0032496,GO:0032691,GO:0032695,GO:0032720,GO:0032929,GO:0034097,GO:0042554,GO:0045019,GO:0045453,GO:0050728,GO:0050830,GO:0060349	acid phosphatase activity|lysosome|cytosol|nitric oxide biosynthetic process|ferrous iron binding|ferric iron binding|negative regulation of macrophage cytokine production|membrane|dephosphorylation|response to lipopolysaccharide|negative regulation of interleukin-1 beta production|negative regulation of interleukin-12 production|negative regulation of tumor necrosis factor production|negative re…	WP12,WP2018	Osteoclast signaling|RANKL/RANK signaling pathway	R-HSA-1430728,R-HSA-196843,R-HSA-196849,R-HSA-196854	Metabolism|Vitamin B2 (riboflavin) metabolism|Metabolism of water-soluble vitamins and cofactors|Metabolism of vitamins and cofactors
ACP6	1.53765	1.27168	1.65028	1.43216	1.44245	1.64903	1.35071	1.54608	1.54147	51205	protein_coding			GO:0002244,GO:0003993,GO:0005737,GO:0005739,GO:0005759,GO:0006644,GO:0006654,GO:0016311,GO:0052642,GO:2001311	hematopoietic progenitor cell differentiation|acid phosphatase activity|cytoplasm|mitochondrion|mitochondrial matrix|phospholipid metabolic process|phosphatidic acid biosynthetic process|dephosphorylation|lysophosphatidic acid phosphatase activity|lysobisphosphatidic acid metabolic process	WP4905	1q21.1 copy number variation syndrome	R-HSA-1430728,R-HSA-1483166,R-HSA-1483206,R-HSA-1483257,R-HSA-556833	Metabolism|Synthesis of PA|Glycerophospholipid biosynthesis|Phospholipid metabolism|Metabolism of lipids
ACP7	0.00560994	0.00565656	0.0112725	0.00561565	0.00562427	0.0454465	0	0.0171699	0.0395748	390928	protein_coding			GO:0003993,GO:0005576,GO:0046872	acid phosphatase activity|extracellular region|metal ion binding
ACRBP	0.13564	0.0136767	0.0408828	0	0	0.0549414	0.0553609	0.0138381	0.0410082	84519	protein_coding			GO:0001669,GO:0001675,GO:0002080,GO:0003674,GO:0005576,GO:0005634,GO:0007286,GO:0008150,GO:0009566	acrosomal vesicle|acrosome assembly|acrosomal membrane|molecular_function|extracellular region|nucleus|spermatid development|biological_process|fertilization
ACSBG1	0.0307146	0.0732016	0.0392747	0.0447213	0.00839811	0.0763429	0.0142455	0.025638	0	23205	protein_coding	hsa00061,hsa00071,hsa04920,hsa03320	Fatty acid biosynthesis|Fatty acid degradation|Adipocytokine signaling pathway|PPAR signaling pathway	GO:0000038,GO:0001676,GO:0004467,GO:0005524,GO:0005737,GO:0005783,GO:0005829,GO:0005886,GO:0031410,GO:0031957,GO:0035338,GO:0042552,GO:0042759,GO:0051384	very long-chain fatty acid metabolic process|long-chain fatty acid metabolic process|long-chain fatty acid-CoA ligase activity|ATP binding|cytoplasm|endoplasmic reticulum|cytosol|plasma membrane|cytoplasmic vesicle|very long-chain fatty acid-CoA ligase activity|long-chain fatty-acyl-CoA biosynthetic process|myelination|long-chain fatty acid biosynthetic process|response to glucocorticoid	WP5061,WP3965,WP3942	Fatty acid transporters|Lipid metabolism pathway|PPAR signaling pathway	R-HSA-1430728,R-HSA-556833,R-HSA-75105,R-HSA-75876,R-HSA-8978868	Metabolism|Metabolism of lipids|Fatty acyl-CoA biosynthesis|Synthesis of very long-chain fatty acyl-CoAs|Fatty acid metabolism
ACSBG2	0.00853912	0.00861009	0.0343167	0.0256434	0.00856093	0	0	0.0174234	0.0086055	81616	protein_coding	hsa00061,hsa00071,hsa04920,hsa03320	Fatty acid biosynthesis|Fatty acid degradation|Adipocytokine signaling pathway|PPAR signaling pathway	GO:0004467,GO:0005524,GO:0005737,GO:0005739,GO:0005829,GO:0006631,GO:0007283,GO:0016020,GO:0030154,GO:0031957,GO:0035338,GO:0042759,GO:0047617,GO:0047676	long-chain fatty acid-CoA ligase activity|ATP binding|cytoplasm|mitochondrion|cytosol|fatty acid metabolic process|spermatogenesis|membrane|cell differentiation|very long-chain fatty acid-CoA ligase activity|long-chain fatty-acyl-CoA biosynthetic process|long-chain fatty acid biosynthetic process|acyl-CoA hydrolase activity|arachidonate-CoA ligase activity	WP5061,WP3942	Fatty acid transporters|PPAR signaling pathway	R-HSA-1430728,R-HSA-556833,R-HSA-75105,R-HSA-75876,R-HSA-8978868	Metabolism|Metabolism of lipids|Fatty acyl-CoA biosynthesis|Synthesis of very long-chain fatty acyl-CoAs|Fatty acid metabolism
ACSF2	21.7485	17.2736	22.4896	6.35664	7.301	14.3157	7.02785	6.74704	7.51586	80221	protein_coding			GO:0001676,GO:0004467,GO:0005515,GO:0005524,GO:0005759,GO:0006631,GO:0006637,GO:0031956,GO:0047760	long-chain fatty acid metabolic process|long-chain fatty acid-CoA ligase activity|protein binding|ATP binding|mitochondrial matrix|fatty acid metabolic process|acyl-CoA metabolic process|medium-chain fatty acid-CoA ligase activity|butyrate-CoA ligase activity	WP368,WP5123	Mitochondrial long chain fatty acid beta-oxidation|Mitochondrial fatty acid oxidation disorders	R-HSA-1430728,R-HSA-556833,R-HSA-77289,R-HSA-8978868	Metabolism|Metabolism of lipids|Mitochondrial Fatty Acid Beta-Oxidation|Fatty acid metabolism
ACSF3	2.68746	2.3026	2.74837	1.96672	2.26214	2.54778	1.94423	1.85237	1.8524	197322	protein_coding	hsa00061,hsa00280	Fatty acid biosynthesis|Valine, leucine and isoleucine degradation	GO:0005515,GO:0005524,GO:0005654,GO:0005739,GO:0005759,GO:0006631,GO:0006633,GO:0016878,GO:0031957,GO:0035338,GO:0090409,GO:0090410	protein binding|ATP binding|nucleoplasm|mitochondrion|mitochondrial matrix|fatty acid metabolic process|fatty acid biosynthetic process|acid-thiol ligase activity|very long-chain fatty acid-CoA ligase activity|long-chain fatty-acyl-CoA biosynthetic process|malonyl-CoA synthetase activity|malonate catabolic process	WP4686	Leucine, isoleucine and valine metabolism	R-HSA-1430728,R-HSA-556833,R-HSA-75105,R-HSA-75876,R-HSA-8978868	Metabolism|Metabolism of lipids|Fatty acyl-CoA biosynthesis|Synthesis of very long-chain fatty acyl-CoAs|Fatty acid metabolism
ACSL1	0.37016	0.428943	0.432953	0.348415	0.310178	0.889538	0.388973	0.462187	0.534501	2180	protein_coding	hsa00061,hsa00071,hsa04146,hsa04216,hsa04920,hsa03320,hsa04714	Fatty acid biosynthesis|Fatty acid degradation|Peroxisome|Ferroptosis|Adipocytokine signaling pathway|PPAR signaling pathway|Thermogenesis	GO:0000038,GO:0001676,GO:0004467,GO:0005524,GO:0005739,GO:0005741,GO:0005778,GO:0005783,GO:0005789,GO:0007584,GO:0008610,GO:0010747,GO:0014070,GO:0015908,GO:0016020,GO:0019432,GO:0033211,GO:0034201,GO:0035338,GO:0042178,GO:0043539,GO:0044539,GO:0047676,GO:0050197,GO:0070251,GO:0090434,GO:0120162	very long-chain fatty acid metabolic process|long-chain fatty acid metabolic process|long-chain fatty acid-CoA ligase activity|ATP binding|mitochondrion|mitochondrial outer membrane|peroxisomal membrane|endoplasmic reticulum|endoplasmic reticulum membrane|response to nutrient|lipid biosynthetic process|positive regulation of long-chain fatty acid import across plasma membrane|response to organic …	WP368,WP4321,WP4724,WP5323,WP5061,WP4718,WP4313,WP5181,WP357,WP5123,WP5329,WP143,WP3942,WP4723,WP5315	Mitochondrial long chain fatty acid beta-oxidation|Thermogenesis|Omega-9 fatty acid synthesis|Fatty Acids and Lipoproteins Transport in Hepatocytes|Fatty acid transporters|Cholesterol metabolism with Bloch and Kandutsch-Russell pathways|Ferroptosis|Roles of ceramides in development of insulin resistance|Fatty acid biosynthesis|Mitochondrial fatty acid oxidation disorders|Cholesterol biosynthesis …	R-HSA-1430728,R-HSA-1989781,R-HSA-2046104,R-HSA-2046105,R-HSA-2046106,R-HSA-400206,R-HSA-556833,R-HSA-75105,R-HSA-75876,R-HSA-8978868	Metabolism|PPARA activates gene expression|alpha-linolenic (omega3) and linoleic (omega6) acid metabolism|Linoleic acid (LA) metabolism|alpha-linolenic acid (ALA) metabolism|Regulation of lipid metabolism by PPARalpha|Metabolism of lipids|Fatty acyl-CoA biosynthesis|Synthesis of very long-chain fatty acyl-CoAs|Fatty acid metabolism
ACSL3	37.9737	46.278	37.8306	28.8571	25.5895	37.2759	27.0889	26.9477	25.9002	2181	protein_coding	hsa00061,hsa00071,hsa04146,hsa04216,hsa04920,hsa03320,hsa04714	Fatty acid biosynthesis|Fatty acid degradation|Peroxisome|Ferroptosis|Adipocytokine signaling pathway|PPAR signaling pathway|Thermogenesis	GO:0001676,GO:0004467,GO:0005515,GO:0005524,GO:0005741,GO:0005778,GO:0005783,GO:0005789,GO:0005794,GO:0005811,GO:0005886,GO:0006631,GO:0016020,GO:0019901,GO:0019904,GO:0030182,GO:0031956,GO:0034379,GO:0035336,GO:0035338,GO:0042998,GO:0044539,GO:0047676,GO:0048471,GO:0051047,GO:0090433,GO:2001247	long-chain fatty acid metabolic process|long-chain fatty acid-CoA ligase activity|protein binding|ATP binding|mitochondrial outer membrane|peroxisomal membrane|endoplasmic reticulum|endoplasmic reticulum membrane|Golgi apparatus|lipid droplet|plasma membrane|fatty acid metabolic process|membrane|protein kinase binding|protein domain specific binding|neuron differentiation|medium-chain fatty acid-…	WP368,WP4321,WP4724,WP5323,WP5061,WP4718,WP5241,WP4313,WP357,WP4352,WP5123,WP5329,WP143,WP3942,WP4723	Mitochondrial long chain fatty acid beta-oxidation|Thermogenesis|Omega-9 fatty acid synthesis|Fatty Acids and Lipoproteins Transport in Hepatocytes|Fatty acid transporters|Cholesterol metabolism with Bloch and Kandutsch-Russell pathways|Mitochondrial beta-oxidation|Ferroptosis|Fatty acid biosynthesis|Ciliary landscape|Mitochondrial fatty acid oxidation disorders|Cholesterol biosynthesis pathway i…	R-HSA-1430728,R-HSA-163685,R-HSA-400451,R-HSA-422356,R-HSA-434313,R-HSA-556833,R-HSA-75105,R-HSA-75876,R-HSA-8978868	Metabolism|Integration of energy metabolism|Free fatty acids regulate insulin secretion|Regulation of insulin secretion|Intracellular metabolism of fatty acids regulates insulin secretion|Metabolism of lipids|Fatty acyl-CoA biosynthesis|Synthesis of very long-chain fatty acyl-CoAs|Fatty acid metabolism
ACSL4	48.9593	70.4914	51.5507	43.3539	39.2493	83.9227	39.9515	40.805	38.8215	2182	protein_coding	hsa00061,hsa00071,hsa04146,hsa04216,hsa04920,hsa03320,hsa04714	Fatty acid biosynthesis|Fatty acid degradation|Peroxisome|Ferroptosis|Adipocytokine signaling pathway|PPAR signaling pathway|Thermogenesis	GO:0001676,GO:0004467,GO:0005524,GO:0005737,GO:0005741,GO:0005778,GO:0005783,GO:0005789,GO:0005811,GO:0005886,GO:0006629,GO:0006631,GO:0016020,GO:0030182,GO:0031957,GO:0032024,GO:0035336,GO:0035338,GO:0044233,GO:0047676,GO:0060136,GO:0070062,GO:0090433	long-chain fatty acid metabolic process|long-chain fatty acid-CoA ligase activity|ATP binding|cytoplasm|mitochondrial outer membrane|peroxisomal membrane|endoplasmic reticulum|endoplasmic reticulum membrane|lipid droplet|plasma membrane|lipid metabolic process|fatty acid metabolic process|membrane|neuron differentiation|very long-chain fatty acid-CoA ligase activity|positive regulation of insulin…	WP368,WP4321,WP4724,WP5061,WP4718,WP4313,WP357,WP5123,WP143,WP3942,WP4723	Mitochondrial long chain fatty acid beta-oxidation|Thermogenesis|Omega-9 fatty acid synthesis|Fatty acid transporters|Cholesterol metabolism with Bloch and Kandutsch-Russell pathways|Ferroptosis|Fatty acid biosynthesis|Mitochondrial fatty acid oxidation disorders|Fatty acid beta-oxidation|PPAR signaling pathway|Omega-3 / omega-6 fatty acid synthesis	R-HSA-1430728,R-HSA-163685,R-HSA-400451,R-HSA-422356,R-HSA-434313,R-HSA-556833,R-HSA-75105,R-HSA-75876,R-HSA-8978868	Metabolism|Integration of energy metabolism|Free fatty acids regulate insulin secretion|Regulation of insulin secretion|Intracellular metabolism of fatty acids regulates insulin secretion|Metabolism of lipids|Fatty acyl-CoA biosynthesis|Synthesis of very long-chain fatty acyl-CoAs|Fatty acid metabolism
ACSL5	2.11675	2.03764	2.11291	0.370294	0.460143	5.65354	0.454339	0.419325	0.441828	51703	protein_coding	hsa00061,hsa00071,hsa04146,hsa04216,hsa04920,hsa03320,hsa04714	Fatty acid biosynthesis|Fatty acid degradation|Peroxisome|Ferroptosis|Adipocytokine signaling pathway|PPAR signaling pathway|Thermogenesis	GO:0001676,GO:0004467,GO:0005515,GO:0005524,GO:0005654,GO:0005730,GO:0005739,GO:0005741,GO:0005783,GO:0005789,GO:0005886,GO:0010747,GO:0016020,GO:0035338,GO:0047676	long-chain fatty acid metabolic process|long-chain fatty acid-CoA ligase activity|protein binding|ATP binding|nucleoplasm|nucleolus|mitochondrion|mitochondrial outer membrane|endoplasmic reticulum|endoplasmic reticulum membrane|plasma membrane|positive regulation of long-chain fatty acid import across plasma membrane|membrane|long-chain fatty-acyl-CoA biosynthetic process|arachidonate-CoA ligase …	WP4321,WP5323,WP5061,WP4313,WP357,WP143,WP3942	Thermogenesis|Fatty Acids and Lipoproteins Transport in Hepatocytes|Fatty acid transporters|Ferroptosis|Fatty acid biosynthesis|Fatty acid beta-oxidation|PPAR signaling pathway	R-HSA-1430728,R-HSA-556833,R-HSA-75105,R-HSA-75876,R-HSA-8978868	Metabolism|Metabolism of lipids|Fatty acyl-CoA biosynthesis|Synthesis of very long-chain fatty acyl-CoAs|Fatty acid metabolism
ACSL6	0	0	0	0	0	0	0.0038682	0	0	23305	protein_coding	hsa00061,hsa00071,hsa04146,hsa04216,hsa04920,hsa03320,hsa04714	Fatty acid biosynthesis|Fatty acid degradation|Peroxisome|Ferroptosis|Adipocytokine signaling pathway|PPAR signaling pathway|Thermogenesis	GO:0000038,GO:0001676,GO:0004467,GO:0005524,GO:0005741,GO:0005778,GO:0005783,GO:0005789,GO:0005886,GO:0006637,GO:0007405,GO:0016020,GO:0035338,GO:0042803,GO:0047676	very long-chain fatty acid metabolic process|long-chain fatty acid metabolic process|long-chain fatty acid-CoA ligase activity|ATP binding|mitochondrial outer membrane|peroxisomal membrane|endoplasmic reticulum|endoplasmic reticulum membrane|plasma membrane|acyl-CoA metabolic process|neuroblast proliferation|membrane|long-chain fatty-acyl-CoA biosynthetic process|protein homodimerization activity…	WP4321,WP5316,WP5323,WP5061,WP4313,WP357,WP143,WP3942	Thermogenesis|Primary ovarian insufficiency|Fatty Acids and Lipoproteins Transport in Hepatocytes|Fatty acid transporters|Ferroptosis|Fatty acid biosynthesis|Fatty acid beta-oxidation|PPAR signaling pathway	R-HSA-1430728,R-HSA-556833,R-HSA-75105,R-HSA-75876,R-HSA-8978868	Metabolism|Metabolism of lipids|Fatty acyl-CoA biosynthesis|Synthesis of very long-chain fatty acyl-CoAs|Fatty acid metabolism
ACSM1	0	0	0	0	0.00489797	0.00494722	0	0	0	116285	protein_coding	hsa00650,hsa00785	Butanoate metabolism|Lipoic acid metabolism	GO:0001676,GO:0004321,GO:0004467,GO:0005515,GO:0005524,GO:0005525,GO:0005759,GO:0006633,GO:0006637,GO:0006805,GO:0015645,GO:0015980,GO:0016405,GO:0018858,GO:0018874,GO:0019395,GO:0019605,GO:0042632,GO:0046872,GO:0047760,GO:0070062,GO:0072562,GO:0102391	long-chain fatty acid metabolic process|fatty-acyl-CoA synthase activity|long-chain fatty acid-CoA ligase activity|protein binding|ATP binding|GTP binding|mitochondrial matrix|fatty acid biosynthetic process|acyl-CoA metabolic process|xenobiotic metabolic process|fatty acid ligase activity|energy derivation by oxidation of organic compounds|CoA-ligase activity|benzoate-CoA ligase activity|benzoat…	WP3871	Valproic acid pathway	R-HSA-1430728,R-HSA-156580,R-HSA-156587,R-HSA-159424,R-HSA-177135,R-HSA-177162,R-HSA-211859	Metabolism|Phase II - Conjugation of compounds|Amino Acid conjugation|Conjugation of carboxylic acids|Conjugation of benzoate with glycine|Conjugation of phenylacetate with glutamine|Biological oxidations
ACSM3	0.0590239	0.0595145	0.0724787	0.0393894	0.0394498	0.112898	0.0669178	0.026763	0.0198276	6296	protein_coding	hsa00650	Butanoate metabolism	GO:0004321,GO:0005524,GO:0005739,GO:0005759,GO:0006633,GO:0006637,GO:0008217,GO:0015645,GO:0018729,GO:0042632,GO:0043759,GO:0046872,GO:0047760,GO:0050218	fatty-acyl-CoA synthase activity|ATP binding|mitochondrion|mitochondrial matrix|fatty acid biosynthetic process|acyl-CoA metabolic process|regulation of blood pressure|fatty acid ligase activity|propionate CoA-transferase activity|cholesterol homeostasis|methylbutanoate-CoA ligase activity|metal ion binding|butyrate-CoA ligase activity|propionate-CoA ligase activity			R-HSA-1430728,R-HSA-556833,R-HSA-77286,R-HSA-77289,R-HSA-77352,R-HSA-8978868	Metabolism|Metabolism of lipids|mitochondrial fatty acid beta-oxidation of saturated fatty acids|Mitochondrial Fatty Acid Beta-Oxidation|Beta oxidation of butanoyl-CoA to acetyl-CoA|Fatty acid metabolism
ACSM5	0.00822124	0	0	0.00822962	0.00824224	0.0416256	0.00838868	0.0167748	0	54988	protein_coding	hsa00650	Butanoate metabolism	GO:0004321,GO:0005524,GO:0005525,GO:0005759,GO:0006633,GO:0006637,GO:0015645,GO:0031956,GO:0046872,GO:0047760	fatty-acyl-CoA synthase activity|ATP binding|GTP binding|mitochondrial matrix|fatty acid biosynthetic process|acyl-CoA metabolic process|fatty acid ligase activity|medium-chain fatty acid-CoA ligase activity|metal ion binding|butyrate-CoA ligase activity			R-HSA-1430728,R-HSA-156580,R-HSA-156587,R-HSA-159424,R-HSA-177128,R-HSA-211859,R-HSA-9748784,R-HSA-9749641	Metabolism|Phase II - Conjugation of compounds|Amino Acid conjugation|Conjugation of carboxylic acids|Conjugation of salicylate with glycine|Biological oxidations|Drug ADME|Aspirin ADME
ACSS1	0.493539	0.497641	0.365366	0.702059	0.677094	0.197279	0.569853	0.642642	0.634808	84532	protein_coding	hsa00010,hsa00620,hsa00630,hsa00640	Glycolysis / Gluconeogenesis|Pyruvate metabolism|Glyoxylate and dicarboxylate metabolism|Propanoate metabolism	GO:0003987,GO:0005515,GO:0005524,GO:0005739,GO:0005759,GO:0006069,GO:0006085,GO:0016208,GO:0019413,GO:0019427,GO:0019542,GO:0050218	acetate-CoA ligase activity|protein binding|ATP binding|mitochondrion|mitochondrial matrix|ethanol oxidation|acetyl-CoA biosynthetic process|AMP binding|acetate biosynthetic process|acetyl-CoA biosynthetic process from acetate|propionate biosynthetic process|propionate-CoA ligase activity	WP1982,WP430,WP5111,WP3925	Sterol regulatory element-binding proteins (SREBP) signaling|Statin inhibition of cholesterol production|Familial hyperlipidemia type 4|Amino acid metabolism	R-HSA-1430728,R-HSA-211859,R-HSA-211945,R-HSA-71384	Metabolism|Biological oxidations|Phase I - Functionalization of compounds|Ethanol oxidation
ACSS2	25.5196	19.2584	24.081	6.25834	7.54237	9.05927	6.77088	6.52515	7.12239	55902	protein_coding	hsa00010,hsa00620,hsa00630,hsa00640	Glycolysis / Gluconeogenesis|Pyruvate metabolism|Glyoxylate and dicarboxylate metabolism|Propanoate metabolism	GO:0003987,GO:0005524,GO:0005737,GO:0005759,GO:0005829,GO:0006069,GO:0006085,GO:0008610,GO:0016208,GO:0019413,GO:0019427,GO:0019542,GO:0050218	acetate-CoA ligase activity|ATP binding|cytoplasm|mitochondrial matrix|cytosol|ethanol oxidation|acetyl-CoA biosynthetic process|lipid biosynthetic process|AMP binding|acetate biosynthetic process|acetyl-CoA biosynthetic process from acetate|propionate biosynthetic process|propionate-CoA ligase activity	WP3996,WP4966,WP3965,WP521,WP357,WP143	Ethanol effects on histone modifications|Fluoroacetic acid toxicity|Lipid metabolism pathway|Amino acid conjugation of benzoic acid|Fatty acid biosynthesis|Fatty acid beta-oxidation	R-HSA-1430728,R-HSA-1592230,R-HSA-1852241,R-HSA-211859,R-HSA-211945,R-HSA-2151201,R-HSA-71384	Metabolism|Mitochondrial biogenesis|Organelle biogenesis and maintenance|Biological oxidations|Phase I - Functionalization of compounds|Transcriptional activation of mitochondrial biogenesis|Ethanol oxidation
ACSS3	0	0	0	0	0	0.0061307	0	0	0.00610127	79611	protein_coding	hsa00640	Propanoate metabolism	GO:0003987,GO:0005515,GO:0005524,GO:0005739,GO:0005759,GO:0043231,GO:0046951,GO:0047760,GO:0050218	acetate-CoA ligase activity|protein binding|ATP binding|mitochondrion|mitochondrial matrix|intracellular membrane-bounded organelle|ketone body biosynthetic process|butyrate-CoA ligase activity|propionate-CoA ligase activity			R-HSA-1430728,R-HSA-556833,R-HSA-74182,R-HSA-77111	Metabolism|Metabolism of lipids|Ketone body metabolism|Synthesis of Ketone Bodies
ACTA1	0	0.0349485	0.069646	0.0173479	0.034749	0	0.0353664	0	0.0174649	58	protein_coding	hsa04814	Motor proteins	GO:0001725,GO:0005200,GO:0005515,GO:0005524,GO:0005615,GO:0005829,GO:0005865,GO:0005884,GO:0006936,GO:0009612,GO:0009991,GO:0010628,GO:0015629,GO:0016787,GO:0017022,GO:0030017,GO:0030027,GO:0030175,GO:0030240,GO:0043503,GO:0043531,GO:0044297,GO:0048545,GO:0048741,GO:0070062,GO:0071417,GO:0072562,GO:0090131	stress fiber|structural constituent of cytoskeleton|protein binding|ATP binding|extracellular space|cytosol|striated muscle thin filament|actin filament|muscle contraction|response to mechanical stimulus|response to extracellular stimulus|positive regulation of gene expression|actin cytoskeleton|hydrolase activity|myosin binding|sarcomere|lamellipodium|filopodium|skeletal muscle thin filament ass…	WP289,WP383,WP5055,WP4754,WP314,WP3680,WP4534,WP5087	Myometrial relaxation and contraction pathways|Striated muscle contraction pathway|Burn wound healing|IL-18 signaling pathway|Fas ligand pathway and stress induction of heat shock proteins|Physico-chemical features and toxicity-associated pathways|Mechanoregulation and pathology of YAP/TAZ via Hippo and non-Hippo mechanisms|Pleural mesothelioma	R-HSA-390522,R-HSA-397014	Striated Muscle Contraction|Muscle contraction
ACTA2	4.93063	4.15021	5.24093	2.77541	4.4704	3.90751	3.28112	3.57223	4.58009	59	protein_coding	hsa04371,hsa04814,hsa04926,hsa04270	Apelin signaling pathway|Motor proteins|Relaxin signaling pathway|Vascular smooth muscle contraction	GO:0001725,GO:0005524,GO:0005604,GO:0005615,GO:0005737,GO:0005829,GO:0008217,GO:0009615,GO:0010628,GO:0014829,GO:0016787,GO:0019901,GO:0030027,GO:0030175,GO:0030485,GO:0031514,GO:0032991,GO:0044297,GO:0061870,GO:0061874,GO:0070062,GO:0070374,GO:0071560,GO:0072051,GO:0072144,GO:0090131,GO:2000491	stress fiber|ATP binding|basement membrane|extracellular space|cytoplasm|cytosol|regulation of blood pressure|response to virus|positive regulation of gene expression|vascular associated smooth muscle contraction|hydrolase activity|protein kinase binding|lamellipodium|filopodium|smooth muscle contractile fiber|motile cilium|protein-containing complex|cell body|positive regulation of hepatic stell…	WP289,WP5413,WP5097,WP383,WP5036,WP5353,WP4754,WP4657,WP5158,WP5236,WP5347,WP4534,WP4838,WP5087	Myometrial relaxation and contraction pathways|IL-24 Signaling pathway|CCL18 signaling pathway|Striated muscle contraction pathway|Angiotensin II receptor type 1 pathway|A network map of Macrophage-stimulating protein (MSP) signaling|IL-18 signaling pathway|22q11.2 copy number variation syndrome|Urotensin-II-mediated signaling pathway|Markers of kidney cell lineage|IL-26 signaling pathways|Mechan…	R-HSA-157118,R-HSA-162582,R-HSA-397014,R-HSA-445355,R-HSA-9013694,R-HSA-9013695	Signaling by NOTCH|Signal Transduction|Muscle contraction|Smooth Muscle Contraction|Signaling by NOTCH4|NOTCH4 Intracellular Domain Regulates Transcription
ACTA2-AS1	0.139125	0.0255058	0.177899	0.0126606	0.0507203	0.0384227	0.0258107	0.0903236	0.0637304	100132116	non_coding
ACTB	1976.61	1755.38	1869.46	1341.4	1432.37	2156.52	1336.62	1305.09	1306.01	60	protein_coding	hsa03082,hsa04015,hsa04390,hsa04145,hsa04210,hsa04510,hsa04520,hsa04530,hsa04814,hsa04810,hsa04611,hsa04613,hsa04670,hsa04921,hsa04919,hsa04971,hsa04714,hsa05205,hsa05225,hsa05164,hsa05110,hsa05130,hsa05132,hsa05131,hsa05135,hsa05100,hsa05014,hsa05418,hsa05410,hsa05412,hsa05414,hsa05416	ATP-dependent chromatin remodeling|Rap1 signaling pathway|Hippo signaling pathway|Phagosome|Apoptosis|Focal adhesion|Adherens junction|Tight junction|Motor proteins|Regulation of actin cytoskeleton|Platelet activation|Neutrophil extracellular trap formation|Leukocyte transendothelial migration|Oxytocin signaling pathway|Thyroid hormone signaling pathway|Gastric acid secretion|Thermogenesis|Proteo…	GO:0000079,GO:0000776,GO:0000785,GO:0000786,GO:0001738,GO:0001895,GO:0005200,GO:0005515,GO:0005524,GO:0005615,GO:0005634,GO:0005654,GO:0005737,GO:0005829,GO:0005856,GO:0005884,GO:0005886,GO:0005903,GO:0005911,GO:0005912,GO:0005925,GO:0006338,GO:0006357,GO:0007163,GO:0007409,GO:0008284,GO:0015629,GO:0016020,GO:0016363,GO:0016514,GO:0016586,GO:0016787,GO:0019894,GO:0019901,GO:0021762,GO:0022898,GO:…	regulation of cyclin-dependent protein serine/threonine kinase activity|kinetochore|chromatin|nucleosome|morphogenesis of a polarized epithelium|retina homeostasis|structural constituent of cytoskeleton|protein binding|ATP binding|extracellular space|nucleus|nucleoplasm|cytoplasm|cytosol|cytoskeleton|actin filament|plasma membrane|brush border|cell-cell junction|adherens junction|focal adhesion|c…	WP306,WP5115,WP4321,WP289,WP5413,WP2636,WP2118,WP51,WP4298,WP314,WP4879,WP2272,WP4534,WP5087,WP4217	Focal adhesion|Network map of SARS-CoV-2 signaling pathway|Thermogenesis|Myometrial relaxation and contraction pathways|IL-24 Signaling pathway|Common pathways underlying drug addiction|Arrhythmogenic right ventricular cardiomyopathy|Regulation of actin cytoskeleton|Acute viral myocarditis|Fas ligand pathway and stress induction of heat shock proteins|Overlap between signal transduction pathways …	R-HSA-109582,R-HSA-1266738,R-HSA-1266738,R-HSA-1445148,R-HSA-1500931,R-HSA-1500931,R-HSA-157858,R-HSA-162582,R-HSA-162582,R-HSA-1643685,R-HSA-1643685,R-HSA-168249,R-HSA-168249,R-HSA-168256,R-HSA-168256,R-HSA-190828,R-HSA-190873,R-HSA-194138,R-HSA-194315,R-HSA-194315,R-HSA-195258,R-HSA-195258,R-HSA-196025,R-HSA-199991,R-HSA-199991,R-HSA-2029480,R-HSA-2029480,R-HSA-2029482,R-HSA-2029482,R-HSA-21216…	Hemostasis|Developmental Biology|Developmental Biology|Translocation of SLC2A4 (GLUT4) to the plasma membrane|Cell-Cell communication|Cell-Cell communication|Gap junction trafficking and regulation|Signal Transduction|Signal Transduction|Disease|Disease|Innate Immune System|Innate Immune System|Immune System|Immune System|Gap junction trafficking|Gap junction degradation|Signaling by VEGF|Signali…
ACTBL2	0.0369927	0.13055	0.0743323	0.0833182	0.0185436	0.215395	0.0566191	0.0283052	0	345651	protein_coding			GO:0003674,GO:0005515,GO:0005524,GO:0005615,GO:0005737,GO:0005884,GO:0007409,GO:0008150,GO:0016020,GO:0019901,GO:0030424,GO:0035267,GO:0048870,GO:0070062,GO:0098973,GO:0098974,GO:0098978	molecular_function|protein binding|ATP binding|extracellular space|cytoplasm|actin filament|axonogenesis|biological_process|membrane|protein kinase binding|axon|NuA4 histone acetyltransferase complex|cell motility|extracellular exosome|structural constituent of postsynaptic actin cytoskeleton|postsynaptic actin cytoskeleton organization|glutamatergic synapse
ACTC1	1.51446	1.26312	1.40886	33.1463	36.1026	5.41493	31.6502	30.3101	31.8814	70	protein_coding	hsa04814,hsa04260,hsa04261,hsa05410,hsa05414	Motor proteins|Cardiac muscle contraction|Adrenergic signaling in cardiomyocytes|Hypertrophic cardiomyopathy|Dilated cardiomyopathy	GO:0000146,GO:0005524,GO:0005615,GO:0005737,GO:0005829,GO:0005884,GO:0005925,GO:0007015,GO:0010628,GO:0016020,GO:0016787,GO:0017022,GO:0030017,GO:0030027,GO:0030048,GO:0030175,GO:0030240,GO:0031032,GO:0031674,GO:0033275,GO:0043066,GO:0044297,GO:0055003,GO:0055008,GO:0060047,GO:0070062,GO:0072562,GO:0090131,GO:0098978	microfilament motor activity|ATP binding|extracellular space|cytoplasm|cytosol|actin filament|focal adhesion|actin filament organization|positive regulation of gene expression|membrane|hydrolase activity|myosin binding|sarcomere|lamellipodium|actin filament-based movement|filopodium|skeletal muscle thin filament assembly|actomyosin structure organization|I band|actin-myosin filament sliding|negat…	WP289,WP2406,WP383,WP4657,WP4534,WP5087	Myometrial relaxation and contraction pathways|Cardiac progenitor differentiation|Striated muscle contraction pathway|22q11.2 copy number variation syndrome|Mechanoregulation and pathology of YAP/TAZ via Hippo and non-Hippo mechanisms|Pleural mesothelioma	R-HSA-162582,R-HSA-194315,R-HSA-390522,R-HSA-397014,R-HSA-8980692,R-HSA-9012999,R-HSA-9013026,R-HSA-9716542	Signal Transduction|Signaling by Rho GTPases|Striated Muscle Contraction|Muscle contraction|RHOA GTPase cycle|RHO GTPase cycle|RHOB GTPase cycle|Signaling by Rho GTPases, Miro GTPases and RHOBTB3
ACTG1	887.388	783.593	862.239	764.079	805.609	828.127	766.66	752.521	761.134	71	protein_coding	hsa03082,hsa04015,hsa04390,hsa04145,hsa04210,hsa04510,hsa04520,hsa04530,hsa04814,hsa04810,hsa04611,hsa04613,hsa04670,hsa04921,hsa04919,hsa04971,hsa04714,hsa05205,hsa05225,hsa05164,hsa05110,hsa05130,hsa05132,hsa05131,hsa05135,hsa05100,hsa05014,hsa05418,hsa05410,hsa05412,hsa05414,hsa05416	ATP-dependent chromatin remodeling|Rap1 signaling pathway|Hippo signaling pathway|Phagosome|Apoptosis|Focal adhesion|Adherens junction|Tight junction|Motor proteins|Regulation of actin cytoskeleton|Platelet activation|Neutrophil extracellular trap formation|Leukocyte transendothelial migration|Oxytocin signaling pathway|Thyroid hormone signaling pathway|Gastric acid secretion|Thermogenesis|Proteo…	GO:0001525,GO:0001738,GO:0001895,GO:0005200,GO:0005515,GO:0005522,GO:0005524,GO:0005615,GO:0005634,GO:0005737,GO:0005829,GO:0005856,GO:0005884,GO:0005886,GO:0005911,GO:0005925,GO:0007409,GO:0010628,GO:0016020,GO:0016787,GO:0019901,GO:0030016,GO:0030335,GO:0030424,GO:0031625,GO:0031941,GO:0035267,GO:0035633,GO:0042802,GO:0043296,GO:0044305,GO:0045202,GO:0045214,GO:0045335,GO:0048870,GO:0051492,GO:…	angiogenesis|morphogenesis of a polarized epithelium|retina homeostasis|structural constituent of cytoskeleton|protein binding|profilin binding|ATP binding|extracellular space|nucleus|cytoplasm|cytosol|cytoskeleton|actin filament|plasma membrane|cell-cell junction|focal adhesion|axonogenesis|positive regulation of gene expression|membrane|hydrolase activity|protein kinase binding|myofibril|positi…	WP306,WP5115,WP4321,WP289,WP2636,WP383,WP2118,WP51,WP314,WP2272,WP4534,WP5087,WP3888,WP4217	Focal adhesion|Network map of SARS-CoV-2 signaling pathway|Thermogenesis|Myometrial relaxation and contraction pathways|Common pathways underlying drug addiction|Striated muscle contraction pathway|Arrhythmogenic right ventricular cardiomyopathy|Regulation of actin cytoskeleton|Fas ligand pathway and stress induction of heat shock proteins|Pathogenic Escherichia coli infection|Mechanoregulation a…	R-HSA-1266738,R-HSA-1266738,R-HSA-1445148,R-HSA-1500931,R-HSA-1500931,R-HSA-157858,R-HSA-162582,R-HSA-162582,R-HSA-1643685,R-HSA-1643685,R-HSA-168249,R-HSA-168249,R-HSA-168256,R-HSA-168256,R-HSA-190828,R-HSA-190873,R-HSA-194138,R-HSA-194315,R-HSA-194315,R-HSA-195258,R-HSA-195258,R-HSA-196025,R-HSA-199991,R-HSA-199991,R-HSA-2029480,R-HSA-2029480,R-HSA-2029482,R-HSA-2029482,R-HSA-2682334,R-HSA-3737…	Developmental Biology|Developmental Biology|Translocation of SLC2A4 (GLUT4) to the plasma membrane|Cell-Cell communication|Cell-Cell communication|Gap junction trafficking and regulation|Signal Transduction|Signal Transduction|Disease|Disease|Innate Immune System|Innate Immune System|Immune System|Immune System|Gap junction trafficking|Gap junction degradation|Signaling by VEGF|Signaling by Rho G…
ACTG2	0.516443	0.520735	0.588047	0.103394	0.13807	3.25983	0.0702615	0.19319	0.12144	72	protein_coding	hsa04814,hsa04270	Motor proteins|Vascular smooth muscle contraction	GO:0005524,GO:0005615,GO:0005737,GO:0005829,GO:0005856,GO:0010628,GO:0016787,GO:0030027,GO:0030175,GO:0032982,GO:0044297,GO:0070062,GO:0071944,GO:0072562,GO:0090131	ATP binding|extracellular space|cytoplasm|cytosol|cytoskeleton|positive regulation of gene expression|hydrolase activity|lamellipodium|filopodium|myosin filament|cell body|extracellular exosome|cell periphery|blood microparticle|mesenchyme migration	WP2636,WP4534,WP5087	Common pathways underlying drug addiction|Mechanoregulation and pathology of YAP/TAZ via Hippo and non-Hippo mechanisms|Pleural mesothelioma	R-HSA-397014,R-HSA-445355	Muscle contraction|Smooth Muscle Contraction
ACTL10	0	0	0	0	0	0.0165293	0	0	0	170487	protein_coding
ACTL6A	61.7591	64.7381	56.7802	77.9234	73.0717	58.5223	73.3441	73.3745	76.9296	86	protein_coding	hsa03082,hsa04714,hsa05225	ATP-dependent chromatin remodeling|Thermogenesis|Hepatocellular carcinoma	GO:0000723,GO:0000776,GO:0000785,GO:0000786,GO:0001825,GO:0003407,GO:0003682,GO:0003713,GO:0005515,GO:0005634,GO:0005654,GO:0005886,GO:0006275,GO:0006281,GO:0006282,GO:0006310,GO:0006338,GO:0006355,GO:0006357,GO:0007165,GO:0007399,GO:0008284,GO:0016363,GO:0016514,GO:0016586,GO:0021510,GO:0030071,GO:0031011,GO:0031492,GO:0032991,GO:0033044,GO:0035060,GO:0035267,GO:0042981,GO:0043967,GO:0045582,GO:…	telomere maintenance|kinetochore|chromatin|nucleosome|blastocyst formation|neural retina development|chromatin binding|transcription coactivator activity|protein binding|nucleus|nucleoplasm|plasma membrane|regulation of DNA replication|DNA repair|regulation of DNA repair|DNA recombination|chromatin remodeling|regulation of DNA-templated transcription|regulation of transcription by RNA polymerase …	WP3959,WP4204,WP4321,WP5351,WP2263,WP2361	DNA IR-double strand breaks and cellular response via ATM|Tumor suppressor activity of SMARCB1|Thermogenesis|Kleefstra syndrome|Androgen receptor network in prostate cancer|Gastric cancer network 1	R-HSA-212436,R-HSA-3214847,R-HSA-3214858,R-HSA-3247509,R-HSA-3247509,R-HSA-392499,R-HSA-4839726,R-HSA-4839726,R-HSA-5688426,R-HSA-5689603,R-HSA-5696394,R-HSA-5696398,R-HSA-5696399,R-HSA-597592,R-HSA-73857,R-HSA-73894,R-HSA-74160,R-HSA-8878171,R-HSA-8939243	Generic Transcription Pathway|HATs acetylate histones|RMTs methylate histone arginines|Chromatin modifying enzymes|Chromatin modifying enzymes|Metabolism of proteins|Chromatin organization|Chromatin organization|Deubiquitination|UCH proteinases|DNA Damage Recognition in GG-NER|Nucleotide Excision Repair|Global Genome Nucleotide Excision Repair (GG-NER)|Post-translational protein modification|RNA …
ACTL6B	0	0	0	0	0.0169983	0	0	0	0	51412	protein_coding	hsa03082,hsa04714,hsa05225	ATP-dependent chromatin remodeling|Thermogenesis|Hepatocellular carcinoma	GO:0000776,GO:0000785,GO:0003682,GO:0003713,GO:0005200,GO:0005634,GO:0006325,GO:0006338,GO:0006357,GO:0007010,GO:0007399,GO:0008284,GO:0016358,GO:0016363,GO:0016514,GO:0016586,GO:0030071,GO:0035060,GO:0035267,GO:0042551,GO:0043967,GO:0045582,GO:0045596,GO:0045597,GO:0045663,GO:0045893,GO:0070316,GO:0071565,GO:0140092,GO:0140288,GO:1902459,GO:2000045,GO:2000781,GO:2000819	kinetochore|chromatin|chromatin binding|transcription coactivator activity|structural constituent of cytoskeleton|nucleus|chromatin organization|chromatin remodeling|regulation of transcription by RNA polymerase II|cytoskeleton organization|nervous system development|positive regulation of cell population proliferation|dendrite development|nuclear matrix|SWI/SNF complex|RSC-type complex|regulatio…	WP4204,WP4321,WP4746,WP5351,WP4312,WP2263	Tumor suppressor activity of SMARCB1|Thermogenesis|Thyroid hormones production and peripheral downstream signaling effects|Kleefstra syndrome|Rett syndrome causing genes|Androgen receptor network in prostate cancer	R-HSA-212436,R-HSA-3214858,R-HSA-3247509,R-HSA-4839726,R-HSA-73857,R-HSA-74160,R-HSA-8878171,R-HSA-8939243	Generic Transcription Pathway|RMTs methylate histone arginines|Chromatin modifying enzymes|Chromatin organization|RNA Polymerase II Transcription|Gene expression (Transcription)|Transcriptional regulation by RUNX1|RUNX1 interacts with co-factors whose precise effect on RUNX1 targets is not known
ACTL7B	0	0	0	0	0	0.0187032	0	0	0	10880	protein_coding			GO:0005200,GO:0005515,GO:0005634,GO:0005737,GO:0007010,GO:0015629	structural constituent of cytoskeleton|protein binding|nucleus|cytoplasm|cytoskeleton organization|actin cytoskeleton
ACTL8	1.46335	1.06343	1.04637	1.29328	1.65213	1.06799	1.49316	1.18358	1.44816	81569	protein_coding			GO:0001725,GO:0005515,GO:0005865,GO:0005884,GO:0030240,GO:0030855	stress fiber|protein binding|striated muscle thin filament|actin filament|skeletal muscle thin filament assembly|epithelial cell differentiation
ACTN1	63.7709	53.9982	66.4042	32.3465	33.5163	79.1002	33.1049	30.8733	32.0702	87	protein_coding	hsa04510,hsa04520,hsa04530,hsa04810,hsa04670,hsa05203,hsa05131,hsa05146,hsa05322	Focal adhesion|Adherens junction|Tight junction|Regulation of actin cytoskeleton|Leukocyte transendothelial migration|Viral carcinogenesis|Shigellosis|Amoebiasis|Systemic lupus erythematosus	GO:0001725,GO:0001726,GO:0003725,GO:0005178,GO:0005509,GO:0005515,GO:0005576,GO:0005615,GO:0005737,GO:0005829,GO:0005884,GO:0005886,GO:0005903,GO:0005911,GO:0005916,GO:0005925,GO:0007015,GO:0017166,GO:0030018,GO:0030036,GO:0030054,GO:0030168,GO:0030220,GO:0030374,GO:0030864,GO:0031093,GO:0031143,GO:0036344,GO:0042803,GO:0042981,GO:0042995,GO:0044325,GO:0045893,GO:0048041,GO:0051015,GO:0051017,GO:…	stress fiber|ruffle|double-stranded RNA binding|integrin binding|calcium ion binding|protein binding|extracellular region|extracellular space|cytoplasm|cytosol|actin filament|plasma membrane|brush border|cell-cell junction|fascia adherens|focal adhesion|actin filament organization|vinculin binding|Z disc|actin cytoskeleton organization|cell junction|platelet activation|platelet formation|nuclear …	WP306,WP2118,WP4560,WP51,WP4217	Focal adhesion|Arrhythmogenic right ventricular cardiomyopathy|MFAP5 effect on permeability and motility of endothelial cells via cytoskeleton rearrangement|Regulation of actin cytoskeleton|Ebola virus infection in host	R-HSA-109582,R-HSA-114608,R-HSA-1474244,R-HSA-1500931,R-HSA-1500931,R-HSA-162582,R-HSA-194315,R-HSA-3000170,R-HSA-3000171,R-HSA-373753,R-HSA-446353,R-HSA-446388,R-HSA-446728,R-HSA-76002,R-HSA-76005,R-HSA-9012999,R-HSA-9013405,R-HSA-9013418,R-HSA-9035034,R-HSA-9706574,R-HSA-9716542	Hemostasis|Platelet degranulation |Extracellular matrix organization|Cell-Cell communication|Cell-Cell communication|Signal Transduction|Signaling by Rho GTPases|Syndecan interactions|Non-integrin membrane-ECM interactions|Nephrin family interactions|Cell-extracellular matrix interactions|Regulation of cytoskeletal remodeling and cell spreading by IPP complex components|Cell junction organization…
ACTN1-DT	0.215688	0.043496	0.0866796	0.0431814	0.172991	0.305778	0.22008	0.0440093	0.0434728	161159	non_coding
ACTN2	0.0101951	0	0.00512143	0.0816435	0.0868793	0.810423	0.0780202	0.161217	0.138703	88	protein_coding	hsa05412	Arrhythmogenic right ventricular cardiomyopathy	GO:0005178,GO:0005509,GO:0005515,GO:0005546,GO:0005576,GO:0005829,GO:0005856,GO:0005884,GO:0005886,GO:0005925,GO:0007155,GO:0008092,GO:0008307,GO:0019904,GO:0030018,GO:0030035,GO:0030036,GO:0030054,GO:0030175,GO:0030274,GO:0030374,GO:0030864,GO:0031093,GO:0031143,GO:0031432,GO:0042391,GO:0042802,GO:0042981,GO:0042995,GO:0043197,GO:0043267,GO:0043268,GO:0044325,GO:0045214,GO:0045893,GO:0048041,GO:…	integrin binding|calcium ion binding|protein binding|phosphatidylinositol-4,5-bisphosphate binding|extracellular region|cytosol|cytoskeleton|actin filament|plasma membrane|focal adhesion|cell adhesion|cytoskeletal protein binding|structural constituent of muscle|protein domain specific binding|Z disc|microspike assembly|actin cytoskeleton organization|cell junction|filopodium|LIM domain binding|n…	WP5402,WP383,WP2118,WP4008	10q22q23 copy number variation|Striated muscle contraction pathway|Arrhythmogenic right ventricular cardiomyopathy|NO/cGMP/PKG mediated neuroprotection	R-HSA-109582,R-HSA-112314,R-HSA-112314,R-HSA-112315,R-HSA-112315,R-HSA-112316,R-HSA-112316,R-HSA-114608,R-HSA-1500931,R-HSA-162582,R-HSA-373753,R-HSA-390522,R-HSA-397014,R-HSA-438064,R-HSA-438066,R-HSA-438066,R-HSA-442742,R-HSA-442755,R-HSA-442755,R-HSA-442982,R-HSA-5673001,R-HSA-5683057,R-HSA-5684996,R-HSA-76002,R-HSA-76005,R-HSA-9609736,R-HSA-9617324,R-HSA-9620244	Hemostasis|Neurotransmitter receptors and postsynaptic signal transmission|Neurotransmitter receptors and postsynaptic signal transmission|Transmission across Chemical Synapses|Transmission across Chemical Synapses|Neuronal System|Neuronal System|Platelet degranulation |Cell-Cell communication|Signal Transduction|Nephrin family interactions|Striated Muscle Contraction|Muscle contraction|Post NMDA…
ACTN3	0	0	0	0	0	0.00799201	0	0	0	89	protein_coding	hsa05412	Arrhythmogenic right ventricular cardiomyopathy	GO:0005178,GO:0005509,GO:0005515,GO:0005829,GO:0005884,GO:0005886,GO:0005903,GO:0005925,GO:0008307,GO:0014728,GO:0014732,GO:0014883,GO:0014894,GO:0030018,GO:0030036,GO:0030054,GO:0030864,GO:0031143,GO:0031448,GO:0042802,GO:0042981,GO:0042995,GO:0044325,GO:0045820,GO:0048041,GO:0048633,GO:0048743,GO:0051015,GO:0055001,GO:0060349,GO:0070062,GO:0070885,GO:0090324,GO:0120163,GO:1900159,GO:1901078,GO:…	integrin binding|calcium ion binding|protein binding|cytosol|actin filament|plasma membrane|brush border|focal adhesion|structural constituent of muscle|regulation of the force of skeletal muscle contraction|skeletal muscle atrophy|transition between fast and slow fiber|response to denervation involved in regulation of muscle adaptation|Z disc|actin cytoskeleton organization|cell junction|cortica…	WP383,WP2118	Striated muscle contraction pathway|Arrhythmogenic right ventricular cardiomyopathy	R-HSA-1500931,R-HSA-373753,R-HSA-390522,R-HSA-397014	Cell-Cell communication|Nephrin family interactions|Striated Muscle Contraction|Muscle contraction
ACTN4	135.498	116.646	132.373	103.78	110.579	120.55	110.246	104.929	108.815	81	protein_coding	hsa04510,hsa04520,hsa04530,hsa04810,hsa04670,hsa05203,hsa05131,hsa05146,hsa05322	Focal adhesion|Adherens junction|Tight junction|Regulation of actin cytoskeleton|Leukocyte transendothelial migration|Viral carcinogenesis|Shigellosis|Amoebiasis|Systemic lupus erythematosus	GO:0000977,GO:0001882,GO:0003713,GO:0003723,GO:0003779,GO:0005178,GO:0005509,GO:0005515,GO:0005576,GO:0005615,GO:0005634,GO:0005737,GO:0005886,GO:0005925,GO:0015031,GO:0015629,GO:0016922,GO:0030018,GO:0030036,GO:0030050,GO:0030054,GO:0030335,GO:0030374,GO:0030864,GO:0031093,GO:0031143,GO:0031490,GO:0032417,GO:0032991,GO:0033209,GO:0035357,GO:0042803,GO:0042974,GO:0042981,GO:0042995,GO:0044325,GO:…	RNA polymerase II transcription regulatory region sequence-specific DNA binding|nucleoside binding|transcription coactivator activity|RNA binding|actin binding|integrin binding|calcium ion binding|protein binding|extracellular region|extracellular space|nucleus|cytoplasm|plasma membrane|focal adhesion|protein transport|actin cytoskeleton|nuclear receptor binding|Z disc|actin cytoskeleton organiza…	WP306,WP2572,WP383,WP2118,WP5202,WP4758,WP4217	Focal adhesion|Primary focal segmental glomerulosclerosis (FSGS)|Striated muscle contraction pathway|Arrhythmogenic right ventricular cardiomyopathy|Alstrom syndrome|Nephrotic syndrome|Ebola virus infection in host	R-HSA-109582,R-HSA-114608,R-HSA-1500931,R-HSA-373753,R-HSA-76002,R-HSA-76005	Hemostasis|Platelet degranulation |Cell-Cell communication|Nephrin family interactions|Platelet activation, signaling and aggregation|Response to elevated platelet cytosolic Ca2+
ACTR10	32.488	37.2202	30.9945	21.8511	19.901	37.606	19.028	20.6747	20.5191	55860	protein_coding	hsa04814,hsa05132,hsa05014,hsa05016,hsa05022	Motor proteins|Salmonella infection|Amyotrophic lateral sclerosis|Huntington disease|Pathways of neurodegeneration - multiple diseases	GO:0005515,GO:0005576,GO:0005829,GO:0005869,GO:0035578,GO:0098958,GO:1904115,GO:1904813	protein binding|extracellular region|cytosol|dynactin complex|azurophil granule lumen|retrograde axonal transport of mitochondrion|axon cytoplasm|ficolin-1-rich granule lumen			R-HSA-1280218,R-HSA-168249,R-HSA-168256,R-HSA-199977,R-HSA-199991,R-HSA-2132295,R-HSA-2262752,R-HSA-3371497,R-HSA-392499,R-HSA-446203,R-HSA-5653656,R-HSA-597592,R-HSA-6798695,R-HSA-6807878,R-HSA-6811436,R-HSA-6811442,R-HSA-8856688,R-HSA-8953897,R-HSA-948021	Adaptive Immune System|Innate Immune System|Immune System|ER to Golgi Anterograde Transport|Membrane Trafficking|MHC class II antigen presentation|Cellular responses to stress|HSP90 chaperone cycle for steroid hormone receptors (SHR) in the presence of ligand|Metabolism of proteins|Asparagine N-linked glycosylation|Vesicle-mediated transport|Post-translational protein modification|Neutrophil degr…
ACTR1A	46.8852	37.0097	45.6098	43.0942	44.5975	51.065	43.8247	42.4859	44.1672	10121	protein_coding	hsa04814,hsa05132,hsa05014,hsa05016,hsa05022	Motor proteins|Salmonella infection|Amyotrophic lateral sclerosis|Huntington disease|Pathways of neurodegeneration - multiple diseases	GO:0005515,GO:0005524,GO:0005737,GO:0005813,GO:0005829,GO:0005869,GO:0005875,GO:0015630,GO:0016192,GO:0070062,GO:0099738	protein binding|ATP binding|cytoplasm|centrosome|cytosol|dynactin complex|microtubule associated complex|microtubule cytoskeleton|vesicle-mediated transport|extracellular exosome|cell cortex region			R-HSA-1280218,R-HSA-1640170,R-HSA-168256,R-HSA-1852241,R-HSA-199977,R-HSA-199991,R-HSA-2132295,R-HSA-2262752,R-HSA-2565942,R-HSA-3371497,R-HSA-380259,R-HSA-380270,R-HSA-380284,R-HSA-380287,R-HSA-380320,R-HSA-392499,R-HSA-446203,R-HSA-453274,R-HSA-5617833,R-HSA-5620912,R-HSA-5653656,R-HSA-597592,R-HSA-6807878,R-HSA-6811436,R-HSA-6811442,R-HSA-68877,R-HSA-68886,R-HSA-69275,R-HSA-69278,R-HSA-8854518…	Adaptive Immune System|Cell Cycle|Immune System|Organelle biogenesis and maintenance|ER to Golgi Anterograde Transport|Membrane Trafficking|MHC class II antigen presentation|Cellular responses to stress|Regulation of PLK1 Activity at G2/M Transition|HSP90 chaperone cycle for steroid hormone receptors (SHR) in the presence of ligand|Loss of Nlp from mitotic centrosomes|Recruitment of mitotic centr…
ACTR1B	23.6501	20.0225	24.6078	19.3118	21.2478	22.2212	19.3285	18.3399	18.8103	10120	protein_coding	hsa04814,hsa05132,hsa05014,hsa05016,hsa05022	Motor proteins|Salmonella infection|Amyotrophic lateral sclerosis|Huntington disease|Pathways of neurodegeneration - multiple diseases	GO:0005515,GO:0005524,GO:0005576,GO:0005737,GO:0005813,GO:0005829,GO:0005869,GO:0015630,GO:0016020,GO:0034774,GO:0070062,GO:1904813	protein binding|ATP binding|extracellular region|cytoplasm|centrosome|cytosol|dynactin complex|microtubule cytoskeleton|membrane|secretory granule lumen|extracellular exosome|ficolin-1-rich granule lumen			R-HSA-1280218,R-HSA-168249,R-HSA-168256,R-HSA-2132295,R-HSA-6798695	Adaptive Immune System|Innate Immune System|Immune System|MHC class II antigen presentation|Neutrophil degranulation
ACTR2	95.0505	124.104	95.3664	109.81	96.5347	80.5299	101.096	105.557	97.3938	10097	protein_coding	hsa04144,hsa04530,hsa04810,hsa04666,hsa05130,hsa05132,hsa05131,hsa05135,hsa05100	Endocytosis|Tight junction|Regulation of actin cytoskeleton|Fc gamma R-mediated phagocytosis|Pathogenic Escherichia coli infection|Salmonella infection|Shigellosis|Yersinia infection|Bacterial invasion of epithelial cells	GO:0005200,GO:0005515,GO:0005524,GO:0005576,GO:0005634,GO:0005737,GO:0005829,GO:0005885,GO:0005925,GO:0007163,GO:0008356,GO:0010592,GO:0015629,GO:0016020,GO:0016344,GO:0016482,GO:0030478,GO:0033206,GO:0034314,GO:0035578,GO:0035861,GO:0042995,GO:0045944,GO:0051015,GO:0051653,GO:0060271,GO:0070062,GO:0071346,GO:1904813,GO:1905168,GO:2001032	structural constituent of cytoskeleton|protein binding|ATP binding|extracellular region|nucleus|cytoplasm|cytosol|Arp2/3 protein complex|focal adhesion|establishment or maintenance of cell polarity|asymmetric cell division|positive regulation of lamellipodium assembly|actin cytoskeleton|membrane|meiotic chromosome movement towards spindle pole|cytosolic transport|actin cap|meiotic cytokinesis|Arp…	WP3680,WP3931	Physico-chemical features and toxicity-associated pathways|Embryonic stem cell pluripotency pathways	R-HSA-1266738,R-HSA-162582,R-HSA-162582,R-HSA-1643685,R-HSA-1643685,R-HSA-168249,R-HSA-168249,R-HSA-168256,R-HSA-168256,R-HSA-194315,R-HSA-194315,R-HSA-195258,R-HSA-195258,R-HSA-199991,R-HSA-2029480,R-HSA-2029480,R-HSA-2029482,R-HSA-2029482,R-HSA-2682334,R-HSA-3928662,R-HSA-422475,R-HSA-5653656,R-HSA-5663205,R-HSA-5663205,R-HSA-5663213,R-HSA-5663213,R-HSA-6798695,R-HSA-8856828,R-HSA-9658195,R-HSA…	Developmental Biology|Signal Transduction|Signal Transduction|Disease|Disease|Innate Immune System|Innate Immune System|Immune System|Immune System|Signaling by Rho GTPases|Signaling by Rho GTPases|RHO GTPase Effectors|RHO GTPase Effectors|Membrane Trafficking|Fcgamma receptor (FCGR) dependent phagocytosis|Fcgamma receptor (FCGR) dependent phagocytosis|Regulation of actin dynamics for phagocytic …
ACTR3	34.366	44.4267	34.2664	46.3175	40.2471	38.4796	42.1149	42.307	40.8182	10096	protein_coding	hsa04144,hsa04530,hsa04810,hsa04666,hsa05130,hsa05132,hsa05131,hsa05135,hsa05100	Endocytosis|Tight junction|Regulation of actin cytoskeleton|Fc gamma R-mediated phagocytosis|Pathogenic Escherichia coli infection|Salmonella infection|Shigellosis|Yersinia infection|Bacterial invasion of epithelial cells	GO:0005200,GO:0005515,GO:0005524,GO:0005634,GO:0005737,GO:0005829,GO:0005885,GO:0005903,GO:0005911,GO:0005925,GO:0007163,GO:0008356,GO:0010592,GO:0015629,GO:0016020,GO:0016344,GO:0030027,GO:0033206,GO:0034314,GO:0035861,GO:0045944,GO:0051015,GO:0051653,GO:0060271,GO:0070062,GO:0070358,GO:0071346	structural constituent of cytoskeleton|protein binding|ATP binding|nucleus|cytoplasm|cytosol|Arp2/3 protein complex|brush border|cell-cell junction|focal adhesion|establishment or maintenance of cell polarity|asymmetric cell division|positive regulation of lamellipodium assembly|actin cytoskeleton|membrane|meiotic chromosome movement towards spindle pole|lamellipodium|meiotic cytokinesis|Arp2/3 c…	WP3680	Physico-chemical features and toxicity-associated pathways	R-HSA-1266738,R-HSA-162582,R-HSA-162582,R-HSA-1643685,R-HSA-1643685,R-HSA-168249,R-HSA-168249,R-HSA-168256,R-HSA-168256,R-HSA-194315,R-HSA-194315,R-HSA-195258,R-HSA-195258,R-HSA-199991,R-HSA-2029480,R-HSA-2029480,R-HSA-2029482,R-HSA-2029482,R-HSA-2682334,R-HSA-3928662,R-HSA-422475,R-HSA-5653656,R-HSA-5663205,R-HSA-5663205,R-HSA-5663213,R-HSA-5663213,R-HSA-8856828,R-HSA-9658195,R-HSA-9658195,R-HSA…	Developmental Biology|Signal Transduction|Signal Transduction|Disease|Disease|Innate Immune System|Innate Immune System|Immune System|Immune System|Signaling by Rho GTPases|Signaling by Rho GTPases|RHO GTPase Effectors|RHO GTPase Effectors|Membrane Trafficking|Fcgamma receptor (FCGR) dependent phagocytosis|Fcgamma receptor (FCGR) dependent phagocytosis|Regulation of actin dynamics for phagocytic …
ACTR3-AS1	0.350364	0.0883191	0.132003	0.438401	0.307352	0.443489	0.223438	0.357445	0.22068	101060091	non_coding
ACTR3B	1.24967	1.19415	1.32121	1.69359	1.45332	0.969538	1.61254	1.62406	1.80189	57180	protein_coding	hsa04144,hsa04530,hsa04810,hsa04666,hsa05130,hsa05132,hsa05131,hsa05135,hsa05100	Endocytosis|Tight junction|Regulation of actin cytoskeleton|Fc gamma R-mediated phagocytosis|Pathogenic Escherichia coli infection|Salmonella infection|Shigellosis|Yersinia infection|Bacterial invasion of epithelial cells	GO:0003674,GO:0005524,GO:0005737,GO:0005856,GO:0008150,GO:0042995,GO:0051015,GO:0070062	molecular_function|ATP binding|cytoplasm|cytoskeleton|biological_process|cell projection|actin filament binding|extracellular exosome
ACTR3C	0.417382	0.442636	0.389739	0.417807	0.415494	0.273483	0.410851	0.419806	0.389945	653857	protein_coding	hsa04144,hsa04530,hsa04810,hsa04666,hsa05130,hsa05132,hsa05131,hsa05135,hsa05100	Endocytosis|Tight junction|Regulation of actin cytoskeleton|Fc gamma R-mediated phagocytosis|Pathogenic Escherichia coli infection|Salmonella infection|Shigellosis|Yersinia infection|Bacterial invasion of epithelial cells	GO:0003674,GO:0005524,GO:0008150,GO:0051015,GO:0070062	molecular_function|ATP binding|biological_process|actin filament binding|extracellular exosome
ACTR5	4.08844	3.7644	4.34205	4.25509	4.03786	4.11955	4.47191	3.87092	4.41672	79913	protein_coding	hsa03082	ATP-dependent chromatin remodeling	GO:0000723,GO:0005515,GO:0005634,GO:0005654,GO:0005737,GO:0006275,GO:0006282,GO:0006302,GO:0006310,GO:0006338,GO:0006355,GO:0031011,GO:0033044,GO:0045739,GO:0045893,GO:0045995,GO:0051726,GO:0060382,GO:0070914,GO:1904507	telomere maintenance|protein binding|nucleus|nucleoplasm|cytoplasm|regulation of DNA replication|regulation of DNA repair|double-strand break repair|DNA recombination|chromatin remodeling|regulation of DNA-templated transcription|Ino80 complex|regulation of chromosome organization|positive regulation of DNA repair|positive regulation of DNA-templated transcription|regulation of embryonic developm…			R-HSA-392499,R-HSA-5688426,R-HSA-5689603,R-HSA-5696394,R-HSA-5696398,R-HSA-5696399,R-HSA-597592,R-HSA-73894	Metabolism of proteins|Deubiquitination|UCH proteinases|DNA Damage Recognition in GG-NER|Nucleotide Excision Repair|Global Genome Nucleotide Excision Repair (GG-NER)|Post-translational protein modification|DNA Repair
ACTR6	26.2261	42.2836	23.076	34.3536	25.5773	29.043	29.5532	30.353	27.1646	64431	protein_coding	hsa03082	ATP-dependent chromatin remodeling	GO:0000786,GO:0000812,GO:0005515,GO:0005634,GO:0005730,GO:0005737,GO:0005856,GO:0006338,GO:0006355,GO:0007000,GO:0016479,GO:0031491,GO:0045943	nucleosome|Swr1 complex|protein binding|nucleus|nucleolus|cytoplasm|cytoskeleton|chromatin remodeling|regulation of DNA-templated transcription|nucleolus organization|negative regulation of transcription by RNA polymerase I|nucleosome binding|positive regulation of transcription by RNA polymerase I
ACTR8	4.40362	4.19391	4.52288	3.18763	3.24063	3.86292	3.60533	3.64483	3.49489	93973	protein_coding	hsa03082	ATP-dependent chromatin remodeling	GO:0000723,GO:0005515,GO:0005524,GO:0005634,GO:0005654,GO:0005813,GO:0006275,GO:0006282,GO:0006302,GO:0006310,GO:0006338,GO:0006355,GO:0007049,GO:0031011,GO:0033044,GO:0045739,GO:0045893,GO:0045995,GO:0051301,GO:0051726,GO:0060382,GO:1904507	telomere maintenance|protein binding|ATP binding|nucleus|nucleoplasm|centrosome|regulation of DNA replication|regulation of DNA repair|double-strand break repair|DNA recombination|chromatin remodeling|regulation of DNA-templated transcription|cell cycle|Ino80 complex|regulation of chromosome organization|positive regulation of DNA repair|positive regulation of DNA-templated transcription|regulati…			R-HSA-392499,R-HSA-5688426,R-HSA-5689603,R-HSA-5696394,R-HSA-5696398,R-HSA-5696399,R-HSA-597592,R-HSA-73894	Metabolism of proteins|Deubiquitination|UCH proteinases|DNA Damage Recognition in GG-NER|Nucleotide Excision Repair|Global Genome Nucleotide Excision Repair (GG-NER)|Post-translational protein modification|DNA Repair
ACTRT3	4.59263	4.17864	4.35006	1.34669	1.42627	3.66416	1.12026	1.02544	1.10644	84517	protein_coding			GO:0001673,GO:0005737,GO:0005856	male germ cell nucleus|cytoplasm|cytoskeleton
ACVR1	3.91983	4.23341	3.71908	3.35375	3.18275	11.7117	3.14657	3.24498	3.66334	90	protein_coding	hsa04350,hsa04060,hsa04550,hsa05418	TGF-beta signaling pathway|Cytokine-cytokine receptor interaction|Signaling pathways regulating pluripotency of stem cells|Fluid shear stress and atherosclerosis	GO:0001569,GO:0001701,GO:0001702,GO:0001707,GO:0001755,GO:0002526,GO:0003143,GO:0003148,GO:0003181,GO:0003183,GO:0003272,GO:0003274,GO:0003289,GO:0004672,GO:0004674,GO:0004675,GO:0005025,GO:0005515,GO:0005524,GO:0005886,GO:0006468,GO:0007179,GO:0007281,GO:0007368,GO:0007507,GO:0009953,GO:0009968,GO:0016361,GO:0017046,GO:0018107,GO:0030278,GO:0030335,GO:0030501,GO:0030509,GO:0032924,GO:0032926,GO:…	branching involved in blood vessel morphogenesis|in utero embryonic development|gastrulation with mouth forming second|mesoderm formation|neural crest cell migration|acute inflammatory response|embryonic heart tube morphogenesis|outflow tract septum morphogenesis|atrioventricular valve morphogenesis|mitral valve morphogenesis|endocardial cushion formation|endocardial cushion fusion|atrial septum …	WP2857,WP3931	Mesodermal commitment pathway|Embryonic stem cell pluripotency pathways
ACVR1B	3.71923	3.22675	4.26297	3.55141	3.89583	4.1713	4.14484	4.18307	4.11288	91	protein_coding	hsa04350,hsa04060,hsa04550	TGF-beta signaling pathway|Cytokine-cytokine receptor interaction|Signaling pathways regulating pluripotency of stem cells	GO:0000082,GO:0001701,GO:0001942,GO:0004674,GO:0004675,GO:0005515,GO:0005524,GO:0005829,GO:0005886,GO:0006355,GO:0006468,GO:0007165,GO:0007178,GO:0007399,GO:0009986,GO:0010628,GO:0010629,GO:0016361,GO:0017002,GO:0018107,GO:0019838,GO:0030308,GO:0031625,GO:0032924,GO:0032927,GO:0034711,GO:0038092,GO:0043235,GO:0045648,GO:0046332,GO:0046777,GO:0046872,GO:0048179,GO:0048185,GO:0070411,GO:0071363,GO:…	G1/S transition of mitotic cell cycle|in utero embryonic development|hair follicle development|protein serine/threonine kinase activity|transmembrane receptor protein serine/threonine kinase activity|protein binding|ATP binding|cytosol|plasma membrane|regulation of DNA-templated transcription|protein phosphorylation|signal transduction|transmembrane receptor protein serine/threonine kinase signal…	WP2849	Hematopoietic stem cell differentiation	R-HSA-1181150,R-HSA-1266738,R-HSA-1433617,R-HSA-1502540,R-HSA-162582,R-HSA-9006936	Signaling by NODAL|Developmental Biology|Regulation of signaling by NODAL|Signaling by Activin|Signal Transduction|Signaling by TGFB family members
ACVR1C	0.00570784	0.0143882	0.0143365	0.0399955	0.0314733	0.0549095	0.0378565	0.0611435	0.083407	130399	protein_coding	hsa04350,hsa04060,hsa04550	TGF-beta signaling pathway|Cytokine-cytokine receptor interaction|Signaling pathways regulating pluripotency of stem cells	GO:0001834,GO:0002021,GO:0004674,GO:0005524,GO:0005886,GO:0006468,GO:0007399,GO:0009749,GO:0016361,GO:0019838,GO:0019915,GO:0030073,GO:0030154,GO:0030262,GO:0032868,GO:0032924,GO:0038092,GO:0038100,GO:0043065,GO:0043280,GO:0046676,GO:0046872,GO:0048179,GO:0071363,GO:1901164,GO:1901383	trophectodermal cell proliferation|response to dietary excess|protein serine/threonine kinase activity|ATP binding|plasma membrane|protein phosphorylation|nervous system development|response to glucose|activin receptor activity, type I|growth factor binding|lipid storage|insulin secretion|cell differentiation|apoptotic nuclear changes|response to insulin|activin receptor signaling pathway|nodal s…			R-HSA-1181150,R-HSA-1266738,R-HSA-1433617,R-HSA-1502540,R-HSA-1502540,R-HSA-162582,R-HSA-162582,R-HSA-9006936,R-HSA-9006936	Signaling by NODAL|Developmental Biology|Regulation of signaling by NODAL|Signaling by Activin|Signaling by Activin|Signal Transduction|Signal Transduction|Signaling by TGFB family members|Signaling by TGFB family members
ACVR2A	1.48705	1.94779	1.43638	1.23968	1.21761	2.08688	1.3417	1.0049	1.19504	92	protein_coding	hsa04350,hsa04060,hsa04550,hsa05418	TGF-beta signaling pathway|Cytokine-cytokine receptor interaction|Signaling pathways regulating pluripotency of stem cells|Fluid shear stress and atherosclerosis	GO:0001702,GO:0001934,GO:0004674,GO:0004675,GO:0005515,GO:0005524,GO:0005737,GO:0005886,GO:0006468,GO:0007178,GO:0007283,GO:0007368,GO:0007498,GO:0009952,GO:0009986,GO:0015026,GO:0016310,GO:0017002,GO:0019838,GO:0030165,GO:0030501,GO:0030509,GO:0032924,GO:0032927,GO:0034673,GO:0034711,GO:0042475,GO:0042713,GO:0043084,GO:0043235,GO:0043621,GO:0045428,GO:0045648,GO:0045669,GO:0045944,GO:0046872,GO:…	gastrulation with mouth forming second|positive regulation of protein phosphorylation|protein serine/threonine kinase activity|transmembrane receptor protein serine/threonine kinase activity|protein binding|ATP binding|cytoplasm|plasma membrane|protein phosphorylation|transmembrane receptor protein serine/threonine kinase signaling pathway|spermatogenesis|determination of left/right symmetry|meso…	WP2857	Mesodermal commitment pathway	R-HSA-1181150,R-HSA-1266738,R-HSA-1433617,R-HSA-1502540,R-HSA-1502540,R-HSA-162582,R-HSA-162582,R-HSA-201451,R-HSA-9006936,R-HSA-9006936	Signaling by NODAL|Developmental Biology|Regulation of signaling by NODAL|Signaling by Activin|Signaling by Activin|Signal Transduction|Signal Transduction|Signaling by BMP|Signaling by TGFB family members|Signaling by TGFB family members
ACVR2B	0.603837	0.705294	0.795984	1.05315	1.17498	0.683743	1.18129	1.33403	1.20699	93	protein_coding	hsa04350,hsa04060,hsa04550,hsa05418	TGF-beta signaling pathway|Cytokine-cytokine receptor interaction|Signaling pathways regulating pluripotency of stem cells|Fluid shear stress and atherosclerosis	GO:0000122,GO:0001702,GO:0001822,GO:0001946,GO:0001974,GO:0004674,GO:0004712,GO:0005515,GO:0005524,GO:0005737,GO:0005886,GO:0006355,GO:0006468,GO:0007165,GO:0007178,GO:0007368,GO:0007498,GO:0007507,GO:0009749,GO:0009791,GO:0009952,GO:0016310,GO:0016362,GO:0017002,GO:0019209,GO:0019838,GO:0030073,GO:0030324,GO:0030501,GO:0030509,GO:0031016,GO:0032924,GO:0032927,GO:0032991,GO:0035265,GO:0042475,GO:…	negative regulation of transcription by RNA polymerase II|gastrulation with mouth forming second|kidney development|lymphangiogenesis|blood vessel remodeling|protein serine/threonine kinase activity|protein serine/threonine/tyrosine kinase activity|protein binding|ATP binding|cytoplasm|plasma membrane|regulation of DNA-templated transcription|protein phosphorylation|signal transduction|transmembr…	WP3850,WP5316,WP2857	Factors and pathways affecting insulin-like growth factor (IGF1)-Akt signaling|Primary ovarian insufficiency|Mesodermal commitment pathway	R-HSA-1181150,R-HSA-1266738,R-HSA-1433617,R-HSA-1502540,R-HSA-1502540,R-HSA-162582,R-HSA-162582,R-HSA-201451,R-HSA-9006936,R-HSA-9006936	Signaling by NODAL|Developmental Biology|Regulation of signaling by NODAL|Signaling by Activin|Signaling by Activin|Signal Transduction|Signal Transduction|Signaling by BMP|Signaling by TGFB family members|Signaling by TGFB family members
ACVR2B-AS1	0.359308	0.320889	0.381621	0.14387	0.123506	0.228704	0.251401	0.157101	0.175878	100128640	non_coding
ACVRL1	0.0117425	0.0118401	0.0294939	0.0117545	0.0117725	0.362671	0.0119817	0.0179697	0.0295845	94	protein_coding	hsa04060	Cytokine-cytokine receptor interaction	GO:0001525,GO:0001666,GO:0001701,GO:0001936,GO:0001937,GO:0001938,GO:0001946,GO:0001955,GO:0001974,GO:0002043,GO:0003203,GO:0004674,GO:0004675,GO:0005024,GO:0005025,GO:0005515,GO:0005524,GO:0005886,GO:0006275,GO:0006355,GO:0006468,GO:0007162,GO:0007165,GO:0007179,GO:0007507,GO:0008015,GO:0008217,GO:0008285,GO:0009953,GO:0009986,GO:0010596,GO:0010629,GO:0016361,GO:0019901,GO:0030308,GO:0030336,GO:…	angiogenesis|response to hypoxia|in utero embryonic development|regulation of endothelial cell proliferation|negative regulation of endothelial cell proliferation|positive regulation of endothelial cell proliferation|lymphangiogenesis|blood vessel maturation|blood vessel remodeling|blood vessel endothelial cell proliferation involved in sprouting angiogenesis|endocardial cushion morphogenesis|pro…	WP5300,WP4331	TROP2 regulatory signaling|Neovascularisation processes	R-HSA-162582,R-HSA-201451,R-HSA-9006936	Signal Transduction|Signaling by BMP|Signaling by TGFB family members
ACY1	0.0726846	0.0366443	0.164307	0.0909483	0.0910878	0.0368015	0.0741649	0.0741536	0.0549372	95	protein_coding	hsa00220	Arginine biosynthesis	GO:0004046,GO:0005515,GO:0005829,GO:0006520,GO:0042802,GO:0046872,GO:0070062	aminoacylase activity|protein binding|cytosol|amino acid metabolic process|identical protein binding|metal ion binding|extracellular exosome	WP497,WP4519,WP1981	Urea cycle and metabolism of amino groups|Cerebral organic acidurias, including diseases|Thyroxine (thyroid hormone) production	R-HSA-1430728,R-HSA-1643685,R-HSA-211859,R-HSA-5423646,R-HSA-5579007,R-HSA-5579029,R-HSA-5668914,R-HSA-9748784,R-HSA-9753281	Metabolism|Disease|Biological oxidations|Aflatoxin activation and detoxification|Defective ACY1 causes encephalopathy|Metabolic disorders of biological oxidation enzymes|Diseases of metabolism|Drug ADME|Paracetamol ADME
ACY3	0	0	0	0	0	0.017113	0	0	0	91703	protein_coding			GO:0003674,GO:0004046,GO:0005515,GO:0005829,GO:0008150,GO:0016324,GO:0016788,GO:0042802,GO:0046872,GO:0070062	molecular_function|aminoacylase activity|protein binding|cytosol|biological_process|apical plasma membrane|hydrolase activity, acting on ester bonds|identical protein binding|metal ion binding|extracellular exosome			R-HSA-1430728,R-HSA-211859,R-HSA-5423646	Metabolism|Biological oxidations|Aflatoxin activation and detoxification
ACYP1	6.30229	5.65868	6.75396	6.24862	5.50602	8.29648	5.48136	6.27657	6.10932	97	protein_coding	hsa00620	Pyruvate metabolism	GO:0003998,GO:0006796	acylphosphatase activity|phosphate-containing compound metabolic process
ACYP2	2.34903	2.68608	2.23179	2.09584	2.35503	1.37035	2.15371	2.28363	2.2901	98	protein_coding	hsa00620	Pyruvate metabolism	GO:0003998,GO:0005515,GO:0006796,GO:0042802	acylphosphatase activity|protein binding|phosphate-containing compound metabolic process|identical protein binding
ADA	19.2413	14.49	20.0604	9.76879	11.3249	19.7993	10.6097	10.6081	10.3395	100	protein_coding	hsa00230,hsa05340	Purine metabolism|Primary immunodeficiency	GO:0000255,GO:0001666,GO:0001829,GO:0001889,GO:0001890,GO:0002314,GO:0002467,GO:0002636,GO:0002686,GO:0002901,GO:0002906,GO:0004000,GO:0005515,GO:0005764,GO:0005829,GO:0005886,GO:0006154,GO:0006157,GO:0006196,GO:0006805,GO:0006939,GO:0007155,GO:0008270,GO:0009897,GO:0009986,GO:0010035,GO:0010460,GO:0014074,GO:0016020,GO:0019239,GO:0019722,GO:0030890,GO:0032261,GO:0032263,GO:0033077,GO:0033089,GO:…	allantoin metabolic process|response to hypoxia|trophectodermal cell differentiation|liver development|placenta development|germinal center B cell differentiation|germinal center formation|positive regulation of germinal center formation|negative regulation of leukocyte migration|mature B cell apoptotic process|negative regulation of mature B cell apoptotic process|adenosine deaminase activity|pr…	WP4792,WP3591,WP3594,WP4224	Purine metabolism|Sleep regulation|Circadian rhythm genes|Purine metabolism and related disorders	R-HSA-1430728,R-HSA-15869,R-HSA-1643685,R-HSA-5668914,R-HSA-74217,R-HSA-8956321,R-HSA-9734207,R-HSA-9734735,R-HSA-9735804,R-HSA-9748784,R-HSA-9755088	Metabolism|Metabolism of nucleotides|Disease|Diseases of metabolism|Purine salvage|Nucleotide salvage|Nucleotide salvage defects|Defective ADA disrupts (deoxy)adenosine deamination|Diseases of nucleotide metabolism|Drug ADME|Ribavirin ADME
ADA2	0.00823434	0.0124542	0.0165459	0.0206068	0.00412769	0.00833838	0	0	0.00414918	51816	protein_coding	hsa00230	Purine metabolism	GO:0004000,GO:0005576,GO:0005615,GO:0006154,GO:0007165,GO:0008083,GO:0008201,GO:0008270,GO:0031685,GO:0035578,GO:0042803,GO:0043394,GO:0046103,GO:0046936	adenosine deaminase activity|extracellular region|extracellular space|adenosine catabolic process|signal transduction|growth factor activity|heparin binding|zinc ion binding|adenosine receptor binding|azurophil granule lumen|protein homodimerization activity|proteoglycan binding|inosine biosynthetic process|2'-deoxyadenosine deaminase activity			R-HSA-168249,R-HSA-168256,R-HSA-392499,R-HSA-5683826,R-HSA-6798695	Innate Immune System|Immune System|Metabolism of proteins|Surfactant metabolism|Neutrophil degranulation
ADAD1	0	0	0	0	0	0.0114411	0	0	0	132612	protein_coding			GO:0001673,GO:0003725,GO:0003726,GO:0005730,GO:0005737,GO:0006382,GO:0006396,GO:0007286,GO:0008251	male germ cell nucleus|double-stranded RNA binding|double-stranded RNA adenosine deaminase activity|nucleolus|cytoplasm|adenosine to inosine editing|RNA processing|spermatid development|tRNA-specific adenosine deaminase activity
ADAD2	0	0.034524	0	0	0	0.0115573	0	0.0116438	0	161931	protein_coding			GO:0003725,GO:0003726,GO:0005634,GO:0005730,GO:0005737,GO:0006382,GO:0006396,GO:0007286,GO:0008251	double-stranded RNA binding|double-stranded RNA adenosine deaminase activity|nucleus|nucleolus|cytoplasm|adenosine to inosine editing|RNA processing|spermatid development|tRNA-specific adenosine deaminase activity
ADAL	5.71782	5.3775	5.8752	5.12527	5.18524	5.86376	4.79472	5.72202	5.13366	161823	protein_coding			GO:0004000,GO:0005829,GO:0006154,GO:0009117,GO:0046103,GO:0046872,GO:0062154	adenosine deaminase activity|cytosol|adenosine catabolic process|nucleotide metabolic process|inosine biosynthetic process|metal ion binding|N6-methyl-AMP deaminase activity			R-HSA-1430728,R-HSA-15869,R-HSA-2161522,R-HSA-2161541,R-HSA-74217,R-HSA-8956321,R-HSA-9748784	Metabolism|Metabolism of nucleotides|Abacavir ADME|Abacavir metabolism|Purine salvage|Nucleotide salvage|Drug ADME
ADAM10	16.8446	21.7654	17.6889	15.4349	13.9061	17.3438	15.2748	15.8472	14.7898	102	protein_coding	hsa05120,hsa05010	Epithelial cell signaling in Helicobacter pylori infection|Alzheimer disease	GO:0000139,GO:0001701,GO:0004175,GO:0004222,GO:0005102,GO:0005178,GO:0005515,GO:0005634,GO:0005737,GO:0005788,GO:0005794,GO:0005798,GO:0005886,GO:0005912,GO:0005925,GO:0006468,GO:0006509,GO:0007162,GO:0007219,GO:0007229,GO:0007267,GO:0008237,GO:0008284,GO:0008593,GO:0009986,GO:0010629,GO:0010820,GO:0014069,GO:0016020,GO:0016485,GO:0017124,GO:0019901,GO:0022617,GO:0030136,GO:0030307,GO:0030335,GO:…	Golgi membrane|in utero embryonic development|endopeptidase activity|metalloendopeptidase activity|signaling receptor binding|integrin binding|protein binding|nucleus|cytoplasm|endoplasmic reticulum lumen|Golgi apparatus|Golgi-associated vesicle|plasma membrane|adherens junction|focal adhesion|protein phosphorylation|membrane protein ectodomain proteolysis|negative regulation of cell adhesion|Not…	WP5092,WP5124,WP5402,WP3286,WP2059,WP5380,WP5300,WP3845,WP516,WP3888,WP4906	Interactions of natural killer cells in pancreatic cancer|Alzheimer's disease|10q22q23 copy number variation|Copper homeostasis|Alzheimer's disease and miRNA effects|5q35 copy number variation|TROP2 regulatory signaling|Canonical and non-canonical Notch signaling|Hypertrophy model|VEGFA-VEGFR2 signaling|3q29 copy number variation syndrome	R-HSA-1266738,R-HSA-1442490,R-HSA-1474228,R-HSA-1474228,R-HSA-1474244,R-HSA-1474244,R-HSA-157118,R-HSA-157118,R-HSA-162582,R-HSA-162582,R-HSA-1643685,R-HSA-168249,R-HSA-168256,R-HSA-177929,R-HSA-1980143,R-HSA-1980145,R-HSA-2122948,R-HSA-2644602,R-HSA-2644603,R-HSA-2644606,R-HSA-2660825,R-HSA-2660826,R-HSA-2682334,R-HSA-2691230,R-HSA-2691232,R-HSA-2894858,R-HSA-2894862,R-HSA-2979096,R-HSA-381426,R…	Developmental Biology|Collagen degradation|Degradation of the extracellular matrix|Degradation of the extracellular matrix|Extracellular matrix organization|Extracellular matrix organization|Signaling by NOTCH|Signaling by NOTCH|Signal Transduction|Signal Transduction|Disease|Innate Immune System|Immune System|Signaling by EGFR|Signaling by NOTCH1|Signaling by NOTCH2|Activated NOTCH1 Transmits Si…
ADAM11	0.161717	0.142679	0.177708	0.207411	0.253329	0.209818	0.366118	0.329971	0.280112	4185	protein_coding			GO:0004222,GO:0005178,GO:0005886,GO:0006508,GO:0007229,GO:0008237,GO:0030424,GO:0033555,GO:0042734,GO:0043204,GO:0045184,GO:0061367,GO:0061368,GO:0062023	metalloendopeptidase activity|integrin binding|plasma membrane|proteolysis|integrin-mediated signaling pathway|metallopeptidase activity|axon|multicellular organismal response to stress|presynaptic membrane|perikaryon|establishment of protein localization|behavioral response to acetic acid induced pain|behavioral response to formalin induced pain|collagen-containing extracellular matrix			R-HSA-1266738,R-HSA-5682910	Developmental Biology|LGI-ADAM interactions
ADAM12	0.365129	0.410918	0.366842	0.681483	0.772272	0.190835	0.906176	0.910843	0.902114	8038	protein_coding			GO:0004222,GO:0005515,GO:0005576,GO:0005654,GO:0005886,GO:0006508,GO:0007155,GO:0007520,GO:0008237,GO:0017124,GO:0045766,GO:0046872	metalloendopeptidase activity|protein binding|extracellular region|nucleoplasm|plasma membrane|proteolysis|cell adhesion|myoblast fusion|metallopeptidase activity|SH3 domain binding|positive regulation of angiogenesis|metal ion binding	WP5055	Burn wound healing	R-HSA-1474244,R-HSA-162582,R-HSA-177929,R-HSA-8941237,R-HSA-9006934	Extracellular matrix organization|Signal Transduction|Signaling by EGFR|Invadopodia formation|Signaling by Receptor Tyrosine Kinases
ADAM15	56.6199	46.8604	57.6072	62.5667	69.4811	59.6956	64.2321	63.4079	64.3002	8751	protein_coding			GO:0001525,GO:0001669,GO:0001953,GO:0002418,GO:0004222,GO:0005178,GO:0005515,GO:0005615,GO:0005886,GO:0005912,GO:0006508,GO:0006915,GO:0007160,GO:0007229,GO:0008237,GO:0008584,GO:0009986,GO:0017124,GO:0022617,GO:0030308,GO:0030336,GO:0030574,GO:0031514,GO:0042246,GO:0045087,GO:0046872,GO:0060317,GO:0070062,GO:1900121,GO:1904628,GO:1990910	angiogenesis|acrosomal vesicle|negative regulation of cell-matrix adhesion|immune response to tumor cell|metalloendopeptidase activity|integrin binding|protein binding|extracellular space|plasma membrane|adherens junction|proteolysis|apoptotic process|cell-matrix adhesion|integrin-mediated signaling pathway|metallopeptidase activity|male gonad development|cell surface|SH3 domain binding|extracell…			R-HSA-1474228,R-HSA-1474244,R-HSA-8941237	Degradation of the extracellular matrix|Extracellular matrix organization|Invadopodia formation
ADAM17	6.83733	8.42445	6.70602	10.7858	10.387	9.99744	10.6624	11.6482	11.2526	6868	protein_coding	hsa04330,hsa05171,hsa05120,hsa05010	Notch signaling pathway|Coronavirus disease - COVID-19|Epithelial cell signaling in Helicobacter pylori infection|Alzheimer disease	GO:0000139,GO:0001666,GO:0001934,GO:0002446,GO:0002467,GO:0002690,GO:0004175,GO:0004222,GO:0005112,GO:0005138,GO:0005178,GO:0005515,GO:0005737,GO:0005788,GO:0005829,GO:0005886,GO:0005911,GO:0005925,GO:0006508,GO:0006509,GO:0007155,GO:0007219,GO:0007220,GO:0008233,GO:0008237,GO:0008284,GO:0009410,GO:0009986,GO:0010820,GO:0015629,GO:0016020,GO:0016324,GO:0016485,GO:0017124,GO:0030165,GO:0030183,GO:…	Golgi membrane|response to hypoxia|positive regulation of protein phosphorylation|neutrophil mediated immunity|germinal center formation|positive regulation of leukocyte chemotaxis|endopeptidase activity|metalloendopeptidase activity|Notch binding|interleukin-6 receptor binding|integrin binding|protein binding|cytoplasm|endoplasmic reticulum lumen|cytosol|plasma membrane|cell-cell junction|focal …	WP5092,WP2840,WP5124,WP3286,WP61,WP2059,WP268,WP5076,WP2380,WP5300,WP4217	Interactions of natural killer cells in pancreatic cancer|Hair follicle development: cytodifferentiation - part 3 of 3|Alzheimer's disease|Copper homeostasis|Notch signaling pathway|Alzheimer's disease and miRNA effects|Notch signaling|Soluble ACE2-mediated cell entry of SARS-CoV-2|Brain-derived neurotrophic factor (BDNF) signaling pathway|TROP2 regulatory signaling|Ebola virus infection in host	R-HSA-1236394,R-HSA-1251985,R-HSA-1280215,R-HSA-1442490,R-HSA-1474228,R-HSA-1474244,R-HSA-157118,R-HSA-162582,R-HSA-162582,R-HSA-1643685,R-HSA-168256,R-HSA-177929,R-HSA-193692,R-HSA-193704,R-HSA-1980143,R-HSA-2122948,R-HSA-2644602,R-HSA-2644603,R-HSA-2644606,R-HSA-2660825,R-HSA-2660826,R-HSA-2691230,R-HSA-2691232,R-HSA-2894858,R-HSA-2894862,R-HSA-5358346,R-HSA-5358351,R-HSA-5362798,R-HSA-5663202,…	Signaling by ERBB4|Nuclear signaling by ERBB4|Cytokine Signaling in Immune system|Collagen degradation|Degradation of the extracellular matrix|Extracellular matrix organization|Signaling by NOTCH|Signal Transduction|Signal Transduction|Disease|Immune System|Signaling by EGFR|Regulated proteolysis of p75NTR|p75 NTR receptor-mediated signalling|Signaling by NOTCH1|Activated NOTCH1 Transmits Signal …
ADAM18	0	0	0	0.00791	0	0	0	0	0	8749	protein_coding			GO:0004222,GO:0005886,GO:0006508,GO:0007155,GO:0007283,GO:0007339,GO:0008237,GO:0008584,GO:0016020,GO:0030154	metalloendopeptidase activity|plasma membrane|proteolysis|cell adhesion|spermatogenesis|binding of sperm to zona pellucida|metallopeptidase activity|male gonad development|membrane|cell differentiation
ADAM19	0.0079616	0.0240833	0.0159979	0.0478182	0.0199548	0.0362799	0.00812375	0.0121838	0.0280822	8728	protein_coding			GO:0001890,GO:0004222,GO:0005515,GO:0005634,GO:0005886,GO:0006509,GO:0010628,GO:0016485,GO:0017124,GO:0042987,GO:0046872,GO:0062023,GO:1902945,GO:2000049	placenta development|metalloendopeptidase activity|protein binding|nucleus|plasma membrane|membrane protein ectodomain proteolysis|positive regulation of gene expression|protein processing|SH3 domain binding|amyloid precursor protein catabolic process|metal ion binding|collagen-containing extracellular matrix|metalloendopeptidase activity involved in amyloid precursor protein catabolic process|po…	WP2857	Mesodermal commitment pathway	R-HSA-1474244,R-HSA-1500931,R-HSA-418990,R-HSA-421270,R-HSA-446728,R-HSA-8941237,R-HSA-9759475,R-HSA-9759476,R-HSA-9762292,R-HSA-9764260	Extracellular matrix organization|Cell-Cell communication|Adherens junctions interactions|Cell-cell junction organization|Cell junction organization|Invadopodia formation|Regulation of CDH11 Expression and Function|Regulation of Homotypic Cell-Cell Adhesion|Regulation of CDH11 function|Regulation of Expression and Function of Type II Classical Cadherins
ADAM2	0	0	0	0	0	0	0.0101018	0	0	2515	protein_coding			GO:0004222,GO:0005178,GO:0005886,GO:0006508,GO:0007155,GO:0007339,GO:0007342,GO:0008237,GO:0008542,GO:0008584,GO:0009986,GO:0010628,GO:0030534,GO:0032991	metalloendopeptidase activity|integrin binding|plasma membrane|proteolysis|cell adhesion|binding of sperm to zona pellucida|fusion of sperm to egg plasma membrane involved in single fertilization|metallopeptidase activity|visual learning|male gonad development|cell surface|positive regulation of gene expression|adult behavior|protein-containing complex			R-HSA-1187000,R-HSA-1474165,R-HSA-2534343	Fertilization|Reproduction|Interaction With Cumulus Cells And The Zona Pellucida
ADAM20	0.0153806	0.0077542	0.00386318	0.00384906	0.00385497	0.00778745	0.00784691	0.01373	0.00775007	8748	protein_coding			GO:0004222,GO:0005886,GO:0006508,GO:0007338,GO:0008237,GO:0008584,GO:0009897,GO:0046872,GO:1990913	metalloendopeptidase activity|plasma membrane|proteolysis|single fertilization|metallopeptidase activity|male gonad development|external side of plasma membrane|metal ion binding|sperm head plasma membrane			R-HSA-1187000,R-HSA-1474165,R-HSA-2534343	Fertilization|Reproduction|Interaction With Cumulus Cells And The Zona Pellucida
ADAM21	1.61069	1.39769	1.31421	0.224749	0.274027	1.62116	0.278896	0.438198	0.413181	8747	protein_coding			GO:0004222,GO:0005515,GO:0005886,GO:0006508,GO:0007338,GO:0008237,GO:0008584,GO:0009897,GO:0030424,GO:0043025,GO:0046872,GO:1990913	metalloendopeptidase activity|protein binding|plasma membrane|proteolysis|single fertilization|metallopeptidase activity|male gonad development|external side of plasma membrane|axon|neuronal cell body|metal ion binding|sperm head plasma membrane			R-HSA-1187000,R-HSA-1474165,R-HSA-2534343	Fertilization|Reproduction|Interaction With Cumulus Cells And The Zona Pellucida
ADAM22	0.96591	1.16771	0.980602	1.52374	1.40694	0.60172	1.52224	1.60971	1.47797	53616	protein_coding			GO:0004222,GO:0005178,GO:0005515,GO:0005886,GO:0006508,GO:0007155,GO:0007162,GO:0007417,GO:0016020,GO:0030424	metalloendopeptidase activity|integrin binding|protein binding|plasma membrane|proteolysis|cell adhesion|negative regulation of cell adhesion|central nervous system development|membrane|axon			R-HSA-1266738,R-HSA-5682910	Developmental Biology|LGI-ADAM interactions
ADAM23	0.0160868	0.0243307	0.00404055	0.144928	0.153215	0.00814501	0.143626	0.229766	0.190489	8745	protein_coding			GO:0004222,GO:0005178,GO:0005515,GO:0005576,GO:0005886,GO:0006508,GO:0007155,GO:0007417,GO:0008237,GO:0042734,GO:0098978,GO:1990830	metalloendopeptidase activity|integrin binding|protein binding|extracellular region|plasma membrane|proteolysis|cell adhesion|central nervous system development|metallopeptidase activity|presynaptic membrane|glutamatergic synapse|cellular response to leukemia inhibitory factor			R-HSA-1266738,R-HSA-5682910	Developmental Biology|LGI-ADAM interactions
ADAM28	0	0	0	0.00980256	0.0229077	0.00661087	0.0233147	0.0233112	0.00657914	10863	protein_coding			GO:0004222,GO:0005515,GO:0005576,GO:0005739,GO:0005886,GO:0006508,GO:0007283,GO:0008237,GO:0046872	metalloendopeptidase activity|protein binding|extracellular region|mitochondrion|plasma membrane|proteolysis|spermatogenesis|metallopeptidase activity|metal ion binding
ADAM32	0.0352155	0.0266311	0.0353806	0.0793156	0.0706109	0.0267453	0.0898318	0.125745	0.0177446	203102	protein_coding			GO:0004222,GO:0005515,GO:0005886,GO:0006508,GO:0007155,GO:0007339,GO:0008584	metalloendopeptidase activity|protein binding|plasma membrane|proteolysis|cell adhesion|binding of sperm to zona pellucida|male gonad development
ADAM33	0.271474	0.205298	0.415319	0.549677	0.525778	0.312391	0.541415	0.465797	0.553386	80332	protein_coding			GO:0004222,GO:0006508,GO:0008270,GO:0016020	metalloendopeptidase activity|proteolysis|zinc ion binding|membrane
ADAM7	0	0	0	0	0	0	0	0	0.0073894	8756	protein_coding			GO:0004222,GO:0005886,GO:0006508	metalloendopeptidase activity|plasma membrane|proteolysis
ADAM8	0.0886077	0.144325	0.191742	0.0614063	0.0751673	0.448636	0.069548	0.152982	0.0892965	101	protein_coding			GO:0000902,GO:0001525,GO:0002102,GO:0002523,GO:0002675,GO:0002693,GO:0004222,GO:0004252,GO:0005509,GO:0005515,GO:0005737,GO:0005886,GO:0006508,GO:0006954,GO:0008237,GO:0008270,GO:0009986,GO:0010718,GO:0010954,GO:0022407,GO:0022617,GO:0032010,GO:0032127,GO:0033089,GO:0035579,GO:0042581,GO:0043406,GO:0043524,GO:0043621,GO:0045089,GO:0045780,GO:0045785,GO:0048247,GO:0050714,GO:0050839,GO:0051044,GO:…	cell morphogenesis|angiogenesis|podosome|leukocyte migration involved in inflammatory response|positive regulation of acute inflammatory response|positive regulation of cellular extravasation|metalloendopeptidase activity|serine-type endopeptidase activity|calcium ion binding|protein binding|cytoplasm|plasma membrane|proteolysis|inflammatory response|metallopeptidase activity|zinc ion binding|cel…			R-HSA-1474228,R-HSA-1474244,R-HSA-168249,R-HSA-168256,R-HSA-6798695	Degradation of the extracellular matrix|Extracellular matrix organization|Innate Immune System|Immune System|Neutrophil degranulation
ADAM9	40.305	52.0523	37.9342	63.0834	56.6913	28.077	61.3688	60.8723	61.1596	8754	protein_coding			GO:0004222,GO:0005080,GO:0005178,GO:0005515,GO:0005518,GO:0005615,GO:0005886,GO:0005925,GO:0006509,GO:0007155,GO:0007160,GO:0007179,GO:0007229,GO:0008237,GO:0009897,GO:0009986,GO:0010042,GO:0016323,GO:0016477,GO:0017124,GO:0030216,GO:0030335,GO:0031293,GO:0033627,GO:0033630,GO:0033631,GO:0034241,GO:0034612,GO:0034616,GO:0042117,GO:0042542,GO:0043236,GO:0043406,GO:0046872,GO:0050714,GO:0051044,GO:…	metalloendopeptidase activity|protein kinase C binding|integrin binding|protein binding|collagen binding|extracellular space|plasma membrane|focal adhesion|membrane protein ectodomain proteolysis|cell adhesion|cell-matrix adhesion|transforming growth factor beta receptor signaling pathway|integrin-mediated signaling pathway|metallopeptidase activity|external side of plasma membrane|cell surface|r…	WP3286,WP3888	Copper homeostasis|VEGFA-VEGFR2 signaling	R-HSA-1442490,R-HSA-1474228,R-HSA-1474244	Collagen degradation|Degradation of the extracellular matrix|Extracellular matrix organization
ADAMTS1	9.12828	8.51547	10.3632	3.55323	3.29877	3.03409	3.3116	2.79739	3.47672	9510	protein_coding			GO:0001542,GO:0001822,GO:0004222,GO:0005515,GO:0005576,GO:0005604,GO:0006508,GO:0007229,GO:0008201,GO:0008237,GO:0008270,GO:0008285,GO:0016525,GO:0030198,GO:0031012,GO:0031410,GO:0060347,GO:0062023,GO:1900087,GO:1904707,GO:1904754	ovulation from ovarian follicle|kidney development|metalloendopeptidase activity|protein binding|extracellular region|basement membrane|proteolysis|integrin-mediated signaling pathway|heparin binding|metallopeptidase activity|zinc ion binding|negative regulation of cell population proliferation|negative regulation of angiogenesis|extracellular matrix organization|extracellular matrix|cytoplasmic …	WP4808,WP474,WP5087,WP3888	Endochondral ossification with skeletal dysplasias|Endochondral ossification|Pleural mesothelioma|VEGFA-VEGFR2 signaling	R-HSA-1474228,R-HSA-1474244,R-HSA-1643685,R-HSA-3781865,R-HSA-3906995,R-HSA-392499,R-HSA-5083635,R-HSA-5173105,R-HSA-5173214,R-HSA-5668914,R-HSA-597592	Degradation of the extracellular matrix|Extracellular matrix organization|Disease|Diseases of glycosylation|Diseases associated with O-glycosylation of proteins|Metabolism of proteins|Defective B3GALTL causes PpS|O-linked glycosylation|O-glycosylation of TSR domain-containing proteins|Diseases of metabolism|Post-translational protein modification
ADAMTS10	2.13993	1.80579	3.04674	4.65078	4.84722	2.87384	5.37705	4.85086	4.98778	81794	protein_coding			GO:0001527,GO:0003674,GO:0004222,GO:0005515,GO:0005576,GO:0006508,GO:0008150,GO:0030198,GO:0031012,GO:0046872,GO:0062023	microfibril|molecular_function|metalloendopeptidase activity|protein binding|extracellular region|proteolysis|biological_process|extracellular matrix organization|extracellular matrix|metal ion binding|collagen-containing extracellular matrix	WP4816	TGF-beta receptor signaling in skeletal dysplasias	R-HSA-1643685,R-HSA-3781865,R-HSA-3906995,R-HSA-392499,R-HSA-5083635,R-HSA-5173105,R-HSA-5173214,R-HSA-5668914,R-HSA-597592	Disease|Diseases of glycosylation|Diseases associated with O-glycosylation of proteins|Metabolism of proteins|Defective B3GALTL causes PpS|O-linked glycosylation|O-glycosylation of TSR domain-containing proteins|Diseases of metabolism|Post-translational protein modification
ADAMTS12	0.00815208	0.00273994	0.00546021	0.0136006	0.0108972	0.0110068	0.00831811	0.0110891	0.0219079	81792	protein_coding			GO:0002062,GO:0004222,GO:0005515,GO:0005576,GO:0006508,GO:0007160,GO:0016477,GO:0030167,GO:0030198,GO:0030199,GO:0031012,GO:0032331,GO:0043931,GO:0046872,GO:0050727,GO:0051603,GO:0071347,GO:0071356,GO:0071773,GO:1901509,GO:1902203,GO:1902548,GO:2001113	chondrocyte differentiation|metalloendopeptidase activity|protein binding|extracellular region|proteolysis|cell-matrix adhesion|cell migration|proteoglycan catabolic process|extracellular matrix organization|collagen fibril organization|extracellular matrix|negative regulation of chondrocyte differentiation|ossification involved in bone maturation|metal ion binding|regulation of inflammatory resp…			R-HSA-1643685,R-HSA-3781865,R-HSA-3906995,R-HSA-392499,R-HSA-5083635,R-HSA-5173105,R-HSA-5173214,R-HSA-5668914,R-HSA-597592	Disease|Diseases of glycosylation|Diseases associated with O-glycosylation of proteins|Metabolism of proteins|Defective B3GALTL causes PpS|O-linked glycosylation|O-glycosylation of TSR domain-containing proteins|Diseases of metabolism|Post-translational protein modification
ADAMTS13	0.0778685	0.0872397	0.104312	0.0822783	0.0346966	0.267222	0.0882827	0.0617884	0.0523159	11093	protein_coding			GO:0004222,GO:0005178,GO:0005509,GO:0005515,GO:0005615,GO:0005788,GO:0006508,GO:0007160,GO:0007229,GO:0008237,GO:0008270,GO:0009100,GO:0009636,GO:0009986,GO:0014075,GO:0016485,GO:0030163,GO:0030168,GO:0030198,GO:0031012,GO:0035864,GO:0043171,GO:0071222,GO:0071346,GO:0071353,GO:0071356	metalloendopeptidase activity|integrin binding|calcium ion binding|protein binding|extracellular space|endoplasmic reticulum lumen|proteolysis|cell-matrix adhesion|integrin-mediated signaling pathway|metallopeptidase activity|zinc ion binding|glycoprotein metabolic process|response to toxic substance|cell surface|response to amine|protein processing|protein catabolic process|platelet activation|e…			R-HSA-1643685,R-HSA-3781865,R-HSA-3906995,R-HSA-392499,R-HSA-5083635,R-HSA-5173105,R-HSA-5173214,R-HSA-5668914,R-HSA-597592	Disease|Diseases of glycosylation|Diseases associated with O-glycosylation of proteins|Metabolism of proteins|Defective B3GALTL causes PpS|O-linked glycosylation|O-glycosylation of TSR domain-containing proteins|Diseases of metabolism|Post-translational protein modification
ADAMTS14	0.0123535	0.0124562	0.00413714	0.0164881	0.0165134	0.0708875	0.0210085	0.0210052	0.0331987	140766	protein_coding			GO:0004222,GO:0005576,GO:0006508,GO:0030198,GO:0030199,GO:0030574,GO:0031012,GO:0046872	metalloendopeptidase activity|extracellular region|proteolysis|extracellular matrix organization|collagen fibril organization|collagen catabolic process|extracellular matrix|metal ion binding			R-HSA-1474244,R-HSA-1474290,R-HSA-1643685,R-HSA-1650814,R-HSA-3781865,R-HSA-3906995,R-HSA-392499,R-HSA-5083635,R-HSA-5173105,R-HSA-5173214,R-HSA-5668914,R-HSA-597592	Extracellular matrix organization|Collagen formation|Disease|Collagen biosynthesis and modifying enzymes|Diseases of glycosylation|Diseases associated with O-glycosylation of proteins|Metabolism of proteins|Defective B3GALTL causes PpS|O-linked glycosylation|O-glycosylation of TSR domain-containing proteins|Diseases of metabolism|Post-translational protein modification
ADAMTS15	0.541853	0.421237	0.669065	0.264992	0.194902	0.393723	0.236349	0.261633	0.337644	170689	protein_coding			GO:0004175,GO:0004222,GO:0005615,GO:0006508,GO:0007520,GO:0008201,GO:0008270,GO:0009986,GO:0022617,GO:0030198,GO:0031012,GO:0050840,GO:0062023	endopeptidase activity|metalloendopeptidase activity|extracellular space|proteolysis|myoblast fusion|heparin binding|zinc ion binding|cell surface|extracellular matrix disassembly|extracellular matrix organization|extracellular matrix|extracellular matrix binding|collagen-containing extracellular matrix			R-HSA-1643685,R-HSA-3781865,R-HSA-3906995,R-HSA-392499,R-HSA-5083635,R-HSA-5173105,R-HSA-5173214,R-HSA-5668914,R-HSA-597592	Disease|Diseases of glycosylation|Diseases associated with O-glycosylation of proteins|Metabolism of proteins|Defective B3GALTL causes PpS|O-linked glycosylation|O-glycosylation of TSR domain-containing proteins|Diseases of metabolism|Post-translational protein modification
ADAMTS16	0.0207587	0.052328	0.0364981	0.0675344	0.119667	0.021021	0.132384	0.185309	0.1569	170690	protein_coding			GO:0001658,GO:0003073,GO:0004222,GO:0005576,GO:0006508,GO:0030198,GO:0031012,GO:0046872,GO:0048232,GO:1902017	branching involved in ureteric bud morphogenesis|regulation of systemic arterial blood pressure|metalloendopeptidase activity|extracellular region|proteolysis|extracellular matrix organization|extracellular matrix|metal ion binding|male gamete generation|regulation of cilium assembly			R-HSA-1474228,R-HSA-1474244,R-HSA-1643685,R-HSA-3781865,R-HSA-3906995,R-HSA-392499,R-HSA-5083635,R-HSA-5173105,R-HSA-5173214,R-HSA-5668914,R-HSA-597592	Degradation of the extracellular matrix|Extracellular matrix organization|Disease|Diseases of glycosylation|Diseases associated with O-glycosylation of proteins|Metabolism of proteins|Defective B3GALTL causes PpS|O-linked glycosylation|O-glycosylation of TSR domain-containing proteins|Diseases of metabolism|Post-translational protein modification
ADAMTS16-DT	0	0	0	0	0	0.0165188	0	0	0	101929176	non_coding
ADAMTS17	0	0.00116106	0	0	0.00346329	0	0	0	0	170691	protein_coding			GO:0004222,GO:0005576,GO:0006508,GO:0030198,GO:0031012,GO:0046872	metalloendopeptidase activity|extracellular region|proteolysis|extracellular matrix organization|extracellular matrix|metal ion binding			R-HSA-1643685,R-HSA-3781865,R-HSA-3906995,R-HSA-392499,R-HSA-5083635,R-HSA-5173105,R-HSA-5173214,R-HSA-5668914,R-HSA-597592	Disease|Diseases of glycosylation|Diseases associated with O-glycosylation of proteins|Metabolism of proteins|Defective B3GALTL causes PpS|O-linked glycosylation|O-glycosylation of TSR domain-containing proteins|Diseases of metabolism|Post-translational protein modification
ADAMTS18	0	0	0	0	0	0.00447968	0	0.0045132	0	170692	protein_coding			GO:0001654,GO:0004222,GO:0005576,GO:0006508,GO:0030198,GO:0031012,GO:0046872,GO:0090331	eye development|metalloendopeptidase activity|extracellular region|proteolysis|extracellular matrix organization|extracellular matrix|metal ion binding|negative regulation of platelet aggregation			R-HSA-1474228,R-HSA-1474244,R-HSA-1643685,R-HSA-3781865,R-HSA-3906995,R-HSA-392499,R-HSA-5083635,R-HSA-5173105,R-HSA-5173214,R-HSA-5668914,R-HSA-597592	Degradation of the extracellular matrix|Extracellular matrix organization|Disease|Diseases of glycosylation|Diseases associated with O-glycosylation of proteins|Metabolism of proteins|Defective B3GALTL causes PpS|O-linked glycosylation|O-glycosylation of TSR domain-containing proteins|Diseases of metabolism|Post-translational protein modification
ADAMTS2	0.00353528	0.00356466	0	0.00707776	0	0	0.00360728	0.00360673	0.00356276	9509	protein_coding			GO:0004222,GO:0005576,GO:0006508,GO:0007283,GO:0008237,GO:0008270,GO:0016485,GO:0030198,GO:0030199,GO:0030324,GO:0030574,GO:0031012,GO:0043588,GO:0062023	metalloendopeptidase activity|extracellular region|proteolysis|spermatogenesis|metallopeptidase activity|zinc ion binding|protein processing|extracellular matrix organization|collagen fibril organization|lung development|collagen catabolic process|extracellular matrix|skin development|collagen-containing extracellular matrix	WP4786,WP5312	Type I collagen synthesis in the context of osteogenesis imperfecta|Metabolic pathways of fibroblasts	R-HSA-1474244,R-HSA-1474290,R-HSA-1643685,R-HSA-1650814,R-HSA-3781865,R-HSA-3906995,R-HSA-392499,R-HSA-5083635,R-HSA-5173105,R-HSA-5173214,R-HSA-5668914,R-HSA-597592	Extracellular matrix organization|Collagen formation|Disease|Collagen biosynthesis and modifying enzymes|Diseases of glycosylation|Diseases associated with O-glycosylation of proteins|Metabolism of proteins|Defective B3GALTL causes PpS|O-linked glycosylation|O-glycosylation of TSR domain-containing proteins|Diseases of metabolism|Post-translational protein modification
ADAMTS20	0.00673514	0.0169778	0.0169168	0.003371	0.0168809	0.00341012	0.00687231	0.0103069	0.0169687	80070	protein_coding			GO:0004222,GO:0005615,GO:0006508,GO:0006915,GO:0007165,GO:0008270,GO:0009967,GO:0030198,GO:0030318,GO:0031012,GO:0043066,GO:0045636,GO:0062023	metalloendopeptidase activity|extracellular space|proteolysis|apoptotic process|signal transduction|zinc ion binding|positive regulation of signal transduction|extracellular matrix organization|melanocyte differentiation|extracellular matrix|negative regulation of apoptotic process|positive regulation of melanocyte differentiation|collagen-containing extracellular matrix	WP2840	Hair follicle development: cytodifferentiation - part 3 of 3	R-HSA-1643685,R-HSA-3781865,R-HSA-3906995,R-HSA-392499,R-HSA-5083635,R-HSA-5173105,R-HSA-5173214,R-HSA-5668914,R-HSA-597592	Disease|Diseases of glycosylation|Diseases associated with O-glycosylation of proteins|Metabolism of proteins|Defective B3GALTL causes PpS|O-linked glycosylation|O-glycosylation of TSR domain-containing proteins|Diseases of metabolism|Post-translational protein modification
ADAMTS3	0	0	0.00739617	0.335296	0.431756	0.00372733	0.484497	0.529485	0.39691	9508	protein_coding			GO:0001701,GO:0004175,GO:0004222,GO:0005515,GO:0005576,GO:0005615,GO:0006508,GO:0008201,GO:0008270,GO:0010573,GO:0016485,GO:0030198,GO:0030199,GO:0030574,GO:0031012,GO:0032964,GO:0062023,GO:0070062,GO:0097435,GO:1900748	in utero embryonic development|endopeptidase activity|metalloendopeptidase activity|protein binding|extracellular region|extracellular space|proteolysis|heparin binding|zinc ion binding|vascular endothelial growth factor production|protein processing|extracellular matrix organization|collagen fibril organization|collagen catabolic process|extracellular matrix|collagen biosynthetic process|collage…			R-HSA-1474244,R-HSA-1474290,R-HSA-1643685,R-HSA-1650814,R-HSA-3781865,R-HSA-3906995,R-HSA-392499,R-HSA-5083635,R-HSA-5173105,R-HSA-5173214,R-HSA-5668914,R-HSA-597592	Extracellular matrix organization|Collagen formation|Disease|Collagen biosynthesis and modifying enzymes|Diseases of glycosylation|Diseases associated with O-glycosylation of proteins|Metabolism of proteins|Defective B3GALTL causes PpS|O-linked glycosylation|O-glycosylation of TSR domain-containing proteins|Diseases of metabolism|Post-translational protein modification
ADAMTS4	0.00792862	0.00799452	0.0212421	0.042329	0.0556421	0.147195	0.0755076	0.0296591	0.0186439	9507	protein_coding			GO:0001501,GO:0002020,GO:0004222,GO:0005515,GO:0005576,GO:0005615,GO:0006508,GO:0008233,GO:0008237,GO:0008270,GO:0016607,GO:0022617,GO:0030198,GO:0031012,GO:0062023	skeletal system development|protease binding|metalloendopeptidase activity|protein binding|extracellular region|extracellular space|proteolysis|peptidase activity|metallopeptidase activity|zinc ion binding|nuclear speck|extracellular matrix disassembly|extracellular matrix organization|extracellular matrix|collagen-containing extracellular matrix	WP4808,WP474	Endochondral ossification with skeletal dysplasias|Endochondral ossification	R-HSA-1474228,R-HSA-1474228,R-HSA-1474244,R-HSA-1474244,R-HSA-1643685,R-HSA-3781865,R-HSA-3906995,R-HSA-392499,R-HSA-5083635,R-HSA-5173105,R-HSA-5173214,R-HSA-5668914,R-HSA-597592	Degradation of the extracellular matrix|Degradation of the extracellular matrix|Extracellular matrix organization|Extracellular matrix organization|Disease|Diseases of glycosylation|Diseases associated with O-glycosylation of proteins|Metabolism of proteins|Defective B3GALTL causes PpS|O-linked glycosylation|O-glycosylation of TSR domain-containing proteins|Diseases of metabolism|Post-translation…
ADAMTS5	3.64474	4.72952	3.50059	1.90715	1.66353	1.15075	1.6112	1.68754	1.51827	11096	protein_coding			GO:0003180,GO:0003184,GO:0003203,GO:0004175,GO:0004222,GO:0005178,GO:0005515,GO:0005576,GO:0005615,GO:0005788,GO:0006508,GO:0007520,GO:0008201,GO:0008233,GO:0008237,GO:0008270,GO:0022617,GO:0030198,GO:0031012,GO:0042742,GO:0042802,GO:0050840,GO:0062023,GO:0120163	aortic valve morphogenesis|pulmonary valve morphogenesis|endocardial cushion morphogenesis|endopeptidase activity|metalloendopeptidase activity|integrin binding|protein binding|extracellular region|extracellular space|endoplasmic reticulum lumen|proteolysis|myoblast fusion|heparin binding|peptidase activity|metallopeptidase activity|zinc ion binding|extracellular matrix disassembly|extracellular …	WP4808,WP4754,WP474,WP2877	Endochondral ossification with skeletal dysplasias|IL-18 signaling pathway|Endochondral ossification|Vitamin D receptor pathway	R-HSA-1474228,R-HSA-1474228,R-HSA-1474244,R-HSA-1474244,R-HSA-1643685,R-HSA-3781865,R-HSA-3906995,R-HSA-392499,R-HSA-5083635,R-HSA-5173105,R-HSA-5173214,R-HSA-5668914,R-HSA-597592	Degradation of the extracellular matrix|Degradation of the extracellular matrix|Extracellular matrix organization|Extracellular matrix organization|Disease|Diseases of glycosylation|Diseases associated with O-glycosylation of proteins|Metabolism of proteins|Defective B3GALTL causes PpS|O-linked glycosylation|O-glycosylation of TSR domain-containing proteins|Diseases of metabolism|Post-translation…
ADAMTS6	0.0679607	0.0757387	0.041327	0.313296	0.32812	0.137639	0.363148	0.441549	0.437969	11174	protein_coding			GO:0001822,GO:0003279,GO:0004222,GO:0005576,GO:0006508,GO:0008237,GO:0030198,GO:0031012,GO:0035904,GO:0046872,GO:0060976	kidney development|cardiac septum development|metalloendopeptidase activity|extracellular region|proteolysis|metallopeptidase activity|extracellular matrix organization|extracellular matrix|aorta development|metal ion binding|coronary vasculature development			R-HSA-1643685,R-HSA-3781865,R-HSA-3906995,R-HSA-392499,R-HSA-5083635,R-HSA-5173105,R-HSA-5173214,R-HSA-5668914,R-HSA-597592	Disease|Diseases of glycosylation|Diseases associated with O-glycosylation of proteins|Metabolism of proteins|Defective B3GALTL causes PpS|O-linked glycosylation|O-glycosylation of TSR domain-containing proteins|Diseases of metabolism|Post-translational protein modification
ADAMTS7	0.622373	0.263306	0.590311	0.0914906	0.117811	0.35258	0.128786	0.190929	0.171058	11173	protein_coding			GO:0002062,GO:0004222,GO:0005515,GO:0005576,GO:0005788,GO:0006029,GO:0006508,GO:0008237,GO:0009986,GO:0030198,GO:0030199,GO:0031012,GO:0032331,GO:0043931,GO:0046872,GO:0051603,GO:0071347,GO:0071356,GO:0071773	chondrocyte differentiation|metalloendopeptidase activity|protein binding|extracellular region|endoplasmic reticulum lumen|proteoglycan metabolic process|proteolysis|metallopeptidase activity|cell surface|extracellular matrix organization|collagen fibril organization|extracellular matrix|negative regulation of chondrocyte differentiation|ossification involved in bone maturation|metal ion binding|…			R-HSA-1643685,R-HSA-3781865,R-HSA-3906995,R-HSA-392499,R-HSA-5083635,R-HSA-5173105,R-HSA-5173214,R-HSA-5668914,R-HSA-597592	Disease|Diseases of glycosylation|Diseases associated with O-glycosylation of proteins|Metabolism of proteins|Defective B3GALTL causes PpS|O-linked glycosylation|O-glycosylation of TSR domain-containing proteins|Diseases of metabolism|Post-translational protein modification
ADAMTS8	0	0.0071814	0	0	0	0	0	0	0	11095	protein_coding			GO:0004222,GO:0005178,GO:0005576,GO:0006508,GO:0008201,GO:0008237,GO:0008270,GO:0008285,GO:0009673,GO:0030198,GO:0031012,GO:0035435,GO:0062023	metalloendopeptidase activity|integrin binding|extracellular region|proteolysis|heparin binding|metallopeptidase activity|zinc ion binding|negative regulation of cell population proliferation|low-affinity phosphate transmembrane transporter activity|extracellular matrix organization|extracellular matrix|phosphate ion transmembrane transport|collagen-containing extracellular matrix			R-HSA-1474228,R-HSA-1474244,R-HSA-1643685,R-HSA-3781865,R-HSA-3906995,R-HSA-392499,R-HSA-5083635,R-HSA-5173105,R-HSA-5173214,R-HSA-5668914,R-HSA-597592	Degradation of the extracellular matrix|Extracellular matrix organization|Disease|Diseases of glycosylation|Diseases associated with O-glycosylation of proteins|Metabolism of proteins|Defective B3GALTL causes PpS|O-linked glycosylation|O-glycosylation of TSR domain-containing proteins|Diseases of metabolism|Post-translational protein modification
ADAMTS9	0.00677843	0.00341738	0	0.0135707	0.00679574	0.0102961	0	0.00345771	0	56999	protein_coding			GO:0003179,GO:0003229,GO:0004222,GO:0005615,GO:0005783,GO:0006508,GO:0008237,GO:0008270,GO:0009617,GO:0009986,GO:0010596,GO:0015031,GO:0016192,GO:0030198,GO:0030318,GO:0031012,GO:0035909,GO:0043231,GO:0045636,GO:0062023,GO:0090673,GO:1903671	heart valve morphogenesis|ventricular cardiac muscle tissue development|metalloendopeptidase activity|extracellular space|endoplasmic reticulum|proteolysis|metallopeptidase activity|zinc ion binding|response to bacterium|cell surface|negative regulation of endothelial cell migration|protein transport|vesicle-mediated transport|extracellular matrix organization|melanocyte differentiation|extracell…	WP3888	VEGFA-VEGFR2 signaling	R-HSA-1474228,R-HSA-1474244,R-HSA-1643685,R-HSA-3781865,R-HSA-3906995,R-HSA-392499,R-HSA-5083635,R-HSA-5173105,R-HSA-5173214,R-HSA-5668914,R-HSA-597592	Degradation of the extracellular matrix|Extracellular matrix organization|Disease|Diseases of glycosylation|Diseases associated with O-glycosylation of proteins|Metabolism of proteins|Defective B3GALTL causes PpS|O-linked glycosylation|O-glycosylation of TSR domain-containing proteins|Diseases of metabolism|Post-translational protein modification
ADAMTSL1	0.00227981	0	0	0	0.00114282	0.00230861	0.00232624	0	0.00459507	92949	protein_coding			GO:0005576,GO:0005788,GO:0016787,GO:0030198	extracellular region|endoplasmic reticulum lumen|hydrolase activity|extracellular matrix organization			R-HSA-1643685,R-HSA-3781865,R-HSA-3906995,R-HSA-392499,R-HSA-5083635,R-HSA-5173105,R-HSA-5173214,R-HSA-5668914,R-HSA-597592	Disease|Diseases of glycosylation|Diseases associated with O-glycosylation of proteins|Metabolism of proteins|Defective B3GALTL causes PpS|O-linked glycosylation|O-glycosylation of TSR domain-containing proteins|Diseases of metabolism|Post-translational protein modification
ADAMTSL2	0	0	0	0	0	0	0.00611306	0	0	9719	protein_coding			GO:0004222,GO:0005515,GO:0005576,GO:0030198,GO:0030512,GO:0031012,GO:0050436,GO:0060481	metalloendopeptidase activity|protein binding|extracellular region|extracellular matrix organization|negative regulation of transforming growth factor beta receptor signaling pathway|extracellular matrix|microfibril binding|lobar bronchus epithelium development	WP4816	TGF-beta receptor signaling in skeletal dysplasias	R-HSA-1643685,R-HSA-3781865,R-HSA-3906995,R-HSA-392499,R-HSA-5083635,R-HSA-5173105,R-HSA-5173214,R-HSA-5668914,R-HSA-597592	Disease|Diseases of glycosylation|Diseases associated with O-glycosylation of proteins|Metabolism of proteins|Defective B3GALTL causes PpS|O-linked glycosylation|O-glycosylation of TSR domain-containing proteins|Diseases of metabolism|Post-translational protein modification
ADAMTSL3	0.00259927	0	0.00261146	0	0.00260591	0	0	0	0	57188	protein_coding			GO:0005515,GO:0005576,GO:0030198,GO:0031012,GO:0043231	protein binding|extracellular region|extracellular matrix organization|extracellular matrix|intracellular membrane-bounded organelle	WP5408	15q25 copy number variation	R-HSA-1643685,R-HSA-3781865,R-HSA-3906995,R-HSA-392499,R-HSA-5083635,R-HSA-5173105,R-HSA-5173214,R-HSA-5668914,R-HSA-597592	Disease|Diseases of glycosylation|Diseases associated with O-glycosylation of proteins|Metabolism of proteins|Defective B3GALTL causes PpS|O-linked glycosylation|O-glycosylation of TSR domain-containing proteins|Diseases of metabolism|Post-translational protein modification
ADAMTSL4	24.3812	19.1718	25.7458	7.72167	8.68116	37.8635	9.00987	8.44152	9.36778	54507	protein_coding			GO:0002020,GO:0002064,GO:0005515,GO:0005576,GO:0005614,GO:0005788,GO:0006915,GO:0030198,GO:0043065,GO:0062023,GO:0070285	protease binding|epithelial cell development|protein binding|extracellular region|interstitial matrix|endoplasmic reticulum lumen|apoptotic process|extracellular matrix organization|positive regulation of apoptotic process|collagen-containing extracellular matrix|pigment cell development			R-HSA-1643685,R-HSA-3781865,R-HSA-3906995,R-HSA-392499,R-HSA-5083635,R-HSA-5173105,R-HSA-5173214,R-HSA-5668914,R-HSA-597592	Disease|Diseases of glycosylation|Diseases associated with O-glycosylation of proteins|Metabolism of proteins|Defective B3GALTL causes PpS|O-linked glycosylation|O-glycosylation of TSR domain-containing proteins|Diseases of metabolism|Post-translational protein modification
ADAMTSL4-AS1	0.0997659	0.0251488	0.100234	0.0499338	0	0	0.0254494	0.0254455	0.0251354	574406	non_coding					WP3614,WP5413,WP4399,WP5366,WP3872,WP4864,WP3657,WP254,WP3611,WP1772,WP5087,WP4172	Photodynamic therapy-induced HIF-1 survival signaling|IL-24 Signaling pathway|MicroRNA network associated with chronic lymphocytic leukemia|NF1 copy number variation syndrome |Regulation of apoptosis by parathyroid hormone-related protein|Host-pathogen interaction of human coronaviruses - apoptosis|Hematopoietic stem cell gene regulation by GABP alpha/beta complex|Apoptosis|Photodynamic therapy-i…
ADAMTSL4-AS2	0.307612	0.341185	0.278149	0.0307925	0.185038	0.934494	0.125551	0	0.186002	100289061	non_coding
ADAMTSL5	5.7004	4.68679	7.29911	4.21325	4.13715	6.02259	4.38805	4.26602	4.13103	339366	protein_coding			GO:0001527,GO:0005515,GO:0005576,GO:0008201,GO:0030198,GO:0031012,GO:0050436	microfibril|protein binding|extracellular region|heparin binding|extracellular matrix organization|extracellular matrix|microfibril binding			R-HSA-1643685,R-HSA-3781865,R-HSA-3906995,R-HSA-392499,R-HSA-5083635,R-HSA-5173105,R-HSA-5173214,R-HSA-5668914,R-HSA-597592	Disease|Diseases of glycosylation|Diseases associated with O-glycosylation of proteins|Metabolism of proteins|Defective B3GALTL causes PpS|O-linked glycosylation|O-glycosylation of TSR domain-containing proteins|Diseases of metabolism|Post-translational protein modification
ADAP1	0.978058	0.535359	0.655097	5.57595	6.37829	7.09326	6.09242	6.06297	5.94213	11033	protein_coding			GO:0005096,GO:0005515,GO:0005547,GO:0005634,GO:0005737,GO:0005829,GO:0005886,GO:0007166,GO:0043087,GO:0043231,GO:0043533,GO:0046872,GO:1902936	GTPase activator activity|protein binding|phosphatidylinositol-3,4,5-trisphosphate binding|nucleus|cytoplasm|cytosol|plasma membrane|cell surface receptor signaling pathway|regulation of GTPase activity|intracellular membrane-bounded organelle|inositol 1,3,4,5 tetrakisphosphate binding|metal ion binding|phosphatidylinositol bisphosphate binding			R-HSA-1236394,R-HSA-1251985,R-HSA-162582,R-HSA-9006934	Signaling by ERBB4|Nuclear signaling by ERBB4|Signal Transduction|Signaling by Receptor Tyrosine Kinases
ADAP2	0.0174355	0.0175804	0.0175172	0.0959928	0.00874	0.0529673	0.0266859	0.0889392	0.070284	55803	protein_coding			GO:0005096,GO:0005515,GO:0005546,GO:0005547,GO:0005737,GO:0005740,GO:0005886,GO:0007507,GO:0030674,GO:0043087,GO:0043231,GO:0043325,GO:0043533,GO:0046872	GTPase activator activity|protein binding|phosphatidylinositol-4,5-bisphosphate binding|phosphatidylinositol-3,4,5-trisphosphate binding|cytoplasm|mitochondrial envelope|plasma membrane|heart development|protein-macromolecule adaptor activity|regulation of GTPase activity|intracellular membrane-bounded organelle|phosphatidylinositol-3,4-bisphosphate binding|inositol 1,3,4,5 tetrakisphosphate bind…	WP3945,WP5366	TYROBP causal network in microglia|NF1 copy number variation syndrome
ADAR	117.165	93.3442	122.594	60.8645	66.757	65.1432	65.6849	65.3349	65.3123	103	protein_coding	hsa04622,hsa04623,hsa05171,hsa05164,hsa05162	RIG-I-like receptor signaling pathway|Cytosolic DNA-sensing pathway|Coronavirus disease - COVID-19|Influenza A|Measles	GO:0001649,GO:0002244,GO:0002566,GO:0003677,GO:0003723,GO:0003725,GO:0003726,GO:0005515,GO:0005634,GO:0005654,GO:0005730,GO:0005737,GO:0006382,GO:0006396,GO:0006397,GO:0008251,GO:0009615,GO:0016020,GO:0016553,GO:0030218,GO:0031054,GO:0035455,GO:0044387,GO:0044530,GO:0045070,GO:0045087,GO:0046872,GO:0051607,GO:0060216,GO:0060339,GO:0061484,GO:0070922,GO:0097284,GO:0098586,GO:1900369,GO:1903944	osteoblast differentiation|hematopoietic progenitor cell differentiation|somatic diversification of immune receptors via somatic mutation|DNA binding|RNA binding|double-stranded RNA binding|double-stranded RNA adenosine deaminase activity|protein binding|nucleus|nucleoplasm|nucleolus|cytoplasm|adenosine to inosine editing|RNA processing|mRNA processing|tRNA-specific adenosine deaminase activity|r…	WP4630,WP4655,WP4705	Measles virus infection|Cytosolic DNA-sensing pathway|Pathways of nucleic acid metabolism and innate immune sensing	R-HSA-1280215,R-HSA-168256,R-HSA-75064,R-HSA-75072,R-HSA-75102,R-HSA-77042,R-HSA-8953854,R-HSA-909733,R-HSA-913531	Cytokine Signaling in Immune system|Immune System|mRNA Editing: A to I Conversion|mRNA Editing|C6 deamination of adenosine|Formation of editosomes by ADAR proteins|Metabolism of RNA|Interferon alpha/beta signaling|Interferon Signaling
ADARB1	12.564	11.4391	14.5127	5.32293	5.36965	5.79678	5.65141	5.68814	6.1048	104	protein_coding			GO:0003723,GO:0003725,GO:0003726,GO:0003729,GO:0005515,GO:0005634,GO:0005654,GO:0005730,GO:0005737,GO:0005829,GO:0006382,GO:0006396,GO:0006397,GO:0007274,GO:0008251,GO:0008285,GO:0016553,GO:0021610,GO:0021618,GO:0021965,GO:0030336,GO:0035264,GO:0044387,GO:0045070,GO:0045087,GO:0045202,GO:0046872,GO:0050884,GO:0051607,GO:0051726,GO:0060384,GO:0060415,GO:0061744,GO:0097049	RNA binding|double-stranded RNA binding|double-stranded RNA adenosine deaminase activity|mRNA binding|protein binding|nucleus|nucleoplasm|nucleolus|cytoplasm|cytosol|adenosine to inosine editing|RNA processing|mRNA processing|neuromuscular synaptic transmission|tRNA-specific adenosine deaminase activity|negative regulation of cell population proliferation|base conversion or substitution editing|f…			R-HSA-75064,R-HSA-75072,R-HSA-75102,R-HSA-77042,R-HSA-8953854	mRNA Editing: A to I Conversion|mRNA Editing|C6 deamination of adenosine|Formation of editosomes by ADAR proteins|Metabolism of RNA
ADARB2	0.115858	0.116821	0.14397	0.637868	0.825304	0.0833602	0.721749	0.628323	0.611446	105	protein_coding			GO:0003723,GO:0003725,GO:0003726,GO:0003727,GO:0004000,GO:0005730,GO:0005737,GO:0006382,GO:0006396,GO:0006397,GO:0008251,GO:0046872	RNA binding|double-stranded RNA binding|double-stranded RNA adenosine deaminase activity|single-stranded RNA binding|adenosine deaminase activity|nucleolus|cytoplasm|adenosine to inosine editing|RNA processing|mRNA processing|tRNA-specific adenosine deaminase activity|metal ion binding
ADAT1	11.0167	9.13455	11.7473	7.79418	8.61036	7.64182	9.33273	8.95324	8.5058	23536	protein_coding			GO:0003723,GO:0008033,GO:0008251,GO:0043829,GO:0046872	RNA binding|tRNA processing|tRNA-specific adenosine deaminase activity|tRNA-specific adenosine-37 deaminase activity|metal ion binding			R-HSA-6782315,R-HSA-72306,R-HSA-8953854	tRNA modification in the nucleus and cytosol|tRNA processing|Metabolism of RNA
ADAT2	2.17904	2.42829	2.30571	2.58605	2.49189	2.66301	2.94616	3.09023	2.68916	134637	protein_coding			GO:0002100,GO:0005515,GO:0005654,GO:0008270,GO:0052717	tRNA wobble adenosine to inosine editing|protein binding|nucleoplasm|zinc ion binding|tRNA-specific adenosine-34 deaminase activity			R-HSA-6782315,R-HSA-72306,R-HSA-8953854	tRNA modification in the nucleus and cytosol|tRNA processing|Metabolism of RNA
ADAT3	3.05418	3.01439	2.64639	2.13525	2.17093	3.86187	2.0611	2.70375	2.03567	113179	protein_coding			GO:0005515,GO:0005634,GO:0005654,GO:0005737,GO:0008033,GO:0046872,GO:0052717	protein binding|nucleus|nucleoplasm|cytoplasm|tRNA processing|metal ion binding|tRNA-specific adenosine-34 deaminase activity			R-HSA-6782315,R-HSA-72306,R-HSA-8953854	tRNA modification in the nucleus and cytosol|tRNA processing|Metabolism of RNA
ADCK1	2.88356	2.46458	2.51797	1.36996	1.72778	3.28499	1.56884	1.66627	1.58353	57143	protein_coding			GO:0004674,GO:0005524,GO:0005576,GO:0005743,GO:0007005,GO:0010637,GO:0016310,GO:0055088,GO:1903852	protein serine/threonine kinase activity|ATP binding|extracellular region|mitochondrial inner membrane|mitochondrion organization|negative regulation of mitochondrial fusion|phosphorylation|lipid homeostasis|positive regulation of cristae formation
ADCK2	7.56106	5.16522	6.28269	5.16723	6.31862	7.96525	5.66841	5.6876	5.10301	90956	protein_coding			GO:0004674,GO:0005515,GO:0005524,GO:0016020,GO:0016310	protein serine/threonine kinase activity|protein binding|ATP binding|membrane|phosphorylation
ADCK5	2.14771	1.49988	2.52721	1.82365	2.07779	3.23265	1.86742	1.96945	1.74331	203054	protein_coding			GO:0004674,GO:0005515,GO:0016020,GO:0016310	protein serine/threonine kinase activity|protein binding|membrane|phosphorylation
ADCY1	0	0	0.00198202	0	0	0.00399539	0	0	0.00198811	107	protein_coding	hsa00230,hsa04015,hsa04371,hsa04020,hsa04072,hsa04024,hsa04022,hsa04114,hsa04540,hsa04611,hsa04062,hsa04911,hsa04923,hsa04912,hsa04913,hsa04915,hsa04914,hsa04921,hsa04926,hsa04935,hsa04918,hsa04928,hsa04916,hsa04925,hsa04927,hsa04261,hsa04270,hsa04970,hsa04971,hsa04972,hsa04976,hsa04724,hsa04727,hsa04725,hsa04720,hsa04723,hsa04750,hsa04211,hsa04213,hsa04713,hsa04714,hsa05200,hsa05207,hsa05166,hsa…	Purine metabolism|Rap1 signaling pathway|Apelin signaling pathway|Calcium signaling pathway|Phospholipase D signaling pathway|cAMP signaling pathway|cGMP-PKG signaling pathway|Oocyte meiosis|Gap junction|Platelet activation|Chemokine signaling pathway|Insulin secretion|Regulation of lipolysis in adipocytes|GnRH signaling pathway|Ovarian steroidogenesis|Estrogen signaling pathway|Progesterone-medi…	GO:0004016,GO:0005516,GO:0005524,GO:0005737,GO:0005886,GO:0006171,GO:0007189,GO:0007409,GO:0007616,GO:0007623,GO:0008294,GO:0009410,GO:0019933,GO:0032793,GO:0042752,GO:0045121,GO:0046872,GO:0070062,GO:0071277,GO:0098685,GO:0098686,GO:0098793,GO:0098839,GO:0098978,GO:0099171,GO:0150076,GO:1900273,GO:1904322	adenylate cyclase activity|calmodulin binding|ATP binding|cytoplasm|plasma membrane|cAMP biosynthetic process|adenylate cyclase-activating G protein-coupled receptor signaling pathway|axonogenesis|long-term memory|circadian rhythm|calcium- and calmodulin-responsive adenylate cyclase activity|response to xenobiotic stimulus|cAMP-mediated signaling|positive regulation of CREB transcription factor a…	WP5083,WP35,WP4321,WP289,WP4589,WP2636,WP4222,WP3869,WP3929,WP3594,WP3676,WP4535,WP5093,WP536	Neuroinflammation and glutamatergic signaling|G protein signaling pathways|Thermogenesis|Myometrial relaxation and contraction pathways|Major receptors targeted by epinephrine and norepinephrine|Common pathways underlying drug addiction|Phosphodiesterases in neuronal function|Cannabinoid receptor signaling|Chemokine signaling pathway|Circadian rhythm genes|BDNF-TrkB signaling|Envelope proteins an…	R-HSA-111885,R-HSA-111885,R-HSA-111931,R-HSA-111933,R-HSA-111996,R-HSA-111997,R-HSA-112040,R-HSA-112040,R-HSA-112043,R-HSA-112314,R-HSA-112314,R-HSA-112315,R-HSA-112315,R-HSA-112316,R-HSA-112316,R-HSA-1430728,R-HSA-1489509,R-HSA-162582,R-HSA-162582,R-HSA-163359,R-HSA-163615,R-HSA-163685,R-HSA-1643685,R-HSA-1643685,R-HSA-164378,R-HSA-170660,R-HSA-170670,R-HSA-170670,R-HSA-372790,R-HSA-372790,R-HSA…	Opioid Signalling|Opioid Signalling|PKA-mediated phosphorylation of CREB|Calmodulin induced events|Ca-dependent events|CaM pathway|G-protein mediated events|G-protein mediated events|PLC beta mediated events|Neurotransmitter receptors and postsynaptic signal transmission|Neurotransmitter receptors and postsynaptic signal transmission|Transmission across Chemical Synapses|Transmission across Chemi…
ADCY10	0.0089132	0.00898728	0.00597	0.00892228	0.0148933	0.00902581	0.00909473	0.0394045	0.0299416	55811	protein_coding	hsa00230,hsa04371,hsa04024,hsa04935,hsa04713,hsa04714	Purine metabolism|Apelin signaling pathway|cAMP signaling pathway|Growth hormone synthesis, secretion and action|Circadian entrainment|Thermogenesis	GO:0000287,GO:0003351,GO:0004016,GO:0005524,GO:0005576,GO:0005634,GO:0005737,GO:0005739,GO:0005829,GO:0006007,GO:0006171,GO:0007286,GO:0010613,GO:0010666,GO:0010800,GO:0010917,GO:0015630,GO:0016324,GO:0030145,GO:0030425,GO:0031514,GO:0035556,GO:0043025,GO:0045178,GO:0045773,GO:0045778,GO:0045819,GO:0048471,GO:0051117,GO:0051901,GO:0060306,GO:0071241,GO:0071890,GO:0090724,GO:0097450,GO:0106028,GO:…	magnesium ion binding|epithelial cilium movement involved in extracellular fluid movement|adenylate cyclase activity|ATP binding|extracellular region|nucleus|cytoplasm|mitochondrion|cytosol|glucose catabolic process|cAMP biosynthetic process|spermatid development|positive regulation of cardiac muscle hypertrophy|positive regulation of cardiac muscle cell apoptotic process|positive regulation of p…	WP4321,WP4589,WP4222,WP2197,WP4535	Thermogenesis|Major receptors targeted by epinephrine and norepinephrine|Phosphodiesterases in neuronal function|Endothelin pathways|Envelope proteins and their potential roles in EDMD physiopathology	R-HSA-162582,R-HSA-5358351,R-HSA-5610787	Signal Transduction|Signaling by Hedgehog|Hedgehog 'off' state
ADCY3	35.2938	28.6134	36.0139	15.8018	17.4058	26.591	17.0797	16.7353	17.1113	109	protein_coding	hsa00230,hsa04015,hsa04371,hsa04020,hsa04072,hsa04024,hsa04022,hsa04114,hsa04540,hsa04611,hsa04062,hsa04911,hsa04923,hsa04912,hsa04913,hsa04915,hsa04914,hsa04921,hsa04926,hsa04935,hsa04918,hsa04928,hsa04916,hsa04925,hsa04927,hsa04261,hsa04270,hsa04970,hsa04971,hsa04972,hsa04976,hsa04962,hsa04724,hsa04727,hsa04725,hsa04723,hsa04740,hsa04750,hsa04211,hsa04213,hsa04713,hsa04714,hsa05200,hsa05207,hsa…	Purine metabolism|Rap1 signaling pathway|Apelin signaling pathway|Calcium signaling pathway|Phospholipase D signaling pathway|cAMP signaling pathway|cGMP-PKG signaling pathway|Oocyte meiosis|Gap junction|Platelet activation|Chemokine signaling pathway|Insulin secretion|Regulation of lipolysis in adipocytes|GnRH signaling pathway|Ovarian steroidogenesis|Estrogen signaling pathway|Progesterone-medi…	GO:0004016,GO:0005516,GO:0005524,GO:0005737,GO:0005794,GO:0005886,GO:0005929,GO:0006171,GO:0007165,GO:0007189,GO:0007338,GO:0007340,GO:0007608,GO:0008355,GO:0016020,GO:0030317,GO:0035556,GO:0046872,GO:0060170,GO:1904322	adenylate cyclase activity|calmodulin binding|ATP binding|cytoplasm|Golgi apparatus|plasma membrane|cilium|cAMP biosynthetic process|signal transduction|adenylate cyclase-activating G protein-coupled receptor signaling pathway|single fertilization|acrosome reaction|sensory perception of smell|olfactory learning|membrane|flagellated sperm motility|intracellular signal transduction|metal ion bindin…	WP5083,WP35,WP4321,WP289,WP4589,WP2032,WP4746,WP4222,WP5122,WP3929,WP5085,WP4535,WP536,WP5321	Neuroinflammation and glutamatergic signaling|G protein signaling pathways|Thermogenesis|Myometrial relaxation and contraction pathways|Major receptors targeted by epinephrine and norepinephrine|Thyroid stimulating hormone (TSH) signaling pathway|Thyroid hormones production and peripheral downstream signaling effects|Phosphodiesterases in neuronal function|Prostaglandin and leukotriene metabolism…	R-HSA-111885,R-HSA-111885,R-HSA-111931,R-HSA-111933,R-HSA-111996,R-HSA-111997,R-HSA-112040,R-HSA-112040,R-HSA-112043,R-HSA-112314,R-HSA-112314,R-HSA-112315,R-HSA-112315,R-HSA-112316,R-HSA-112316,R-HSA-1430728,R-HSA-1489509,R-HSA-162582,R-HSA-162582,R-HSA-163359,R-HSA-163615,R-HSA-163685,R-HSA-1643685,R-HSA-1643685,R-HSA-164378,R-HSA-170660,R-HSA-170670,R-HSA-170670,R-HSA-372790,R-HSA-372790,R-HSA…	Opioid Signalling|Opioid Signalling|PKA-mediated phosphorylation of CREB|Calmodulin induced events|Ca-dependent events|CaM pathway|G-protein mediated events|G-protein mediated events|PLC beta mediated events|Neurotransmitter receptors and postsynaptic signal transmission|Neurotransmitter receptors and postsynaptic signal transmission|Transmission across Chemical Synapses|Transmission across Chemi…
ADCY5	0	0.00301099	0	0	0	0.00907171	0	0	0.00601878	111	protein_coding	hsa00230,hsa04015,hsa04371,hsa04072,hsa04024,hsa04022,hsa04114,hsa04540,hsa04611,hsa04062,hsa04911,hsa04923,hsa04912,hsa04913,hsa04915,hsa04914,hsa04921,hsa04926,hsa04935,hsa04918,hsa04928,hsa04916,hsa04924,hsa04925,hsa04927,hsa04261,hsa04270,hsa04970,hsa04971,hsa04972,hsa04976,hsa04724,hsa04727,hsa04725,hsa04728,hsa04726,hsa04723,hsa04750,hsa04211,hsa04213,hsa04713,hsa04714,hsa05200,hsa05207,hsa…	Purine metabolism|Rap1 signaling pathway|Apelin signaling pathway|Phospholipase D signaling pathway|cAMP signaling pathway|cGMP-PKG signaling pathway|Oocyte meiosis|Gap junction|Platelet activation|Chemokine signaling pathway|Insulin secretion|Regulation of lipolysis in adipocytes|GnRH signaling pathway|Ovarian steroidogenesis|Estrogen signaling pathway|Progesterone-mediated oocyte maturation|Oxy…	GO:0001973,GO:0004016,GO:0005524,GO:0005886,GO:0005929,GO:0006171,GO:0007189,GO:0007191,GO:0007193,GO:0007195,GO:0007204,GO:0007626,GO:0008179,GO:0016020,GO:0035556,GO:0046872,GO:0050885,GO:0061178,GO:0097110,GO:1904322	G protein-coupled adenosine receptor signaling pathway|adenylate cyclase activity|ATP binding|plasma membrane|cilium|cAMP biosynthetic process|adenylate cyclase-activating G protein-coupled receptor signaling pathway|adenylate cyclase-activating dopamine receptor signaling pathway|adenylate cyclase-inhibiting G protein-coupled receptor signaling pathway|adenylate cyclase-inhibiting dopamine recep…	WP35,WP4321,WP289,WP4589,WP4222,WP3929,WP4535,WP536	G protein signaling pathways|Thermogenesis|Myometrial relaxation and contraction pathways|Major receptors targeted by epinephrine and norepinephrine|Phosphodiesterases in neuronal function|Chemokine signaling pathway|Envelope proteins and their potential roles in EDMD physiopathology|Calcium regulation in cardiac cells	R-HSA-111885,R-HSA-111885,R-HSA-111931,R-HSA-111933,R-HSA-111996,R-HSA-111997,R-HSA-112040,R-HSA-112040,R-HSA-112043,R-HSA-112314,R-HSA-112314,R-HSA-112315,R-HSA-112315,R-HSA-112316,R-HSA-112316,R-HSA-1430728,R-HSA-1489509,R-HSA-162582,R-HSA-162582,R-HSA-163359,R-HSA-163615,R-HSA-163685,R-HSA-1643685,R-HSA-1643685,R-HSA-164378,R-HSA-170660,R-HSA-170670,R-HSA-170670,R-HSA-372790,R-HSA-372790,R-HSA…	Opioid Signalling|Opioid Signalling|PKA-mediated phosphorylation of CREB|Calmodulin induced events|Ca-dependent events|CaM pathway|G-protein mediated events|G-protein mediated events|PLC beta mediated events|Neurotransmitter receptors and postsynaptic signal transmission|Neurotransmitter receptors and postsynaptic signal transmission|Transmission across Chemical Synapses|Transmission across Chemi…
ADCY6	11.9309	9.42495	14.2552	6.07262	7.25455	10.7092	6.72521	6.54137	6.76041	112	protein_coding	hsa00230,hsa04015,hsa04371,hsa04072,hsa04024,hsa04022,hsa04114,hsa04540,hsa04611,hsa04062,hsa04911,hsa04923,hsa04912,hsa04913,hsa04915,hsa04914,hsa04921,hsa04926,hsa04935,hsa04918,hsa04928,hsa04916,hsa04924,hsa04925,hsa04927,hsa04261,hsa04270,hsa04970,hsa04971,hsa04972,hsa04976,hsa04962,hsa04961,hsa04724,hsa04727,hsa04725,hsa04723,hsa04742,hsa04750,hsa04211,hsa04213,hsa04713,hsa04714,hsa05200,hsa…	Purine metabolism|Rap1 signaling pathway|Apelin signaling pathway|Phospholipase D signaling pathway|cAMP signaling pathway|cGMP-PKG signaling pathway|Oocyte meiosis|Gap junction|Platelet activation|Chemokine signaling pathway|Insulin secretion|Regulation of lipolysis in adipocytes|GnRH signaling pathway|Ovarian steroidogenesis|Estrogen signaling pathway|Progesterone-mediated oocyte maturation|Oxy…	GO:0003091,GO:0004016,GO:0005080,GO:0005515,GO:0005524,GO:0005886,GO:0005929,GO:0006171,GO:0007189,GO:0007193,GO:0007212,GO:0010977,GO:0016020,GO:0019901,GO:0032420,GO:0035556,GO:0035811,GO:0046872,GO:0071380,GO:0071870,GO:0097746,GO:1904117,GO:1904322	renal water homeostasis|adenylate cyclase activity|protein kinase C binding|protein binding|ATP binding|plasma membrane|cilium|cAMP biosynthetic process|adenylate cyclase-activating G protein-coupled receptor signaling pathway|adenylate cyclase-inhibiting G protein-coupled receptor signaling pathway|dopamine receptor signaling pathway|negative regulation of neuron projection development|membrane|…	WP35,WP4321,WP289,WP4589,WP4222,WP3929,WP5085,WP4535,WP536,WP4803	G protein signaling pathways|Thermogenesis|Myometrial relaxation and contraction pathways|Major receptors targeted by epinephrine and norepinephrine|Phosphodiesterases in neuronal function|Chemokine signaling pathway|Vasopressin-regulated water reabsorption|Envelope proteins and their potential roles in EDMD physiopathology|Calcium regulation in cardiac cells|Ciliopathies	R-HSA-111885,R-HSA-111885,R-HSA-111931,R-HSA-111933,R-HSA-111996,R-HSA-111997,R-HSA-112040,R-HSA-112040,R-HSA-112043,R-HSA-112314,R-HSA-112314,R-HSA-112315,R-HSA-112315,R-HSA-112316,R-HSA-112316,R-HSA-1430728,R-HSA-1489509,R-HSA-162582,R-HSA-162582,R-HSA-163359,R-HSA-163615,R-HSA-163685,R-HSA-1643685,R-HSA-1643685,R-HSA-164378,R-HSA-170660,R-HSA-170670,R-HSA-170670,R-HSA-372790,R-HSA-372790,R-HSA…	Opioid Signalling|Opioid Signalling|PKA-mediated phosphorylation of CREB|Calmodulin induced events|Ca-dependent events|CaM pathway|G-protein mediated events|G-protein mediated events|PLC beta mediated events|Neurotransmitter receptors and postsynaptic signal transmission|Neurotransmitter receptors and postsynaptic signal transmission|Transmission across Chemical Synapses|Transmission across Chemi…
ADCY6-DT	0.932829	0.141087	0.562322	0.046689	0	0.897384	0.0475914	0.0951682	0.329028	100506125	non_coding
ADCY7	4.08908	3.45756	4.77519	6.25758	6.45353	6.58371	7.02103	6.71036	6.75471	113	protein_coding	hsa00230,hsa04015,hsa04371,hsa04020,hsa04072,hsa04024,hsa04022,hsa04114,hsa04540,hsa04611,hsa04062,hsa04911,hsa04923,hsa04912,hsa04913,hsa04915,hsa04914,hsa04921,hsa04926,hsa04935,hsa04918,hsa04928,hsa04916,hsa04925,hsa04927,hsa04261,hsa04270,hsa04970,hsa04971,hsa04972,hsa04976,hsa04724,hsa04727,hsa04725,hsa04723,hsa04750,hsa04211,hsa04213,hsa04713,hsa04714,hsa05200,hsa05207,hsa05166,hsa05163,hsa…	Purine metabolism|Rap1 signaling pathway|Apelin signaling pathway|Calcium signaling pathway|Phospholipase D signaling pathway|cAMP signaling pathway|cGMP-PKG signaling pathway|Oocyte meiosis|Gap junction|Platelet activation|Chemokine signaling pathway|Insulin secretion|Regulation of lipolysis in adipocytes|GnRH signaling pathway|Ovarian steroidogenesis|Estrogen signaling pathway|Progesterone-medi…	GO:0002819,GO:0004016,GO:0005524,GO:0005886,GO:0006171,GO:0007189,GO:0007193,GO:0016020,GO:0035556,GO:0046872,GO:0060135,GO:0071285,GO:0071361,GO:1900016	regulation of adaptive immune response|adenylate cyclase activity|ATP binding|plasma membrane|cAMP biosynthetic process|adenylate cyclase-activating G protein-coupled receptor signaling pathway|adenylate cyclase-inhibiting G protein-coupled receptor signaling pathway|membrane|intracellular signal transduction|metal ion binding|maternal process involved in female pregnancy|cellular response to lit…	WP35,WP4321,WP289,WP4589,WP4222,WP3869,WP3929,WP4535,WP536	G protein signaling pathways|Thermogenesis|Myometrial relaxation and contraction pathways|Major receptors targeted by epinephrine and norepinephrine|Phosphodiesterases in neuronal function|Cannabinoid receptor signaling|Chemokine signaling pathway|Envelope proteins and their potential roles in EDMD physiopathology|Calcium regulation in cardiac cells	R-HSA-111885,R-HSA-111885,R-HSA-111931,R-HSA-111933,R-HSA-111996,R-HSA-111997,R-HSA-112040,R-HSA-112040,R-HSA-112043,R-HSA-112314,R-HSA-112314,R-HSA-112315,R-HSA-112315,R-HSA-112316,R-HSA-112316,R-HSA-1430728,R-HSA-1489509,R-HSA-162582,R-HSA-162582,R-HSA-163359,R-HSA-163615,R-HSA-163685,R-HSA-1643685,R-HSA-1643685,R-HSA-164378,R-HSA-170660,R-HSA-170670,R-HSA-170670,R-HSA-372790,R-HSA-372790,R-HSA…	Opioid Signalling|Opioid Signalling|PKA-mediated phosphorylation of CREB|Calmodulin induced events|Ca-dependent events|CaM pathway|G-protein mediated events|G-protein mediated events|PLC beta mediated events|Neurotransmitter receptors and postsynaptic signal transmission|Neurotransmitter receptors and postsynaptic signal transmission|Transmission across Chemical Synapses|Transmission across Chemi…
ADCY8	0.00490776	0	0.0197231	0.00491276	0	0.00993954	0.035054	0.0250347	0.0148377	114	protein_coding	hsa00230,hsa04015,hsa04371,hsa04020,hsa04072,hsa04024,hsa04022,hsa04114,hsa04540,hsa04611,hsa04062,hsa04911,hsa04923,hsa04912,hsa04913,hsa04915,hsa04914,hsa04921,hsa04926,hsa04935,hsa04918,hsa04928,hsa04916,hsa04925,hsa04927,hsa04261,hsa04270,hsa04970,hsa04971,hsa04972,hsa04976,hsa04724,hsa04727,hsa04725,hsa04720,hsa04723,hsa04742,hsa04750,hsa04211,hsa04213,hsa04713,hsa04714,hsa05200,hsa05207,hsa…	Purine metabolism|Rap1 signaling pathway|Apelin signaling pathway|Calcium signaling pathway|Phospholipase D signaling pathway|cAMP signaling pathway|cGMP-PKG signaling pathway|Oocyte meiosis|Gap junction|Platelet activation|Chemokine signaling pathway|Insulin secretion|Regulation of lipolysis in adipocytes|GnRH signaling pathway|Ovarian steroidogenesis|Estrogen signaling pathway|Progesterone-medi…	GO:0003779,GO:0004016,GO:0005516,GO:0005524,GO:0005886,GO:0005901,GO:0005905,GO:0006171,GO:0007165,GO:0007189,GO:0007204,GO:0007611,GO:0007613,GO:0007616,GO:0007626,GO:0008294,GO:0010255,GO:0014069,GO:0015629,GO:0016020,GO:0016323,GO:0016324,GO:0030424,GO:0030425,GO:0030665,GO:0031915,GO:0032793,GO:0032809,GO:0034199,GO:0035556,GO:0035774,GO:0038003,GO:0042593,GO:0042734,GO:0042803,GO:0044853,GO:…	actin binding|adenylate cyclase activity|calmodulin binding|ATP binding|plasma membrane|caveola|clathrin-coated pit|cAMP biosynthetic process|signal transduction|adenylate cyclase-activating G protein-coupled receptor signaling pathway|positive regulation of cytosolic calcium ion concentration|learning or memory|memory|long-term memory|locomotory behavior|calcium- and calmodulin-responsive adenyl…	WP5083,WP35,WP4321,WP289,WP4589,WP2636,WP4746,WP4222,WP3929,WP4535,WP5093,WP536	Neuroinflammation and glutamatergic signaling|G protein signaling pathways|Thermogenesis|Myometrial relaxation and contraction pathways|Major receptors targeted by epinephrine and norepinephrine|Common pathways underlying drug addiction|Thyroid hormones production and peripheral downstream signaling effects|Phosphodiesterases in neuronal function|Chemokine signaling pathway|Envelope proteins and …	R-HSA-111885,R-HSA-111885,R-HSA-111931,R-HSA-111933,R-HSA-111996,R-HSA-111997,R-HSA-112040,R-HSA-112040,R-HSA-112043,R-HSA-112314,R-HSA-112314,R-HSA-112315,R-HSA-112315,R-HSA-112316,R-HSA-112316,R-HSA-1430728,R-HSA-1489509,R-HSA-162582,R-HSA-162582,R-HSA-163359,R-HSA-163615,R-HSA-163685,R-HSA-1643685,R-HSA-1643685,R-HSA-164378,R-HSA-170660,R-HSA-170670,R-HSA-170670,R-HSA-372790,R-HSA-372790,R-HSA…	Opioid Signalling|Opioid Signalling|PKA-mediated phosphorylation of CREB|Calmodulin induced events|Ca-dependent events|CaM pathway|G-protein mediated events|G-protein mediated events|PLC beta mediated events|Neurotransmitter receptors and postsynaptic signal transmission|Neurotransmitter receptors and postsynaptic signal transmission|Transmission across Chemical Synapses|Transmission across Chemi…
ADCY9	16.6103	13.3732	18.2108	12.9028	13.3698	5.53305	14.8147	13.9022	14.9826	115	protein_coding	hsa00230,hsa04015,hsa04371,hsa04020,hsa04072,hsa04024,hsa04022,hsa04114,hsa04540,hsa04611,hsa04062,hsa04911,hsa04923,hsa04912,hsa04913,hsa04915,hsa04914,hsa04921,hsa04926,hsa04935,hsa04918,hsa04928,hsa04916,hsa04925,hsa04927,hsa04261,hsa04270,hsa04970,hsa04971,hsa04972,hsa04976,hsa04962,hsa04961,hsa04724,hsa04727,hsa04725,hsa04723,hsa04750,hsa04211,hsa04213,hsa04713,hsa04714,hsa05200,hsa05207,hsa…	Purine metabolism|Rap1 signaling pathway|Apelin signaling pathway|Calcium signaling pathway|Phospholipase D signaling pathway|cAMP signaling pathway|cGMP-PKG signaling pathway|Oocyte meiosis|Gap junction|Platelet activation|Chemokine signaling pathway|Insulin secretion|Regulation of lipolysis in adipocytes|GnRH signaling pathway|Ovarian steroidogenesis|Estrogen signaling pathway|Progesterone-medi…	GO:0001701,GO:0004016,GO:0005524,GO:0005829,GO:0005886,GO:0006171,GO:0007165,GO:0007189,GO:0016020,GO:0030424,GO:0030425,GO:0035556,GO:0046872,GO:0071880	in utero embryonic development|adenylate cyclase activity|ATP binding|cytosol|plasma membrane|cAMP biosynthetic process|signal transduction|adenylate cyclase-activating G protein-coupled receptor signaling pathway|membrane|axon|dendrite|intracellular signal transduction|metal ion binding|adenylate cyclase-activating adrenergic receptor signaling pathway	WP35,WP4321,WP4941,WP289,WP4589,WP4222,WP3929,WP5085,WP4535,WP536	G protein signaling pathways|Thermogenesis|GPR143 in melanocytes and retinal pigment epithelium cells|Myometrial relaxation and contraction pathways|Major receptors targeted by epinephrine and norepinephrine|Phosphodiesterases in neuronal function|Chemokine signaling pathway|Vasopressin-regulated water reabsorption|Envelope proteins and their potential roles in EDMD physiopathology|Calcium regula…	R-HSA-111885,R-HSA-111885,R-HSA-111931,R-HSA-111933,R-HSA-111996,R-HSA-111997,R-HSA-112040,R-HSA-112040,R-HSA-112043,R-HSA-112314,R-HSA-112314,R-HSA-112315,R-HSA-112315,R-HSA-112316,R-HSA-112316,R-HSA-1430728,R-HSA-1489509,R-HSA-162582,R-HSA-162582,R-HSA-163359,R-HSA-163615,R-HSA-163685,R-HSA-1643685,R-HSA-1643685,R-HSA-164378,R-HSA-170660,R-HSA-170670,R-HSA-170670,R-HSA-372790,R-HSA-372790,R-HSA…	Opioid Signalling|Opioid Signalling|PKA-mediated phosphorylation of CREB|Calmodulin induced events|Ca-dependent events|CaM pathway|G-protein mediated events|G-protein mediated events|PLC beta mediated events|Neurotransmitter receptors and postsynaptic signal transmission|Neurotransmitter receptors and postsynaptic signal transmission|Transmission across Chemical Synapses|Transmission across Chemi…
ADCYAP1R1	0	0.0076551	0	0.00379987	0.0038057	0.0115319	0	0	0.00382551	117	protein_coding	hsa04024,hsa04080,hsa04911,hsa04924,hsa04713	cAMP signaling pathway|Neuroactive ligand-receptor interaction|Insulin secretion|Renin secretion|Circadian entrainment	GO:0004999,GO:0005515,GO:0005768,GO:0005886,GO:0005901,GO:0005923,GO:0007166,GO:0007188,GO:0007283,GO:0008179,GO:0008528,GO:0009410,GO:0009986,GO:0010524,GO:0017046,GO:0019933,GO:0030154,GO:0031267,GO:0032355,GO:0033555,GO:0038023,GO:0042923,GO:0043231,GO:0043235,GO:0043950,GO:0045471,GO:0046545,GO:0051057,GO:0060732,GO:1901032	vasoactive intestinal polypeptide receptor activity|protein binding|endosome|plasma membrane|caveola|bicellular tight junction|cell surface receptor signaling pathway|adenylate cyclase-modulating G protein-coupled receptor signaling pathway|spermatogenesis|adenylate cyclase binding|G protein-coupled peptide receptor activity|response to xenobiotic stimulus|cell surface|positive regulation of calc…	WP706,WP334	Sudden infant death syndrome (SIDS) susceptibility pathways|GPCRs, class B secretin-like	R-HSA-162582,R-HSA-162582,R-HSA-166520,R-HSA-187015,R-HSA-187024,R-HSA-187037,R-HSA-372790,R-HSA-373080,R-HSA-388396,R-HSA-418555,R-HSA-420092,R-HSA-500792,R-HSA-9006934	Signal Transduction|Signal Transduction|Signaling by NTRKs|Activation of TRKA receptors|NGF-independant TRKA activation|Signaling by NTRK1 (TRKA)|Signaling by GPCR|Class B/2 (Secretin family receptors)|GPCR downstream signalling|G alpha (s) signalling events|Glucagon-type ligand receptors|GPCR ligand binding|Signaling by Receptor Tyrosine Kinases
ADD1	17.7913	14.9721	17.339	15.3976	17.519	16.2486	17.394	16.3086	17.3314	118	protein_coding			GO:0003723,GO:0003779,GO:0005515,GO:0005516,GO:0005634,GO:0005654,GO:0005737,GO:0005829,GO:0005856,GO:0005886,GO:0005912,GO:0005925,GO:0008290,GO:0014069,GO:0016604,GO:0030036,GO:0030507,GO:0032092,GO:0042803,GO:0045296,GO:0046982,GO:0046983,GO:0051015,GO:0051016,GO:0051017,GO:0061629,GO:0071277,GO:1903142,GO:1903393	RNA binding|actin binding|protein binding|calmodulin binding|nucleus|nucleoplasm|cytoplasm|cytosol|cytoskeleton|plasma membrane|adherens junction|focal adhesion|F-actin capping protein complex|postsynaptic density|nuclear body|actin cytoskeleton organization|spectrin binding|positive regulation of protein binding|protein homodimerization activity|cadherin binding|protein heterodimerization activi…			R-HSA-109581,R-HSA-111465,R-HSA-2262752,R-HSA-264870,R-HSA-381038,R-HSA-381070,R-HSA-381119,R-HSA-382551,R-HSA-5223345,R-HSA-5357801,R-HSA-75153,R-HSA-8953897	Apoptosis|Apoptotic cleavage of cellular proteins|Cellular responses to stress|Caspase-mediated cleavage of cytoskeletal proteins|XBP1(S) activates chaperone genes|IRE1alpha activates chaperones|Unfolded Protein Response (UPR)|Transport of small molecules|Miscellaneous transport and binding events|Programmed Cell Death|Apoptotic execution phase|Cellular responses to stimuli
ADD2	0.00686487	0.00230731	0	0.121403	0.107824	0.0208548	0.121415	0.0793742	0.103774	119	protein_coding			GO:0003779,GO:0005200,GO:0005516,GO:0005829,GO:0005856,GO:0005886,GO:0007416,GO:0008290,GO:0014069,GO:0019901,GO:0030036,GO:0030097,GO:0030507,GO:0031410,GO:0032092,GO:0042803,GO:0044853,GO:0046982,GO:0046983,GO:0050900,GO:0050901,GO:0051015,GO:0051016,GO:0051017,GO:0065003	actin binding|structural constituent of cytoskeleton|calmodulin binding|cytosol|cytoskeleton|plasma membrane|synapse assembly|F-actin capping protein complex|postsynaptic density|protein kinase binding|actin cytoskeleton organization|hemopoiesis|spectrin binding|cytoplasmic vesicle|positive regulation of protein binding|protein homodimerization activity|plasma membrane raft|protein heterodimeriza…			R-HSA-382551,R-HSA-5223345	Transport of small molecules|Miscellaneous transport and binding events
ADD3	11.9796	14.4173	12.2112	9.41507	9.07496	9.08007	9.59248	10.6049	10.0786	120	protein_coding			GO:0000794,GO:0005080,GO:0005200,GO:0005516,GO:0005829,GO:0005856,GO:0005886,GO:0005903,GO:0005911,GO:0005938,GO:0007010,GO:0009410,GO:0014069,GO:0016020,GO:0045907,GO:0051015,GO:0051016,GO:0051495	condensed nuclear chromosome|protein kinase C binding|structural constituent of cytoskeleton|calmodulin binding|cytosol|cytoskeleton|plasma membrane|brush border|cell-cell junction|cell cortex|cytoskeleton organization|response to xenobiotic stimulus|postsynaptic density|membrane|positive regulation of vasoconstriction|actin filament binding|barbed-end actin filament capping|positive regulation o…			R-HSA-162582,R-HSA-194315,R-HSA-382551,R-HSA-5223345,R-HSA-9012999,R-HSA-9013405,R-HSA-9035034,R-HSA-9716542	Signal Transduction|Signaling by Rho GTPases|Transport of small molecules|Miscellaneous transport and binding events|RHO GTPase cycle|RHOD GTPase cycle|RHOF GTPase cycle|Signaling by Rho GTPases, Miro GTPases and RHOBTB3
ADD3-AS1	0.161496	0.0814191	0.0202817	0	0.0809543	0.143094	0.102991	0.061785	0.0610318	100505933	non_coding
ADGB	0	0	0	0	0	0	0	0.00495705	0	79747	protein_coding			GO:0004198,GO:0006508,GO:0007283,GO:0019825,GO:0020037,GO:0030154,GO:0031514	calcium-dependent cysteine-type endopeptidase activity|proteolysis|spermatogenesis|oxygen binding|heme binding|cell differentiation|motile cilium
ADGRA1	0	0	0.00401555	0	0.00400702	0	0	0	0	84435	protein_coding			GO:0004930,GO:0005886,GO:0007165,GO:0007166,GO:0007186,GO:0014069,GO:0016020,GO:0098978	G protein-coupled receptor activity|plasma membrane|signal transduction|cell surface receptor signaling pathway|G protein-coupled receptor signaling pathway|postsynaptic density|membrane|glutamatergic synapse
ADGRA2	0.467931	0.222907	0.466424	2.21664	2.15355	0.458919	2.29332	2.0975	2.71802	25960	protein_coding			GO:0002040,GO:0004930,GO:0005515,GO:0005886,GO:0007166,GO:0007186,GO:0007417,GO:0009986,GO:0010595,GO:0016020,GO:0030175,GO:0043231,GO:0043542,GO:0045765,GO:0050920,GO:0060070,GO:0090210,GO:0090263,GO:1900747,GO:1990909	sprouting angiogenesis|G protein-coupled receptor activity|protein binding|plasma membrane|cell surface receptor signaling pathway|G protein-coupled receptor signaling pathway|central nervous system development|cell surface|positive regulation of endothelial cell migration|membrane|filopodium|intracellular membrane-bounded organelle|endothelial cell migration|regulation of angiogenesis|regulation…
ADGRA3	6.634	6.3494	7.84077	6.25334	6.39532	2.96469	6.80628	7.34873	6.90124	166647	protein_coding			GO:0004930,GO:0005886,GO:0007166,GO:0007186,GO:0009897,GO:0016020	G protein-coupled receptor activity|plasma membrane|cell surface receptor signaling pathway|G protein-coupled receptor signaling pathway|external side of plasma membrane|membrane
ADGRB1	0.00802465	0	0.00806228	0.00803282	0	0.0284411	0.0245643	0.00818683	0.00404351	575	protein_coding	hsa04115	p53 signaling pathway	GO:0001530,GO:0001786,GO:0001891,GO:0004930,GO:0005515,GO:0005615,GO:0005886,GO:0005911,GO:0005925,GO:0006910,GO:0007155,GO:0007165,GO:0007166,GO:0007186,GO:0007189,GO:0007409,GO:0007422,GO:0007517,GO:0008285,GO:0010596,GO:0014069,GO:0016020,GO:0016525,GO:0030165,GO:0030425,GO:0031397,GO:0042177,GO:0043197,GO:0043277,GO:0043652,GO:0045087,GO:0048167,GO:0048471,GO:0050829,GO:0051965,GO:1901741,GO:…	lipopolysaccharide binding|phosphatidylserine binding|phagocytic cup|G protein-coupled receptor activity|protein binding|extracellular space|plasma membrane|cell-cell junction|focal adhesion|phagocytosis, recognition|cell adhesion|signal transduction|cell surface receptor signaling pathway|G protein-coupled receptor signaling pathway|adenylate cyclase-activating G protein-coupled receptor signali…	WP4963	p53 transcriptional gene network
ADGRB2	0.208207	0.157453	0.191752	1.73683	1.50466	0.786249	2.09349	1.68162	1.92777	576	protein_coding			GO:0004930,GO:0005515,GO:0005576,GO:0005886,GO:0007166,GO:0007186,GO:0007189,GO:0007422,GO:0016020,GO:0016525,GO:0033173	G protein-coupled receptor activity|protein binding|extracellular region|plasma membrane|cell surface receptor signaling pathway|G protein-coupled receptor signaling pathway|adenylate cyclase-activating G protein-coupled receptor signaling pathway|peripheral nervous system development|membrane|negative regulation of angiogenesis|calcineurin-NFAT signaling cascade
ADGRB3	0	0	0	0	0.00425376	0	0	0	0	577	protein_coding			GO:0004930,GO:0005096,GO:0005515,GO:0005886,GO:0007166,GO:0007186,GO:0007189,GO:0007520,GO:0016020,GO:0016322,GO:0016525,GO:0043083,GO:0048814,GO:0051965,GO:0061743,GO:0090128,GO:0098794,GO:0098839,GO:0099558,GO:0150053,GO:1905806	G protein-coupled receptor activity|GTPase activator activity|protein binding|plasma membrane|cell surface receptor signaling pathway|G protein-coupled receptor signaling pathway|adenylate cyclase-activating G protein-coupled receptor signaling pathway|myoblast fusion|membrane|neuron remodeling|negative regulation of angiogenesis|synaptic cleft|regulation of dendrite morphogenesis|positive regula…
ADGRD1	0.11836	0.121996	0.121558	0.0816201	0.0711976	0.221067	0.0831977	0.0536677	0.0583149	283383	protein_coding			GO:0004930,GO:0005515,GO:0005654,GO:0005829,GO:0005886,GO:0007166,GO:0007186,GO:0007189,GO:0016020,GO:0016607	G protein-coupled receptor activity|protein binding|nucleoplasm|cytosol|plasma membrane|cell surface receptor signaling pathway|G protein-coupled receptor signaling pathway|adenylate cyclase-activating G protein-coupled receptor signaling pathway|membrane|nuclear speck	WP117	GPCRs, other
ADGRD2	0	0.00585092	0	0	0	0.005876	0	0	0	347088	protein_coding			GO:0004930,GO:0007166,GO:0007186,GO:0007189,GO:0016020	G protein-coupled receptor activity|cell surface receptor signaling pathway|G protein-coupled receptor signaling pathway|adenylate cyclase-activating G protein-coupled receptor signaling pathway|membrane
ADGRE1	2.10124	1.36308	1.96346	1.36058	1.85617	2.79737	1.76171	1.27423	1.30312	2015	protein_coding			GO:0002250,GO:0004930,GO:0005509,GO:0005886,GO:0007155,GO:0007166,GO:0007186,GO:0007189,GO:0009897	adaptive immune response|G protein-coupled receptor activity|calcium ion binding|plasma membrane|cell adhesion|cell surface receptor signaling pathway|G protein-coupled receptor signaling pathway|adenylate cyclase-activating G protein-coupled receptor signaling pathway|external side of plasma membrane	WP334	GPCRs, class B secretin-like	R-HSA-162582,R-HSA-372790,R-HSA-373080,R-HSA-500792	Signal Transduction|Signaling by GPCR|Class B/2 (Secretin family receptors)|GPCR ligand binding
ADGRE2	1.12401	0.913783	1.38988	2.11247	2.49454	3.81024	2.27746	2.52867	2.55594	30817	protein_coding			GO:0004930,GO:0005509,GO:0005515,GO:0005886,GO:0006954,GO:0007155,GO:0007166,GO:0007186,GO:0007189,GO:0016020,GO:0016477,GO:0031256,GO:0032587,GO:0035374,GO:0043304,GO:0071621	G protein-coupled receptor activity|calcium ion binding|protein binding|plasma membrane|inflammatory response|cell adhesion|cell surface receptor signaling pathway|G protein-coupled receptor signaling pathway|adenylate cyclase-activating G protein-coupled receptor signaling pathway|membrane|cell migration|leading edge membrane|ruffle membrane|chondroitin sulfate binding|regulation of mast cell de…	WP334,WP117	GPCRs, class B secretin-like|GPCRs, other	R-HSA-162582,R-HSA-372790,R-HSA-373080,R-HSA-500792	Signal Transduction|Signaling by GPCR|Class B/2 (Secretin family receptors)|GPCR ligand binding
ADGRE5	45.6999	37.5964	46.7617	38.5615	40.4234	74.6236	40.8924	39.4367	42.1401	976	protein_coding			GO:0004888,GO:0004930,GO:0005509,GO:0005515,GO:0005886,GO:0005925,GO:0006954,GO:0006955,GO:0007155,GO:0007166,GO:0007186,GO:0007189,GO:0007267,GO:0016020,GO:0030667,GO:0070062	transmembrane signaling receptor activity|G protein-coupled receptor activity|calcium ion binding|protein binding|plasma membrane|focal adhesion|inflammatory response|immune response|cell adhesion|cell surface receptor signaling pathway|G protein-coupled receptor signaling pathway|adenylate cyclase-activating G protein-coupled receptor signaling pathway|cell-cell signaling|membrane|secretory gran…	WP334,WP2877	GPCRs, class B secretin-like|Vitamin D receptor pathway	R-HSA-162582,R-HSA-168249,R-HSA-168256,R-HSA-372790,R-HSA-373080,R-HSA-500792,R-HSA-6798695	Signal Transduction|Innate Immune System|Immune System|Signaling by GPCR|Class B/2 (Secretin family receptors)|GPCR ligand binding|Neutrophil degranulation
ADGRF3	0.0476268	0.0258583	0.033127	0.0293387	0.0367296	0.0296791	0.0299057	0.0299011	0.0184604	165082	protein_coding			GO:0004930,GO:0007166,GO:0007186,GO:0007189,GO:0016020	G protein-coupled receptor activity|cell surface receptor signaling pathway|G protein-coupled receptor signaling pathway|adenylate cyclase-activating G protein-coupled receptor signaling pathway|membrane
ADGRF4	0.0165213	0.0416466	0.00829941	0.140574	0.0662542	0.192396	0.109576	0.0842762	0.0998986	221393	protein_coding			GO:0004930,GO:0005515,GO:0007166,GO:0007186,GO:0007189,GO:0016020	G protein-coupled receptor activity|protein binding|cell surface receptor signaling pathway|G protein-coupled receptor signaling pathway|adenylate cyclase-activating G protein-coupled receptor signaling pathway|membrane	WP2882,WP2880	Nuclear receptors meta-pathway|Glucocorticoid receptor pathway
ADGRF5-AS1	0.0149188	0	0	0	0	0.0151073	0	0	0	101926962	non_coding
ADGRG1	3.39883	2.63366	3.61759	9.67489	10.8875	2.99122	10.5009	9.55776	10.3713	9289	protein_coding			GO:0001525,GO:0004930,GO:0005515,GO:0005518,GO:0005886,GO:0007155,GO:0007166,GO:0007186,GO:0007189,GO:0007266,GO:0007267,GO:0007420,GO:0008201,GO:0008285,GO:0010573,GO:0016020,GO:0016477,GO:0021796,GO:0021801,GO:0021819,GO:0035025,GO:0045121,GO:0045785,GO:0050840,GO:0061351,GO:0061484,GO:0070062,GO:0070528,GO:0072520,GO:0097451,GO:2000179,GO:2001223	angiogenesis|G protein-coupled receptor activity|protein binding|collagen binding|plasma membrane|cell adhesion|cell surface receptor signaling pathway|G protein-coupled receptor signaling pathway|adenylate cyclase-activating G protein-coupled receptor signaling pathway|Rho protein signal transduction|cell-cell signaling|brain development|heparin binding|negative regulation of cell population pro…	WP117	GPCRs, other
ADGRG2	1.74578	1.94956	1.97557	0.493261	0.395215	2.46166	0.387871	0.430901	0.402001	10149	protein_coding			GO:0004930,GO:0005829,GO:0005886,GO:0007166,GO:0007186,GO:0007189,GO:0007283,GO:0009986,GO:0016020,GO:0016324,GO:0070062	G protein-coupled receptor activity|cytosol|plasma membrane|cell surface receptor signaling pathway|G protein-coupled receptor signaling pathway|adenylate cyclase-activating G protein-coupled receptor signaling pathway|spermatogenesis|cell surface|membrane|apical plasma membrane|extracellular exosome	WP334	GPCRs, class B secretin-like
ADGRG3	0.106169	0.0922858	0.128736	0.41045	0.41475	1.26788	0.422119	0.530369	0.416909	222487	protein_coding			GO:0004930,GO:0005515,GO:0005886,GO:0007166,GO:0007186,GO:0007189,GO:0016020,GO:0030183,GO:0030334,GO:0032792,GO:0035579,GO:1901223	G protein-coupled receptor activity|protein binding|plasma membrane|cell surface receptor signaling pathway|G protein-coupled receptor signaling pathway|adenylate cyclase-activating G protein-coupled receptor signaling pathway|membrane|B cell differentiation|regulation of cell migration|negative regulation of CREB transcription factor activity|specific granule membrane|negative regulation of non-…			R-HSA-168249,R-HSA-168256,R-HSA-6798695	Innate Immune System|Immune System|Neutrophil degranulation
ADGRG4	0	0	0	0	0	0.00254829	0	0	0	139378	protein_coding			GO:0004930,GO:0007166,GO:0007186,GO:0007189,GO:0016020	G protein-coupled receptor activity|cell surface receptor signaling pathway|G protein-coupled receptor signaling pathway|adenylate cyclase-activating G protein-coupled receptor signaling pathway|membrane
ADGRG5	0.0317632	0.0373651	0.0585056	0	0.0424591	0.0964936	0.0108034	0.0216034	0.00533502	221188	protein_coding			GO:0004930,GO:0005886,GO:0007166,GO:0007186,GO:0007189,GO:0016020	G protein-coupled receptor activity|plasma membrane|cell surface receptor signaling pathway|G protein-coupled receptor signaling pathway|adenylate cyclase-activating G protein-coupled receptor signaling pathway|membrane
ADGRG6	5.62221	6.62279	5.89016	13.4538	11.9519	7.19264	13.2135	13.0759	12.6487	57211	protein_coding			GO:0004175,GO:0004930,GO:0005518,GO:0005737,GO:0005789,GO:0005886,GO:0007166,GO:0007186,GO:0007189,GO:0007399,GO:0009986,GO:0014037,GO:0016020,GO:0019933,GO:0022011,GO:0042552,GO:0043236,GO:0050840,GO:0060347	endopeptidase activity|G protein-coupled receptor activity|collagen binding|cytoplasm|endoplasmic reticulum membrane|plasma membrane|cell surface receptor signaling pathway|G protein-coupled receptor signaling pathway|adenylate cyclase-activating G protein-coupled receptor signaling pathway|nervous system development|cell surface|Schwann cell differentiation|membrane|cAMP-mediated signaling|myeli…			R-HSA-1266738,R-HSA-9619665,R-HSA-9675108	Developmental Biology|EGR2 and SOX10-mediated initiation of Schwann cell myelination|Nervous system development
ADGRL1	0.651717	0.42592	0.806341	0.283906	0.287367	0.766888	0.237057	0.221629	0.32231	22859	protein_coding			GO:0004930,GO:0005515,GO:0005886,GO:0007157,GO:0007166,GO:0007186,GO:0007189,GO:0016020,GO:0016524,GO:0030246,GO:0030424,GO:0030426,GO:0035584,GO:0042734,GO:0043005,GO:0045202,GO:0050839,GO:0090129	G protein-coupled receptor activity|protein binding|plasma membrane|heterophilic cell-cell adhesion via plasma membrane cell adhesion molecules|cell surface receptor signaling pathway|G protein-coupled receptor signaling pathway|adenylate cyclase-activating G protein-coupled receptor signaling pathway|membrane|latrotoxin receptor activity|carbohydrate binding|axon|growth cone|calcium-mediated sig…	WP334	GPCRs, class B secretin-like
ADGRL1-AS1	0.581565	0.433033	0.782053	0.752326	1.00464	0.9332	1.03162	0.994949	0.919704	100507373	non_coding
ADGRL2	0.0342827	0.0320985	0.0221422	0.191198	0.127661	0.119026	0.137425	0.229839	0.229505	23266	protein_coding			GO:0004930,GO:0007166,GO:0007186,GO:0007189,GO:0016020,GO:0016524,GO:0030246	G protein-coupled receptor activity|cell surface receptor signaling pathway|G protein-coupled receptor signaling pathway|adenylate cyclase-activating G protein-coupled receptor signaling pathway|membrane|latrotoxin receptor activity|carbohydrate binding	WP334,WP117	GPCRs, class B secretin-like|GPCRs, other
ADGRL3	0	0.00136659	0.00136169	0.462638	0.32611	0	0.365094	0.463212	0.381077	23284	protein_coding			GO:0001764,GO:0004930,GO:0005509,GO:0005515,GO:0005886,GO:0005911,GO:0007166,GO:0007186,GO:0007189,GO:0007416,GO:0016020,GO:0030246,GO:0030424,GO:0098742,GO:0098978	neuron migration|G protein-coupled receptor activity|calcium ion binding|protein binding|plasma membrane|cell-cell junction|cell surface receptor signaling pathway|G protein-coupled receptor signaling pathway|adenylate cyclase-activating G protein-coupled receptor signaling pathway|synapse assembly|membrane|carbohydrate binding|axon|cell-cell adhesion via plasma-membrane adhesion molecules|glutam…	WP334,WP117	GPCRs, class B secretin-like|GPCRs, other
ADGRL3-AS1	0	0	0	0	0	0	0	0	0.0557607	101927186	non_coding
ADGRL4	0.00730132	0	0	0.00730876	0	0.00739357	0	0	0	64123	protein_coding			GO:0004930,GO:0005509,GO:0005886,GO:0007166,GO:0007186,GO:0007189,GO:0016020,GO:0031410	G protein-coupled receptor activity|calcium ion binding|plasma membrane|cell surface receptor signaling pathway|G protein-coupled receptor signaling pathway|adenylate cyclase-activating G protein-coupled receptor signaling pathway|membrane|cytoplasmic vesicle	WP334	GPCRs, class B secretin-like
ADGRV1	0.00655888	0.00264536	0.00131793	0.0144442	0.00657564	0.0053134	0.0187389	0.0147212	0.00793184	84059	protein_coding			GO:0001917,GO:0001965,GO:0002141,GO:0002142,GO:0004930,GO:0005509,GO:0005515,GO:0005737,GO:0005886,GO:0007166,GO:0007186,GO:0007194,GO:0007399,GO:0007601,GO:0007605,GO:0009986,GO:0010739,GO:0010855,GO:0016020,GO:0016787,GO:0030501,GO:0031647,GO:0032420,GO:0043235,GO:0045184,GO:0045494,GO:0048496,GO:0048839,GO:0050877,GO:0050910,GO:0050953,GO:0060113,GO:0060122,GO:0060171,GO:0070062,GO:0071277,GO:…	photoreceptor inner segment|G-protein alpha-subunit binding|stereocilia ankle link|stereocilia ankle link complex|G protein-coupled receptor activity|calcium ion binding|protein binding|cytoplasm|plasma membrane|cell surface receptor signaling pathway|G protein-coupled receptor signaling pathway|negative regulation of adenylate cyclase activity|nervous system development|visual perception|sensory…	WP117	GPCRs, other	R-HSA-1266738,R-HSA-9619665,R-HSA-9675108	Developmental Biology|EGR2 and SOX10-mediated initiation of Schwann cell myelination|Nervous system development
ADH4	0	0	0	0	0	0.0121702	0	0	0	127	protein_coding	hsa00010,hsa00620,hsa00071,hsa00350,hsa00830,hsa00980,hsa00982,hsa04936	Glycolysis / Gluconeogenesis|Pyruvate metabolism|Fatty acid degradation|Tyrosine metabolism|Retinol metabolism|Metabolism of xenobiotics by cytochrome P450|Drug metabolism - cytochrome P450|Alcoholic liver disease	GO:0001523,GO:0003960,GO:0004022,GO:0004024,GO:0004032,GO:0004745,GO:0005503,GO:0005515,GO:0005654,GO:0005829,GO:0006066,GO:0006069,GO:0006081,GO:0008270,GO:0010430,GO:0016620,GO:0019115,GO:0019841,GO:0042572,GO:0046164,GO:0046294,GO:0051287,GO:0051903,GO:1901661	retinoid metabolic process|NADPH:quinone reductase activity|alcohol dehydrogenase (NAD+) activity|alcohol dehydrogenase activity, zinc-dependent|alditol:NADP+ 1-oxidoreductase activity|NAD-retinol dehydrogenase activity|all-trans retinal binding|protein binding|nucleoplasm|cytosol|alcohol metabolic process|ethanol oxidation|cellular aldehyde metabolic process|zinc ion binding|fatty acid omega-oxi…	WP3925,WP716,WP206	Amino acid metabolism|Vitamin A and carotenoid metabolism|Fatty acid omega-oxidation	R-HSA-1430728,R-HSA-162582,R-HSA-211859,R-HSA-211945,R-HSA-5362517,R-HSA-5365859,R-HSA-71384,R-HSA-9006931	Metabolism|Signal Transduction|Biological oxidations|Phase I - Functionalization of compounds|Signaling by Retinoic Acid|RA biosynthesis pathway|Ethanol oxidation|Signaling by Nuclear Receptors
ADH5	44.4297	44.3372	41.8188	39.374	38.5455	45.7606	36.5758	37.2164	37.5875	128	protein_coding	hsa00010,hsa00620,hsa00071,hsa00350,hsa00830,hsa00980,hsa00982,hsa04936	Glycolysis / Gluconeogenesis|Pyruvate metabolism|Fatty acid degradation|Tyrosine metabolism|Retinol metabolism|Metabolism of xenobiotics by cytochrome P450|Drug metabolism - cytochrome P450|Alcoholic liver disease	GO:0001523,GO:0003016,GO:0004024,GO:0005504,GO:0005739,GO:0005829,GO:0006069,GO:0008270,GO:0009055,GO:0010430,GO:0018467,GO:0022900,GO:0032496,GO:0042802,GO:0045777,GO:0046294,GO:0051409,GO:0051775,GO:0051903,GO:0070062,GO:0106321,GO:0106322	retinoid metabolic process|respiratory system process|alcohol dehydrogenase activity, zinc-dependent|fatty acid binding|mitochondrion|cytosol|ethanol oxidation|zinc ion binding|electron transfer activity|fatty acid omega-oxidation|formaldehyde dehydrogenase activity|electron transport chain|response to lipopolysaccharide|identical protein binding|positive regulation of blood pressure|formaldehyde…	WP1589,WP3925	Folate-alcohol and cancer pathway hypotheses|Amino acid metabolism	R-HSA-1430728,R-HSA-211859,R-HSA-211945,R-HSA-71384	Metabolism|Biological oxidations|Phase I - Functionalization of compounds|Ethanol oxidation
ADH6	0.00741871	0	0	0	0	0	0	0	0	130	protein_coding	hsa00010,hsa00620,hsa00071,hsa00350,hsa00830,hsa00980,hsa00982,hsa04936	Glycolysis / Gluconeogenesis|Pyruvate metabolism|Fatty acid degradation|Tyrosine metabolism|Retinol metabolism|Metabolism of xenobiotics by cytochrome P450|Drug metabolism - cytochrome P450|Alcoholic liver disease	GO:0004022,GO:0004024,GO:0004745,GO:0005829,GO:0006069,GO:0008270,GO:0042572,GO:0042573,GO:0045471,GO:0070062	alcohol dehydrogenase (NAD+) activity|alcohol dehydrogenase activity, zinc-dependent|NAD-retinol dehydrogenase activity|cytosol|ethanol oxidation|zinc ion binding|retinol metabolic process|retinoic acid metabolic process|response to ethanol|extracellular exosome	WP206	Fatty acid omega-oxidation	R-HSA-1430728,R-HSA-211859,R-HSA-211945,R-HSA-71384	Metabolism|Biological oxidations|Phase I - Functionalization of compounds|Ethanol oxidation
ADHFE1	0.117928	0.0396361	0.118481	0.0786988	0.262732	0.30518	0.22729	0.253991	0.171665	137872	protein_coding			GO:0004022,GO:0005739,GO:0005759,GO:0006103,GO:0006539,GO:0006629,GO:0046872,GO:0047988	alcohol dehydrogenase (NAD+) activity|mitochondrion|mitochondrial matrix|2-oxoglutarate metabolic process|glutamate catabolic process via 2-oxoglutarate|lipid metabolic process|metal ion binding|hydroxyacid-oxoacid transhydrogenase activity	WP4157,WP4519	GABA metabolism (aka GHB)|Cerebral organic acidurias, including diseases	R-HSA-1428517,R-HSA-1430728,R-HSA-71406,R-HSA-880009	The citric acid (TCA) cycle and respiratory electron transport|Metabolism|Pyruvate metabolism and Citric Acid (TCA) cycle|Interconversion of 2-oxoglutarate and 2-hydroxyglutarate
ADI1	32.742	32.775	29.8539	18.1631	17.2955	28.9863	17.0519	15.9117	16.1448	55256	protein_coding	hsa00270	Cysteine and methionine metabolism	GO:0005506,GO:0005515,GO:0005634,GO:0005737,GO:0005829,GO:0005886,GO:0006555,GO:0010308,GO:0010309,GO:0016151,GO:0016491,GO:0019509	iron ion binding|protein binding|nucleus|cytoplasm|cytosol|plasma membrane|methionine metabolic process|acireductone dioxygenase (Ni2+-requiring) activity|acireductone dioxygenase [iron(II)-requiring] activity|nickel cation binding|oxidoreductase activity|L-methionine salvage from methylthioadenosine	WP3580	Methionine de novo and salvage pathway	R-HSA-1237112,R-HSA-1430728,R-HSA-1614635,R-HSA-71291	Methionine salvage pathway|Metabolism|Sulfur amino acid metabolism|Metabolism of amino acids and derivatives
ADIG	0	0	0	0	0	0	0.0391181	0	0	149685	protein_coding			GO:0005634,GO:0005737,GO:0005811,GO:0007283,GO:0016020,GO:0045600,GO:0050872,GO:0050873	nucleus|cytoplasm|lipid droplet|spermatogenesis|membrane|positive regulation of fat cell differentiation|white fat cell differentiation|brown fat cell differentiation
ADIPOQ-AS1	0	0	0	0	0	0	0	0	0.0072901	100874095	non_coding
ADIPOR1	69.1512	64.5768	70.7157	68.1337	76.6054	78.1129	71.1301	68.1698	77.0893	51094	protein_coding	hsa04152,hsa04920,hsa04211,hsa04936,hsa04932	AMPK signaling pathway|Adipocytokine signaling pathway|Longevity regulating pathway|Alcoholic liver disease|Non-alcoholic fatty liver disease	GO:0005515,GO:0005886,GO:0009755,GO:0010633,GO:0010719,GO:0010906,GO:0016020,GO:0019216,GO:0019395,GO:0019901,GO:0030308,GO:0033210,GO:0033211,GO:0038023,GO:0042593,GO:0042802,GO:0046426,GO:0046427,GO:0046628,GO:0046872,GO:0055100,GO:0097003,GO:0120162,GO:1901223	protein binding|plasma membrane|hormone-mediated signaling pathway|negative regulation of epithelial cell migration|negative regulation of epithelial to mesenchymal transition|regulation of glucose metabolic process|membrane|regulation of lipid metabolic process|fatty acid oxidation|protein kinase binding|negative regulation of cell growth|leptin-mediated signaling pathway|adiponectin-activated s…	WP3934,WP1403,WP4396	Leptin and adiponectin|AMP-activated protein kinase signaling|Nonalcoholic fatty liver disease	R-HSA-1430728,R-HSA-1430728,R-HSA-163680,R-HSA-163680,R-HSA-163685,R-HSA-163685	Metabolism|Metabolism|AMPK inhibits chREBP transcriptional activation activity|AMPK inhibits chREBP transcriptional activation activity|Integration of energy metabolism|Integration of energy metabolism
ADIPOR2	37.7639	34.8523	39.2444	28.4392	28.4828	25.572	27.2723	27.4373	28.3983	79602	protein_coding	hsa04152,hsa04920,hsa04211,hsa04936,hsa04932	AMPK signaling pathway|Adipocytokine signaling pathway|Longevity regulating pathway|Alcoholic liver disease|Non-alcoholic fatty liver disease	GO:0005515,GO:0005886,GO:0009755,GO:0019395,GO:0033211,GO:0038023,GO:0042593,GO:0042802,GO:0046872,GO:0055100,GO:0061042,GO:0097003,GO:0120162	protein binding|plasma membrane|hormone-mediated signaling pathway|fatty acid oxidation|adiponectin-activated signaling pathway|signaling receptor activity|glucose homeostasis|identical protein binding|metal ion binding|adiponectin binding|vascular wound healing|adipokinetic hormone receptor activity|positive regulation of cold-induced thermogenesis	WP3934,WP1403,WP4396	Leptin and adiponectin|AMP-activated protein kinase signaling|Nonalcoholic fatty liver disease	R-HSA-1430728,R-HSA-1430728,R-HSA-163680,R-HSA-163680,R-HSA-163685,R-HSA-163685	Metabolism|Metabolism|AMPK inhibits chREBP transcriptional activation activity|AMPK inhibits chREBP transcriptional activation activity|Integration of energy metabolism|Integration of energy metabolism
ADIRF	0.7418	0.997287	1.11792	0.701303	0.826328	1.8362	0.756908	0.504528	0.664504	10974	protein_coding			GO:0003674,GO:0005515,GO:0005634,GO:0005654,GO:0005829,GO:0030154,GO:0045600,GO:0045944,GO:0070062	molecular_function|protein binding|nucleus|nucleoplasm|cytosol|cell differentiation|positive regulation of fat cell differentiation|positive regulation of transcription by RNA polymerase II|extracellular exosome	WP5402	10q22q23 copy number variation	R-HSA-1266738,R-HSA-381340	Developmental Biology|Transcriptional regulation of white adipocyte differentiation
ADIRF-AS1	1.18793	1.00486	1.48987	0.399039	0.631448	1.80844	0.764693	0.463626	0.490112	100133190	non_coding
ADK	19.7672	21.662	18.2128	19.5207	18.9929	18.4108	19.3908	19.3636	20.0699	132	protein_coding	hsa00230	Purine metabolism	GO:0003723,GO:0004001,GO:0004136,GO:0005524,GO:0005634,GO:0005654,GO:0005829,GO:0005886,GO:0006144,GO:0006166,GO:0006175,GO:0009156,GO:0016310,GO:0032263,GO:0044209,GO:0046872,GO:0106383	RNA binding|adenosine kinase activity|deoxyadenosine kinase activity|ATP binding|nucleus|nucleoplasm|cytosol|plasma membrane|purine nucleobase metabolic process|purine ribonucleoside salvage|dATP biosynthetic process|ribonucleoside monophosphate biosynthetic process|phosphorylation|GMP salvage|AMP salvage|metal ion binding|dAMP salvage	WP4292	Methionine metabolism leading to sulfur amino acids and related disorders	R-HSA-1430728,R-HSA-15869,R-HSA-74217,R-HSA-8956321,R-HSA-9748784,R-HSA-9755088	Metabolism|Metabolism of nucleotides|Purine salvage|Nucleotide salvage|Drug ADME|Ribavirin ADME
ADM	33.4942	32.2533	38.1404	27.0099	31.2358	45.7201	29.6172	32.793	29.5658	133	protein_coding	hsa04080,hsa04270	Neuroactive ligand-receptor interaction|Vascular smooth muscle contraction	GO:0001570,GO:0001666,GO:0001843,GO:0002026,GO:0002031,GO:0003073,GO:0005102,GO:0005179,GO:0005576,GO:0005615,GO:0005737,GO:0006954,GO:0007165,GO:0007189,GO:0007204,GO:0007507,GO:0007565,GO:0008209,GO:0008284,GO:0008285,GO:0010460,GO:0019933,GO:0031100,GO:0031102,GO:0031623,GO:0031700,GO:0032496,GO:0032868,GO:0035809,GO:0042475,GO:0042594,GO:0043065,GO:0043116,GO:0045766,GO:0045906,GO:0048589,GO:…	vasculogenesis|response to hypoxia|neural tube closure|regulation of the force of heart contraction|G protein-coupled receptor internalization|regulation of systemic arterial blood pressure|signaling receptor binding|hormone activity|extracellular region|extracellular space|cytoplasm|inflammatory response|signal transduction|adenylate cyclase-activating G protein-coupled receptor signaling pathwa…	WP2806,WP289	Complement system|Myometrial relaxation and contraction pathways	R-HSA-162582,R-HSA-372790,R-HSA-373080,R-HSA-388396,R-HSA-418555,R-HSA-419812,R-HSA-500792	Signal Transduction|Signaling by GPCR|Class B/2 (Secretin family receptors)|GPCR downstream signalling|G alpha (s) signalling events|Calcitonin-like ligand receptors|GPCR ligand binding
ADM-DT	0.336136	0.330239	0.476261	0.198436	0.29379	0.288016	0.448515	0.290171	0.14766	105376544	non_coding
ADM2	0.0783742	0.0243156	0.115084	1.12853	1.07586	0.347982	0.891978	0.602761	0.97818	79924	protein_coding	hsa04080,hsa04270	Neuroactive ligand-receptor interaction|Vascular smooth muscle contraction	GO:0001525,GO:0003073,GO:0005179,GO:0005576,GO:0006468,GO:0007189,GO:0007631,GO:0010460,GO:0010628,GO:0044877,GO:0045766,GO:0045776	angiogenesis|regulation of systemic arterial blood pressure|hormone activity|extracellular region|protein phosphorylation|adenylate cyclase-activating G protein-coupled receptor signaling pathway|feeding behavior|positive regulation of heart rate|positive regulation of gene expression|protein-containing complex binding|positive regulation of angiogenesis|negative regulation of blood pressure			R-HSA-162582,R-HSA-372790,R-HSA-373080,R-HSA-388396,R-HSA-418555,R-HSA-419812,R-HSA-500792	Signal Transduction|Signaling by GPCR|Class B/2 (Secretin family receptors)|GPCR downstream signalling|G alpha (s) signalling events|Calcitonin-like ligand receptors|GPCR ligand binding
ADM5	0.360702	0.595145	0.329449	1.21451	0.690372	1.02937	1.43873	0.836345	1.32184	199800	protein_coding			GO:0003073,GO:0003674,GO:0005575,GO:0005576,GO:0007189,GO:0008150,GO:0010460	regulation of systemic arterial blood pressure|molecular_function|cellular_component|extracellular region|adenylate cyclase-activating G protein-coupled receptor signaling pathway|biological_process|positive regulation of heart rate
ADNP	26.0265	26.0811	25.3877	25.2652	24.3423	18.1035	24.6839	25.7193	24.7773	23394	protein_coding			GO:0000785,GO:0000977,GO:0000981,GO:0001933,GO:0003682,GO:0005507,GO:0005515,GO:0005615,GO:0005634,GO:0006357,GO:0007614,GO:0008013,GO:0009743,GO:0010035,GO:0010468,GO:0010629,GO:0010976,GO:0019934,GO:0030182,GO:0030424,GO:0030425,GO:0031668,GO:0033484,GO:0042277,GO:0043025,GO:0043524,GO:0044849,GO:0045773,GO:0048487,GO:0050731,GO:0050805,GO:0051402,GO:0051965,GO:0090263,GO:0090575	chromatin|RNA polymerase II transcription regulatory region sequence-specific DNA binding|DNA-binding transcription factor activity, RNA polymerase II-specific|negative regulation of protein phosphorylation|chromatin binding|copper ion binding|protein binding|extracellular space|nucleus|regulation of transcription by RNA polymerase II|short-term memory|beta-catenin binding|response to carbohydrat…
ADNP-AS1	0.701748	0.379061	0.42806	0.301056	0.402023	0.735993	0.383593	0.204552	0.27783	101927631	non_coding
ADNP2	8.43657	8.34457	8.96076	12.289	12.0282	8.47612	12.3673	12.0663	12.3053	22850	protein_coding			GO:0000785,GO:0000981,GO:0003674,GO:0003677,GO:0005515,GO:0005575,GO:0005634,GO:0006357,GO:0007399,GO:0010468,GO:0046872	chromatin|DNA-binding transcription factor activity, RNA polymerase II-specific|molecular_function|DNA binding|protein binding|cellular_component|nucleus|regulation of transcription by RNA polymerase II|nervous system development|regulation of gene expression|metal ion binding
ADO	8.67955	9.92274	7.91244	12.1486	10.934	8.63612	9.65571	11.7365	10.6308	84890	protein_coding	hsa00430	Taurine and hypotaurine metabolism	GO:0005506,GO:0005515,GO:0005829,GO:0047800,GO:0071456	iron ion binding|protein binding|cytosol|cysteamine dioxygenase activity|cellular response to hypoxia			R-HSA-1430728,R-HSA-1614558,R-HSA-1614635,R-HSA-71291	Metabolism|Degradation of cysteine and homocysteine|Sulfur amino acid metabolism|Metabolism of amino acids and derivatives
ADORA1	0.185604	0.187147	0.218905	0.242339	0.44497	0.310525	0.428174	0.395177	0.447287	134	protein_coding	hsa04071,hsa04024,hsa04022,hsa04080,hsa04923,hsa04924,hsa05032	Sphingolipid signaling pathway|cAMP signaling pathway|cGMP-PKG signaling pathway|Neuroactive ligand-receptor interaction|Regulation of lipolysis in adipocytes|Renin secretion|Morphine addiction	GO:0001609,GO:0001659,GO:0001664,GO:0001666,GO:0001883,GO:0001973,GO:0002087,GO:0002674,GO:0002686,GO:0002793,GO:0003084,GO:0003085,GO:0003093,GO:0005515,GO:0005886,GO:0006612,GO:0006909,GO:0006954,GO:0007165,GO:0007186,GO:0007193,GO:0007267,GO:0007399,GO:0008285,GO:0010035,GO:0014050,GO:0014074,GO:0016042,GO:0016323,GO:0030425,GO:0030673,GO:0031072,GO:0031683,GO:0032229,GO:0032244,GO:0032279,GO:…	G protein-coupled adenosine receptor activity|temperature homeostasis|G protein-coupled receptor binding|response to hypoxia|purine nucleoside binding|G protein-coupled adenosine receptor signaling pathway|regulation of respiratory gaseous exchange by nervous system process|negative regulation of acute inflammatory response|negative regulation of leukocyte migration|positive regulation of peptide…	WP80,WP4900,WP455,WP3591,WP3594	Nucleotide GPCRs|Purinergic signaling|GPCRs, class A rhodopsin-like|Sleep regulation|Circadian rhythm genes	R-HSA-162582,R-HSA-372790,R-HSA-373076,R-HSA-388396,R-HSA-417973,R-HSA-418038,R-HSA-418594,R-HSA-500792	Signal Transduction|Signaling by GPCR|Class A/1 (Rhodopsin-like receptors)|GPCR downstream signalling|Adenosine P1 receptors|Nucleotide-like (purinergic) receptors|G alpha (i) signalling events|GPCR ligand binding
ADORA2A	0.0370723	0.0373804	0.0465577	0.0463875	0	0.0281555	0.00945683	0	0.0373605	135	protein_coding	hsa04015,hsa04020,hsa04024,hsa04080,hsa04270,hsa05012,hsa05034	Rap1 signaling pathway|Calcium signaling pathway|cAMP signaling pathway|Neuroactive ligand-receptor interaction|Vascular smooth muscle contraction|Parkinson disease|Alcoholism	GO:0001609,GO:0001963,GO:0001973,GO:0001975,GO:0005515,GO:0005516,GO:0005882,GO:0005886,GO:0006355,GO:0006909,GO:0006915,GO:0006954,GO:0006968,GO:0007188,GO:0007189,GO:0007205,GO:0007267,GO:0007271,GO:0007417,GO:0007596,GO:0007600,GO:0007626,GO:0008015,GO:0008285,GO:0008289,GO:0009410,GO:0010035,GO:0014049,GO:0014057,GO:0014061,GO:0014074,GO:0016020,GO:0019899,GO:0030425,GO:0030673,GO:0031000,GO:…	G protein-coupled adenosine receptor activity|synaptic transmission, dopaminergic|G protein-coupled adenosine receptor signaling pathway|response to amphetamine|protein binding|calmodulin binding|intermediate filament|plasma membrane|regulation of DNA-templated transcription|phagocytosis|apoptotic process|inflammatory response|cellular defense response|adenylate cyclase-modulating G protein-coupl…	WP80,WP4900,WP4222,WP3869,WP455,WP3591,WP3594,WP727,WP117	Nucleotide GPCRs|Purinergic signaling|Phosphodiesterases in neuronal function|Cannabinoid receptor signaling|GPCRs, class A rhodopsin-like|Sleep regulation|Circadian rhythm genes|Monoamine transport|GPCRs, other	R-HSA-162582,R-HSA-162582,R-HSA-166520,R-HSA-187015,R-HSA-187024,R-HSA-187037,R-HSA-372790,R-HSA-373076,R-HSA-388396,R-HSA-392499,R-HSA-417973,R-HSA-418038,R-HSA-418555,R-HSA-500792,R-HSA-5683826,R-HSA-9006934	Signal Transduction|Signal Transduction|Signaling by NTRKs|Activation of TRKA receptors|NGF-independant TRKA activation|Signaling by NTRK1 (TRKA)|Signaling by GPCR|Class A/1 (Rhodopsin-like receptors)|GPCR downstream signalling|Metabolism of proteins|Adenosine P1 receptors|Nucleotide-like (purinergic) receptors|G alpha (s) signalling events|GPCR ligand binding|Surfactant metabolism|Signaling by R…
ADORA2A-AS1	0	0	0	0	0	0	0.00655209	0	0	646023	non_coding
ADORA2B	0.347435	0.206601	0.299837	0.410213	0.549278	0.482631	0.459046	0.59985	0.54316	136	protein_coding	hsa04015,hsa04020,hsa04080,hsa04270,hsa05034	Rap1 signaling pathway|Calcium signaling pathway|Neuroactive ligand-receptor interaction|Vascular smooth muscle contraction|Alcoholism	GO:0001609,GO:0001973,GO:0002882,GO:0004930,GO:0005515,GO:0005886,GO:0007186,GO:0007189,GO:0007190,GO:0010575,GO:0010753,GO:0019934,GO:0031668,GO:0032722,GO:0032755,GO:0042311,GO:0043303,GO:0043306,GO:0060087,GO:0098685,GO:0098793,GO:0098978,GO:0099171	G protein-coupled adenosine receptor activity|G protein-coupled adenosine receptor signaling pathway|positive regulation of chronic inflammatory response to non-antigenic stimulus|G protein-coupled receptor activity|protein binding|plasma membrane|G protein-coupled receptor signaling pathway|adenylate cyclase-activating G protein-coupled receptor signaling pathway|activation of adenylate cyclase …	WP80,WP4963,WP4900,WP455	Nucleotide GPCRs|p53 transcriptional gene network|Purinergic signaling|GPCRs, class A rhodopsin-like	R-HSA-162582,R-HSA-1643685,R-HSA-372790,R-HSA-373076,R-HSA-388396,R-HSA-392499,R-HSA-417973,R-HSA-418038,R-HSA-418555,R-HSA-500792,R-HSA-5663205,R-HSA-5683826,R-HSA-9658195,R-HSA-9660821,R-HSA-9662851,R-HSA-9664433,R-HSA-9824443	Signal Transduction|Disease|Signaling by GPCR|Class A/1 (Rhodopsin-like receptors)|GPCR downstream signalling|Metabolism of proteins|Adenosine P1 receptors|Nucleotide-like (purinergic) receptors|G alpha (s) signalling events|GPCR ligand binding|Infectious disease|Surfactant metabolism|Leishmania infection|ADORA2B mediated anti-inflammatory cytokines production|Anti-inflammatory response favouring…
ADPGK	12.3855	11.88	12.7417	11.4722	11.9411	18.1067	11.1892	11.2077	12.2923	83440	protein_coding	hsa00010	Glycolysis / Gluconeogenesis	GO:0005576,GO:0005783,GO:0005789,GO:0006006,GO:0016020,GO:0016310,GO:0043843,GO:0046872,GO:0061620	extracellular region|endoplasmic reticulum|endoplasmic reticulum membrane|glucose metabolic process|membrane|phosphorylation|ADP-specific glucokinase activity|metal ion binding|glycolytic process through glucose-6-phosphate			R-HSA-1430728,R-HSA-70171,R-HSA-70326,R-HSA-71387	Metabolism|Glycolysis|Glucose metabolism|Metabolism of carbohydrates
ADPGK-AS1	0.00946497	0	0	0	0	0	0	0	0	100287559	non_coding
ADPRH	0	0	0	0	0	0.0302705	0	0	0	141	protein_coding			GO:0000287,GO:0003875,GO:0005515,GO:0005615,GO:0030955,GO:0036211,GO:0051725	magnesium ion binding|ADP-ribosylarginine hydrolase activity|protein binding|extracellular space|potassium ion binding|protein modification process|protein de-ADP-ribosylation
ADPRHL1	0.411869	0.356277	0.418157	0.700891	0.79759	0.410488	0.891388	0.86029	0.908787	113622	protein_coding			GO:0000287,GO:0003242,GO:0003875,GO:0030017,GO:0055003	magnesium ion binding|cardiac chamber ballooning|ADP-ribosylarginine hydrolase activity|sarcomere|cardiac myofibril assembly
ADPRM	3.80684	4.28008	3.55392	7.14932	6.14704	6.73762	7.13281	6.20374	6.00929	56985	protein_coding	hsa00564,hsa00230	Glycerophospholipid metabolism|Purine metabolism	GO:0005829,GO:0008663,GO:0030145,GO:0047631,GO:0047734	cytosol|2',3'-cyclic-nucleotide 2'-phosphodiesterase activity|manganese ion binding|ADP-ribose diphosphatase activity|CDP-glycerol diphosphatase activity			R-HSA-1430728,R-HSA-15869,R-HSA-2393930,R-HSA-74259,R-HSA-8956319	Metabolism|Metabolism of nucleotides|Phosphate bond hydrolysis by NUDT proteins|Purine catabolism|Nucleotide catabolism
ADPRS	17.4081	15.5728	19.1025	12.028	13.0464	22.3625	12.0538	11.2728	10.2245	54936	protein_coding	hsa03410	Base excision repair	GO:0000287,GO:0004553,GO:0004649,GO:0005515,GO:0005634,GO:0005654,GO:0005737,GO:0005739,GO:0005759,GO:0006281,GO:0006287,GO:0016604,GO:0060546,GO:0061463,GO:0071451,GO:0090734,GO:0140290,GO:0140292	magnesium ion binding|hydrolase activity, hydrolyzing O-glycosyl compounds|poly(ADP-ribose) glycohydrolase activity|protein binding|nucleus|nucleoplasm|cytoplasm|mitochondrion|mitochondrial matrix|DNA repair|base-excision repair, gap-filling|nuclear body|negative regulation of necroptotic process|O-acetyl-ADP-ribose deacetylase activity|cellular response to superoxide|site of DNA damage|peptidyl-…			R-HSA-110362,R-HSA-110373,R-HSA-73884,R-HSA-73894,R-HSA-73933	POLB-Dependent Long Patch Base Excision Repair|Resolution of AP sites via the multiple-nucleotide patch replacement pathway|Base Excision Repair|DNA Repair|Resolution of Abasic Sites (AP sites)
ADRA1A	0	0	0	0	0.00360661	0	0	0	0	148	protein_coding	hsa04020,hsa04022,hsa04152,hsa04080,hsa04261,hsa04270,hsa04970	Calcium signaling pathway|cGMP-PKG signaling pathway|AMPK signaling pathway|Neuroactive ligand-receptor interaction|Adrenergic signaling in cardiomyocytes|Vascular smooth muscle contraction|Salivary secretion	GO:0000165,GO:0001985,GO:0001994,GO:0001996,GO:0001997,GO:0004937,GO:0005515,GO:0005634,GO:0005654,GO:0005737,GO:0005829,GO:0005886,GO:0005901,GO:0006915,GO:0006939,GO:0007165,GO:0007186,GO:0007200,GO:0007202,GO:0007204,GO:0007267,GO:0007512,GO:0008285,GO:0009410,GO:0009725,GO:0010507,GO:0010613,GO:0031965,GO:0032230,GO:0035556,GO:0043231,GO:0043410,GO:0045760,GO:0045907,GO:0045987,GO:0046982,GO:…	MAPK cascade|negative regulation of heart rate involved in baroreceptor response to increased systemic arterial blood pressure|norepinephrine-epinephrine vasoconstriction involved in regulation of systemic arterial blood pressure|positive regulation of heart rate by epinephrine-norepinephrine|positive regulation of the force of heart contraction by epinephrine-norepinephrine|alpha1-adrenergic rec…	WP455,WP2197,WP1403,WP58,WP536,WP3947	GPCRs, class A rhodopsin-like|Endothelin pathways|AMP-activated protein kinase signaling|Monoamine GPCRs|Calcium regulation in cardiac cells|Serotonin and anxiety	R-HSA-162582,R-HSA-372790,R-HSA-373076,R-HSA-375280,R-HSA-388396,R-HSA-390696,R-HSA-416476,R-HSA-416482,R-HSA-500792	Signal Transduction|Signaling by GPCR|Class A/1 (Rhodopsin-like receptors)|Amine ligand-binding receptors|GPCR downstream signalling|Adrenoceptors|G alpha (q) signalling events|G alpha (12/13) signalling events|GPCR ligand binding
ADRA1B	0	0.00500031	0.00498235	0.00496415	0.00745764	0.00753263	0.0151803	0.0202373	0.0149929	147	protein_coding	hsa04020,hsa04022,hsa04080,hsa04261,hsa04270,hsa04970	Calcium signaling pathway|cGMP-PKG signaling pathway|Neuroactive ligand-receptor interaction|Adrenergic signaling in cardiomyocytes|Vascular smooth muscle contraction|Salivary secretion	GO:0001996,GO:0004937,GO:0005515,GO:0005634,GO:0005737,GO:0005886,GO:0005901,GO:0007186,GO:0007188,GO:0007200,GO:0007204,GO:0007267,GO:0019229,GO:0031965,GO:0035556,GO:0043410,GO:0046982,GO:0055117,GO:0071880,GO:0150099	positive regulation of heart rate by epinephrine-norepinephrine|alpha1-adrenergic receptor activity|protein binding|nucleus|cytoplasm|plasma membrane|caveola|G protein-coupled receptor signaling pathway|adenylate cyclase-modulating G protein-coupled receptor signaling pathway|phospholipase C-activating G protein-coupled receptor signaling pathway|positive regulation of cytosolic calcium ion conce…	WP455,WP1403,WP58,WP536,WP2877	GPCRs, class A rhodopsin-like|AMP-activated protein kinase signaling|Monoamine GPCRs|Calcium regulation in cardiac cells|Vitamin D receptor pathway	R-HSA-162582,R-HSA-372790,R-HSA-373076,R-HSA-375280,R-HSA-388396,R-HSA-390696,R-HSA-416476,R-HSA-416482,R-HSA-500792	Signal Transduction|Signaling by GPCR|Class A/1 (Rhodopsin-like receptors)|Amine ligand-binding receptors|GPCR downstream signalling|Adrenoceptors|G alpha (q) signalling events|G alpha (12/13) signalling events|GPCR ligand binding
ADRA1D	0	0.00885592	0	0.0263756	0.00880536	0.00889389	0.0179236	0.0179209	0.0177024	146	protein_coding	hsa04020,hsa04022,hsa04080,hsa04261,hsa04270,hsa04970	Calcium signaling pathway|cGMP-PKG signaling pathway|Neuroactive ligand-receptor interaction|Adrenergic signaling in cardiomyocytes|Vascular smooth muscle contraction|Salivary secretion	GO:0004937,GO:0005515,GO:0005886,GO:0007186,GO:0007188,GO:0007200,GO:0007204,GO:0007267,GO:0008284,GO:0042802,GO:0045907,GO:0071880,GO:0150099	alpha1-adrenergic receptor activity|protein binding|plasma membrane|G protein-coupled receptor signaling pathway|adenylate cyclase-modulating G protein-coupled receptor signaling pathway|phospholipase C-activating G protein-coupled receptor signaling pathway|positive regulation of cytosolic calcium ion concentration|cell-cell signaling|positive regulation of cell population proliferation|identica…	WP4589,WP455,WP58,WP536,WP117	Major receptors targeted by epinephrine and norepinephrine|GPCRs, class A rhodopsin-like|Monoamine GPCRs|Calcium regulation in cardiac cells|GPCRs, other	R-HSA-162582,R-HSA-372790,R-HSA-373076,R-HSA-375280,R-HSA-388396,R-HSA-390696,R-HSA-416476,R-HSA-416482,R-HSA-500792	Signal Transduction|Signaling by GPCR|Class A/1 (Rhodopsin-like receptors)|Amine ligand-binding receptors|GPCR downstream signalling|Adrenoceptors|G alpha (q) signalling events|G alpha (12/13) signalling events|GPCR ligand binding
ADRA2A	0.0266454	0	0	0.0533451	0.0267135	0.00674551	0.0339851	0.0339799	0.0335657	150	protein_coding	hsa04022,hsa04080	cGMP-PKG signaling pathway|Neuroactive ligand-receptor interaction	GO:0001819,GO:0004938,GO:0005515,GO:0005737,GO:0005886,GO:0006260,GO:0007186,GO:0007189,GO:0007193,GO:0007265,GO:0007266,GO:0007565,GO:0008284,GO:0010700,GO:0016323,GO:0019229,GO:0019901,GO:0030036,GO:0030168,GO:0030335,GO:0031692,GO:0031696,GO:0031996,GO:0032147,GO:0032148,GO:0032795,GO:0032811,GO:0032870,GO:0035624,GO:0042311,GO:0042593,GO:0042596,GO:0042803,GO:0043025,GO:0043235,GO:0043268,GO:…	positive regulation of cytokine production|alpha2-adrenergic receptor activity|protein binding|cytoplasm|plasma membrane|DNA replication|G protein-coupled receptor signaling pathway|adenylate cyclase-activating G protein-coupled receptor signaling pathway|adenylate cyclase-inhibiting G protein-coupled receptor signaling pathway|Ras protein signal transduction|Rho protein signal transduction|femal…	WP4589,WP455,WP58	Major receptors targeted by epinephrine and norepinephrine|GPCRs, class A rhodopsin-like|Monoamine GPCRs	R-HSA-109582,R-HSA-1430728,R-HSA-162582,R-HSA-163685,R-HSA-372790,R-HSA-373076,R-HSA-375280,R-HSA-388396,R-HSA-390696,R-HSA-392023,R-HSA-392499,R-HSA-400042,R-HSA-418594,R-HSA-418597,R-HSA-422356,R-HSA-500792,R-HSA-5683826,R-HSA-76002,R-HSA-76009	Hemostasis|Metabolism|Signal Transduction|Integration of energy metabolism|Signaling by GPCR|Class A/1 (Rhodopsin-like receptors)|Amine ligand-binding receptors|GPCR downstream signalling|Adrenoceptors|Adrenaline signalling through Alpha-2 adrenergic receptor|Metabolism of proteins|Adrenaline,noradrenaline inhibits insulin secretion|G alpha (i) signalling events|G alpha (z) signalling events|Regu…
ADRA2B	0	0	0	0	0	0	0.00713356	0.0142649	0.014091	151	protein_coding	hsa04022,hsa04080	cGMP-PKG signaling pathway|Neuroactive ligand-receptor interaction	GO:0000165,GO:0001525,GO:0003056,GO:0004938,GO:0005515,GO:0005829,GO:0005886,GO:0007186,GO:0007267,GO:0007565,GO:0009986,GO:0010700,GO:0030168,GO:0032148,GO:0032811,GO:0035624,GO:0043231,GO:0043410,GO:0045666,GO:0045777,GO:0051379,GO:0070474,GO:0071875,GO:0071880	MAPK cascade|angiogenesis|regulation of vascular associated smooth muscle contraction|alpha2-adrenergic receptor activity|protein binding|cytosol|plasma membrane|G protein-coupled receptor signaling pathway|cell-cell signaling|female pregnancy|cell surface|negative regulation of norepinephrine secretion|platelet activation|activation of protein kinase B activity|negative regulation of epinephrine…	WP4589,WP5221,WP455,WP58	Major receptors targeted by epinephrine and norepinephrine|2q11.2 copy number variation syndrome|GPCRs, class A rhodopsin-like|Monoamine GPCRs	R-HSA-109582,R-HSA-162582,R-HSA-372790,R-HSA-373076,R-HSA-375280,R-HSA-388396,R-HSA-390696,R-HSA-392023,R-HSA-418594,R-HSA-418597,R-HSA-500792,R-HSA-76002,R-HSA-76009	Hemostasis|Signal Transduction|Signaling by GPCR|Class A/1 (Rhodopsin-like receptors)|Amine ligand-binding receptors|GPCR downstream signalling|Adrenoceptors|Adrenaline signalling through Alpha-2 adrenergic receptor|G alpha (i) signalling events|G alpha (z) signalling events|GPCR ligand binding|Platelet activation, signaling and aggregation|Platelet Aggregation (Plug Formation)
ADRA2C	0.482528	0.121635	0.593869	0.74868	1.415	0.244312	0.923166	0.898411	0.668634	152	protein_coding	hsa04022,hsa04080	cGMP-PKG signaling pathway|Neuroactive ligand-receptor interaction	GO:0004938,GO:0005515,GO:0005737,GO:0005768,GO:0005886,GO:0006940,GO:0007186,GO:0007267,GO:0010700,GO:0019229,GO:0030168,GO:0031694,GO:0032148,GO:0032811,GO:0035624,GO:0042803,GO:0043410,GO:0045666,GO:0046982,GO:0051379,GO:0071875,GO:0071880	alpha2-adrenergic receptor activity|protein binding|cytoplasm|endosome|plasma membrane|regulation of smooth muscle contraction|G protein-coupled receptor signaling pathway|cell-cell signaling|negative regulation of norepinephrine secretion|regulation of vasoconstriction|platelet activation|alpha-2A adrenergic receptor binding|activation of protein kinase B activity|negative regulation of epinephr…	WP4589,WP455,WP58	Major receptors targeted by epinephrine and norepinephrine|GPCRs, class A rhodopsin-like|Monoamine GPCRs	R-HSA-109582,R-HSA-1430728,R-HSA-162582,R-HSA-163685,R-HSA-372790,R-HSA-373076,R-HSA-375280,R-HSA-388396,R-HSA-390696,R-HSA-392023,R-HSA-392499,R-HSA-400042,R-HSA-418594,R-HSA-418597,R-HSA-422356,R-HSA-500792,R-HSA-5683826,R-HSA-76002,R-HSA-76009	Hemostasis|Metabolism|Signal Transduction|Integration of energy metabolism|Signaling by GPCR|Class A/1 (Rhodopsin-like receptors)|Amine ligand-binding receptors|GPCR downstream signalling|Adrenoceptors|Adrenaline signalling through Alpha-2 adrenergic receptor|Metabolism of proteins|Adrenaline,noradrenaline inhibits insulin secretion|G alpha (i) signalling events|G alpha (z) signalling events|Regu…
ADRB1	0.0425129	0.034293	0.0170849	0.034045	0.102292	0.0861002	0.156164	0.0173489	0.0942555	153	protein_coding	hsa04020,hsa04024,hsa04022,hsa04080,hsa04540,hsa04923,hsa04924,hsa04261,hsa04970,hsa05207,hsa05414	Calcium signaling pathway|cAMP signaling pathway|cGMP-PKG signaling pathway|Neuroactive ligand-receptor interaction|Gap junction|Regulation of lipolysis in adipocytes|Renin secretion|Adrenergic signaling in cardiomyocytes|Salivary secretion|Chemical carcinogenesis - receptor activation|Dilated cardiomyopathy	GO:0001996,GO:0001997,GO:0002024,GO:0002025,GO:0004939,GO:0004940,GO:0005515,GO:0005769,GO:0005886,GO:0009409,GO:0030165,GO:0031649,GO:0031694,GO:0040015,GO:0042596,GO:0043547,GO:0045187,GO:0046982,GO:0050873,GO:0060078,GO:0071880,GO:0098685,GO:0098992,GO:0099579,GO:0120162	positive regulation of heart rate by epinephrine-norepinephrine|positive regulation of the force of heart contraction by epinephrine-norepinephrine|diet induced thermogenesis|norepinephrine-epinephrine-mediated vasodilation involved in regulation of systemic arterial blood pressure|beta-adrenergic receptor activity|beta1-adrenergic receptor activity|protein binding|early endosome|plasma membrane|…	WP4589,WP455,WP2197,WP5344,WP3298,WP58,WP536	Major receptors targeted by epinephrine and norepinephrine|GPCRs, class A rhodopsin-like|Endothelin pathways|Cardiomyocyte signaling pathways converging on Titin|Melatonin metabolism and effects|Monoamine GPCRs|Calcium regulation in cardiac cells	R-HSA-162582,R-HSA-372790,R-HSA-373076,R-HSA-375280,R-HSA-388396,R-HSA-390696,R-HSA-418555,R-HSA-500792	Signal Transduction|Signaling by GPCR|Class A/1 (Rhodopsin-like receptors)|Amine ligand-binding receptors|GPCR downstream signalling|Adrenoceptors|G alpha (s) signalling events|GPCR ligand binding
ADRB2	2.11798	1.79907	1.59916	3.54641	4.37547	3.67856	4.36153	4.02037	4.57936	154	protein_coding	hsa04020,hsa04024,hsa04022,hsa04080,hsa04923,hsa04924,hsa04261,hsa04970,hsa05207	Calcium signaling pathway|cAMP signaling pathway|cGMP-PKG signaling pathway|Neuroactive ligand-receptor interaction|Regulation of lipolysis in adipocytes|Renin secretion|Adrenergic signaling in cardiomyocytes|Salivary secretion|Chemical carcinogenesis - receptor activation	GO:0001540,GO:0002024,GO:0002025,GO:0002028,GO:0002032,GO:0004941,GO:0005515,GO:0005634,GO:0005764,GO:0005768,GO:0005769,GO:0005794,GO:0005886,GO:0006366,GO:0006898,GO:0006939,GO:0007166,GO:0007171,GO:0007188,GO:0007190,GO:0008179,GO:0008333,GO:0009409,GO:0010008,GO:0010739,GO:0015459,GO:0016020,GO:0016324,GO:0030501,GO:0030669,GO:0031649,GO:0040015,GO:0042802,GO:0042803,GO:0043235,GO:0043410,GO:…	amyloid-beta binding|diet induced thermogenesis|norepinephrine-epinephrine-mediated vasodilation involved in regulation of systemic arterial blood pressure|regulation of sodium ion transport|desensitization of G protein-coupled receptor signaling pathway by arrestin|beta2-adrenergic receptor activity|protein binding|nucleus|lysosome|endosome|early endosome|Golgi apparatus|plasma membrane|transcri…	WP4962,WP4589,WP5342,WP455,WP5344,WP58,WP536,WP2877,WP117,WP3888	Airway smooth muscle cell contraction|Major receptors targeted by epinephrine and norepinephrine|Pathophysiological roles of DUX4 in FSHD1|GPCRs, class A rhodopsin-like|Cardiomyocyte signaling pathways converging on Titin|Monoamine GPCRs|Calcium regulation in cardiac cells|Vitamin D receptor pathway|GPCRs, other|VEGFA-VEGFR2 signaling	R-HSA-162582,R-HSA-199991,R-HSA-372790,R-HSA-373076,R-HSA-375280,R-HSA-388396,R-HSA-390696,R-HSA-392499,R-HSA-418555,R-HSA-500792,R-HSA-5653656,R-HSA-5688426,R-HSA-5689880,R-HSA-597592,R-HSA-8856825,R-HSA-8856828	Signal Transduction|Membrane Trafficking|Signaling by GPCR|Class A/1 (Rhodopsin-like receptors)|Amine ligand-binding receptors|GPCR downstream signalling|Adrenoceptors|Metabolism of proteins|G alpha (s) signalling events|GPCR ligand binding|Vesicle-mediated transport|Deubiquitination|Ub-specific processing proteases|Post-translational protein modification|Cargo recognition for clathrin-mediated e…
ADRB3	0	0	0.0200855	0	0	0.0101222	0.0101995	0.0101979	0	155	protein_coding	hsa04020,hsa04022,hsa04080,hsa04923,hsa04924,hsa04970,hsa04714,hsa05207	Calcium signaling pathway|cGMP-PKG signaling pathway|Neuroactive ligand-receptor interaction|Regulation of lipolysis in adipocytes|Renin secretion|Salivary secretion|Thermogenesis|Chemical carcinogenesis - receptor activation	GO:0002024,GO:0002025,GO:0002032,GO:0004939,GO:0005515,GO:0005886,GO:0005975,GO:0006091,GO:0006112,GO:0006898,GO:0007187,GO:0007188,GO:0007190,GO:0009409,GO:0015052,GO:0031649,GO:0031699,GO:0040015,GO:0042755,GO:0042803,GO:0043235,GO:0043410,GO:0050873,GO:0051379,GO:0051380,GO:0071880,GO:0120162	diet induced thermogenesis|norepinephrine-epinephrine-mediated vasodilation involved in regulation of systemic arterial blood pressure|desensitization of G protein-coupled receptor signaling pathway by arrestin|beta-adrenergic receptor activity|protein binding|plasma membrane|carbohydrate metabolic process|generation of precursor metabolites and energy|energy reserve metabolic process|receptor-me…	WP4321,WP4746,WP455,WP58,WP536	Thermogenesis|Thyroid hormones production and peripheral downstream signaling effects|GPCRs, class A rhodopsin-like|Monoamine GPCRs|Calcium regulation in cardiac cells	R-HSA-162582,R-HSA-372790,R-HSA-373076,R-HSA-375280,R-HSA-388396,R-HSA-390696,R-HSA-418555,R-HSA-500792	Signal Transduction|Signaling by GPCR|Class A/1 (Rhodopsin-like receptors)|Amine ligand-binding receptors|GPCR downstream signalling|Adrenoceptors|G alpha (s) signalling events|GPCR ligand binding
ADRM1	51.3922	43.5336	50.7593	63.9318	69.5393	71.627	63.9249	60.6891	65.0336	11047	protein_coding	hsa03050,hsa05169,hsa05010,hsa05012,hsa05014,hsa05016,hsa05017,hsa05020,hsa05022	Proteasome|Epstein-Barr virus infection|Alzheimer disease|Parkinson disease|Amyotrophic lateral sclerosis|Huntington disease|Spinocerebellar ataxia|Prion disease|Pathways of neurodegeneration - multiple diseases	GO:0000502,GO:0002020,GO:0005515,GO:0005654,GO:0005829,GO:0005886,GO:0006368,GO:0008541,GO:0043161,GO:0043248,GO:0061133,GO:0070628,GO:0140678	proteasome complex|protease binding|protein binding|nucleoplasm|cytosol|plasma membrane|transcription elongation by RNA polymerase II|proteasome regulatory particle, lid subcomplex|proteasome-mediated ubiquitin-dependent protein catabolic process|proteasome assembly|endopeptidase activator activity|proteasome binding|molecular function inhibitor activity	WP5124,WP2059	Alzheimer's disease|Alzheimer's disease and miRNA effects	R-HSA-392499,R-HSA-5688426,R-HSA-5689603,R-HSA-5689880,R-HSA-597592	Metabolism of proteins|Deubiquitination|UCH proteinases|Ub-specific processing proteases|Post-translational protein modification
ADSL	16.2397	13.3328	15.3159	15.8826	17.3621	15.9357	16.142	15.5525	15.6085	158	protein_coding	hsa00230,hsa00250	Purine metabolism|Alanine, aspartate and glutamate metabolism	GO:0001666,GO:0004018,GO:0005829,GO:0006164,GO:0006167,GO:0006177,GO:0006189,GO:0007584,GO:0009060,GO:0014850,GO:0032991,GO:0042594,GO:0042802,GO:0044208,GO:0044209,GO:0070626,GO:0097294	response to hypoxia|N6-(1,2-dicarboxyethyl)AMP AMP-lyase (fumarate-forming) activity|cytosol|purine nucleotide biosynthetic process|AMP biosynthetic process|GMP biosynthetic process|'de novo' IMP biosynthetic process|response to nutrient|aerobic respiration|response to muscle activity|protein-containing complex|response to starvation|identical protein binding|'de novo' AMP biosynthetic process|AM…	WP4792,WP4224	Purine metabolism|Purine metabolism and related disorders	R-HSA-1430728,R-HSA-15869,R-HSA-73817,R-HSA-8956320	Metabolism|Metabolism of nucleotides|Purine ribonucleoside monophosphate biosynthesis|Nucleotide biosynthesis
ADSS1	10.8388	9.43021	13.2445	8.76687	9.44514	8.19709	9.00631	8.62001	8.54949	122622	protein_coding	hsa00230,hsa00250	Purine metabolism|Alanine, aspartate and glutamate metabolism	GO:0000287,GO:0002376,GO:0003924,GO:0004019,GO:0005525,GO:0005737,GO:0005829,GO:0006167,GO:0006531,GO:0006541,GO:0014850,GO:0042301,GO:0042594,GO:0042802,GO:0044208,GO:0046040,GO:0051015,GO:0071257,GO:0071466	magnesium ion binding|immune system process|GTPase activity|adenylosuccinate synthase activity|GTP binding|cytoplasm|cytosol|AMP biosynthetic process|aspartate metabolic process|glutamine metabolic process|response to muscle activity|phosphate ion binding|response to starvation|identical protein binding|'de novo' AMP biosynthetic process|IMP metabolic process|actin filament binding|cellular respo…			R-HSA-1430728,R-HSA-15869,R-HSA-73817,R-HSA-8956320	Metabolism|Metabolism of nucleotides|Purine ribonucleoside monophosphate biosynthesis|Nucleotide biosynthesis
ADSS2	28.3973	39.7092	26.3554	43.4629	36.0031	30.3076	36.1329	40.4089	37.4056	159	protein_coding	hsa00230,hsa00250	Purine metabolism|Alanine, aspartate and glutamate metabolism	GO:0000287,GO:0002376,GO:0004019,GO:0005515,GO:0005525,GO:0005737,GO:0005739,GO:0005829,GO:0006167,GO:0006531,GO:0014074,GO:0042301,GO:0044208,GO:0046040,GO:0060359,GO:0070062,GO:0071257	magnesium ion binding|immune system process|adenylosuccinate synthase activity|protein binding|GTP binding|cytoplasm|mitochondrion|cytosol|AMP biosynthetic process|aspartate metabolic process|response to purine-containing compound|phosphate ion binding|'de novo' AMP biosynthetic process|IMP metabolic process|response to ammonium ion|extracellular exosome|cellular response to electrical stimulus	WP4792,WP4224	Purine metabolism|Purine metabolism and related disorders	R-HSA-1430728,R-HSA-15869,R-HSA-73817,R-HSA-8956320	Metabolism|Metabolism of nucleotides|Purine ribonucleoside monophosphate biosynthesis|Nucleotide biosynthesis
ADTRP	0.047405	0.0551527	0.0476273	0.0657045	0.0365585	0.0258483	0.0409289	0.0892856	0.128621	84830	protein_coding			GO:0001934,GO:0002042,GO:0002686,GO:0003332,GO:0005515,GO:0005901,GO:0009986,GO:0010628,GO:0012505,GO:0016020,GO:0016787,GO:0030195,GO:0042758,GO:0043491,GO:0050709,GO:0071383,GO:0140052,GO:1903038,GO:2000402	positive regulation of protein phosphorylation|cell migration involved in sprouting angiogenesis|negative regulation of leukocyte migration|negative regulation of extracellular matrix constituent secretion|protein binding|caveola|cell surface|positive regulation of gene expression|endomembrane system|membrane|hydrolase activity|negative regulation of blood coagulation|long-chain fatty acid catabo…
AEBP1	0.0125251	0	0	0	0	0.0063417	0	0.00638914	0	165	protein_coding			GO:0000122,GO:0000977,GO:0001227,GO:0004181,GO:0005201,GO:0005516,GO:0005518,GO:0005576,GO:0005615,GO:0005634,GO:0005737,GO:0006518,GO:0008270,GO:0016485,GO:0062023,GO:0070062,GO:1904026	negative regulation of transcription by RNA polymerase II|RNA polymerase II transcription regulatory region sequence-specific DNA binding|DNA-binding transcription repressor activity, RNA polymerase II-specific|metallocarboxypeptidase activity|extracellular matrix structural constituent|calmodulin binding|collagen binding|extracellular region|extracellular space|nucleus|cytoplasm|peptide metaboli…
AEBP2	10.0284	13.8062	10.7451	12.0148	9.905	14.8714	10.9734	11.21	10.3245	121536	protein_coding	hsa03083	Polycomb repressive complex	GO:0000122,GO:0000785,GO:0003677,GO:0003712,GO:0005654,GO:0006325,GO:0006357,GO:0035098,GO:0046872	negative regulation of transcription by RNA polymerase II|chromatin|DNA binding|transcription coregulator activity|nucleoplasm|chromatin organization|regulation of transcription by RNA polymerase II|ESC/E(Z) complex|metal ion binding	WP2916,WP2853,WP2857,WP2369	Interactome of polycomb repressive complex 2 (PRC2) |Endoderm differentiation|Mesodermal commitment pathway|Histone modifications	R-HSA-212165,R-HSA-212300,R-HSA-3214841,R-HSA-3247509,R-HSA-4839726,R-HSA-74160	Epigenetic regulation of gene expression|PRC2 methylates histones and DNA|PKMTs methylate histone lysines|Chromatin modifying enzymes|Chromatin organization|Gene expression (Transcription)
AEN	7.59296	5.96362	7.82008	9.2491	9.19428	14.8309	8.73632	8.2596	8.35102	64782	protein_coding			GO:0003676,GO:0004527,GO:0004529,GO:0005515,GO:0005634,GO:0005654,GO:0005730,GO:0006259,GO:0010212,GO:0031965,GO:0042771	nucleic acid binding|exonuclease activity|DNA exonuclease activity|protein binding|nucleus|nucleoplasm|nucleolus|DNA metabolic process|response to ionizing radiation|nuclear membrane|intrinsic apoptotic signaling pathway in response to DNA damage by p53 class mediator
AFAP1	12.6736	11.0923	14.205	22.4798	23.6865	13.5856	25.1668	24.1762	24.8677	60312	protein_coding			GO:0003779,GO:0005829,GO:0005925,GO:0015629,GO:0017124,GO:0042169	actin binding|cytosol|focal adhesion|actin cytoskeleton|SH3 domain binding|SH2 domain binding	WP5199	PtdIns(4,5)P2 in cytokinesis pathway
AFAP1-AS1	0.0228162	0.0230059	0.00764107	0	0.0152497	0.0077015	0.0077603	0	0.0191613	84740	non_coding
AFAP1L1	2.85456	2.76105	3.00893	2.68088	3.16331	4.05581	3.10497	3.17812	2.75958	134265	protein_coding			GO:0002102,GO:0005515,GO:0005829,GO:0017124,GO:0042995,GO:0070161	podosome|protein binding|cytosol|SH3 domain binding|cell projection|anchoring junction
AFAP1L2	0.0380971	0.00960344	0.0191379	0.0333689	0.0190972	0.110913	0.0194365	0.0145751	0.0239958	84632	protein_coding			GO:0005737,GO:0005829,GO:0005886,GO:0006954,GO:0007346,GO:0017124,GO:0030296,GO:0032675,GO:0032757,GO:0042169,GO:0045742,GO:0045893	cytoplasm|cytosol|plasma membrane|inflammatory response|regulation of mitotic cell cycle|SH3 domain binding|protein tyrosine kinase activator activity|regulation of interleukin-6 production|positive regulation of interleukin-8 production|SH2 domain binding|positive regulation of epidermal growth factor receptor signaling pathway|positive regulation of DNA-templated transcription
AFDN	2.0071	1.97183	2.20711	4.12613	4.433	2.40006	4.76507	5.04629	4.91869	4301	protein_coding	hsa04014,hsa04015,hsa04024,hsa04520,hsa04530,hsa04670	Ras signaling pathway|Rap1 signaling pathway|cAMP signaling pathway|Adherens junction|Tight junction|Leukocyte transendothelial migration	GO:0005515,GO:0005654,GO:0005829,GO:0005886,GO:0005911,GO:0005912,GO:0007155,GO:0007165,GO:0007267,GO:0010628,GO:0016607,GO:0022409,GO:0030054,GO:0030336,GO:0031267,GO:0032880,GO:0044291,GO:0044331,GO:0045296,GO:0046930,GO:0046931,GO:0050839,GO:0051015,GO:0061951,GO:0070160,GO:0070830,GO:0090557,GO:2000049	protein binding|nucleoplasm|cytosol|plasma membrane|cell-cell junction|adherens junction|cell adhesion|signal transduction|cell-cell signaling|positive regulation of gene expression|nuclear speck|positive regulation of cell-cell adhesion|cell junction|negative regulation of cell migration|small GTPase binding|regulation of protein localization|cell-cell contact zone|cell-cell adhesion mediated by…	WP4223,WP3888,WP4905	Ras signaling|VEGFA-VEGFR2 signaling|1q21.1 copy number variation syndrome	R-HSA-1500931,R-HSA-1500931,R-HSA-418990,R-HSA-418990,R-HSA-421270,R-HSA-421270,R-HSA-446728,R-HSA-446728	Cell-Cell communication|Cell-Cell communication|Adherens junctions interactions|Adherens junctions interactions|Cell-cell junction organization|Cell-cell junction organization|Cell junction organization|Cell junction organization
AFDN-DT	0	0	0	0	0	0	0	0.011407	0.0225359	653483	non_coding			GO:0003674,GO:0005575,GO:0008150	molecular_function|cellular_component|biological_process
AFF1	19.4219	20.8965	19.8774	9.35898	8.76892	5.74017	10.0373	10.2736	10.2528	4299	protein_coding	hsa05202	Transcriptional misregulation in cancer	GO:0005515,GO:0008023,GO:0010468,GO:0032783	protein binding|transcription elongation factor complex|regulation of gene expression|super elongation complex
AFF1-AS1	3.12198	3.75072	3.56374	0.797913	0.586034	0.807172	0.732002	0.582801	0.789909	100506746	non_coding
AFF2	0	0	0	0	0.00186517	0	0	0	0	2334	protein_coding			GO:0002151,GO:0006397,GO:0007420,GO:0007611,GO:0008380,GO:0010468,GO:0010629,GO:0016607,GO:0032783,GO:0035063,GO:0043484	G-quadruplex RNA binding|mRNA processing|brain development|learning or memory|RNA splicing|regulation of gene expression|negative regulation of gene expression|nuclear speck|super elongation complex|nuclear speck organization|regulation of RNA splicing	WP5316	Primary ovarian insufficiency
AFF3	0.00507376	0	0.00254878	0.00126973	0.00127168	0	0.00258855	0.00129407	0	3899	protein_coding			GO:0003690,GO:0003700,GO:0005634,GO:0005654,GO:0005829,GO:0006355,GO:0010468,GO:0016604,GO:0032783,GO:0034612,GO:0035116	double-stranded DNA binding|DNA-binding transcription factor activity|nucleus|nucleoplasm|cytosol|regulation of DNA-templated transcription|regulation of gene expression|nuclear body|super elongation complex|response to tumor necrosis factor|embryonic hindlimb morphogenesis
AFF4	21.5189	28.3689	22.3686	24.1467	21.0671	16.954	23.9354	25.9495	23.619	27125	protein_coding	hsa03250	Viral life cycle - HIV-1	GO:0000791,GO:0001650,GO:0005515,GO:0005654,GO:0007286,GO:0008023,GO:0010468,GO:0032783,GO:0034976	euchromatin|fibrillar center|protein binding|nucleoplasm|spermatid development|transcription elongation factor complex|regulation of gene expression|super elongation complex|response to endoplasmic reticulum stress			R-HSA-112382,R-HSA-674695,R-HSA-73857,R-HSA-74160,R-HSA-75955	Formation of RNA Pol II elongation complex |RNA Polymerase II Pre-transcription Events|RNA Polymerase II Transcription|Gene expression (Transcription)|RNA Polymerase II Transcription Elongation
AFG1L	0.489804	0.550064	0.527462	0.469751	0.493996	0.466292	0.586568	0.673253	0.514302	246269	protein_coding			GO:0005515,GO:0005524,GO:0005737,GO:0005739,GO:0006123,GO:0007005,GO:0016887,GO:0031966,GO:0035694	protein binding|ATP binding|cytoplasm|mitochondrion|mitochondrial electron transport, cytochrome c to oxygen|mitochondrion organization|ATP hydrolysis activity|mitochondrial membrane|mitochondrial protein catabolic process
AFG3L2	35.9854	32.2824	35.6737	46.2024	46.497	34.5434	46.1277	45.7547	44.8596	10939	protein_coding	hsa05017	Spinocerebellar ataxia	GO:0004176,GO:0004222,GO:0005515,GO:0005524,GO:0005739,GO:0005743,GO:0005745,GO:0006508,GO:0007409,GO:0007528,GO:0008053,GO:0008237,GO:0008270,GO:0016485,GO:0016540,GO:0016887,GO:0021675,GO:0033619,GO:0034982,GO:0036444,GO:0040014,GO:0042407,GO:0042552,GO:0051082,GO:0051560,GO:0055001,GO:0060013	ATP-dependent peptidase activity|metalloendopeptidase activity|protein binding|ATP binding|mitochondrion|mitochondrial inner membrane|m-AAA complex|proteolysis|axonogenesis|neuromuscular junction development|mitochondrial fusion|metallopeptidase activity|zinc ion binding|protein processing|protein autoprocessing|ATP hydrolysis activity|nerve development|membrane protein proteolysis|mitochondrial …	WP5402,WP4352	10q22q23 copy number variation|Ciliary landscape	R-HSA-382551,R-HSA-8949215,R-HSA-8949664	Transport of small molecules|Mitochondrial calcium ion transport|Processing of SMDT1
AFM	0	0	0	0	0	0	0	0.0132006	0.0130397	173	protein_coding			GO:0005515,GO:0005576,GO:0005615,GO:0005737,GO:0008431,GO:0050821,GO:0051180,GO:0070062,GO:0071693,GO:0072562	protein binding|extracellular region|extracellular space|cytoplasm|vitamin E binding|protein stabilization|vitamin transport|extracellular exosome|protein transport within extracellular region|blood microparticle
AFMID	4.90948	4.20264	6.44499	7.62475	9.11193	5.93851	9.61772	8.94002	9.44242	125061	protein_coding	hsa00630,hsa00380	Glyoxylate and dicarboxylate metabolism|Tryptophan metabolism	GO:0004061,GO:0005515,GO:0005634,GO:0005737,GO:0005829,GO:0019441,GO:0034354	arylformamidase activity|protein binding|nucleus|cytoplasm|cytosol|tryptophan catabolic process to kynurenine|'de novo' NAD biosynthetic process from tryptophan	WP2485,WP465,WP5044,WP4210	NAD biosynthesis II (from tryptophan)|Tryptophan metabolism|Kynurenine pathway and links to cell senescence|Tryptophan catabolism leading to NAD+ production	R-HSA-1430728,R-HSA-71240,R-HSA-71291	Metabolism|Tryptophan catabolism|Metabolism of amino acids and derivatives
AFP	0	0	0.010701	0	0.0106782	0.0107856	0	0.0651977	0.0644029	174	protein_coding	hsa04390	Hippo signaling pathway	GO:0001542,GO:0005515,GO:0005615,GO:0005737,GO:0005788,GO:0006810,GO:0042448,GO:0046872,GO:0060395	ovulation from ovarian follicle|protein binding|extracellular space|cytoplasm|endoplasmic reticulum lumen|transport|progesterone metabolic process|metal ion binding|SMAD protein signal transduction			R-HSA-381426,R-HSA-392499,R-HSA-597592,R-HSA-8957275	Regulation of Insulin-like Growth Factor (IGF) transport and uptake by Insulin-like Growth Factor Binding Proteins (IGFBPs)|Metabolism of proteins|Post-translational protein modification|Post-translational protein phosphorylation
AFTPH	12.3617	15.1998	12.1347	16.3736	13.8891	12.4367	14.5511	15.1968	14.384	54812	protein_coding			GO:0005654,GO:0005794,GO:0005829,GO:0015031,GO:0030121,GO:0030276,GO:0032588,GO:0043231,GO:0046907,GO:0048471	nucleoplasm|Golgi apparatus|cytosol|protein transport|AP-1 adaptor complex|clathrin binding|trans-Golgi network membrane|intracellular membrane-bounded organelle|intracellular transport|perinuclear region of cytoplasm
AFTPH-DT	0.0919551	0.145702	0.105584	0.0131498	0.03951	0.106419	0.026808	0.0134019	0.0132386	101927402	non_coding
AGA	8.2072	10.7312	8.69175	9.09172	8.68599	7.82278	8.19315	9.20132	7.61904	175	protein_coding	hsa00511,hsa04142	Other glycan degradation|Lysosome	GO:0003948,GO:0004067,GO:0005515,GO:0005576,GO:0005615,GO:0005737,GO:0005764,GO:0005783,GO:0006508,GO:0006517,GO:0008798,GO:0035578	N4-(beta-N-acetylglucosaminyl)-L-asparaginase activity|asparaginase activity|protein binding|extracellular region|extracellular space|cytoplasm|lysosome|endoplasmic reticulum|proteolysis|protein deglycosylation|beta-aspartyl-peptidase activity|azurophil granule lumen			R-HSA-168249,R-HSA-168256,R-HSA-6798695	Innate Immune System|Immune System|Neutrophil degranulation
AGA-DT	0.119627	0.0904657	0.195305	0.0898114	0.0599661	0.0302845	0.0915473	0.0305111	0.0150696	285500	non_coding
AGAP1	4.6743	3.96491	4.66924	2.08414	1.98389	0.885983	2.16192	2.2856	2.09393	116987	protein_coding	hsa04144	Endocytosis	GO:0003924,GO:0005096,GO:0005515,GO:0005525,GO:0005543,GO:0005737,GO:0015031,GO:0046872,GO:0090630	GTPase activity|GTPase activator activity|protein binding|GTP binding|phospholipid binding|cytoplasm|protein transport|metal ion binding|activation of GTPase activity	WP5224	2q37 copy number variation syndrome
AGAP1-IT1	0.505891	0.0784763	0.27368	0.350589	0.390141	0.157626	0.198536	0.476414	0.196086	100506749	non_coding					WP5224	2q37 copy number variation syndrome
AGAP11	0.111313	0.0673427	0.134202	0.0222852	0.0223194	0.165321	0.0605758	0.0151416	0.0299141	119385	non_coding			GO:0003924,GO:0005096,GO:0046872,GO:0090630	GTPase activity|GTPase activator activity|metal ion binding|activation of GTPase activity
AGAP2	0.0216652	0.029127	0.0217668	0.0289164	0.0108603	0.0511908	0.0257909	0.0184192	0.00727787	116986	protein_coding	hsa04068,hsa04144	FoxO signaling pathway|Endocytosis	GO:0003924,GO:0005096,GO:0005515,GO:0005524,GO:0005525,GO:0005634,GO:0005654,GO:0005737,GO:0005768,GO:0005829,GO:0015031,GO:0016020,GO:0016197,GO:0019901,GO:0030036,GO:0030295,GO:0035014,GO:0042177,GO:0043524,GO:0045860,GO:0046872,GO:0061903,GO:0070062,GO:0090543,GO:0090630	GTPase activity|GTPase activator activity|protein binding|ATP binding|GTP binding|nucleus|nucleoplasm|cytoplasm|endosome|cytosol|protein transport|membrane|endosomal transport|protein kinase binding|actin cytoskeleton organization|protein kinase activator activity|phosphatidylinositol 3-kinase regulator activity|negative regulation of protein catabolic process|negative regulation of neuron apopto…	WP4549,WP5408,WP2037,WP4747	Fragile X syndrome|15q25 copy number variation|Prolactin signaling pathway|Netrin-UNC5B signaling pathway	R-HSA-1266738,R-HSA-373752,R-HSA-422475,R-HSA-9675108	Developmental Biology|Netrin-1 signaling|Axon guidance|Nervous system development
AGAP2-AS1	6.51469	4.57777	4.93437	2.14562	2.01355	6.87045	1.98044	2.15232	1.87095	100130776	non_coding
AGAP3	8.04421	7.06503	8.9309	11.4023	12.0196	9.52679	11.4563	11.7618	11.3781	116988	protein_coding	hsa04144	Endocytosis	GO:0003924,GO:0005096,GO:0005525,GO:0005634,GO:0005737,GO:0031593,GO:0034614,GO:0043161,GO:0046872,GO:0071944,GO:0090630	GTPase activity|GTPase activator activity|GTP binding|nucleus|cytoplasm|polyubiquitin modification-dependent protein binding|cellular response to reactive oxygen species|proteasome-mediated ubiquitin-dependent protein catabolic process|metal ion binding|cell periphery|activation of GTPase activity
AGAP4	1.97933	1.75738	1.77821	1.54856	1.82861	1.58705	1.9645	1.42663	2.08322	119016	protein_coding	hsa04144	Endocytosis	GO:0003924,GO:0005096,GO:0046872,GO:0090630	GTPase activity|GTPase activator activity|metal ion binding|activation of GTPase activity
AGAP5	1.70108	1.75355	1.93821	1.44597	1.24811	1.05857	2.1236	1.74516	1.95374	729092	protein_coding	hsa04144	Endocytosis	GO:0003924,GO:0005096,GO:0046872,GO:0090630	GTPase activity|GTPase activator activity|metal ion binding|activation of GTPase activity
AGAP6	0.182917	0.194144	0.425583	0.183103	0.212339	0.243721	0.245581	0.284831	0.339571	414189	protein_coding	hsa04144	Endocytosis	GO:0003924,GO:0005096,GO:0046872,GO:0090630	GTPase activity|GTPase activator activity|metal ion binding|activation of GTPase activity
AGAP9	0.941778	0.58941	1.27247	0.834377	0.423255	0.887906	0.872595	0.739936	0.927281	642517	protein_coding	hsa04144	Endocytosis	GO:0003924,GO:0005096,GO:0046872,GO:0090630	GTPase activity|GTPase activator activity|metal ion binding|activation of GTPase activity
AGBL1	0	0	0	0.00472749	0.00157825	0	0.00642516	0.00481813	0.00158646	123624	protein_coding			GO:0004181,GO:0005829,GO:0006508,GO:0008270,GO:0015631,GO:0035609,GO:0035610	metallocarboxypeptidase activity|cytosol|proteolysis|zinc ion binding|tubulin binding|C-terminal protein deglutamylation|protein side chain deglutamylation			R-HSA-392499,R-HSA-597592,R-HSA-8955332	Metabolism of proteins|Post-translational protein modification|Carboxyterminal post-translational modifications of tubulin
AGBL1-AS1	0	0	0	0	0	0.0289125	0.0582666	0	0.0287737	727915	non_coding
AGBL2	0	0	0.00508034	0	0.00506954	0.0512052	0	0	0	79841	protein_coding			GO:0004181,GO:0005515,GO:0005814,GO:0005829,GO:0006508,GO:0008270,GO:0035610,GO:0036064	metallocarboxypeptidase activity|protein binding|centriole|cytosol|proteolysis|zinc ion binding|protein side chain deglutamylation|ciliary basal body			R-HSA-392499,R-HSA-597592,R-HSA-8955332	Metabolism of proteins|Post-translational protein modification|Carboxyterminal post-translational modifications of tubulin
AGBL3	0.320533	0.367996	0.290151	0.54006	0.537707	0.215317	0.579642	0.537463	0.521316	340351	protein_coding			GO:0004181,GO:0005829,GO:0006508,GO:0008270	metallocarboxypeptidase activity|cytosol|proteolysis|zinc ion binding			R-HSA-392499,R-HSA-597592,R-HSA-8955332	Metabolism of proteins|Post-translational protein modification|Carboxyterminal post-translational modifications of tubulin
AGBL4	0.00250503	0.0126292	0.00755033	0.00501516	0.00251143	0	0.00766814	0.00255566	0.0126225	84871	protein_coding			GO:0004181,GO:0005794,GO:0005814,GO:0005829,GO:0006508,GO:0008270,GO:0008285,GO:0015631,GO:0021954,GO:0035608,GO:0035609,GO:0035610,GO:0036064,GO:0051607,GO:0098957,GO:0098958,GO:0120222,GO:1904115,GO:2000060	metallocarboxypeptidase activity|Golgi apparatus|centriole|cytosol|proteolysis|zinc ion binding|negative regulation of cell population proliferation|tubulin binding|central nervous system neuron development|protein deglutamylation|C-terminal protein deglutamylation|protein side chain deglutamylation|ciliary basal body|defense response to virus|anterograde axonal transport of mitochondrion|retrogr…			R-HSA-392499,R-HSA-597592,R-HSA-8955332	Metabolism of proteins|Post-translational protein modification|Carboxyterminal post-translational modifications of tubulin
AGBL5	12.1823	10.1429	12.6045	14.5552	16.7131	8.36124	15.5417	14.2674	15.6227	60509	protein_coding			GO:0004181,GO:0005634,GO:0005737,GO:0005829,GO:0006508,GO:0008270,GO:0015630,GO:0015631,GO:0030496,GO:0035608,GO:0035609,GO:0035610,GO:0035611,GO:0045171,GO:0051607,GO:0072686	metallocarboxypeptidase activity|nucleus|cytoplasm|cytosol|proteolysis|zinc ion binding|microtubule cytoskeleton|tubulin binding|midbody|protein deglutamylation|C-terminal protein deglutamylation|protein side chain deglutamylation|protein branching point deglutamylation|intercellular bridge|defense response to virus|mitotic spindle			R-HSA-392499,R-HSA-597592,R-HSA-8955332	Metabolism of proteins|Post-translational protein modification|Carboxyterminal post-translational modifications of tubulin
AGER	0.545262	0.534522	0.578254	0.257747	0.577025	1.82517	0.602731	0.448116	0.457917	177	protein_coding	hsa04613,hsa05010,hsa05022,hsa05417,hsa05415,hsa04933	Neutrophil extracellular trap formation|Alzheimer disease|Pathways of neurodegeneration - multiple diseases|Lipid and atherosclerosis|Diabetic cardiomyopathy|AGE-RAGE signaling pathway in diabetic complications	GO:0001540,GO:0001650,GO:0001666,GO:0001774,GO:0001914,GO:0001934,GO:0004888,GO:0005044,GO:0005055,GO:0005515,GO:0005576,GO:0005886,GO:0006897,GO:0006954,GO:0007155,GO:0007166,GO:0007611,GO:0009611,GO:0009986,GO:0010255,GO:0016324,GO:0030054,GO:0031175,GO:0032693,GO:0032722,GO:0032731,GO:0032735,GO:0032755,GO:0032760,GO:0034116,GO:0038023,GO:0042104,GO:0042802,GO:0044548,GO:0044877,GO:0045056,GO:…	amyloid-beta binding|fibrillar center|response to hypoxia|microglial cell activation|regulation of T cell mediated cytotoxicity|positive regulation of protein phosphorylation|transmembrane signaling receptor activity|scavenger receptor activity|laminin receptor activity|protein binding|extracellular region|plasma membrane|endocytosis|inflammatory response|cell adhesion|cell surface receptor signa…	WP5124,WP5323,WP5283,WP5331,WP2059,WP2882,WP2884,WP4478,WP4479,WP2324,WP5087	Alzheimer's disease|Fatty Acids and Lipoproteins Transport in Hepatocytes|Chronic hyperglycemia impairment of neuron function|Autophagy in pancreatic ductal adenocarcinoma|Alzheimer's disease and miRNA effects|Nuclear receptors meta-pathway|NRF2 pathway|LTF danger signal response pathway|Supression of HMGB1 mediated inflammation by THBD|AGE/RAGE pathway|Pleural mesothelioma	R-HSA-1280215,R-HSA-166016,R-HSA-166058,R-HSA-166166,R-HSA-168138,R-HSA-168142,R-HSA-168164,R-HSA-168176,R-HSA-168179,R-HSA-168181,R-HSA-168188,R-HSA-168249,R-HSA-168249,R-HSA-168256,R-HSA-168256,R-HSA-168898,R-HSA-168928,R-HSA-181438,R-HSA-445989,R-HSA-446652,R-HSA-449147,R-HSA-879415,R-HSA-879415,R-HSA-9020702,R-HSA-933542,R-HSA-937061,R-HSA-975138,R-HSA-975155,R-HSA-975871	Cytokine Signaling in Immune system|Toll Like Receptor 4 (TLR4) Cascade|MyD88:MAL(TIRAP) cascade initiated on plasma membrane|MyD88-independent TLR4 cascade |Toll Like Receptor 9 (TLR9) Cascade|Toll Like Receptor 10 (TLR10) Cascade|Toll Like Receptor 3 (TLR3) Cascade|Toll Like Receptor 5 (TLR5) Cascade|Toll Like Receptor TLR1:TLR2 Cascade|Toll Like Receptor 7/8 (TLR7/8) Cascade|Toll Like Receptor…
AGFG1	12.9596	15.5836	13.3853	15.2699	14.0053	11.915	14.7453	15.7856	15.0039	3267	protein_coding			GO:0001675,GO:0003677,GO:0003723,GO:0005096,GO:0005515,GO:0005643,GO:0005737,GO:0005829,GO:0006406,GO:0007289,GO:0031410,GO:0043231,GO:0045109,GO:0046872	acrosome assembly|DNA binding|RNA binding|GTPase activator activity|protein binding|nuclear pore|cytoplasm|cytosol|mRNA export from nucleus|spermatid nucleus differentiation|cytoplasmic vesicle|intracellular membrane-bounded organelle|intermediate filament organization|metal ion binding			R-HSA-199991,R-HSA-5653656,R-HSA-8856825,R-HSA-8856828	Membrane Trafficking|Vesicle-mediated transport|Cargo recognition for clathrin-mediated endocytosis|Clathrin-mediated endocytosis
AGFG2	21.8355	16.7353	22.2807	14.3442	15.5483	14.3328	14.6624	13.7695	12.9342	3268	protein_coding			GO:0003674,GO:0005096,GO:0005737,GO:0008150,GO:0016020,GO:0046872	molecular_function|GTPase activator activity|cytoplasm|biological_process|membrane|metal ion binding
AGGF1	16.8445	21.6905	16.6691	18.4516	15.9875	12.3778	16.4301	17.6605	16.7435	55109	protein_coding			GO:0001525,GO:0001570,GO:0001938,GO:0003676,GO:0005515,GO:0005576,GO:0005737,GO:0007155,GO:0045766,GO:0048471	angiogenesis|vasculogenesis|positive regulation of endothelial cell proliferation|nucleic acid binding|protein binding|extracellular region|cytoplasm|cell adhesion|positive regulation of angiogenesis|perinuclear region of cytoplasm			R-HSA-1643685,R-HSA-5663202,R-HSA-6802952,R-HSA-6802957	Disease|Diseases of signal transduction by growth factor receptors and second messengers|Signaling by BRAF and RAF1 fusions|Oncogenic MAPK signaling
AGK	2.59115	2.66721	2.9338	2.78099	2.8598	2.81554	2.929	2.82511	3.0677	55750	protein_coding	hsa00561	Glycerolipid metabolism	GO:0001729,GO:0004143,GO:0005515,GO:0005524,GO:0005739,GO:0005741,GO:0005743,GO:0005758,GO:0005829,GO:0031966,GO:0042721,GO:0043231,GO:0045039,GO:0046486,GO:0046513,GO:0046834,GO:0047620,GO:0102773	ceramide kinase activity|ATP-dependent diacylglycerol kinase activity|protein binding|ATP binding|mitochondrion|mitochondrial outer membrane|mitochondrial inner membrane|mitochondrial intermembrane space|cytosol|mitochondrial membrane|TIM22 mitochondrial import inner membrane insertion complex|intracellular membrane-bounded organelle|protein insertion into mitochondrial inner membrane|glycerolipi…			R-HSA-1430728,R-HSA-1483206,R-HSA-1483257,R-HSA-1643685,R-HSA-556833,R-HSA-5663202,R-HSA-6802952,R-HSA-6802957	Metabolism|Glycerophospholipid biosynthesis|Phospholipid metabolism|Disease|Metabolism of lipids|Diseases of signal transduction by growth factor receptors and second messengers|Signaling by BRAF and RAF1 fusions|Oncogenic MAPK signaling
AGK-DT	0	0	0	0	0	0	0	0.00542196	0	105375538	non_coding
AGL	8.52106	11.0166	8.93324	7.96334	6.55401	5.55922	7.27873	7.98888	6.99203	178	protein_coding	hsa00500	Starch and sucrose metabolism	GO:0004133,GO:0004134,GO:0004135,GO:0005515,GO:0005576,GO:0005634,GO:0005737,GO:0005829,GO:0005978,GO:0005980,GO:0007584,GO:0016234,GO:0016529,GO:0030247,GO:0031593,GO:0034774,GO:0043033,GO:0051384,GO:0102500,GO:1904813	glycogen debranching enzyme activity|4-alpha-glucanotransferase activity|amylo-alpha-1,6-glucosidase activity|protein binding|extracellular region|nucleus|cytoplasm|cytosol|glycogen biosynthetic process|glycogen catabolic process|response to nutrient|inclusion body|sarcoplasmic reticulum|polysaccharide binding|polyubiquitin modification-dependent protein binding|secretory granule lumen|isoamylase…	WP500	Glycogen synthesis and degradation	R-HSA-1430728,R-HSA-168249,R-HSA-168256,R-HSA-6798695,R-HSA-70221,R-HSA-71387,R-HSA-8982491	Metabolism|Innate Immune System|Immune System|Neutrophil degranulation|Glycogen breakdown (glycogenolysis)|Metabolism of carbohydrates|Glycogen metabolism
AGMAT	4.70034	4.18381	4.24428	3.56019	3.95067	3.48314	3.4927	3.43254	3.11305	79814	protein_coding	hsa00330	Arginine and proline metabolism	GO:0000050,GO:0004053,GO:0005739,GO:0008783,GO:0033389,GO:0046872,GO:0047971,GO:0047972,GO:0097055	urea cycle|arginase activity|mitochondrion|agmatinase activity|putrescine biosynthetic process from arginine, using agmatinase|metal ion binding|guanidinobutyrase activity|guanidinopropionase activity|agmatine biosynthetic process			R-HSA-1430728,R-HSA-351143,R-HSA-351202,R-HSA-71291	Metabolism|Agmatine biosynthesis|Metabolism of polyamines|Metabolism of amino acids and derivatives
AGMO	0	0	0	0	0	0.00331465	0.00333996	0	0	392636	protein_coding			GO:0005506,GO:0005515,GO:0005783,GO:0005789,GO:0006643,GO:0019432,GO:0046485,GO:0050479	iron ion binding|protein binding|endoplasmic reticulum|endoplasmic reticulum membrane|membrane lipid metabolic process|triglyceride biosynthetic process|ether lipid metabolic process|glyceryl-ether monooxygenase activity			R-HSA-1430728,R-HSA-556833,R-HSA-75109,R-HSA-8979227	Metabolism|Metabolism of lipids|Triglyceride biosynthesis|Triglyceride metabolism
AGO1	2.69214	2.38497	3.08877	2.4546	2.51945	1.8567	2.82987	2.57512	2.75028	26523	protein_coding			GO:0000932,GO:0000956,GO:0000993,GO:0001046,GO:0003723,GO:0003725,GO:0003727,GO:0004521,GO:0005515,GO:0005634,GO:0005654,GO:0005737,GO:0005829,GO:0005844,GO:0010501,GO:0016442,GO:0016525,GO:0031054,GO:0035196,GO:0035198,GO:0035278,GO:0035279,GO:0036464,GO:0045944,GO:0070578,GO:0070922,GO:0090625,GO:1990904	P-body|nuclear-transcribed mRNA catabolic process|RNA polymerase II complex binding|core promoter sequence-specific DNA binding|RNA binding|double-stranded RNA binding|single-stranded RNA binding|RNA endonuclease activity|protein binding|nucleus|nucleoplasm|cytoplasm|cytosol|polysome|RNA secondary structure unwinding|RISC complex|negative regulation of angiogenesis|pre-miRNA processing|miRNA proc…	WP5072	Modulators of TCR signaling and T cell activation	R-HSA-1257604,R-HSA-1500931,R-HSA-1500931,R-HSA-157118,R-HSA-162582,R-HSA-1912408,R-HSA-1912422,R-HSA-195721,R-HSA-203927,R-HSA-211000,R-HSA-212436,R-HSA-212436,R-HSA-2262752,R-HSA-2559580,R-HSA-2559583,R-HSA-2559585,R-HSA-3700989,R-HSA-3858494,R-HSA-4086398,R-HSA-418990,R-HSA-418990,R-HSA-421270,R-HSA-421270,R-HSA-426486,R-HSA-426496,R-HSA-446728,R-HSA-446728,R-HSA-5578749,R-HSA-5628897,R-HSA-56…	PIP3 activates AKT signaling|Cell-Cell communication|Cell-Cell communication|Signaling by NOTCH|Signal Transduction|Pre-NOTCH Transcription and Translation|Pre-NOTCH Expression and Processing|Signaling by WNT|MicroRNA (miRNA) biogenesis|Gene Silencing by RNA|Generic Transcription Pathway|Generic Transcription Pathway|Cellular responses to stress|Oxidative Stress Induced Senescence|Cellular Senesc…
AGO2	8.02943	8.19026	9.88291	11.7453	11.9435	3.94523	13.1905	13.8115	13.3444	27161	protein_coding			GO:0000340,GO:0000932,GO:0000993,GO:0001046,GO:0003723,GO:0003725,GO:0003727,GO:0003743,GO:0004521,GO:0005515,GO:0005634,GO:0005654,GO:0005737,GO:0005829,GO:0005844,GO:0005845,GO:0006412,GO:0006413,GO:0009791,GO:0010501,GO:0010586,GO:0016020,GO:0016442,GO:0030422,GO:0030425,GO:0031047,GO:0031054,GO:0035194,GO:0035196,GO:0035197,GO:0035198,GO:0035278,GO:0035279,GO:0035925,GO:0036464,GO:0042985,GO:…	RNA 7-methylguanosine cap binding|P-body|RNA polymerase II complex binding|core promoter sequence-specific DNA binding|RNA binding|double-stranded RNA binding|single-stranded RNA binding|translation initiation factor activity|RNA endonuclease activity|protein binding|nucleus|nucleoplasm|cytoplasm|cytosol|polysome|mRNA cap binding complex|translation|translational initiation|post-embryonic develop…	WP4549,WP4844,WP4879,WP2805,WP4673	Fragile X syndrome|Influence of laminopathies on Wnt signaling|Overlap between signal transduction pathways contributing to LMNA laminopathies|exRNA mechanism of action and biogenesis|Male infertility	R-HSA-1257604,R-HSA-1500931,R-HSA-1500931,R-HSA-157118,R-HSA-162582,R-HSA-1912408,R-HSA-1912422,R-HSA-195721,R-HSA-203927,R-HSA-211000,R-HSA-212436,R-HSA-212436,R-HSA-3700989,R-HSA-3858494,R-HSA-4086398,R-HSA-418990,R-HSA-418990,R-HSA-421270,R-HSA-421270,R-HSA-426486,R-HSA-426496,R-HSA-446728,R-HSA-446728,R-HSA-5578749,R-HSA-5628897,R-HSA-5683057,R-HSA-5687128,R-HSA-6807070,R-HSA-73857,R-HSA-7385…	PIP3 activates AKT signaling|Cell-Cell communication|Cell-Cell communication|Signaling by NOTCH|Signal Transduction|Pre-NOTCH Transcription and Translation|Pre-NOTCH Expression and Processing|Signaling by WNT|MicroRNA (miRNA) biogenesis|Gene Silencing by RNA|Generic Transcription Pathway|Generic Transcription Pathway|Transcriptional Regulation by TP53|Beta-catenin independent WNT signaling|Ca2+ p…
AGO3	1.11322	1.21368	1.17501	1.04413	0.970769	0.925381	1.10198	1.03213	1.10234	192669	protein_coding			GO:0000794,GO:0000932,GO:0003723,GO:0003725,GO:0003727,GO:0004521,GO:0005515,GO:0005654,GO:0005737,GO:0005829,GO:0006402,GO:0010501,GO:0010628,GO:0016020,GO:0016442,GO:0031054,GO:0035196,GO:0035198,GO:0035278,GO:0035279,GO:0036464,GO:0046872,GO:0070578,GO:0070922,GO:0072091,GO:0090624,GO:0090625,GO:1901224	condensed nuclear chromosome|P-body|RNA binding|double-stranded RNA binding|single-stranded RNA binding|RNA endonuclease activity|protein binding|nucleoplasm|cytoplasm|cytosol|mRNA catabolic process|RNA secondary structure unwinding|positive regulation of gene expression|membrane|RISC complex|pre-miRNA processing|miRNA processing|miRNA binding|miRNA-mediated gene silencing by inhibition of transl…			R-HSA-1257604,R-HSA-1500931,R-HSA-1500931,R-HSA-157118,R-HSA-162582,R-HSA-1912408,R-HSA-1912422,R-HSA-195721,R-HSA-203927,R-HSA-211000,R-HSA-212436,R-HSA-212436,R-HSA-2262752,R-HSA-2559580,R-HSA-2559583,R-HSA-2559585,R-HSA-3700989,R-HSA-3858494,R-HSA-4086398,R-HSA-418990,R-HSA-418990,R-HSA-421270,R-HSA-421270,R-HSA-426486,R-HSA-426496,R-HSA-446728,R-HSA-446728,R-HSA-5628897,R-HSA-5683057,R-HSA-56…	PIP3 activates AKT signaling|Cell-Cell communication|Cell-Cell communication|Signaling by NOTCH|Signal Transduction|Pre-NOTCH Transcription and Translation|Pre-NOTCH Expression and Processing|Signaling by WNT|MicroRNA (miRNA) biogenesis|Gene Silencing by RNA|Generic Transcription Pathway|Generic Transcription Pathway|Cellular responses to stress|Oxidative Stress Induced Senescence|Cellular Senesc…
AGO4	1.44527	1.45729	1.4741	2.03674	2.14045	2.06673	2.30003	2.22292	2.23689	192670	protein_coding			GO:0000932,GO:0003725,GO:0003727,GO:0004521,GO:0005515,GO:0005634,GO:0005737,GO:0005829,GO:0006402,GO:0007130,GO:0007140,GO:0008584,GO:0010501,GO:0010586,GO:0016020,GO:0016442,GO:0022604,GO:0031054,GO:0035196,GO:0035198,GO:0035278,GO:0035279,GO:0036464,GO:0043066,GO:0070578,GO:0070922,GO:0090625	P-body|double-stranded RNA binding|single-stranded RNA binding|RNA endonuclease activity|protein binding|nucleus|cytoplasm|cytosol|mRNA catabolic process|synaptonemal complex assembly|male meiotic nuclear division|male gonad development|RNA secondary structure unwinding|miRNA metabolic process|membrane|RISC complex|regulation of cell morphogenesis|pre-miRNA processing|miRNA processing|miRNA bindi…			R-HSA-1257604,R-HSA-1500931,R-HSA-1500931,R-HSA-157118,R-HSA-162582,R-HSA-1912408,R-HSA-1912422,R-HSA-195721,R-HSA-203927,R-HSA-211000,R-HSA-212436,R-HSA-212436,R-HSA-2262752,R-HSA-2559580,R-HSA-2559583,R-HSA-2559585,R-HSA-3700989,R-HSA-3858494,R-HSA-4086398,R-HSA-418990,R-HSA-418990,R-HSA-421270,R-HSA-421270,R-HSA-426486,R-HSA-426496,R-HSA-446728,R-HSA-446728,R-HSA-5628897,R-HSA-5683057,R-HSA-56…	PIP3 activates AKT signaling|Cell-Cell communication|Cell-Cell communication|Signaling by NOTCH|Signal Transduction|Pre-NOTCH Transcription and Translation|Pre-NOTCH Expression and Processing|Signaling by WNT|MicroRNA (miRNA) biogenesis|Gene Silencing by RNA|Generic Transcription Pathway|Generic Transcription Pathway|Cellular responses to stress|Oxidative Stress Induced Senescence|Cellular Senesc…
AGPAT1	31.0282	28.3776	31.8618	20.4699	22.1411	34.2759	21.2273	20.4843	21.9641	10554	protein_coding	hsa00561,hsa00564,hsa04072,hsa04975	Glycerolipid metabolism|Glycerophospholipid metabolism|Phospholipase D signaling pathway|Fat digestion and absorption	GO:0001819,GO:0001961,GO:0003841,GO:0005515,GO:0005783,GO:0005789,GO:0006644,GO:0006654,GO:0016020,GO:0016024	positive regulation of cytokine production|positive regulation of cytokine-mediated signaling pathway|1-acylglycerol-3-phosphate O-acyltransferase activity|protein binding|endoplasmic reticulum|endoplasmic reticulum membrane|phospholipid metabolic process|phosphatidic acid biosynthetic process|membrane|CDP-diacylglycerol biosynthetic process	WP325	Triacylglyceride synthesis	R-HSA-1430728,R-HSA-1483166,R-HSA-1483206,R-HSA-1483257,R-HSA-163685,R-HSA-163765,R-HSA-556833	Metabolism|Synthesis of PA|Glycerophospholipid biosynthesis|Phospholipid metabolism|Integration of energy metabolism|ChREBP activates metabolic gene expression|Metabolism of lipids
AGPAT2	15.761	13.6843	17.279	19.3574	21.1968	40.3658	18.4355	18.0405	18.3427	10555	protein_coding	hsa00561,hsa00564,hsa04072,hsa04975	Glycerolipid metabolism|Glycerophospholipid metabolism|Phospholipase D signaling pathway|Fat digestion and absorption	GO:0001819,GO:0001961,GO:0003841,GO:0005783,GO:0005789,GO:0005886,GO:0006644,GO:0006654,GO:0008544,GO:0009410,GO:0016024,GO:0019432,GO:0035579	positive regulation of cytokine production|positive regulation of cytokine-mediated signaling pathway|1-acylglycerol-3-phosphate O-acyltransferase activity|endoplasmic reticulum|endoplasmic reticulum membrane|plasma membrane|phospholipid metabolic process|phosphatidic acid biosynthetic process|epidermis development|response to xenobiotic stimulus|CDP-diacylglycerol biosynthetic process|triglyceri…	WP5101,WP236,WP4352,WP325	Congenital generalized lipodystrophy|Adipogenesis|Ciliary landscape|Triacylglyceride synthesis	R-HSA-1430728,R-HSA-1483166,R-HSA-1483206,R-HSA-1483257,R-HSA-168249,R-HSA-168256,R-HSA-556833,R-HSA-6798695	Metabolism|Synthesis of PA|Glycerophospholipid biosynthesis|Phospholipid metabolism|Innate Immune System|Immune System|Metabolism of lipids|Neutrophil degranulation
AGPAT3	11.5955	9.16031	11.5586	6.36246	6.85639	8.22678	6.9729	6.7096	6.6906	56894	protein_coding	hsa00561,hsa00564,hsa04072	Glycerolipid metabolism|Glycerophospholipid metabolism|Phospholipase D signaling pathway	GO:0000139,GO:0003841,GO:0005515,GO:0005635,GO:0005783,GO:0005789,GO:0005886,GO:0006654,GO:0008654,GO:0012505,GO:0016020,GO:0016024	Golgi membrane|1-acylglycerol-3-phosphate O-acyltransferase activity|protein binding|nuclear envelope|endoplasmic reticulum|endoplasmic reticulum membrane|plasma membrane|phosphatidic acid biosynthetic process|phospholipid biosynthetic process|endomembrane system|membrane|CDP-diacylglycerol biosynthetic process	WP325	Triacylglyceride synthesis	R-HSA-1430728,R-HSA-1483166,R-HSA-1483206,R-HSA-1483257,R-HSA-199991,R-HSA-556833,R-HSA-5653656,R-HSA-6811436,R-HSA-6811442,R-HSA-8856688	Metabolism|Synthesis of PA|Glycerophospholipid biosynthesis|Phospholipid metabolism|Membrane Trafficking|Metabolism of lipids|Vesicle-mediated transport|COPI-independent Golgi-to-ER retrograde traffic|Intra-Golgi and retrograde Golgi-to-ER traffic|Golgi-to-ER retrograde transport
AGPAT4	0.509967	0.43386	0.64365	0.759348	0.805249	0.548685	0.881348	0.920233	0.944348	56895	protein_coding	hsa00561,hsa00564,hsa04072	Glycerolipid metabolism|Glycerophospholipid metabolism|Phospholipase D signaling pathway	GO:0003841,GO:0005515,GO:0005741,GO:0005783,GO:0005789,GO:0006654,GO:0008654,GO:0012505,GO:0016024	1-acylglycerol-3-phosphate O-acyltransferase activity|protein binding|mitochondrial outer membrane|endoplasmic reticulum|endoplasmic reticulum membrane|phosphatidic acid biosynthetic process|phospholipid biosynthetic process|endomembrane system|CDP-diacylglycerol biosynthetic process	WP325,WP4722	Triacylglyceride synthesis|Glycerolipids and glycerophospholipids	R-HSA-1430728,R-HSA-1483166,R-HSA-1483206,R-HSA-1483257,R-HSA-556833	Metabolism|Synthesis of PA|Glycerophospholipid biosynthesis|Phospholipid metabolism|Metabolism of lipids
AGPAT4-IT1	0.0691262	0.0278803	0.0416702	0.0691966	0.0415817	0.0139999	0.0423204	0.0141046	0.0696636	79992	non_coding
[truncated: 23,309 more rows]
