# Supplementary material for: PLA2G16 expression predicts prognosis and gemcitabine sensitivity in patients with pancreatic cancer
Source: PeerJ. 2025 May 30;13:e19517. doi: 10.7717/peerj.19517 (PMC12129006; doi:10.7717/peerj.19517)
Supplement: Supplemental Information 5 — PZF/PZFX files must be opened using GraphPad Prism. [file peerj-13-19517-s005.zip › FIG _3B-I/FIG 3G/QPCR/admin_2023-08-31 11-19-35_CT052869 - Quantification Plate View Results.xlsx]

## Sheet: SYBR
		1	2	3	4	5	6	7	8	9	10	11	12
A	Content	Unkn	Unkn	Unkn	Unkn	Unkn	Unkn	Unkn	Unkn	Unkn	Unkn	Unkn	Unkn
A	Sample
A	Cq	17.0522	16.9899	18.2457	19.1579	19.3738	19.1901	19.1054	17.545	17.7054
A
B	Content	Unkn	Unkn	Unkn	Unkn	Unkn	Unkn	Unkn	Unkn	Unkn	Unkn	Unkn	Unkn
B	Sample
B	Cq	17.1447	16.9577	18.3119	19.3868	19.3818	19.1724	19.3537	17.6953	18.0358
B
C	Content	Unkn	Unkn	Unkn	Unkn	Unkn	Unkn	Unkn	Unkn	Unkn	Unkn	Unkn	Unkn
C	Sample
C	Cq	16.833	16.641	18.1446	19.0538	19.0602	19.003	19.0704	17.4332	17.8572
C
D	Content	Unkn	Unkn	Unkn	Unkn	Unkn	Unkn	Unkn	Unkn	Unkn	Unkn	Unkn	Unkn
D	Sample
D	Cq	17.1111	16.7956	18.0723	19.1422	19.1658	19.0157	19.0664	17.4375	17.8737
D
E	Content	Unkn	Unkn	Unkn	Unkn	Unkn	Unkn	Unkn	Unkn	Unkn	Unkn	Unkn	Unkn
E	Sample
E	Cq	24.0988	26.3112	30.1149	30.3069	31.2468	31.69	37.4739	37.525
E
F	Content	Unkn	Unkn	Unkn	Unkn	Unkn	Unkn	Unkn	Unkn	Unkn	Unkn	Unkn	Unkn
F	Sample
F	Cq	24.2732	26.3502	30.5708	30.2947	31.7473	32.0277			37.5923
F
G	Content	Unkn	Unkn	Unkn	Unkn	Unkn	Unkn	Unkn	Unkn	Unkn	Unkn	Unkn	Unkn
G	Sample
G	Cq	24.0811	26.2732	30.4871	30.2188	31.642	31.9099			37.8358
G
H	Content	Unkn	Unkn	Unkn	Unkn	Unkn	Unkn	Unkn	Unkn	Unkn	Unkn	Unkn	Unkn
H	Sample
H	Cq	24.3605	26.292	30.8241	30.1845	31.5061	31.8364		38.4574	39.8983
H

## Sheet: Run Information
File Name	admin_2023-08-31 11-19-35_CT052869.pcrd
Created By User	admin
Notes
ID
Run Started	08/31/2023 03:19:43 UTC
Run Ended	08/31/2023 04:29:44 UTC
Sample Vol	10
Lid Temp	105
Protocol File Name	20220117 Q-PCR 模板.prcl
Plate Setup File Name	Quick Plate_96 wells_SYBR Only.pltd
Base Serial Number	CT052869
Optical Head Serial Number	785BR28537
CFX Manager Version	3.1.1517.0823.
