# Supplementary material for: PLA2G16 expression predicts prognosis and gemcitabine sensitivity in patients with pancreatic cancer
Source: PeerJ. 2025 May 30;13:e19517. doi: 10.7717/peerj.19517 (PMC12129006; doi:10.7717/peerj.19517)
Supplement: Supplemental Information 5 — PZF/PZFX files must be opened using GraphPad Prism. [file peerj-13-19517-s005.zip › FIG _3B-I/FIG 3I/Raw data/si-PLA2G16-1.xlsx]

## Sheet: 吸光度 1_01
检测结果
新程序 (253)
2024/4/3 15:37:58
吸光度 1
波长: 450 nm
板 1
吸光值	1	2	3	4	5	6	7	8	9	10	11	12
A	0.0505	0.0432	0.0414	0.0439	0.0441	0.0445	0.0438	0.0457	0.0465	0.0426	0.0435	0.0657
B	0.1323	1.0572	0.8535	0.7186	0.634	0.5574	0.5046	0.4899	0.4886	0.4801	0.0408	0.0512
C	0.1285	1.0343	0.78	0.663	0.5853	0.5341	0.4898	0.4799	0.4649	0.4545	0.0404	0.0545
D	0.1246	1.0108	0.758	0.6837	0.5721	0.516	0.5065	0.446	0.4532	0.4414	0.0407	0.0551
E	0.1244	1.0217	0.8131	0.6765	0.6013	0.5533	0.4756	0.4743	0.4599	0.4347	0.0414	0.0562
F	0.1245	1.0208	0.8109	0.7226	0.6188	0.5568	0.4998	0.4876	0.4753	0.4396	0.0416	0.0566
G	0.0448	0.0423	0.041	0.0418	0.042	0.041	0.0407	0.0403	0.0404	0.0412	0.0416	0.0526
H	0.0616	0.0568	0.0536	0.0539	0.0549	0.0535	0.0545	0.0555	0.0538	0.0527	0.0518	0.0601
样本	1	2	3	4	5	6	7	8	9	10	11	12
A
B					0.1323	0.1285	0.1246	0.1244	0.1245	0.12686	0.00350043
C					1.0572	1.0343	1.0108	1.0217	1.0208	1.02896	0.0178542
D					0.8535	0.78	0.758	0.8131	0.8109	0.8031	0.0362926	0.250371
E					0.7186	0.663	0.6837	0.6765	0.7226	0.69288	0.0264111	0.372553
F					0.634	0.5853	0.5721	0.6013	0.6188	0.6023	0.0248957	0.472963
G					0.5574	0.5341	0.516	0.5533	0.5568	0.54352	0.0181021	0.538122
H					0.5046	0.4898	0.5065	0.4756	0.4998	0.49526	0.0127526	0.59162
					0.4899	0.4799	0.446	0.4743	0.4876	0.47554	0.0176409	0.61348
					0.4886	0.4649	0.4532	0.4599	0.4753	0.46838	0.0138851	0.621417
					0.4801	0.4545	0.4414	0.4347	0.4396	0.45006	0.0183197	0.641725
