# Supplementary material for: PLA2G16 expression predicts prognosis and gemcitabine sensitivity in patients with pancreatic cancer
Source: PeerJ. 2025 May 30;13:e19517. doi: 10.7717/peerj.19517 (PMC12129006; doi:10.7717/peerj.19517)
Supplement: Supplemental Information 6 — PZF/PZFX files must be opened using GraphPad Prism. [file peerj-13-19517-s006.zip]

Archive with 12 entries (11 files):
- FIG 3JK/
- FIG 3JK/FIG 3K.pzfx
- FIG 3JK/NC-2.jpg
- FIG 3JK/NC-3.jpg
- FIG 3JK/NC.jpg
- FIG 3JK/siPLA2G16-1-2.jpg
- FIG 3JK/siPLA2G16-1-3.jpg
- FIG 3JK/siPLA2G16-1.jpg
- FIG 3JK/siPLA2G16-2-2.jpg
- FIG 3JK/siPLA2G16-2-3.jpg
- FIG 3JK/siPLA2G16-2.jpg
- FIG 3JK/Summary.csv
