# Supplementary material for: PLA2G16 expression predicts prognosis and gemcitabine sensitivity in patients with pancreatic cancer
Source: PeerJ. 2025 May 30;13:e19517. doi: 10.7717/peerj.19517 (PMC12129006; doi:10.7717/peerj.19517)
Supplement: Supplemental Information 6 — PZF/PZFX files must be opened using GraphPad Prism. [file peerj-13-19517-s006.zip › FIG 3JK/Summary.csv]

Slice	Count	Total Area	Average Size	%Area	Mean
NC.jpg	322	285508	886.671	19.468	255
NC-2.jpg	271	307798	1135.786	16	255
NC-3.jpg	51	25410	498.235	2.044	255
siPLA2G16-1.jpg	432	149945	347.095	10.898	255
siPLA2G16-1-2.jpg	477	191918	402.344	11.623	255
siPLA2G16-1-3.jpg	3	496	165.333	0.042	255
siPLA2G16-2.jpg	261	58371	223.644	4.007	255
siPLA2G16-2-2.jpg	311	83452	268.334	5.29	255
siPLA2G16-2-3.jpg	15	2350	156.667	0.116	255
