# Supplementary material for: PLA2G16 expression predicts prognosis and gemcitabine sensitivity in patients with pancreatic cancer
Source: PeerJ. 2025 May 30;13:e19517. doi: 10.7717/peerj.19517 (PMC12129006; doi:10.7717/peerj.19517)
Supplement: Supplemental Information 7 — PZF/PZFX files must be opened using GraphPad Prism. [file peerj-13-19517-s007.zip]

Archive with 63 entries (49 files):
- FIG 3I/
- FIG 3I/FIG 3I.pzfx
- FIG 3I/Scratch experiments after imageJ treatment/
- FIG 3I/Scratch experiments after imageJ treatment/24.4.12/
- FIG 3I/Scratch experiments after imageJ treatment/24.4.12/0001.tif
- FIG 3I/Scratch experiments after imageJ treatment/24.4.12/0002.tif
- FIG 3I/Scratch experiments after imageJ treatment/24.4.12/0003.tif
- FIG 3I/Scratch experiments after imageJ treatment/24.4.12/0h.csv
- FIG 3I/Scratch experiments after imageJ treatment/24.4.12/24H/
- FIG 3I/Scratch experiments after imageJ treatment/24.4.12/24H/0001.tif
- FIG 3I/Scratch experiments after imageJ treatment/24.4.12/24H/0002.tif
- FIG 3I/Scratch experiments after imageJ treatment/24.4.12/24H/0003.tif
- FIG 3I/Scratch experiments after imageJ treatment/24.4.12/24H/24h.csv
- FIG 3I/Scratch experiments after imageJ treatment/24.4.12/24H/新建文件夹/
- FIG 3I/Scratch experiments after imageJ treatment/24.4.12/24H/新建文件夹/0001.tif
- FIG 3I/Scratch experiments after imageJ treatment/24.4.12/24H/新建文件夹/0002.tif
- FIG 3I/Scratch experiments after imageJ treatment/24.4.12/24H/新建文件夹/0003.tif
- FIG 3I/Scratch experiments after imageJ treatment/24.4.12/24H/新建文件夹/48h.csv
- FIG 3I/Scratch experiments after imageJ treatment/24.4.12/24H/新建文件夹/新建文件夹/
- FIG 3I/Scratch experiments after imageJ treatment/24.4.12/24H/新建文件夹/新建文件夹/0001.tif
- FIG 3I/Scratch experiments after imageJ treatment/24.4.12/24H/新建文件夹/新建文件夹/0002.tif
- FIG 3I/Scratch experiments after imageJ treatment/24.4.12/24H/新建文件夹/新建文件夹/0003.tif
- FIG 3I/Scratch experiments after imageJ treatment/24.4.12/24H/新建文件夹/新建文件夹/72h.csv
- FIG 3I/Scratch experiments after imageJ treatment/24.4.8/
- FIG 3I/Scratch experiments after imageJ treatment/24.4.8/0001.tif
- FIG 3I/Scratch experiments after imageJ treatment/24.4.8/0002.tif
- FIG 3I/Scratch experiments after imageJ treatment/24.4.8/0003.tif
- FIG 3I/Scratch experiments after imageJ treatment/24.4.8/0h.csv
- FIG 3I/Scratch experiments after imageJ treatment/24.4.8/24H/
- FIG 3I/Scratch experiments after imageJ treatment/24.4.8/24H/0001.tif
- FIG 3I/Scratch experiments after imageJ treatment/24.4.8/24H/0002.tif
- FIG 3I/Scratch experiments after imageJ treatment/24.4.8/24H/0003.tif
- FIG 3I/Scratch experiments after imageJ treatment/24.4.8/24H/24h.csv
- FIG 3I/Scratch experiments after imageJ treatment/24.4.8/24H/48H/
- FIG 3I/Scratch experiments after imageJ treatment/24.4.8/24H/48H/0001.tif
- FIG 3I/Scratch experiments after imageJ treatment/24.4.8/24H/48H/0002.tif
- FIG 3I/Scratch experiments after imageJ treatment/24.4.8/24H/48H/0003.tif
- FIG 3I/Scratch experiments after imageJ treatment/24.4.8/24H/48H/48h.csv
- FIG 3I/Scratch experiments after imageJ treatment/24.4.8/24H/48H/72H/
- FIG 3I/Scratch experiments after imageJ treatment/24.4.8/24H/48H/72H/0001.tif
- FIG 3I/Scratch experiments after imageJ treatment/24.4.8/24H/48H/72H/0002.tif
- FIG 3I/Scratch experiments after imageJ treatment/24.4.8/24H/48H/72H/0003.tif
- FIG 3I/Scratch experiments after imageJ treatment/24.4.8/24H/48H/72H/72h.csv
- FIG 3I/Scratch experiments after imageJ treatment/24.4.9/
- FIG 3I/Scratch experiments after imageJ treatment/24.4.9/0001.tif
- FIG 3I/Scratch experiments after imageJ treatment/24.4.9/0002.tif
- FIG 3I/Scratch experiments after imageJ treatment/24.4.9/0003.tif
- FIG 3I/Scratch experiments after imageJ treatment/24.4.9/0h.csv
- FIG 3I/Scratch experiments after imageJ treatment/24.4.9/24H/
- FIG 3I/Scratch experiments after imageJ treatment/24.4.9/24H/0001.tif
- FIG 3I/Scratch experiments after imageJ treatment/24.4.9/24H/0002.tif
- FIG 3I/Scratch experiments after imageJ treatment/24.4.9/24H/0003.tif
- FIG 3I/Scratch experiments after imageJ treatment/24.4.9/24H/24h.csv
- FIG 3I/Scratch experiments after imageJ treatment/24.4.9/24H/48H/
- FIG 3I/Scratch experiments after imageJ treatment/24.4.9/24H/48H/0001.tif
- FIG 3I/Scratch experiments after imageJ treatment/24.4.9/24H/48H/0002.tif
- FIG 3I/Scratch experiments after imageJ treatment/24.4.9/24H/48H/0003.tif
- FIG 3I/Scratch experiments after imageJ treatment/24.4.9/24H/48H/48h.csv
- FIG 3I/Scratch experiments after imageJ treatment/24.4.9/24H/48H/72H/
- FIG 3I/Scratch experiments after imageJ treatment/24.4.9/24H/48H/72H/0001.tif
- FIG 3I/Scratch experiments after imageJ treatment/24.4.9/24H/48H/72H/0002.tif
- FIG 3I/Scratch experiments after imageJ treatment/24.4.9/24H/48H/72H/0003.tif
- FIG 3I/Scratch experiments after imageJ treatment/24.4.9/24H/48H/72H/72h.csv
