# Supplementary material for: PLA2G16 expression predicts prognosis and gemcitabine sensitivity in patients with pancreatic cancer
Source: PeerJ. 2025 May 30;13:e19517. doi: 10.7717/peerj.19517 (PMC12129006; doi:10.7717/peerj.19517)
Supplement: Supplemental Information 7 — PZF/PZFX files must be opened using GraphPad Prism. [file peerj-13-19517-s007.zip › FIG 3I/Scratch experiments after imageJ treatment/24.4.12/24H/新建文件夹/新建文件夹/72h.csv]

	Area	Mean	Min	Max
1	421289	244.688	0	255
2	720334	241.804	0	255
3	1846794	247.259	0	255
4	1714115	245.338	0	255
