# Supplementary material for: PLA2G16 expression predicts prognosis and gemcitabine sensitivity in patients with pancreatic cancer
Source: PeerJ. 2025 May 30;13:e19517. doi: 10.7717/peerj.19517 (PMC12129006; doi:10.7717/peerj.19517)
Supplement: Supplemental Information 7 — PZF/PZFX files must be opened using GraphPad Prism. [file peerj-13-19517-s007.zip › FIG 3I/Scratch experiments after imageJ treatment/24.4.9/24H/24h.csv]

	Area	Mean	Min	Max
1	2180106	247.220	0	255
2	2778682	248.482	0	255
3	2723626	249.401	0	255
