# Supplementary material for: PLA2G16 expression predicts prognosis and gemcitabine sensitivity in patients with pancreatic cancer
Source: PeerJ. 2025 May 30;13:e19517. doi: 10.7717/peerj.19517 (PMC12129006; doi:10.7717/peerj.19517)
Supplement: Supplemental Information 8 — PZF/PZFX files must be opened using GraphPad Prism. [file peerj-13-19517-s008.zip]

Archive with 4 entries (3 files):
- FIG 4A/
- FIG 4A/dat_exp.txt
- FIG 4A/dat_group.txt
- FIG 4A/different gene.R
