# Supplementary material for: PLA2G16 expression predicts prognosis and gemcitabine sensitivity in patients with pancreatic cancer
Source: PeerJ. 2025 May 30;13:e19517. doi: 10.7717/peerj.19517 (PMC12129006; doi:10.7717/peerj.19517)
Supplement: Supplemental Information 8 — PZF/PZFX files must be opened using GraphPad Prism. [file peerj-13-19517-s008.zip › FIG 4A/dat_exp.txt]

	TCGA.FB.AAPY.01A.11R.A41B.07	TCGA.IB.A7LX.01A.12R.A36G.07	TCGA.3A.A9IX.01A.11R.A41B.07	TCGA.2J.AAB4.01A.12R.A41B.07	TCGA.3A.A9IH.01A.12R.A39D.07	TCGA.IB.AAUO.01A.12R.A38C.07	TCGA.HZ.A77O.01A.11R.A33R.07	TCGA.IB.8126.01A.11R.2404.07	TCGA.IB.AAUS.01A.12R.A38C.07	TCGA.3E.AAAZ.01A.11R.A38C.07	TCGA.HZ.8001.01A.11R.2204.07	TCGA.S4.A8RO.01A.12R.A37L.07	TCGA.IB.7889.01A.11R.2156.07	TCGA.FB.AAPP.01A.12R.A41B.07	TCGA.FB.A4P6.01A.12R.A26U.07	TCGA.IB.A5SO.01A.11R.A32O.07	TCGA.2J.AABR.01A.11R.A41B.07	TCGA.XD.AAUL.01A.21R.A39D.07	TCGA.F2.A8YN.01A.11R.A37L.07	TCGA.2J.AABE.01A.12R.A41B.07	TCGA.2J.AAB8.01A.12R.A41B.07	TCGA.US.A774.01A.21R.A32O.07	TCGA.IB.AAUV.01A.11R.A38C.07	TCGA.FB.A5VM.01A.11R.A32O.07	TCGA.3A.A9I7.01A.21R.A38C.07	TCGA.IB.8127.01A.11R.2404.07	TCGA.IB.AAUU.01A.11R.A37L.07	TCGA.IB.7651.01A.11R.2156.07	TCGA.S4.A8RP.01A.11R.A36G.07	TCGA.HV.AA8X.01A.11R.A39D.07	TCGA.2J.AABV.01A.12R.A41B.07	TCGA.2J.AABO.01A.21R.A41B.07	TCGA.2J.AAB9.01A.11R.A41B.07	TCGA.LB.A9Q5.01A.11R.A39D.07	TCGA.F2.A44G.01A.11R.A26U.07	TCGA.IB.AAUT.01A.11R.A37L.07	TCGA.F2.6880.01A.11R.2156.07	TCGA.LB.A7SX.01A.11R.A33R.07	TCGA.2L.AAQA.01A.21R.A38C.07	TCGA.HZ.7918.01A.11R.2156.07	TCGA.2J.AABT.01A.11R.A41B.07	TCGA.XD.AAUH.01A.42R.A41B.07	TCGA.HZ.7924.01A.11R.2156.07	TCGA.3A.A9IC.01A.11R.A38C.07	TCGA.FB.A545.01A.11R.A26U.07	TCGA.XD.AAUI.01A.42R.A41B.07	TCGA.IB.7891.01A.11R.2204.07	TCGA.3A.A9IU.01A.11R.A39D.07	TCGA.2L.AAQI.01A.12R.A39D.07
ENSG00000000003.15	3.064382787	4.039261246	3.861201076	3.333767192	3.331547583	2.687531056	3.103027575	3.006333934	2.705889458	2.488951967	3.448663125	2.596625108	3.681044399	3.337183006	3.307224493	2.900451445	3.6346165	3.511758978	3.969574167	3.432946049	2.981889177	3.331418598	3.091750603	3.561460562	3.111331843	3.861330127	2.829098595	3.148576233	3.503577716	3.043571986	2.46667932	2.922635539	3.520560539	2.986683975	2.897588954	3.554809843	2.812744643	3.661316361	2.78184228	3.871074795	2.366000414	3.050902149	3.635951689	2.984133595	3.009490503	3.4843444	3.452516366	4.085594615	3.689388627
ENSG00000000005.6	0.067363367	0	0.119156942	0	0.034497464	0	0.021053252	0.665392771	0.041383179	0.065848003	0.439250781	0	0.051998468	0.066261442	0.461423785	0.0824301	0.029134804	0.018776585	0	0.028144768	0.20851726	0.056583528	0.065985829	1.270708334	0	0.023752136	0	0.013212111	0.025454096	0	0	0	0	0.025454096	0	0.026870865	0.211136827	0.043344505	0	0	0.081475982	0.302055788	0.06060083	0	0	0.023042393	0.0360461	0.019203734	0
ENSG00000000419.13	4.247768049	4.96208625	4.455761197	4.492808165	4.866062285	4.804740246	4.730313886	4.340384235	4.546332702	4.828210125	4.871025495	5.391049355	4.852683056	5.368551859	4.37571369	4.523731306	4.670381491	4.574628341	4.687810963	4.372004844	4.859119777	4.622122122	4.654040212	5.742364684	4.496909687	5.112566698	4.780021321	4.572519855	4.600394652	4.796551034	3.633035897	4.695860224	4.798055701	4.166353923	4.748300209	4.429522236	3.448041948	5.211019983	4.975960285	5.259562504	4.384063626	4.64708997	4.549706131	4.332686454	4.874905139	4.900060122	4.640852259	4.787730209	4.74092756
ENSG00000000457.14	1.748547105	2.201382936	1.647038149	1.631337144	1.426855132	1.463779377	1.433760682	1.27643711	1.303809967	1.846874374	1.431355522	1.390942773	1.775977615	2.02453245	2.466183346	1.415974946	1.807931885	1.390667686	1.492776126	2.569952797	2.251143414	1.895341403	1.328721595	0.825704232	1.614615624	1.944183781	1.703676599	1.77614611	2.340049473	2.189887799	0.509543838	1.598793948	1.595742339	1.183708817	1.79776008	1.68063942	0.864017717	1.868844774	1.845590409	1.739416093	1.55198351	1.739761711	2.522005515	1.31736196	1.567934786	1.665983918	1.960808225	1.863779904	1.648189303
ENSG00000000460.17	0.626205483	1.39462389	0.749662978	0.755058478	0.796431631	0.903732448	0.883151571	0.467070757	0.676357687	0.786429083	0.766467953	1.345396375	0.785006431	0.930775178	0.759581973	0.77559843	0.749062231	0.749748779	0.67644796	0.730487799	1.205955467	0.758559027	0.59062597	1.231002239	0.732659944	0.952333566	0.848637962	0.880019362	0.935233425	1.111298453	0.23155529	0.641915903	0.699906932	0.581110175	0.851918907	0.720190894	0.22650853	1.135403531	1.172999473	0.801903615	0.685626241	0.64800518	1.012211084	0.818686981	1.042364175	1.063295842	0.855670834	1.03083043	1.074779426
ENSG00000000938.13	3.494095545	1.211136827	3.147534646	2.5804832	1.934856141	2.128227402	2.130700284	1.815370486	4.74332646	2.054917919	2.524439851	2.630661741	3.029841557	0.635800817	3.502241481	2.888714029	2.853995647	3.185232254	2.099396206	2.59091335	2.318924164	2.757620689	3.893235994	2.598055479	1.932476983	2.990700779	3.041803688	3.564768363	2.869693772	1.095316842	0.919988339	1.940655398	2.542951367	2.554220457	2.771209487	2.872296883	0.760348707	1.467853314	1.636682617	3.409390936	3.753850526	3.222680931	2.310776354	2.185898253	0.800496148	3.052137623	2.865938604	1.823545575	1.908659217
ENSG00000000971.16	4.447017084	4.421889781	4.700905744	3.997825302	3.637343614	3.175029513	3.558867612	4.294789819	4.697356828	3.495209066	4.914392308	3.118459402	3.815145015	1.042924445	5.268033839	5.030808364	5.407804797	3.452911665	3.371767934	4.018821086	3.768650147	4.636694216	5.021870552	4.207643013	3.302275177	3.85202881	4.123931008	4.272956308	4.172231469	3.433453579	2.135337857	4.020626651	3.683752589	3.434521481	2.992188336	4.577833632	1.749791677	3.164754103	3.187023408	4.60191635	3.305197181	4.580042948	4.611992665	3.748783227	3.097239963	3.878793993	4.737335237	4.713882737	4.545474211
ENSG00000001036.14	4.567448097	4.11879991	3.932968242	4.424142769	4.033740139	4.157415658	4.119713071	3.385375813	4.657594277	3.333065878	4.372624809	4.965225565	4.256021822	4.109318766	4.04641248	4.271836493	4.432712258	4.364803525	4.350850805	3.875377074	4.364341302	4.135822133	3.996189865	5.148568098	4.584246987	3.606927783	4.526851312	4.732866128	3.87639907	3.57167681	3.525079124	4.324385795	4.107436798	3.749748779	4.618103543	4.381553333	3.384961567	3.928341895	3.461070114	4.016184285	3.890816318	4.0614306	4.376248702	4.154696614	3.892245292	4.37366909	4.203522242	3.702546733	4.156784908
ENSG00000001084.13	2.007159613	2.438452551	2.276109513	2.05046687	1.894565573	1.355523769	1.398514552	1.856069402	1.899407681	2.641730978	1.854115368	2.189729694	1.946581156	1.990591873	2.665688375	1.710393192	2.583639424	1.462785263	2.399663304	1.94027953	2.191562651	2.31016559	2.492032621	2.035799837	2.403758537	2.326307235	1.744290286	2.590673871	1.852078763	2.766298324	0.968053878	1.969380765	2.099429872	1.856388177	1.860247727	2.25740293	1.426372114	2.083315502	2.194433812	2.567496773	2.779049553	2.246894478	3.164898884	1.668845283	2.031324613	2.180179694	2.236798728	1.8175414	1.914526255
ENSG00000001167.14	2.622297862	3.683134985	3.186785772	3.466835907	2.665460993	2.758431108	2.801013758	2.408032466	2.818911899	2.607247449	2.550186526	4.057086303	2.731183242	2.823565955	2.875839028	3.095350603	3.154793811	2.938003436	2.921855215	2.970467166	3.163498732	2.724541138	2.563914676	2.497765632	2.689813518	3.765067917	3.699784808	3.126824219	3.192099456	3.559577467	1.148934105	2.817623258	2.972233124	2.228203009	3.031430487	3.186801616	1.404630684	3.054848477	3.768311382	3.50019018	2.424304042	2.951904795	3.259664184	3.55824314	3.065882461	3.096110018	3.353337407	3.118027423	3.288919583
ENSG00000001460.18	1.244947931	1.240558574	1.114367025	1.664300785	1.586020089	0.737513714	0.895535295	0.80760222	0.925771607	0.764516014	1.192825404	0.745280365	1.208829363	1.02219024	1.354113592	1.237196574	1.307311939	1.60895114	1.385541479	1.698974084	1.370331702	1.376679347	1.137765808	0.733267559	1.498148726	1.202637126	1.372394965	1.25077971	1.149259365	1.77070221	0.518031493	1.184788084	1.150429698	0.973574542	1.116497841	1.088887859	0.681314323	1.753946772	0.886979283	0.965987402	1.108357178	1.340163443	1.248595554	1.250233981	1.580386718	1.192888512	1.03885755	1.677034595	1.200378798
ENSG00000001461.17	2.226724301	2.105946212	2.713849753	2.609636781	2.869634556	1.746398767	1.992188336	2.225398337	1.960289284	2.579976597	2.148934105	2.010421805	2.359268142	2.609944032	2.879823372	2.081544154	2.434241233	2.46866151	3.069650616	3.009812945	2.204641566	2.713079899	2.078985488	2.050919557	2.569004927	2.660974239	2.142903511	2.638537279	2.344771697	3	1.339137385	2.307953046	2.212911685	2.409879672	2.441297553	2.399471909	1.932439187	2.97331738	1.998267726	2.745775149	3.294988268	2.42739163	2.812149061	2.323341244	2.747301458	2.603905214	2.696305473	2.910080232	2.152864846
ENSG00000001497.18	2.18719765	2.534136326	1.945233123	1.883073348	2.179733966	2.361599942	2.341103356	1.535903648	1.952892642	1.897434063	2.510759422	2.609707691	2.455281185	2.40476691	2.112966965	2.054119133	2.036433	1.905966975	1.850639426	2.041978863	1.899407681	2.102389385	1.817050158	2.510025129	1.920521979	2.119588583	2.078917194	1.888811425	2.093222111	2.116364757	1.394898224	1.985609721	2.014605243	1.697640395	1.918729692	2.082566351	1.212133508	2.423847055	2.026091814	1.816272017	2.153448671	2.156558417	1.974455891	1.850279367	1.916094423	2.384353791	1.96284512	2.154939594	2.330902541
ENSG00000001561.7	1.838669451	2.481014715	2.788435148	3.079941254	2.690662925	1.929147132	2.481583112	2.899078932	2.541465278	2.797863813	2.068326861	3.063019662	2.323658291	2.339906997	3.205939832	2.748954928	3	3.075909086	3.3323499	2.884285319	2.874718289	2.660654852	2.462366483	1.687284692	2.67337551	2.688627983	2.455070718	3.823097147	3.089532048	3.328577997	1.057276965	2.137044411	2.43293269	2.463099267	3.147192712	2.999855723	1.941331714	2.812087435	3.052607174	3.450538247	2.75926238	2.99866489	3.432384887	2.806344682	2.1696685	2.552721349	3.142004916	3.485336656	3.223854985
ENSG00000001617.12	2.852198643	3.18607263	2.863304159	2.995972872	3.574331643	3.280020931	3.467018572	2.190804468	3.796919563	2.46524314	3.44615034	3.757929981	2.509265122	1.527520795	3.514033865	2.970853654	3.468140145	2.644802287	3.931569603	3.098975318	2.836570515	3.100254438	3.117262834	3.040366444	2.846292719	2.391465294	2.025631269	2.953451501	2.703012079	3.926606741	1.252052275	2.466992478	2.7714208	3.313652188	2.989738492	3.19053585	1.49015934	3.985719004	2.785278517	2.368293425	2.559516286	2.798299413	3.008415176	3.603145614	4.59072177	2.839919288	2.779427832	3.020484422	2.772645803
ENSG00000001626.16	4.756793806	4.01057398	6.460926001	6.29255539	4.862193478	3.643417544	5.033621221	6.170345726	3.536251879	2.256467242	2.088005871	3.003026483	4.957738197	0.115965432	6.08207238	4.285372625	6.319646834	4.160678213	3.685233761	4.503444148	2.488386467	5.559375561	4.017325114	0.873498251	3.302801575	4.358473627	4.359022101	3.945841766	5.59016784	3.999882776	4.357157849	2.858259558	5.857157429	5.388713056	3.409078601	6.412092186	5.724069039	5.360104371	2.936685047	5.986153776	2.768459602	2.429937271	4.464883871	2.785152945	3.731454808	4.049979203	6.29612331	4.362988801	6.389265645
ENSG00000001629.10	2.622391582	4.136757392	3.08348571	2.818564283	2.869200229	3.163305501	2.888402319	2.778334754	3.069410024	3.145008933	2.345850517	2.983276384	2.562791918	3.585779796	3.295355693	3.350186044	3.046002047	3.140925862	3.083094203	2.82277093	3.118210199	3.033229161	3.190978253	2.008558599	3.406699923	3.716058052	3.226924632	3.66515397	3.176322773	2.931456141	0.836570515	2.931607422	3.051946281	2.254987012	3.209983556	2.975923611	1.665210831	3.724955803	3.002288462	3.537643962	3.105309312	2.978580053	3.437560671	2.749319725	3.815308998	2.924232934	3.493583292	3.056635548	3.436188496
ENSG00000001630.17	0.443288375	1.269751322	0.791355669	0.89506991	1.420724919	0.481505617	1.101112158	0.600555219	0.807107582	1.341302653	0.110229592	1.027578727	0.186754085	1.638305577	0.798174969	1.388024176	1.13920752	1.109962253	1.661247944	0.969454445	0.420185937	1.076559095	0.531069493	0.134089481	0.879392103	1.202511756	0.977096712	1.149259365	1.009992048	1.896543116	0.020626651	0.619084288	0.982655956	1.14912927	0.605494334	1.104537952	0.693319679	1.195410597	1.726351692	0.390117354	0.968127626	0.557875677	0.910732662	0.749834574	0.657091174	0.967463758	0.651775011	1.135666197	1.901726133
ENSG00000001631.16	1.03273563	1.413485768	0.973133665	1.023894043	0.837458899	1.093424959	0.888304895	0.788100998	0.876251712	1.082021269	0.928502979	1.047259175	0.907890518	1.558463573	1.118492626	1.232967681	0.960585845	0.836974394	0.719928148	1.076422275	1.266336799	0.877273089	1.030759819	0.763921421	1.262072288	0.97717	0.988048397	0.983312871	1.167871708	1.244034582	0.339821505	0.910195388	0.918309899	0.542208514	0.840765337	0.943583815	0.430392334	1.527020276	1.027154052	0.778545026	1.052485453	1.435628594	0.922121715	0.889862881	1.075532631	1.143654635	0.78400136	1.043624477	0.974969763
ENSG00000002016.18	1.677169939	2.861399611	1.742954757	1.558169655	1.190678066	1.593640608	1.230326	1.236890548	1.236706902	1.731139786	1.205830385	1.743687297	1.262974292	1.661886385	2.213036155	1.646254839	1.577875919	1.3887957	0.989066326	1.843702511	2.013355059	1.17216745	1.488000771	0.758814832	1.621571329	1.605257263	1.361319202	1.422394487	1.927706862	1.094303642	0.530869798	1.740754901	1.464981862	1.000649067	1.476277986	2.093053048	0.846473257	2.027967904	1.665483733	1.33908036	1.818768773	1.832039333	1.572016513	1.311386858	1.983604737	2.017102367	1.119555385	1.44948214	1.383220433
ENSG00000002079.14	0.138290234	4.070337802	0.186754085	0.22650853	0.488103633	0.317188278	1.209453366	0.04558276	0.268554164	0.509645176	0.347212086	1.023964991	0.724999445	0.39330636	0.046979908	0.114367025	0.125254339	0.201382936	0.284987847	0.151728955	0.149389449	0.189413431	0.01564029	0.339365461	1.551540626	1.071694033	0.347779027	0.113300436	0.278222698	0.303809967	0.164271398	1.478971805	0.497229129	0.098419558	0.231801023	0.104202449	0	0.128161401	0.724126354	0.10634832	0.113167057	0.132774233	0.132905812	0.110496882	0.820975417	0.534061602	0.054501216	0.557483614	0.674370254
ENSG00000002330.14	3.537619115	2.957208861	2.430633191	3.187641078	3.615227944	3.201382936	3.151712722	1.780352098	2.968256675	2.793812668	1.170501964	2.33950799	0.97254562	2.723405656	2.730835562	2.80359903	2.809290956	3.342611633	2.999494968	3.014801602	2.635220391	2.912400773	2.728530069	3.895913311	2.972325042	2.506906555	2.926872365	2.154907199	2.883073348	3.174022842	2.603335551	2.759198453	3.027808708	2.375261902	2.566401157	2.883914017	2.007231389	3.650753073	3.020022082	0.296662968	2.785383152	2.311357792	2.271814088	3.200551434	2.961586288	3.253308589	1.00367419	2.9579703	2.834792105
ENSG00000002549.12	4.808369604	4.187261005	4.633564895	4.846473257	5.199436784	4.994742629	4.382805568	4.338780944	5.492529401	3.971607928	5.43976607	5.392811976	4.980678845	4.576068579	4.968634541	5.089082842	4.937655122	4.550943748	4.415413903	4.178881924	4.408494489	4.926435958	4.930685305	5.041356893	4.773664087	5.041527743	5.632579408	5.912882153	4.847165113	5.257961035	3.142560477	4.14403821	4.427700025	3.910732662	4.602718163	4.617321995	2.53828983	4.588750609	4.420623875	6.235638995	4.910185792	4.804270443	4.780436093	3.383165125	3.763645276	4.607247449	5.524101298	4.365601561	5.23819453
ENSG00000002586.20	5.868997828	4.976908897	5.697884997	6.222810356	6.165779317	5.153185168	5.555969495	4.533663013	6.480442863	5.543638166	7.133352884	5.234160227	5.921148277	4.3294322	5.760657415	6.38099432	5.549401182	6.421588556	5.656158825	6.372936431	6.352034595	5.663720332	7.159619095	6.40758559	6.185854655	5.435618594	5.6268421	4.915865041	5.817986444	5.722444165	4.818288176	6.352516667	5.683275373	4.955508101	5.848415127	6.026322032	4.655597982	5.504353437	5.79086064	6.030371395	5.368000011	6.47137933	4.656238928	6.539512461	5.392097567	6.149438228	5.412141314	5.368153711	5.414121999
ENSG00000002587.10	2.501846737	3.713068898	1.310456462	3.796088942	3.75708727	2.313100704	1.7639639	1.417271945	2.334739879	2.77068107	2.587916998	3.930056035	2.394020172	3.413580544	3.062726163	4.081527111	2.642170137	3.917021135	3.499947908	3.483557842	2.307574245	1.919416363	1.086376168	2.289745954	2.15752884	3.23814484	3.952203084	2.517804794	3.628738606	4.772788301	1.523863009	2.206236862	1.525417448	2.512252175	3.84317989	2.432424977	0.278936315	1.992768431	4.860039098	1.428035163	1.420724919	1.535704621	3.04507596	2.592899496	4.3831029	2.965636545	2.189508317	3.84265708	3.423537834
ENSG00000002726.21	5.60723857	3.350044566	3.675917526	6.128889314	5.013868658	4.158199667	4.48398341	1.407461527	2.34465809	4.143189311	2.592779926	5.631287664	4.978781377	7.348120855	3.947338872	4.209258394	3.260974089	3.856617253	4.317159328	4.38719019	4.443931486	4.869767789	1.613673087	1.687687811	6.943416201	5.00088338	6.204136803	3.783624278	5.761420919	6.166711429	1.741574847	4.648545974	3.725446699	2.626929686	4.802684374	3.421748432	0.361543798	5.806494201	5.570135009	4.10723591	5.303912228	2.939301814	5.962410207	3.595563334	3.032524066	4.242610127	3.282291525	4.612364295	5.881221662
ENSG00000002745.13	0.166586914	0.185105363	0.187894405	0.136322654	0.142870845	0.189666447	0.037874166	0.154194325	0.074094354	0.344146748	0.147046143	0.06377903	0.1728715	0	0.159887479	0.219958398	0.013212111	0.09085343	0.109293689	0.063088712	0.05963216	0.092613393	0.165558254	0.250476553	0.321004474	0.032100843	0.063502942	0.158724796	0.09017595	0.018491749	0.011209361	0.108357178	0.176450439	0.04558276	0.055473336	0.095046725	0.046002047	2.325386415	0.048933645	0.079838881	0.132774233	0.387252239	0.113167057	0.165815488	0.564524504	0.168256923	0.064469017	0.068464451	0.179638435
ENSG00000002746.15	0.19761381	0.203138497	0.108624815	0.081475982	0.065158675	0.100439479	0.181547856	0.085152681	0.344942091	0.267955212	0.177216201	0.059908989	0.130403762	0.007195501	0.271545198	0.611455697	0.10514166	0.510759422	0.300065137	0.377512488	0.392757034	0.439037963	0.839072743	0.058108649	0.350723534	0.433600463	0.138552375	0.571919463	0.281193775	0.1728715	0.01306915	0.401630467	0.062121712	0.066261442	0.229464873	0.316609184	0.01306915	0.189919418	0.284869433	0.286762889	0.04949137	0.108089492	0.049073097	0.280600049	0.136322654	0.169155359	0.214995135	0.173894961	0.106750315
ENSG00000002822.15	0.134352387	0.137634672	0.193077822	0.160274831	0.052555009	0.084608575	0.059493725	0.075190314	0.290542363	0.344146748	0.149259365	0.175428791	0.130799111	0.483467554	0.13251104	0.116364757	0.164400135	0.132247798	0.120617361	0.117296086	0.425244442	0.08011186	0.237563718	0.172231469	0.122208862	0.134878054	0.128029389	0.091665988	0.081612323	0.057831475	0.015069322	0.111699072	0.028003278	0.081339627	0.177343788	0.172359498	0.029276182	0.074505436	0.275364696	0.137765808	0.141171172	0.277508728	0.047259175	0.154194325	0.240008965	0.243547227	0.076148597	0.09936254	0.040401515
ENSG00000002834.18	5.050810751	5.809589368	5.279898395	5.588747611	5.69327228	5.267599467	5.089129464	4.147298557	5.032316879	5.030746579	5.10600486	4.894517069	5.358255587	5.484418521	5.377363253	5.231866288	5.464148725	5.763961245	5.165489919	5.534824221	5.659165346	5.453448439	4.839919288	5.023796483	5.698001724	5.582595141	5.578023911	5.558993086	5.453886272	6.748251898	2.87958815	5.889273966	5.451484786	4.937189002	5.049717884	5.085586118	3.361122651	5.468931894	6.226545136	5.512353322	4.923020787	5.088654694	5.676504377	5.441808793	5.755277511	5.260104716	6.157387361	5.781839658	5.495356192
ENSG00000002919.15	2.879627357	2.702657543	2.886218455	3.059234125	3.154534604	3.22596896	2.808096689	2.152670186	2.969675463	2.796556225	3.378830646	2.713453879	3.469586469	3.110396654	2.704495753	2.847796518	2.90477309	3.145220937	2.268404449	2.713167903	2.954438291	3.017850662	2.91592239	3.475655621	3.040015679	3.195741293	2.852977619	3.2902327	3.046735505	2.728268837	1.948152272	3.55706693	3.095435002	2.59163155	2.888850382	2.833659246	1.703012079	2.433199836	3.190077502	3.12933248	2.89442976	3.100237614	2.930037106	3.089260846	3.477910419	3.717045749	3.483609433	2.946581156	2.788247198
ENSG00000002933.9	5.401664595	4.297426221	4.450280892	5.672275407	5.611455697	3.448980218	4.613012944	3.862947248	5.754051031	3.981797866	5.993923393	4.366804781	5.833001376	4.375025526	5.752882366	4.856368255	5.354314627	5.474293259	5.766192296	5.227579364	4.979847009	5.086439862	5.582923253	4.965225565	5.37604028	5.214645512	6.485402675	4.504016495	5.823140468	6.167365957	3.102859658	5.122937713	5.260631671	3.468400851	4.741094804	5.141865992	1.877862016	4.908543938	5.907301705	4.979238826	5.672040572	5.295660585	5.329238433	5.303192593	3.42553987	5.748257266	4.924456239	5.132774233	4.292141227
ENSG00000003056.8	3.732225777	4.855187424	4.30068751	4.02227015	3.767050901	3.574525412	3.974107088	3.809795134	4.53645083	4.306838211	3.883689235	4.362385723	4.258722425	4.085908986	4.133744344	4.322360838	4.329798132	4.07288612	3.643694599	3.95394498	4.243958444	4.54293899	4.082617442	3.447288248	3.946450153	4.831248965	4.221219755	4.936892302	4.209125798	3.09643054	1.575457561	3.875229611	4.259400553	3.71918344	4.120841272	4.38234216	2.773574423	3.69787388	4.28515805	5.239592801	4.250173332	4.073563198	4.745656847	3.103799743	3.573023021	3.860396729	4.798444583	4.336968862	4.440021984
ENSG00000003096.14	0.340277405	0.193077822	0.953227984	0.473111505	0.428356822	0.157949154	0.573859222	0.993420758	0.541911266	0.827981573	0.974896364	0.515813357	0.757535355	1.023681177	0.643948519	0.538140809	0.7822408	0.421802281	0.322735778	0.253384236	0.275364696	0.636729013	0.709378871	0.31741985	0.674641429	0.486044993	0.3887957	0.64800518	0.575118667	0.145220937	0.172615522	0.62928667	0.785006431	0.623305028	0.260266587	1.058732098	0.552081911	0.162725653	0.101112158	1.156137698	1.19023557	0.686791838	1.186563944	0.368041931	0.327802315	0.418567779	0.956502778	0.354339313	0.791272308
ENSG00000003137.8	0.454597057	0.453333197	0.865522959	0.615698782	0.580724376	0.598365205	0.726133673	1.0223323	0.821955065	0.381283373	1.051024003	1.16407827	0.518232972	0.45048546	0.851359274	1.119422583	0.930775178	0.985791854	0.229218742	0.361543798	0.614285806	0.544782105	0.658188628	1.135666197	0.963400138	0.714135594	0.809496764	1.127171015	1.134943749	0.099766486	0.0360461	1.843501526	0.509341141	0.242328116	0.534559685	0.551589842	0.280956314	0.423954594	0.470510835	0.701149793	1.693988677	1.33565475	0.418135964	0.712111499	0.891730247	1.205830385	0.618990353	0.339137385	0.41802799
ENSG00000003147.19	3.530894761	3.463243163	2.929109248	3.536960518	3.689466906	3.31044192	3.340035226	2.648212316	2.315537249	3.459156169	3.087310077	3.318591614	4.061637969	5.428088778	3.290719283	3.71026093	3.080435956	3.364502397	3.668096426	3.812426345	4.116389711	3.114450319	1.953526	2.584481522	3.154421187	3.856736756	4.140017851	3.187656912	3.805271816	3.783791882	2.947460444	3.602789413	3.280496122	2.757770011	3.264611491	3.12079981	2.878843028	3.753861221	3.764250601	2.989175347	3.230710266	3.575699579	3.474539877	3.233381924	4.038567872	3.686971077	2.909177858	3.539307727	3.435495252
ENSG00000003249.15	2.849378827	2.012068023	2.22252638	2.982436918	2.40053793	3.099126852	2.572259109	1.336911752	1.137765808	1.153610802	1.504264441	2.539208451	2.318258988	0.939000845	2.738205779	1.892779578	2.148478616	3.095840049	3.439011358	2.740603808	2.44448155	3.126873767	1.039699918	0.759837596	1.545128199	2.397885086	3.44266488	2.955777754	2.680976911	3.524051135	1.718087584	1.725348533	2.705004722	1.700084549	1.86647283	2.516897645	1.809990584	3.398076692	2.904599702	1.429642743	1.75890009	1.698751888	1.820117678	1.814509408	3.279411863	3.943311872	2.322591582	2.481066397	2.4760187
ENSG00000003393.15	1.799957635	2.191625815	2.01231837	1.957951733	1.506703487	1.534111418	1.44105847	1.633059154	1.617768646	2.232998369	1.468166218	2.902266569	1.557434598	2.131754091	2.251113109	1.815329494	2.017244929	1.883503519	1.566181934	2.280778192	2.447288248	1.872001311	1.882956007	1.378789038	1.822934048	2.492929907	2.099766486	2.712815854	2.345055675	2.140647793	0.640343282	1.97074324	1.722946843	1.372450688	1.954121847	1.887954116	0.963400138	2.063744522	2.481944703	2.240924865	1.884949517	2.04393938	2.437041263	1.738378743	2.11073072	2.148901574	1.982436918	1.821669403	1.981962221
ENSG00000003400.15	2.799833335	2.410069692	2.366336204	3.232814227	2.380064459	2.610959856	1.858100386	1.709202395	2.245647774	2.234654595	1.929412288	2.742264967	2.028781298	1.716947009	2.576933241	2.344743296	2.173095444	2.144372734	2.482280384	3.26091389	2.471551666	2.54680805	1.735955354	1.582556003	2.44145692	2.974290679	3.135616951	2.616240056	2.493032418	3.253051361	1.056791594	2.088311236	2.020164357	1.557091444	2.297983727	2.721810105	0.800578978	2.645355813	2.554269582	2.640829127	2.188274311	2.253172415	2.822934048	2.503679474	2.418081978	2.736778032	2.462549714	2.489363101	2.893886379
ENSG00000003402.20	2.810628185	3.409798228	2.978781377	2.89917563	3.056722242	3.243714774	2.400264666	2.541341369	2.957951733	2.671225426	2.422959548	3.996967155	2.283358804	2.205830385	3.40324045	2.70294561	3.11178252	3.343777332	2.539282909	3.384257076	2.661430384	2.815268004	2.745689112	2.554564295	2.733614653	3.011352507	2.864750729	3.927270708	3.287487071	3.069152202	1.232722147	2.833234195	2.590098958	2.282232208	3.12647734	3.015729484	1.654435541	2.878509559	2.969196548	3.024106877	2.905947727	2.894759569	2.921303024	2.471837762	3.059597553	2.825867018	2.895341403	3.395652374	2.906525067
ENSG00000003436.16	3.25032495	3.091175122	3.028463068	3.282350839	3.115382884	2.219431861	1.820444496	2.459326692	2.891360856	2.23661507	2.982838462	2.805932136	3.105393131	1.787223484	3.609294001	3.328175844	3.415042008	4.809167457	3.075652423	3.284913839	2.624709202	2.955294202	2.649408524	2.055681562	2.708121005	4.035597519	4.128977958	2.835378414	3.351402184	2.46665322	1.378289653	3.559675351	3.502967019	2.754203396	3.152881067	2.90625567	0.949497581	2.264236151	2.273605403	3.111682382	2.528146199	3.162757873	3.549299517	2.171623176	4.117038367	3.101801329	3.01565813	3.468335679	4.105082978
ENSG00000003509.16	2.430740226	2.367986037	1.972619139	2.115965432	2.234991741	2.087123344	1.986847774	1.611927767	2.135403531	2.415353054	2.32892261	2.196701458	1.972251508	1.758857461	2.348997196	2.264716569	2.149877159	2.312171413	2.135830339	2.070904484	2.367566767	1.992333382	2.275841423	2.113233748	2.239825715	2.286112294	2.385927957	2.238053099	2.092342769	2.145612247	1.068533241	2.142936177	2.085492642	1.402503901	2.038541535	2.221320307	0.975996958	2.435041797	2.043099485	1.934629724	2.362862596	2.180975295	2.306641386	2.222402726	2.472617738	2.38783123	1.815493455	2.038260575	2.201539769
ENSG00000003756.17	3.422542501	3.428557823	3.18296238	3.202496084	2.593640608	3.002756519	2.416974819	2.46665322	3.056774257	3.23503771	2.89834381	3.314232469	2.57315636	2.903616775	3.641199186	3.104973989	2.971092857	2.894895352	2.706751554	3.390984031	2.995430247	2.68755345	3.220252555	2.222959083	2.904580435	2.889395662	2.62634568	2.344686492	3.522482667	2.025454096	1.650580765	2.86985167	2.952091233	2.204891925	3.049212535	3.322173332	1.809249791	3.097644504	2.906967537	2.466522715	3.266621652	3.522796497	2.998069104	2.528171209	3.721810105	3.490069464	2.204422466	3.034427032	2.588372845
ENSG00000003987.14	0.291603558	0.123136427	0.246225649	0.404903122	0.360532839	0.15924166	0.14208663	0.330787836	0.231309516	0.210139457	0.623773238	0.332507446	0.219338923	0.195599575	0.418135964	0.376290383	0.485117645	0.280124892	0.098689044	0.171463056	0.092478087	0.184343778	0.447526301	0.20851726	0.264596479	0.112499976	0.188021051	0.302055788	0.549225575	0.185486004	0.031395196	0.40653667	0.226878404	0.188907267	0.25761413	0.320542442	0.223793216	0.245373963	0.155490198	0.314870509	0.285461405	1.297543608	0.206268125	0.148869044	0.445832624	0.391657754	0.495081119	0.330787836	0.310340121
ENSG00000003989.18	2.063261322	1.806736492	2.893420461	2.908082731	2.585827858	1.022048165	3.139846	3.448597055	3.073905901	1.127038912	3.247638946	1.878176012	3.018171241	1.95207259	3.231355602	2.457279086	3.884089909	2.1368148	1.099497201	1.396981459	1.279887255	2.966578126	2.68466167	1.68468411	1.158466295	1.884871392	2.203107167	2.232630061	2.971387206	1.563548655	2.625364016	2.600555219	3.832525498	2.944727286	1.747215512	3.352207665	3.512719923	0.882838656	0.579180148	3.526832537	1.654939571	4.984097128	2.873891924	0.965396436	1.679333711	3.065382743	3.60250439	1.885496273	2.930056035
ENSG00000004059.11	5.967272378	5.422555956	5.355555482	5.726327166	6.244282005	6.040145033	5.553956383	4.677237606	5.653587456	5.739175732	5.904919972	5.928012566	6.163392056	6.501485323	5.492048648	5.388854236	5.648635128	5.595590186	5.978618947	5.92333224	5.454531258	5.655005426	5.520620252	6.635438078	5.536842435	5.759523387	6.106448829	5.38174366	5.858751885	5.883630591	4.823438577	5.730357367	5.821886205	4.979115329	5.530960288	5.772416194	4.65130432	6.285237594	5.780223472	5.441277631	5.566419424	5.950547732	5.448640001	5.910022651	5.876465377	5.867926108	5.469661351	5.898084978	5.909499513
ENSG00000004139.14	0.598841578	0.684818738	0.799750462	0.599698653	0.754972993	0.662023157	0.583904136	0.533563348	0.697595918	0.808426241	0.592445077	0.617110375	0.492212122	0.478713002	0.967094811	0.78249244	0.907275263	0.678793072	0.445196982	0.858935843	0.643394453	0.806612774	0.887525271	0.287826867	1.160016608	0.557679659	0.548535267	0.682033871	1.074779426	0.690908713	0.275126274	0.644594661	0.707701473	0.571531198	0.525668007	0.842938617	0.591104905	1.042294126	0.66448284	0.596171862	0.748375356	0.861399611	0.597983994	0.465190888	0.828550347	0.570851483	0.630219065	0.583326519	0.649109565
ENSG00000004142.12	5.331063828	5.369815424	5.101330712	5.198604159	5.270704597	5.607540414	5.459421782	4.673415087	5.076430827	5.240379211	5.339536494	5.307490458	5.51823612	5.358276689	5.237253946	4.961526096	5.263222245	5.156420888	4.56653511	5.151461079	5.414406182	5.307585173	4.676949999	5.533183314	5.226431461	4.952939222	5.191211251	5.325130927	5.232553318	5.403175676	4.733967085	5.429662826	5.34616975	4.736826728	5.161770811	5.089298987	4.606773844	6.003226673	5.039800793	5.518673611	5.199464268	5.091691373	5.447265102	5.102250794	5.865297768	5.429860298	5.190816318	5.105259019	5.385237745
ENSG00000004399.13	3.745312639	4.403765353	4.026525656	3.438066581	4.062087164	3.977298243	3.523147906	3.351430454	5.108624815	3.526694846	4.304788456	4.112925276	3.622122122	2.486740112	4.313267623	4.028631031	4.106540956	3.824655854	3.80696328	4.065589544	3.600091309	4.187941899	4.710222351	4.292229592	3.886813496	3.679817862	3.347906558	4.055429952	3.910991633	3.314479018	1.681359305	3.863383461	3.881811426	3.188812341	3.830620415	4.434995109	2.101515615	4.549016052	3.323787972	3.949544271	3.877449792	4.416434434	3.480174628	4.333731419	4.279642151	4.619688845	3.802730896	3.580434959	3.501375449
ENSG00000004455.17	3.752941223	3.476614989	3.44826666	3.810659029	3.876782133	3.90331791	3.206064905	2.751527992	3.362582102	3.103329777	3.665210831	3.410720997	3.468791822	3.210825223	3.396762313	3.335683331	3.433907534	3.485040339	3.639672083	3.30753053	3.501197083	3.370443305	3.107989097	4.275446645	3.414866169	3.366084369	3.708043732	3.601435049	3.599948537	3.641187623	2.359858472	3.388520203	3.159887479	2.818605184	3.837559817	3.347368017	2.239703535	4.156420888	3.129217064	3.15481001	3.255772629	3.732497147	3.786355893	3.357453476	3.525480092	3.653851103	3.356171988	3.562535513	3.383372521
ENSG00000004468.13	0.805209896	0.200378798	1.109293689	0.477470103	0.503043371	0.563548655	0.372617844	0.806365306	1.29419431	0.459011864	1.724039016	0.552278691	0.879940969	0.07121349	1.03885755	1.077584829	1.181802255	0.527570837	0.276317993	0.351967481	0.445091015	1.626672753	1.051093629	0.955387206	1.229157203	0.939151337	0.586404475	1.947628757	1.063295842	0.366811773	0.082975027	0.415866811	0.707613134	0.397474417	0.384823459	1.230387489	0.035201596	1.089091319	0.146394549	2.192793848	1.365468586	1.422986451	1.8520388	0.343009783	0.226138561	0.923567568	1.554637964	0.629193397	0.293841299
ENSG00000004478.8	3.844927918	5.634090793	4.251567621	4.103824916	4.428571222	4.406529868	3.89236188	3.195772784	3.43561526	4.433914209	4.356833997	4.975808999	4.544769743	4.791199363	3.857443616	4.02146196	4.031236378	3.710305019	3.84578107	3.695737757	5.001410446	3.823046181	3.112283109	4.316225407	3.675928814	4.526901377	4.298152404	4.192470366	4.212958363	3.818369991	3.317911817	4.462497365	4.15002344	3.679806604	4.169925001	4.345041478	2.893886379	4.946852483	4.701427071	4.518616965	3.912563645	3.871794375	4.321350901	4.515605232	3.508276515	4.486798024	4.352137027	4.349457283	4.815022016
ENSG00000004487.17	4.166940346	4.201790667	3.725926525	4.153853965	4.064520753	3.56832402	3.810299136	3.171142763	3.752662969	3.640910086	4.022012644	3.913760676	3.962160304	4.069135012	4.009150069	3.850429403	3.783488085	4.026322032	3.889142522	3.980345254	3.936213901	4.103715832	3.838709785	3.898159972	3.682135029	4.836070559	4.241458871	3.705867346	3.8500893	4.020724425	2.926834421	4.103052761	3.807674341	3.126163425	4.078900121	3.901446184	2.648373402	4.506601942	3.48207382	3.666131667	3.807509488	3.908274918	4.1537486	3.904676766	4.237991936	6.270493435	3.918939543	4.124352952	4.024514721
ENSG00000004534.15	4.033608007	4.400510606	3.410259686	4.042731877	3.200425883	3.476524265	2.878234879	3.17280751	3.800289051	3.643255904	3.186611481	3.850639426	3.09173368	3.566559464	3.928626148	3.892663024	3.59513363	3.56870099	3.23529817	3.627805253	3.895002029	3.31951678	3.88757401	3.302947762	3.764356772	3.520283944	3.271336028	3.242693958	4.433213192	2.639000572	2.533638097	3.564000067	3.331160592	2.777998256	4.109544437	3.803588698	2.248170473	3.981350362	3.775166458	2.832100112	3.842958724	4.04241671	3.573786528	3.322130058	4.436614943	4.036749476	2.692315599	3.539866024	3.477120345
ENSG00000004660.15	1.622040102	1.375678942	1.39752918	1.196858801	1.277508728	0.949871056	0.901648911	1.105208723	1.934176782	1.479282307	2.032488802	1.181102551	1.381947801	1.008988783	1.907006007	1.510101108	1.444136957	1.204641566	1.163756333	1.165493939	1.039699918	1.624007286	2.353803169	1.32981248	1.3222743	1.584096624	0.919454502	1.703366528	1.493544866	1.04453401	1.16459322	1.19023557	1.357157849	1.094371211	1.426747809	1.712859865	1.231493851	1.670523126	1.234991741	1.183708817	1.638027485	2.608359809	1.418405864	1.268973282	1.057207636	1.803888292	1.365468586	1.077311371	1.286999397
ENSG00000004700.16	2.115898867	2.817357204	2.900799199	2.103262627	2.224009394	2.059286049	2.768247855	2.360251891	2.983714172	2.56720469	2.372952098	2.699062952	2.048026882	1.775219145	2.862828258	3.100708589	2.816702094	2.760433875	2.236431389	2.286851584	2.670795024	3.006495517	3.238634024	1.510708793	2.711428828	3.329123596	2.553753689	3.774418104	2.697351267	2.19792828	0.395391894	2.613460931	2.895961767	2.179319952	2.387913924	2.752555934	1.102187793	2.071350804	2.604616977	3.456149035	2.806117796	2.558610509	3.167165213	2.247107222	2.480032411	2.567034281	3.324335386	2.47537028	2.775366656
ENSG00000004766.17	1.384602458	2.240283796	1.75236325	1.488977667	1.550211158	1.682528353	1.525968621	1.392262462	1.479747934	1.906274914	1.301938767	1.715937288	1.683741362	2.510582213	1.827656458	1.794852508	1.587749018	1.60473557	1.501515577	1.589523817	1.81974992	1.694389927	1.621102404	1.20720569	1.979476643	1.943696327	1.707480617	2.183772326	1.757364672	1.984990296	0.438718677	1.546610522	1.504061001	1.360645202	1.519189617	1.535754381	0.859094923	2.003134454	1.667301759	1.958545756	1.831107058	1.817909722	1.885340078	1.288122278	1.959918497	1.668300699	1.802813598	1.723864324	2.023006896
ENSG00000004776.13	1.903423966	1.936213901	3.573216965	2.60119731	2.236706902	1.266936423	1.646116564	2.2174789	4.283810678	5.338317439	4.41110757	1.863779904	1.971957335	1.004249685	2.813463122	2.924175915	3.115133149	2.640250721	2.663253523	2.706839945	1.840845888	2.920445757	5.06575324	2.89143863	2.793021888	1.644087003	1.809579079	1.253565772	2.732594828	1.290247448	2.265766926	2.312026157	3.040226148	2.046525983	0.750177706	2.928389275	1.877037451	2.65418346	1.285402219	2.142217362	6.754242153	4.165863714	2.52160358	2.599198755	0.814837498	2.920198007	2.140647793	1.464825073	2.714179564
ENSG00000004777.18	1.511164389	1.641638507	0.862590248	2.441828708	1.031183435	1.930434576	1.629613076	1.135272179	1.404903122	1.464615994	1.145286163	1.434134458	0.518736548	1.615322123	1.997906574	1.685312266	1.444879056	1.085220679	1.39429462	2.044568981	1.405447844	1.382777906	1.413269114	1.032524066	1.093492569	1.25900125	1.585491392	0.710789906	1.971258435	1.399608622	0.572307624	1.29795439	1.351628329	1.204891925	1.441111603	1.450960473	0.771801084	2.226755123	1.868686765	0.606442228	1.43397428	1.590242708	1.179574744	2.730096466	2.330357613	1.551885103	0.511670438	1.828997083	1.168064328
ENSG00000004779.10	4.779879536	4.148299635	4.420421766	4.643134662	5.427837441	5.060605153	5.253732159	3.810432821	4.818722765	4.963524987	5.14346689	5.710327063	4.985281824	5.630818975	4.161025031	4.554644103	4.627729392	4.504537769	5.094818774	4.661618502	5.038725886	4.616416514	4.642661143	5.418706068	4.98064686	5.021590768	5.108390635	4.508872295	4.693882773	5.147233422	4.348834361	4.78136496	4.548788008	4.25900125	4.886594042	4.479159408	3.693319679	5.290313809	4.758260531	4.453412221	4.91958798	4.799822976	4.754304963	5.217234594	3.911087537	4.583567221	4.281223455	4.616934001	4.860212958
ENSG00000004799.8	3.616310642	2.641800328	5.426009744	4.094320534	3.526895119	2.219865493	4.582923253	4.154113294	5.629295414	5.74691466	4.019977619	3.329281495	3.950916271	2.838306392	5.939760201	3.652417657	5.867184822	3.751378022	2.601744051	2.31533436	2.864354552	4.008271738	5.399242885	3.536749206	3.972940739	2.910425673	2.825989096	4.748171377	4.173127433	1.847315473	3.322779034	4.397275885	4.651602825	4.114825083	3.598019737	3.938944406	3.400647221	3.740474286	2.504086433	4.315305374	7.338739948	5.246415688	5.752336487	2.793625417	3.039910433	5.106968016	3.849639041	2.945738783	3.395611249
ENSG00000004809.14	0.051163253	0.046421211	0.071899932	0.058524312	0.083383588	0.024035935	0.115565996	0.059908989	0.553851968	0.056167306	0.176322773	0.294782469	0.046002047	0	0.03801469	0.074916402	0.065158675	0.048933645	0.059078342	0.073408955	0.033511102	0.125122061	0.128029389	0.033511102	0.110095929	0.498455128	0.06060083	0.133826527	0.057138304	0.007769594	0.009347172	0.152767519	0.017351842	0.038155201	0.028003278	0.118226814	0.03083043	0.032947164	0.027437183	0.033933911	0.295017665	0.174534255	0.004609253	0.038155201	0.026587622	0.068464451	0.073820233	0.085288675	0.025028794
ENSG00000004838.14	0.388685507	0.513288603	0.494261988	0.812375001	1.536152393	0.277032552	0.266756562	0.244521774	0.264236151	0.244887059	0.46665322	0.257976116	0.439782689	0.338110596	0.379510067	0.351854439	0.51318752	0.941932618	0.530470325	0.370275897	0.562279064	0.39297679	0.322966462	0.326307235	0.231801023	0.364572432	0.231678162	0.298658316	0.670749711	1.243181602	0.357045213	0.203013171	0.25821739	0.417487999	0.145612247	0.387362541	0.268913416	0.546264783	0.325846898	0.359296259	0.17466208	0.339593501	0.484705299	0.755143958	0.670296504	0.410015403	0.338909273	0.69412244	0.471239495
ENSG00000004846.16	0.064469017	0.026304324	0.165558254	0.01564029	0.094371211	0.027012465	0.006764782	0.094371211	0.119024103	0.065710164	0.05088474	0.03040671	0.047119549	0.005328121	0.0739573	0.068602027	0.117030053	0.087462841	0.032383005	0.013497992	0.308011315	0.027295624	0.323888827	0.049212535	0.061983516	0.065158675	0.057692867	0.049909522	0.075874867	0.009777122	0.019630756	0.354903461	0.166458372	0.036327492	0.023752136	0.08827731	0.00992041	0.095181789	0.023184369	0.053945425	0.086512047	0.141171172	0.071350804	0.06060083	0.055612157	0.263154625	0.037311931	0.057554246	0.096126889
ENSG00000004848.8	1.066743638	0.067363367	2.202919169	1.059770581	1.019986512	0.485323774	0.143654635	1.183073576	0.246712101	0.235236889	1.906890596	1.163627539	0.60046007	3.864473417	0.565694652	1.135928816	0.703366528	0.361543798	0.042644337	0.896233092	0.695102986	0.381947801	1.8913803	0.929866728	0.767824268	0.314058409	0.719314887	0.374177033	1.14834845	0.457331625	0.296310561	0.898556647	0.723864324	0.372394965	0.046560906	1.861598119	0.663390165	0.274887812	0.116897018	0.45385994	0	2.294635451	0.43306627	0.066261442	0.174278571	1.037171338	0.622274431	0.312665174	1.721022608
ENSG00000004864.14	3.199656642	3.837701091	3.060497075	3.064348293	3.098806929	2.937269054	3.219757097	2.677418036	3.116148469	3.208361183	2.882134349	3.30516799	3.11972137	4.575741928	3.399048015	3.121894017	3.25692007	3.146199013	3.293090865	3.319097638	3.331619237	3.670296504	2.935780311	2.778566051	3.645540274	3.367888218	3.842898401	3.157059884	3.373077423	3.577295882	1.921588666	3.342796502	3.066485339	2.501209824	3.192699178	2.864037533	1.858736968	4.13779859	3.133875835	3.277836008	3.161549133	3.083570806	4.138404926	2.984097128	3.476653869	3.134598817	3.312955542	3.411344888	3.937071271
ENSG00000004866.22	2.343265678	1.730661691	2.144079009	2.262884117	2.189666447	2.367622677	2.100809492	1.927175874	1.99146289	2.080862286	2.239398042	2.208610898	2.379676407	3.262042212	2.171655198	2.170117348	2.179001399	2.023929517	1.897434063	2.375651143	2.422259916	2.111365231	1.945083264	2.214560036	2.201445671	2.467592509	2.231094429	2.010565029	2.165847639	2.10259095	1.811429928	2.325472767	2.253172415	2.008451033	1.88846077	1.989029983	2.08498267	2.482848283	2.415596435	2.395720913	2.070114503	2.405801802	2.246316871	2.318258988	2.088548697	2.304598652	2.059424503	1.996641829	2.195662563
ENSG00000004897.12	2.781905211	3.315305374	3.075121841	3.03231247	3.059078342	3.145595945	2.987611923	2.787327978	3.245739032	3.229095661	3.186136035	3.366098361	2.963418635	2.581544076	3.149990935	3.144356418	3.219478328	2.974125448	2.403131355	2.981596963	3.375053337	3.324493809	3.271485439	3.067724753	3.044971082	3.339835754	3.157253953	3.91913029	3.133020934	3.118060656	1.55011263	3.260853688	3.08561161	3.035606316	3.422179168	2.89569039	1.75407509	2.761306552	3.03366967	3.375331417	2.942795979	3.414771478	3.54532593	3.107738078	3.885242448	3.866284884	3.241535142	3.057900773	3.107168941
ENSG00000004939.15	0.013212111	0.00604663	0.02034218	0.011352507	0	0.012211084	0	0	0	0.014498127	0.348685669	0.027437183	0.015212085	0.009777122	0.048096653	0.009777122	0	0.005471851	0	0	0	0.005471851	0.028852006	0	0.010923027	0.010206943	0	0.018918982	0.014783753	0.005902957	0	0.02034218	0	0.036468167	0.077106244	0.007769594	0.005902957	0.018918982	0	0.005184376	0.008056555	0.044044333	0.014212445	0	0.03040671	0	0.005184376	0.005615567	0.012783185
ENSG00000004948.16	0.039559557	0.021621858	0.054779032	0.027437183	0.030265443	0.036890111	0.07244885	0.04949137	0.057692867	0.017494379	0.075737982	0.008343459	0.006190289	0.058108649	0.189033824	0.080657663	0.079975377	0.032524066	0.01592569	0	0.12035194	0.0528332	0.135009441	0.076285443	0.209016592	0.096801582	0.083519749	0.111432005	0.044324169	0	0	0.036749476	0.031959741	0.044044333	0.051441711	0.074094354	0.007195501	0.153286521	0.006333934	0.178746506	0.121811151	0.053250385	0.067638717	0.014212445	0.01235413	0.047817548	0.050188223	0.006764782	0.038436182
ENSG00000004961.15	3.319126548	2.670930955	3.222232686	3.449799053	3.954959341	3.573944026	3.231509211	2.564890277	3.211417213	3.089498151	3.297866375	3.950151098	3.443991142	3.694378783	3.086359182	3.496129952	3.366518058	3.365664545	3.764760151	3.321177698	3.557422344	3.413174318	2.820015533	3.820219817	3.593963232	4.14036149	3.890962196	3.671553804	3.346843454	3.833051992	1.922958964	3.456858705	3.256965345	2.796971461	3.61820341	2.99387359	1.706994616	3.947628757	3.663891078	3.391575274	3.69219283	3.466783713	3.832211535	3.20653383	2.811512132	3.724813957	3.639324789	3.320542442	3.418500317
ENSG00000004975.12	2.867145277	3.289185254	2.716639778	2.674889961	2.293252756	2.43325326	2.218657193	2.135206499	2.763177835	3.130271955	2.847455794	2.466183346	2.419997245	2.881273061	3.051685319	2.882936449	2.939113716	2.716639778	2.669185544	2.728138203	2.575167086	2.831269236	3.02069776	2.317217226	2.740862816	2.998971713	2.259091668	3.219571257	2.938323435	2.526895119	1.341644241	2.718942423	2.774902998	2.17037377	2.383358695	3.304248179	1.623820051	2.870167414	2.211230295	2.820035963	3.034162881	3.041067717	2.583254301	2.611266825	2.830823203	2.587629021	2.498301935	2.698396303	2.518560317
ENSG00000005001.10	5.391465294	5.335211682	3.677192495	6.188476096	5.030781885	4.615481038	3.773732651	2.321581807	3.327816684	5.339953303	4.324825002	4.126609494	3.669956505	4.226446875	4.327328083	5.781642979	4.408650729	5.309663699	6.595290308	6.138511419	5.221366713	4.938530455	1.530720009	5.252578395	3.893925199	5.709753812	6.32474761	3.305955933	4.92808602	4.975423836	2.553606257	4.363661706	4.480155235	3.935459748	5.212865007	4.020786641	1.88935672	5.083660152	5.789794448	2.263364986	4.223661949	3.687049487	3.657925772	6.251768318	4.950412422	4.835833145	2.922749697	5.607525619	4.970126603
ENSG00000005007.13	4.139035573	4.715613368	4.088709809	4.276310547	3.838266047	4.183645305	4.27326224	3.568311858	3.943883829	4.236951759	3.660791741	4.379960527	3.623187952	4.534640607	4.695559603	4.526607217	4.170509976	4.33443956	4.541886492	4.228964876	4.086180819	4.137847762	3.9053509	4.451995725	4.158102699	4.358979918	4.484518416	4.288129662	4.45220664	4.618268026	2.832890014	3.890767688	4.197700296	3.622391582	4.198305554	4.462019589	3.355100861	4.125601512	4.414155833	3.88981422	4.253596025	4.093450314	4.516229518	3.690327693	4.542047512	4.161670053	3.913396884	4.095384363	4.682550825
ENSG00000005020.13	3.258383242	4.499048598	3.828631582	3.77594602	4.668782893	2.820362799	2.925657687	3.108424092	3.795746171	3.383731937	3.723984427	3.769877505	4.547079607	3.645632496	3.525931048	3.739167629	3.350030417	3.428303218	4.533438758	3.966901075	4.531649699	3.411534715	3.73926486	3.407230368	3.668788565	4.766314228	4.219060072	3.908553545	3.782901262	3.889940737	1.074984885	3.71021684	3.814693968	2.938680997	3.478389434	3.304423426	1.089362553	3.872543147	4.243425362	3.818676756	4.366455111	3.861975209	3.400729183	3.157140749	4.755560603	4.066803901	4.296215102	4.142740172	4.383441646
ENSG00000005022.6	6.864308738	7.580219366	6.86885218	7.743680566	7.647969216	6.905932087	7.309368119	7.086742375	6.936914674	7.175226171	8.22346744	7.593350036	7.865024893	8.077543173	6.644842656	6.78307943	6.8314846	6.607112783	7.85867295	6.796580883	6.786685221	7.136905009	6.382765804	7.685491689	7.817916115	7.631122476	7.343682299	7.275092742	6.848502763	7.435875244	6.968635693	6.787277038	6.965047745	6.876232063	7.410400469	6.881720897	6.827944747	7.119274203	7.489538922	8.473557617	6.937067739	6.629429482	7.967647044	6.396188609	6.067055688	7.196268676	7.367033768	6.213172281	7.314924874
ENSG00000005059.16	2.909600316	2.197267813	2.657114046	3.167919866	3.16145239	3.463177758	2.832707767	2.245739032	3.219354413	2.404984843	3.678398729	2.884890923	3.290512874	2.183137113	2.538935409	3.050501697	3.100624497	2.671225426	2.545770726	2.269302504	2.797282809	2.451540833	3.704196926	3.169844849	2.620023298	2.964638907	2.84540976	3.386176352	2.266456744	3.083077178	1.112700133	2.602646909	2.666620268	1.757364672	2.831553004	2.701837345	0.520145627	2.946319137	2.321293169	3.420226367	2.360392372	3.649006065	2.277121847	2.897008026	3.134565962	3.111148193	2.764473551	2.608714637	2.46388398
ENSG00000005073.6	0.397364885	0.022758398	0.392866916	1.203764966	0.319502329	0.907506014	0.023326332	0.00992041	0.164657575	0.036749476	0.126840735	0.139338514	1.553606257	0.241107975	0.790355014	0.508327229	0.063640993	0.041102772	0.210887549	1.131194352	1.117229582	1.063917054	0.009347172	0.06060083	0.101112158	2.488772059	1.575167086	0.028993412	1.052763657	0	0.192194165	1.015711646	1.173319354	0.014069583	0.536152393	0	0.045023522	0.889785022	0.162983392	0.039559557	0.174534255	0.47134356	0.02034218	1.250537189	1.419754605	1.022829402	0.402285592	0.236829335	1.821546959
ENSG00000005075.15	5.263992128	4.085254677	4.1619441	4.20776013	4.797137522	5.098444824	5.024195548	3.545400072	4.565913949	4.94106874	4.568080761	5.057250967	4.740215209	5.717007351	4.122772097	4.146182718	4.264191104	4.275856318	4.470647487	4.420556509	4.259588866	4.470946774	4.048802897	5.731712748	5.014663261	4.356122677	5.015047014	4.472799672	4.587833011	4.433426872	4.240886714	4.778029806	4.408297468	4.11613183	4.808935868	4.564042761	3.441018619	5.311938997	4.67144624	3.891545563	4.314029397	4.392585327	4.361115631	5.125795728	4.595778138	4.665307489	3.90744833	4.898338973	4.515359227
ENSG00000005100.13	1.887798187	2.408385791	2.260838637	1.829403087	1.485838967	1.872001311	1.938737446	1.862114111	2.188938907	2.59275601	1.808096689	2.477107389	1.89437155	2.289303314	2.476200205	2.050780284	2.154615611	1.930245318	1.7322692	1.783289011	2.329783783	2.164207025	2.339165896	2.096801582	2.050014042	2.105711597	1.703322227	2.908217265	2.631034417	1.507160349	1.042574302	1.860843644	1.877233819	1.443659691	2.075258784	2.011066201	1.251204023	2.272351716	2.184185064	2.39149279	2.106046749	2.381754041	2.654550109	1.811964175	2.207018226	2.05595915	2.18250162	1.887486278	2.080759979
ENSG00000005102.14	2.273038394	1.229649444	3.006477564	2.358874455	2.546338877	0.696795088	0.883699009	1.803805652	1.760944774	1.852358467	3.368195627	1.569782712	2.972564	0.474150461	2.206174334	2.552204902	2.613932346	0.80727248	1.157561176	1.688762244	1.236278303	2.087734382	1.896620611	2.494748403	1.14834845	2.382971528	1.895651618	2.022474347	2.536425963	2.536674618	0.814427374	1.916285546	2.670115181	1.393251437	0.779806013	2.11353382	0.567837462	1.282677022	0.603691617	2.634198274	1.768290207	4.209780859	2.283329168	0.795185099	0.923947815	1.901069616	3.89262417	1.06377903	2.893575784
ENSG00000005108.16	0.920979227	0.429642743	1.299654956	0.5360529	0.788268083	0.661840791	0.334110568	1.25102219	1.486559928	1.074847916	0.824808578	0.549915554	0.753946772	0.728921827	1.095249317	1.09362778	1.098284796	0.564134243	0.674731809	0.609565868	0.617016311	0.759837596	1.31254901	0.564036662	0.389897162	0.616828167	0.654527196	0.481402283	0.950319098	0.269033146	0.118891252	0.561888195	0.854394678	0.751720787	0.514299035	1.574489082	0.278460609	0.398131432	0.222557291	0.986301705	0.9046575	1.274351128	1.091936738	0.637285644	1.341758085	0.816312982	1.258579224	0.458487	0.934629724
ENSG00000005156.12	1.360195695	1.237380158	1.355974734	1.622368152	1.376679347	1.357777188	1.162145571	1.08590049	1.317477737	1.462471189	1.325846898	1.485375301	1.395666082	2.186278685	1.559932264	1.468896063	1.604783004	1.394569017	1.233642683	1.50548448	1.570851483	1.585731733	1.306903813	1.469469253	1.45638563	1.527620877	1.386203949	1.787014474	1.438825113	2.388740605	0.684639231	1.604498374	1.531618511	1.188780698	1.385541479	1.519290279	0.776356701	2.212226911	1.167165213	1.544584299	1.601744051	1.461842838	1.757706017	1.593879595	1.747859985	1.170886478	1.626298949	1.46967763	1.716508087
ENSG00000005175.10	2.311444988	2.709621491	2.586620647	2.491417016	2.397310117	2.257342581	2.073271836	2.207518077	2.332478803	2.807952486	2.586140221	2.626929686	2.350101159	2.821240804	2.465426006	2.477262849	2.494646014	2.325213695	2.15982291	2.352786769	3.146932136	2.341815004	2.570074274	2.436108524	2.598508134	3.399157419	2.565255958	2.683426976	2.576981599	1.972839673	1.21549223	2.760859637	2.755079849	1.858100386	2.509999802	2.388382435	1.218905132	2.221938932	2.653495742	2.699196245	2.365608559	2.529770982	2.899794348	1.996750279	1.80760222	2.534335569	2.638884763	2.59062597	2.852018819
ENSG00000005187.12	1.862312521	1.428624817	2.693743414	2.708606627	1.700484108	1.15166402	1.958805564	2.297484916	1.11483341	1.049421666	0.922502343	1.205955467	3.057172971	0.605778768	3.254881223	1.324061705	2.902440238	1.201131967	1.218595202	1.64117606	1.136060107	2.021017707	2.004501392	0.279292991	0.835034744	1.926265154	2.020484422	1.781359714	2.284277218	1.342327173	1.8613202	0.606915942	3.523536865	2.150689643	1.153935011	3.396940372	2.338110596	1.517930742	1.685895309	2.463360886	0.927972283	0.804466643	2.292428393	0.472175804	0.799584701	1.426694144	2.580024853	1.523662314	2.843602022
ENSG00000005189.20	0.816067173	0.812210685	0.558463573	1.281905924	1.06474492	0.891808001	0.754545489	0.52476579	0.75309103	1.013640911	1.063848043	0.93319492	0.913109615	1.690282989	1.260266587	0.758729568	1.166522644	0.669933836	0.705137467	0.915559143	0.903655334	0.756083908	0.801572569	0.940880872	0.859890059	0.615227944	0.848637962	0.811717624	1.092748686	0.993927921	0.467175123	0.545968369	1.140974927	0.493544866	0.533663013	1.062743429	0.294311961	1.429803402	0.851039386	0.914794112	0.996244108	1.007123724	1.366587995	1.368712484	0.967242401	0.939828359	0.530869798	0.605115002	0.81934119
ENSG00000005194.15	3.851339283	3.692427198	3.438998056	3.554478343	4.031183435	4.054327554	3.892740728	2.673601649	3.823942929	3.507122283	4.268142411	3.98620157	3.925676674	4.311292392	3.590685846	3.516607741	3.715454127	3.806880816	3.546091882	3.553925673	4.25731995	3.928957705	3.682539589	4.288343796	3.994588775	4.095240876	4.034699937	4.214404611	3.804476968	3.743418024	2.699040736	3.978168167	3.603964541	2.890154817	3.742329649	3.436961338	2.179733966	4.121811151	3.572816926	3.646957534	3.518245564	3.890242386	3.981131125	3.240665419	3.779690468	4.045355596	3.692159346	3.352871496	3.660050104
ENSG00000005206.17	3.373968311	3.568494277	2.834771883	3.550432821	3.054466486	4.013417594	2.922882871	2.239061924	3.058247217	3.739502506	2.184407259	3.655111359	1.98564615	4.35414181	3.918328984	3.67468662	2.957413189	3.103833306	2.657845763	3.755101219	3.824126286	2.954028762	3.002360481	3.149470746	3.539617918	3.038418622	2.991916337	1.868647261	4.434161152	3.477780929	2.355636524	2.913454331	3.035659097	2.489620001	3.109511006	3.343180384	2.199531013	3.51201192	3.861806523	1.197865391	3.124576284	3.279144386	3.032224296	3.059874388	3.961419596	3.357425323	1.530570204	2.792834534	3.13214907
ENSG00000005238.20	3.045093438	3.854414626	2.418000995	3.545016964	3.589787452	3.192494038	2.457357894	2.179702123	3.085883499	2.676267408	2.883347108	3.821148944	2.835863456	2.047398789	2.823912367	3.102002976	2.74899785	3.068533241	3.220747842	3.381172605	3.143997409	3.040015679	2.891088612	3.229449491	2.975465109	3.161774841	3.522570547	2.89787933	3.020591095	3.596827831	1.127765328	3.152102275	3.117046681	2.001694172	2.796971461	2.596076424	0.919988339	2.203608374	3.894982633	2.144894764	3.078473209	3.151469198	2.514551532	3.579638763	3.061879861	3.727092709	2.254926562	2.959120982	2.408412967
ENSG00000005243.10	3.479618608	2.412185359	3.612482253	2.867342995	3.57931292	3.226323557	3.171703229	3.096717263	4.518151125	3.810987996	5.389831786	3.062760695	3.678004277	1.841369355	3.120169435	4.366888689	3.240695944	3.479980692	3.140500559	3.807025125	4.359528198	3.823066568	5.578253421	4.513174885	3.989293444	3.35280089	2.81666114	3.01783285	3.61820341	2.623281614	2.66448284	3.616451803	3.403881215	2.826721346	2.954717448	3.459234874	2.037136187	2.501413667	2.653564528	3.757961973	4.170958563	3.990437575	2.034743949	4.437680508	3.217137636	3.75575286	3.629986022	3.111482084	3.330156799
ENSG00000005249.13	1.633059154	1.874442887	2.801986364	2.291574091	1.525868423	1.325904448	1.531768207	3.660095754	1.783582374	2.240375394	2.450591032	1.215181565	1.948825083	0.155619721	2.514753498	1.418351888	2.37125217	1.958434395	1.12631213	1.390062309	1.565499693	2.152832405	2.292546188	2.156137698	2.162177804	1.706641057	1.67766609	2.608785592	2.218626198	1.049909522	1.640574657	1.422771219	2.308215235	2.29581117	1.428249611	2.549373456	2.595646873	2.211977822	0.681224354	2.529870909	3.25740293	4.118858038	2.786679994	1.142282723	0.998556583	1.655535016	2.839153387	1.985463998	2.117761525
ENSG00000005302.19	2.148999163	2.00032457	2.30407291	1.952445399	1.910348915	2.021515261	1.615369211	1.793687837	2.450749376	1.909504314	2.102557358	1.703145008	2.122904591	2.169957061	2.362161258	2.229895501	2.322216605	1.956985925	1.806901432	1.951289378	2.365384595	2.066020284	2.315856015	2.102456577	2.088548697	2.245799868	1.890563427	2.026835462	2.234010733	1.909081827	0.789520604	2.061983516	2.014283871	1.323715929	1.944333734	2.114100452	0.663207972	2.251294931	1.801572569	2.13707721	2.162532318	2.541291802	2.30109008	1.772645803	1.94665601	2.308855941	2.073580335	1.796722334	1.769983263
ENSG00000005339.15	2.524565221	3.907669441	3.209671703	2.676041687	2.527095365	2.43645504	2.629799561	2.679716541	2.679671508	3.189887799	2.252536767	2.186405474	2.449772646	2.99385548	3.568810415	3.159677619	3.132659092	2.743148701	2.620891338	3.008737858	2.793438142	3.12535354	2.833821138	1.842496177	3.049386813	3.088582617	3.049787574	3.099800143	3.046351359	2.892235576	1.21424917	2.274708939	2.802234584	2.444614065	2.746291266	3.045006042	2.204672863	3.339906997	2.666756592	3.019114755	2.983385843	3.054883198	3.392496031	2.842556518	2.46555661	2.465190888	2.887798187	2.975813584	3.118143737
ENSG00000005379.17	1.466183346	1.491955684	1.388740605	1.695682086	0.91494715	1.207955305	0.741143355	1.426855132	1.149389449	1.166201253	0.837781812	0.934629724	0.871370556	0.085288675	2.237288369	1.619600819	1.674008609	1.345226035	0.873498251	1.22718656	1.127435184	1.473475225	1.326364767	0.622180704	1.392592196	1.131194352	1.480006551	0.751378022	2.436854764	0.897162963	0.774165052	0.770363927	1.36429227	0.988920951	1.045303168	1.679018363	1.094911647	1.95363774	0.852877774	0.483157952	1.424922088	1.786429083	1.078473209	1.260507478	1.103732615	1.060877473	0.780478089	0.881977789	1.124328135
ENSG00000005381.8	0.146264195	0.025879273	0.294664856	0.095991913	0.152507948	0.086647913	0.167614841	0.066261442	0.792355631	0.095451881	0.392647144	0.257372756	0.268793675	0.028144768	0.247684513	0.276794405	0.173767068	0.069289713	0.074368422	0.189666447	0.176450439	0.392097567	0.536152393	0.280243696	0.260266587	0.182819402	0.199876467	0.157431827	0.09369538	0.059216817	0.03083043	0.086647913	0.231309516	0.199876467	0.071350804	0.201382936	0.083928155	0.148738913	0.074779426	0.198368423	0.27596058	0.411317768	0.234010733	0.206893236	0.10057404	0.121015401	0.238664592	0.109293689	0.107687869
ENSG00000005421.9	0.379399163	0.174022842	0.167357928	0.512277462	0.121015401	0.199122642	0.046421211	0.077789889	0.350836665	0.018634174	0.359970888	0.065296567	0.029134804	2.894352146	0.582266953	0.0824301	0.422125333	1.219153028	0.377068206	0.077106244	0.048933645	0.244887059	0.280124892	0.4089292	0.081748651	0.78383378	0.171591153	0.06474492	0.654710488	0.09963185	0	0.219338923	0	0.028144768	0.218471211	1.098082629	0.099766486	1.184216808	0.040261223	0.266276823	0.015497569	0.96014098	0.168642036	0.220701417	0.019630756	0.668845283	0.549422746	0.200755432	0.084064265
ENSG00000005436.14	1.507008078	1.569393872	1.693453503	1.743127153	1.395282204	1.571337027	1.732529708	1.752191955	1.543000877	1.69634999	1.647130275	1.779007516	1.605778768	1.730139952	1.894487967	1.39462389	1.925809578	1.203326466	1.534808661	1.752534526	1.78454586	1.7212414	1.825134335	1.396159489	1.509543838	1.827534521	1.642886373	2.14110576	1.958025999	1.464406886	1.041523362	1.421102088	1.578745536	1.201696586	1.810730997	1.718438349	1.10144838	1.698129557	1.965137812	1.761285273	1.582556003	2.163820726	1.776103988	1.224349037	1.761029907	1.873734468	1.813319455	1.474773476	1.621383778
ENSG00000005448.17	2.487512075	3.083621861	2.384547202	3.181102551	2.362974779	2.758665618	3.064710435	1.675364313	2.436215153	1.866907978	3.095333722	2.131260215	2.49139136	2.377234828	2.578600636	2.29953774	2.294253136	2.522608208	1.9225404	2.223175386	2.333137456	2.564792747	2.19792828	3.088243383	2.865423978	2.880509218	2.338652604	2.667528852	2.42067103	3.140860439	1.929525911	3.067483839	2.415515313	1.806983896	2.650442903	2.624615633	1.20451637	2.700528497	2.712793849	1.615416297	1.797801574	2.885281501	2.033264406	2.580145484	3.712540757	2.9529858	2.114500293	2.491827448	2.3222743
ENSG00000005469.12	1.949236091	1.687015883	2.51215102	1.813278405	2.086410139	1.47736648	2.149389449	1.794353478	1.981816129	2.187356033	2.108725166	2.374594387	2.098756408	2.814304314	2.5993416	1.74910515	2.495695163	2.227340614	2.343407822	2.143948446	2.131326075	2.11073072	2.48591623	1.693408897	2.874757628	2.491622247	2.17960659	2.019310501	2.342440964	2.162145571	0.640065583	2.26756576	1.906582788	1.703012079	1.710128655	2.134253803	1.232722147	2.397447035	2.150267209	2.421425296	2.154648013	2.169732629	3.45117154	1.796971461	2.362105136	2.207080717	2.30161691	2.248686627	2.491570942
ENSG00000005471.19	0.373063499	0.193077822	0.783582374	0.274291484	0.316493338	0.180020521	0.078883047	0.305445279	0.363675722	0.316609184	0.417271945	0.2131295	0.468114072	0.456806149	0.287354085	0.663207972	0.25664839	0.410775259	0.258579224	0.433814084	0.507515586	0.484911487	0.760859637	0.40729836	0.701770822	0.46727948	0.581592279	0.204891925	0.415326009	0.160274831	0.069289713	0.847996907	0.25011268	0.144176924	0.300416628	0.514198023	0.035060797	0.414135533	0.327802315	0.265196827	0.28936234	0.806860199	0.475499987	0.659193895	0.321119959	0.710172748	0.372506409	0.250840334	1.753861221
ENSG00000005483.21	2.877665734	3.323730338	3.315189423	3.21944735	2.912228299	3.204891925	2.672334817	3.158369345	3.197000396	3.271261317	2.394980514	3.157318637	2.519265114	3.613390205	3.678567746	3.049804996	3.163482631	3.21345616	3.241901184	3.222263604	2.997093651	3.01519424	2.96369606	1.520045024	3.465896126	4.059727326	3.31783948	3.811214118	3.234516649	3.403976623	0.837943242	2.768078435	2.812251765	2.331246599	3.057779498	3.488425031	2.069702167	3.358494726	3.165863714	3.48327406	3.452384576	3.216128883	3.844556388	2.86852874	3.552807405	3.352207665	3.316131257	3.34069044	3.198855568
ENSG00000005486.17	5.848282412	6.193282879	5.33921579	6.090952909	6.087131832	5.712895623	5.493919479	4.205455074	5.770963797	5.378549771	5.576936264	5.517332392	5.47647242	6.736631932	5.7312104	5.782083503	5.573213935	6.075851341	5.972993567	5.941216669	5.306608579	5.473244663	5.240157838	6.297983727	5.477120345	6.045093438	6.083923901	5.461626779	5.719591434	5.41628917	4.547480677	5.600076438	5.483935057	4.676397182	5.803511207	5.620568817	4.10623105	5.58898741	5.406444832	4.710883559	5.269145385	5.942272863	5.225687532	6.045383993	5.84187754	6.133898433	5.145722284	6.215400979	5.404674959
ENSG00000005513.10	2.982911458	0.263034406	0.993710587	1.223237181	1.031465776	0.569296646	0.438079892	0.988412026	0.617486566	1.701415981	0.552081911	1.238297728	0.771547572	0.750863723	1.430606431	2.693275068	1.149779631	1.25900125	2.75811126	2.591607615	2.611880567	1.091327478	0.825460018	0.557385581	0.84567069	1.398788148	1.27857955	0.703012079	1.619084288	3.024975623	0.787432465	1.063640993	0.689120211	0.802813598	0.862114111	1.213316172	0.328147114	0.709555326	0.678612814	1.009777122	1.76523769	1.529671048	0.689299161	2.132017423	0.475499987	1.158530925	0.705225957	0.850559421	0.927441393
ENSG00000005700.15	2.597674185	2.56347544	2.947310815	3.218238699	2.8100523	2.203326466	2.786805433	2.949889727	2.748697369	2.979366886	2.754972993	3.561704939	2.595575268	3.926426469	2.996045207	3.169556266	3.110997916	3.154080881	3.177535148	2.68466167	3.046805339	3.021657388	3.019612966	2.296751056	2.980354395	3.034972791	3.310267402	3.874177271	3.051963677	2.764367389	1.744031893	2.557875677	2.759027967	2.496539046	3.585166868	2.842777745	2.419511925	2.612541228	3.014730202	3.755282853	2.878470322	2.975740227	4.110471826	2.6830002	3.051076223	3.018794386	3.55173748	2.974731202	3.09367848
ENSG00000005801.18	1.520547968	1.668573016	1.682483407	1.80834386	1.648971563	1.521553331	1.282321182	0.991680562	1.207643013	1.664346301	1.247441471	1.085152681	1.345282818	1.86809408	1.794935663	1.373397649	1.545968369	1.079292767	1.494569217	1.931720873	1.910310535	1.684100577	1.29713271	1.207330653	1.358565054	1.321235435	1.955684776	1.227001675	1.528521311	1.806489045	0.605778768	1.985281824	1.161565256	0.972398572	1.815903277	1.324983371	0.664391816	1.931229189	2.087836196	1.144960005	1.39583057	1.836691691	1.592827755	1.475499987	1.638768944	2.24199268	1.200755432	1.669707122	1.377790095
ENSG00000005810.18	1.882916891	2.322447372	2.541836944	1.978671567	1.928806145	1.851958873	2.014926544	2.410883777	2.233918729	2.168930802	1.988630159	2.068395658	1.989211685	1.473371314	2.570681505	2.394129957	2.290896181	1.811429928	2.065537846	1.815493455	2.19978226	2.336911752	2.666211218	1.547745939	2.110263006	2.09369538	2.097239963	2.485967736	2.236553846	1.942795979	0.616263585	1.857105163	1.870502817	1.710084561	1.790980505	2.330013343	1.536152393	2.278490346	1.742092468	2.775240219	2.446970783	2.776567261	2.59664896	1.248777694	1.88009775	2.032876656	2.592349392	2.072414549	2.481867227
ENSG00000005812.11	2.172679521	2.905119803	3.073785965	2.180402507	2.772941338	2.239764627	2.531319072	2.512858954	2.78096095	3.030300761	2.829951012	2.4060468	3.292973114	2.360841818	3.261305141	2.623562562	2.815657398	2.761817143	2.382003156	2.419565858	3.024035935	2.51022773	3.227309804	2.181579659	2.961586288	2.725784775	2.57613511	2.905408668	2.614380048	2.71455326	1.41283571	2.631337144	2.999224343	2.080384787	2.929980315	2.833902077	1.478505927	2.941613419	2.538612655	3.046822797	2.751763627	3.139862368	3.06820646	2.150852085	2.937043014	2.743665757	3.063554713	2.599889045	2.923947815
ENSG00000005844.19	1.929828863	0.914258349	2.402694894	1.627279977	0.745194298	1.129019186	0.731878349	2.040506725	2.250143006	1.019773069	2.065227623	1.265436896	2.218192192	0.12154595	1.865324991	2.189919418	2.26092894	0.95188615	0.588804567	1.771589827	1.116231661	1.704429352	2.08171457	1.632314753	1.997798211	1.796099328	1.398788148	2.009203827	1.520899925	0.339707507	0.367930141	0.871449416	1.379953597	1.311677484	0.883386213	2.435281879	0.244034582	1.287945039	0.80727248	2.91238161	1.809455605	2.619952893	1.511164389	0.747258486	0.239520247	1.634035597	2.077824062	0.707878133	0.901648911
ENSG00000005882.12	1.876919617	2.266726583	2.290925662	1.735045533	1.751163753	1.285402219	1.897008026	2.328606717	1.668209914	2.307807365	1.931153531	1.288831015	1.993203349	2.457988202	2.615486924	2.367315146	2.050153389	1.82277093	1.874442887	2.421748432	2.185327416	2.446335642	1.537047519	1.838346737	2.226847585	2.279649579	2.096531743	2.009418839	2.326393532	2.23811426	1.262793937	1.831553004	2.230080016	2.268224771	1.624615633	2.44948214	2.110797523	1.736301802	2.217602977	1.837014776	2.869812197	2.386617839	3.151225632	2.185232254	1.79018817	2.166490508	2.859750942	1.893556369	1.871961897
ENSG00000005884.18	5.928493504	7.664004897	4.684779472	6.216284122	5.876224694	6.87964696	6.567289887	3.000576963	4.574931031	5.017044447	5.88103318	6.243381564	5.484859943	3.660426675	5.368810247	5.302264208	6.271248242	6.308195209	5.015096091	5.847851628	5.404838423	5.860024195	2.936402378	6.18860467	5.525680534	6.144384972	6.030567827	5.419549004	5.491622247	5.533828067	2.574367976	6.130236941	5.962380128	6.263274835	6.381461622	4.757060594	2.186563944	4.636096744	5.671562296	3.531493752	4.684296984	4.477185121	5.213506708	5.457118174	7.551475259	6.765260237	6.889737574	6.798250155	6.285605662
ENSG00000005889.16	1.518686199	1.672606375	2.229464873	1.606679104	2.117695043	1.81807339	1.94721729	2.07224303	2.18100711	1.869239719	1.254352163	1.841208308	1.920750621	1.787557838	2.3398785	1.701105424	2.434721625	1.684728987	1.575844771	1.851799004	2.136683578	2.27339653	2.063986061	1.13211616	1.99533979	2.16491497	1.744333347	2.370499103	2.565645915	2.276407332	0.584385307	1.847876677	2.161081482	1.727267011	2.201759307	1.845510123	1.163434325	2.568226722	1.600174586	2.363030867	2.48501457	2.660563586	2.814058162	1.970411945	1.736907885	2.074060091	2.528046152	1.723514876	1.835236913
ENSG00000005893.16	4.034312573	4.844867676	4.651878312	5.230341373	4.4276531	3.765280131	4.019212632	4.294311961	4.678883193	3.640586225	4.410008617	4.032982417	4.490749814	3.582905194	5.100561426	4.331010068	5.06182803	4.653421219	4.641135589	4.413803919	4.205681836	4.685491689	4.591511875	3.570207887	4.258654595	4.913827681	4.512473426	5.046333895	4.327320896	4.51944755	2.809373283	4.122043162	4.566900374	3.892264724	4.210357691	5.061387395	3.296251818	4.327558033	4.241367341	5.439257431	3.884685828	4.312418315	4.962914509	3.944249388	3.945588976	4.591858905	4.99359738	4.336576182	4.881610786
ENSG00000005961.19	0.125386605	0.058108649	0.093560176	0.103799743	0.079292767	0.152118504	0.069839625	0.137765808	0.22650853	0.161049225	0.352532557	0.119555385	0.022758398	0.034779158	0.1264443	0.122076304	0.238420026	0.080794082	0.035060797	0.085968454	0.079156207	0.133168933	0.16117825	0.100843124	0.104068226	0.127237062	0.082566351	0.177598929	0.133563526	0.057692867	0.099227866	0.071899932	0.046979908	0.039278795	0.141694362	0.10191896	0.021195425	0.088548697	0.118625514	0.028003278	0.151209393	0.158466295	0.381504883	0.197739606	0.740107246	0.126576457	0.060185765	0.097206246	0.153156788
ENSG00000005981.13	0.179765808	0.065158675	0.342668518	0.195221593	0.423954594	0.040541794	0.136322654	0.078473209	0.046421211	0.005328121	0.452911665	0.089633736	0.155360663	0.404685176	0.164528861	0.104739216	0.193834811	0.104873377	0.014498127	0.0360461	0	0.123931008	0.234010733	0.130271955	0.082566351	0.099766486	0.190425227	0.033652052	0.185359135	0.114367025	0.084880654	0.250355272	0.140778656	0.133168933	0.115299644	0.276556218	0.237563718	0.371391584	0	0.425136999	0.026587622	0.813770932	0.705048971	0.045163352	0.09895848	0.168256923	0.170694234	0.096126889	0.116497841
ENSG00000006007.12	3.6760304	4.394191708	3.68670221	3.824442014	4.123277166	3.914803677	4.600917917	3.266531705	3.9157121	3.997906574	4.100641316	4.222418184	4.010439709	4.538972645	3.880930361	4.094725895	3.66565427	4.543594864	3.799159854	3.608986612	3.879294069	4.261824138	3.705812065	3.233305221	4.091885976	4.821444914	4.587112917	4.43554859	3.831147604	3.974749554	2.204704159	4.186342081	3.92393831	3.366196301	4.194047642	3.980875307	2.925505781	3.86844972	3.725392163	4.494325999	4.259295088	3.566656875	4.522733737	3.522570547	3.578648938	4.027357558	3.872730279	4.046133049	4.346793824
ENSG00000006015.18	3.741175721	3.547054922	2.624428477	2.970780046	3.194244681	3.831157741	3.928995592	1.965100862	3.80913658	3.401630467	2.339850003	3.725719347	1.814878504	3.351628329	2.884402553	3.695281195	3.210918711	2.833112729	4.039875349	3.567058626	3.538426419	3.051824504	3.581423561	4.206096171	3.35414181	3.189018005	3.254941675	2.274231838	3.726591474	3.379163463	3.023326332	2.813647816	3.414000189	3.155959664	2.84386328	3.503781224	2.372032714	3.829027537	3.654825034	1.269152867	3.204938862	2.952053947	2.161661992	3.349931373	3.126378217	3.09366158	1.429696298	2.831735396	3.436215153
ENSG00000006016.11	0.439995398	2.224256415	1.525617899	1.435148505	1.956354085	0.661475991	3.226970858	0.872789368	1.25821739	0.830742091	3.113600494	1.87235599	0.90812117	0.862510903	0.79759409	1.320022479	1.559638645	1.576377015	0.38603836	0.426425791	2.332622014	1.448900951	2.164786278	0.957766051	1.666029381	0.93960272	0.902420942	1.43055291	0.78098194	0.643763854	1.206330648	2.654229296	2.080214214	1.673692094	0.862669589	0.711318689	0.714838962	1.176960992	1.109694865	0.706729455	0.701859519	1.809208624	0.269152867	0.632175135	1.856826377	2.630801506	0.605968359	1.75411786	1.756937877
ENSG00000006025.12	4.25451846	3.291647758	2.479954832	3.738724609	3.288653864	3.41991637	3.436828119	1.546462358	2.186246986	3.529808456	2.164367952	3.21110567	2.811799812	3.487576386	3.182374488	3.59552753	2.342440964	3.041803688	2.702391584	3.647026633	4.229457182	2.79557995	1.984297683	1.563695074	2.979860725	3.76463278	4.101221439	1.377956634	4.300672869	3.743708837	1.837257042	3.654550109	2.5387368	2.235144964	2.965304076	2.389374072	1.423524388	2.818973234	4.686685404	1.721197644	3.052763657	2.738443599	3.226338972	2.705358681	3.973996922	4.390385667	1.878764571	2.983933016	2.679581436
ENSG00000006042.12	4.291890831	2.416029011	4.465393353	4.335397501	3.812672776	2.692070051	3.633977494	3.840241651	4.159798696	3.643752312	3.939424065	3.478169366	4.046150515	4.532634891	4.591206658	4.412049832	4.006836577	3.543681467	3.279144386	3.998376054	4.178850062	4.569351336	4.432565284	3.39454158	4.20113981	4.412659602	3.546956178	3.432304703	4.358825237	5.247080631	2.881527586	4.595682673	4.324904188	3.681606683	3.17818877	4.33255757	3.253777534	4.359204879	3.750027596	4.041681052	3.852817864	3.755507194	4.647890091	3.936581408	3.06334762	3.509239782	4.10070018	3.540324906	4.201477038
ENSG00000006047.13	0.105946212	0.351289098	0.145220937	0.355580147	0.172999473	0.123798608	0.046560906	0.083519749	0.059078342	0.195599575	0.115299644	0.096396804	0.005615567	2.169091203	0.53645083	0.083928155	0.082021269	0.041383179	0.519541905	0.545474211	0.296193073	0.094776557	0.09369538	0.069702167	1.09017595	0.044883678	0.070114503	0.041663532	0.227001675	0.064331046	0.084336446	0.011352507	0.166458372	0.048236186	0.046979908	0.186627327	0.051720116	1.801986364	0.13395801	0.056722242	0.499578047	0.323427718	1.343805752	0.515106871	1.615698782	0.818768773	0.011638756	0.233397264	0.192320435
ENSG00000006059.4	0	0	0	0	0.038997979	0	0	0	0	0	0.019203734	0	0	0	0	0	0	0.021195425	0.025595836	0	0	0	0	0.025170576	0	0.013497992	0.023042393	0	0	0	0	0	0	0	0	0	0	0	0	0	0	0	0	0	0	0	0.020484422	0.021763974	0
ENSG00000006062.17	2.395035372	2.4668881	2.819443383	2.719796757	1.741574847	2.402121838	1.585443319	2.141596278	1.971663103	2.019203734	2.32849183	1.948600847	2.274977239	2.101650076	2.795704618	2.206111804	2.632035504	2.088243383	1.268075023	1.811347718	1.750306359	2.359661722	2.357692748	1.773025765	2.366783803	2.378511623	2.32270694	2.18516881	2.46252354	1.033581579	1.157173094	1.70986407	2.254442873	1.973207154	1.661977568	2.80727248	1.280065486	1.814427374	1.627653527	2.595026184	2.54944739	2.786993571	2.421236767	1.890952471	1.720803782	2.497152469	2.317217226	1.825419311	2.194244681
ENSG00000006071.15	2.570001389	0.185105363	2.332879758	3.272247193	2.678252231	1.127831348	0.726133673	1.716595882	0.978634962	0.183454754	4.398117747	2.582266953	1.087394948	0.290660312	2.319299998	2.577851755	2.807231257	1.350610395	0.562279064	1.332851122	0.377401431	1.188780698	3.333953197	2.367287186	0.364796523	0.618802465	2.146101236	1.394349504	3.473475225	1.105007525	0.512985335	2.651017238	1.856149102	1.754972993	0.356369214	2.926853393	2.079361043	1.019915368	0.327687364	2.336083396	0.061015775	5.477301712	0.452595435	0.252294541	1.13842131	2.739308071	2.772899122	0.747688154	2.856507699
ENSG00000006116.4	0.017636903	0.031677496	0.130535557	0	0.013355059	0	0.032383005	0.040962548	0	0	0.038997979	0	0.166715445	0	0	0.038576651	0.022474347	0.028710586	0	0.021763974	0	0.140909507	0.012926174	0	0	0.009203827	0.031254025	0.020199923	0.114100452	0.015782997	0.037733627	0	0.069289713	0.057970069	0	0.041242982	0.015782997	0	0	0.094641454	0	0	0	0	0.027154052	0.017779413	0.013926706	0	0.017066724
ENSG00000006118.15	3.134697378	3.525893473	2.773405627	3.189286907	3.71550904	3.705192774	3.118625514	1.37233924	3.553409657	2.534036694	3.025578119	2.43103453	2.532292021	2.113700499	2.69434535	2.834124635	3.761604418	3.409051439	3.887398542	3.092495001	2.915081046	3.260266587	3.218145684	4.780903225	2.940016364	3.008235876	2.66741531	3.08195312	2.87446256	2.554662519	1.311154315	3.059943589	4.01154931	1.820689561	3.070406503	3.440726344	1.206580714	3.257689551	2.605162424	1.837216667	2.550826805	2.748933467	1.090311471	2.991553591	3.700406425	2.934686331	2.569442483	3.118376339	2.685469262
ENSG00000006125.18	5.236048644	5.902399235	5.075660979	5.320679624	5.583097815	5.211409425	5.211315969	4.183065634	5.007410813	5.44145692	5.163780481	5.464122579	5.488569636	4.940688282	5.407189572	5.458352473	5.388916213	5.481069627	4.670772368	5.22625804	5.467067496	5.283651427	4.814170987	5.036687945	5.079766362	5.606616928	5.479182048	5.427891064	5.222522516	6.140222408	3.349365278	5.440536998	5.628656962	4.850869416	5.264472627	5.067866701	3.284217983	5.606992906	5.311194286	5.313434522	5.140692779	5.30152546	5.705845234	4.883083126	5.907385836	6.909559516	6.285901527	5.136568748	5.553993233
ENSG00000006128.12	0.631616529	0.987029751	0.809990584	1.617016311	0.261229909	0.298306396	0.105812151	0.505077915	0.587461007	3.279471296	0.662752389	0.229464873	0.158466295	0.085152681	1.311793718	0.501209824	1.318692833	0.266276823	0.095181789	0.226878404	0.146915848	0.696260954	0.588804567	0.311386858	2.985955755	0.210388864	2.35822745	0	0.606442228	0.119555385	0.142348082	0.375623344	0.683831174	0.205517633	0.063226802	1.622415011	0.086376168	0.244034582	0.076969476	0.061292338	2.56352425	0.48707468	2.282380495	0.992550923	0.594166328	0.305445279	0.347665656	0.286999397	0.640435837
ENSG00000006194.10	2.713475875	3.083860095	2.56235234	2.546511748	2.633547458	2.865483368	2.722247418	2.160952448	2.451910031	2.731834914	2.898130942	2.172327492	2.94425876	3.354691932	2.803970928	2.803578366	2.639718383	2.577465084	2.361122651	2.564768363	2.982272617	2.742997858	2.645770818	2.518862415	2.710084561	3.226940041	2.77511377	2.697996166	2.779806013	2.874501906	1.722772018	2.634198274	2.509594508	2.110697317	2.738184157	2.775050541	1.513743385	3.101952567	2.77106155	2.483802882	2.589883307	3.121413331	2.725544858	3.032753259	2.413160776	2.785006431	2.496360082	2.845229088	2.513440212
ENSG00000006210.7	3.85941303	5.010247232	3.99566541	5.411510988	3.785874834	6.611187137	3.181897643	3.012228966	3.557887928	2.046002047	2.896581864	2.578528181	4.179956847	1.050118553	3.832636888	3.650132667	4.466979431	4.18627076	4.899035415	4.378026019	3.493711373	3.754844755	2.983422328	4.892687307	3.166185181	4.453636098	3.966725769	3.630195762	4.561087806	4.098891126	2.036081277	3.105845667	4.190030079	2.592086224	3.300958342	4.633216127	2.113433803	4.498091269	2.565694652	3.568931988	3.63301264	3.618085919	2.21704455	2.650419925	3.078558602	3.70124962	3.91366495	3.684179143	3.750467159
ENSG00000006282.21	3.689109025	4.103212262	2.940392301	4.251968987	3.766722359	5.361964822	3.905784105	2.960289284	4.19461504	3.922549914	4.112007807	4.559461221	4.066726419	4.138314812	4.489581469	4.004069868	3.884842094	4.034840771	3.493211796	4.834807271	4.098621677	2.840221506	3.627898616	3.690986909	3.924784006	4.423584894	4.213012818	3.837206573	4.888348737	4.11213295	3.153124353	4.40486907	3.56777663	3.814550423	4.454090329	3.985764536	3.171447043	3.844194808	4.439756099	3.15181012	4.095299961	4.019826433	4.135058708	3.677756281	4.692416039	4.397043088	4.677147382	3.983112179	3.800713567
ENSG00000006283.18	0.043204499	0.027154052	0.337425664	0.039980598	0.077379741	0.409037857	0.03083043	0.077106244	0.238297728	0.147827668	0.531668411	0.068877141	0.038295698	0.024603367	0.128689329	0.098554307	0.108089492	0.096261853	0.065434446	0.108624815	0.057970069	0.124195772	0.445620775	0.202010167	0.096666669	0.063364879	0.032665112	0.036468167	0.062812492	0.044743821	0.042924445	0.066261442	0.066123642	0.055334502	0.025454096	0.06997707	0.021053252	0.012926174	0.029276182	0.023752136	0.158983251	0.409798228	0.156526059	0.120750053	0.09085343	0.098689044	0.042224074	0.047538389	0.038717108
ENSG00000006327.14	6.01110423	6.38772441	6.023949471	6.718383547	6.949057457	7.635415585	7.362319089	4.619072546	5.415596435	5.592340421	5.996259929	6.17936972	5.9270099	3.972058464	5.235642824	6.02410466	6.175865873	6.370193929	6.381378557	5.78753172	5.973152038	6.408395982	6.064654395	6.228368499	6.743158128	7.072214084	7.108586136	5.767191303	6.349888924	6.119932974	5.241946933	6.404269625	6.554432295	5.87180423	6.219973881	5.194445632	4.27840857	5.288912203	6.611461598	4.412178583	5.224244837	6.081192606	4.99659212	7.898767035	6.450787309	5.832659671	5.345641204	7.043695555	5.904416658
ENSG00000006377.11	0.131589484	0.008917095	0	0	0.014926544	0.122738972	0.234623941	0.022900402	0.008917095	0.007195501	0.266996372	0.040682059	0	0	0	0.158078456	0.061707085	0	0	0.047957107	0.019061365	0	0	0.009633819	0.024177814	0.010206943	0.189033824	0.016924144	0.032665112	0.034919984	0.062398064	0.030124161	0	0	0.031818626	0	0	0.685715936	0	0	0	0	0.052137623	0.017351842	0.015212085	0.029558897	0.083519749	0.250961574	0.220701417
ENSG00000006432.15	0.869950348	2.267415943	1.370164281	1.391272808	0.888928292	1.147436959	0.73534887	0.782911743	0.492006976	1.256406854	1.280600049	1.905581959	1.177216201	1.185232254	1.231002239	0.791605725	1.067638717	1.232476571	1.526469505	1.251809968	0.698218478	0.985281824	0.454807592	1.486456956	1.176386607	1.604213688	1.113033665	1.040120917	1.283210618	0.750263476	0.36120689	1.322158908	1.017850662	0.856228798	0.856786546	1.028144768	0.672651629	1.193140919	1.335311741	1.193960937	0.922882871	1.366140336	0.87743016	0.732920382	2.300738753	1.974198886	1.083655897	1.90180335	0.836085712
ENSG00000006451.8	4.525580317	4.668051029	4.72337835	4.626112011	4.985126957	4.514602026	4.729117667	3.579264641	4.603685683	4.659410849	4.274187101	4.953893778	4.81641539	4.963256779	4.052337636	4.29717674	4.239428594	4.666472569	4.64654863	4.343002674	5.019795304	4.349152934	4.390378787	4.549046867	4.711665597	4.883308003	4.652423394	4.387893251	4.143426073	4.344927892	2.648649507	5.344072162	4.667068953	3.761689512	4.875721096	4.460926001	2.404439947	4.322829498	4.638641533	4.425519729	4.283581055	4.425519729	4.687598239	4.384657711	5.340672639	5.87815639	4.558622753	4.170598102	4.467449046
ENSG00000006453.14	4.399936681	5.688700709	3.114083789	4.965835067	4.424774319	4.601536076	4.332371385	2.498148726	2.921569625	4.623100139	3.754438594	4.676820275	4.670862991	5.011567199	4.132840024	4.909681913	4.235068354	5.364859542	4.751024461	4.4880072	4.051676619	3.912419935	1.965913544	3.904002316	4.861826369	4.736594052	5.266426759	4.213611687	4.552278691	4.624247146	3.237349562	4.248974985	4.286836802	3.274231838	4.270237384	3.682651947	2.151306825	3.924090382	5.214097599	3.481376448	3.883933562	3.636531821	4.48094365	4.388871452	5.074856477	4.731509115	3.705491394	4.746619118	4.291441481
ENSG00000006459.11	2.112433251	2.251809968	2.398323005	2.477081478	2.137405155	2.43055291	1.217416858	2.203796282	1.929715264	2.201382936	1.508428653	2.522306893	1.739070393	3.495362588	2.336854639	2.039559557	1.985245386	3.106649827	2.311822775	2.213067271	1.933119364	2.132478137	2.300153018	1.429428502	2.401275483	2.740107246	2.412537669	2.228664795	2.551368357	1.723252735	0.491083454	1.60212427	1.761370386	1.476485382	2.464354604	2.379704128	1.081271446	2.928237655	2.905793731	2.25939302	2.439649731	2.706994616	2.884050824	1.768374907	2.904079412	2.334396652	2.362554049	2.719818656	2.318490388
ENSG00000006468.14	1.59091335	2.932004461	2.367650631	2.080964587	2.007267275	1.14912927	0.986010384	1.733614653	1.939865962	1.497433534	1.740841233	1.774080691	2.024177814	2.472097801	1.914487986	2.129447887	2.29481187	2.078848898	1.960289284	2.907429101	2.725348533	1.945345507	2.256437048	1.066192544	1.944820973	2.516469071	2.486894538	2.575941557	2.316551262	2.081884967	0.288653864	2.454728645	1.794395071	1.437653878	2.546141285	2.515157346	0.474254316	0.966504298	1.844425828	2.139076515	1.436908052	2.179956847	2.280926628	2.609684055	2.508986353	1.47019844	2.609825866	1.856746714	1.969454445
ENSG00000006530.18	1.706552654	1.532117437	1.508631478	1.571434116	1.52802114	1.88424624	1.224349037	1.295017665	1.566863852	1.78776677	1.331131922	2.100439479	1.470562895	2.070423677	1.654573021	1.402885862	1.574392198	2.180497987	1.819300311	1.794436662	1.637285644	1.526469505	1.517678835	1.261049335	1.591248554	1.823056374	1.625551051	1.532316959	1.845911507	1.817786958	0.473734968	1.679423798	1.577827591	0.999639281	1.674053819	1.593162515	0.722640886	2.193330195	1.765959006	1.610511092	1.737297376	1.828306614	1.583904136	1.378289653	2.160242556	1.779343779	1.473838853	1.646393101	1.467383831
ENSG00000006534.16	4.216322929	4.753764969	3.079804755	3.620199294	5.528818206	4.315740108	3.655168618	2.339336953	3.725991943	4.35017897	4.316029859	5.041015133	4.468205326	3.378608724	3.736658989	4.10716057	3.370136375	4.345864707	3.855122624	3.664971999	4.2564295	3.881899503	2.253565772	2.808158485	4.159395068	4.130206046	4.396611631	3.905851481	4.023902911	4.397515489	1.911806609	4.391582148	3.787118983	3.068223661	3.69233792	3.206846362	1.354452161	3.77985853	4.199413225	2.061845307	3.792241087	3.46640525	4.084208867	3.113067014	5.292888475	4.002918503	3.140451477	5.447053463	4.355460341
ENSG00000006555.11	2.911653237	2.476614989	2.086851688	2.760263535	3.145318775	2.937984611	2.410449655	1.221010895	1.538190484	2.340562269	1.795018813	2.341843463	2.311357792	3.051859299	2.898634035	2.32751492	2.463805528	2.977939291	3.169684532	3.079873006	2.300914427	2.582917234	0.883151571	2.188622471	2.799874769	2.410693865	3.42736481	2.370582797	3.173942917	3.529646064	1.276853945	2.688225127	2.108591363	2.319646834	2.87180423	2.500598124	1.098689044	3.292281136	1.881703769	2.234869152	2.401166239	1.870660627	3.086444109	2.658965487	3.59489485	2.226354387	1.685671089	3.391918909	2.938154033
ENSG00000006576.16	1.648281355	1.813853004	2.249627373	1.918882314	1.683920981	1.829606046	1.711186511	1.852718007	2.542629511	1.758985343	2.345793757	1.986119636	1.893672852	1.39429462	2.164239212	1.933874742	2.080896387	2.30407291	1.872631791	2.122507073	2.379620962	2.042154018	2.907813625	1.390722707	2.146264195	2.37063859	1.858538066	2.640736598	2.18719765	1.259965417	0.517124486	2.001189733	1.970853654	1.461947582	2.258187233	2.302494533	0.681674142	1.634035597	1.729835517	2.44911232	1.866433264	2.585130805	1.615510465	2.25960393	2.521779441	2.039664829	2.489131853	2.306874657	1.846994687
ENSG00000006606.9	1.118027423	0.240741731	0.929185014	1.251507027	1.793812668	0.640898521	0.946506299	1.087938004	1.594309673	0.344487663	2.574658613	4.592678283	1.270887703	3.38849265	1.16117825	1.266936423	1.818114304	1.612163745	0.645701659	0.734135137	1.627139871	0.964361663	1.989248023	1.939565111	0.683471893	1.267415943	1.072860402	0.901494455	1.383662825	0.536749206	4.112883585	1.322043506	1.004968732	0.708143082	1.993239586	1.128689329	0.042784398	0.627606838	1.288122278	1.00266652	0.890874671	0.92812393	0.606821212	1.705447158	1.197110515	1.861717211	1.446467986	1.5452765	0.829930722
ENSG00000006607.14	1.96547032	2.054674857	1.829930722	2.31205521	2.192541381	1.902729639	1.658782734	1.385320587	1.632966125	2.261290095	1.425083274	1.693185842	1.604593257	3.004105833	2.520271371	2.156072961	2.087666501	2.168834553	2.327227468	2.745387941	2.337910858	2.192762292	1.689343895	1.07819992	2.127237062	2.764600936	2.787265283	2.432130956	2.473293376	2.888791947	0.57065722	2.241107975	1.906274914	1.392097567	2.259513544	2.098756408	0.927365535	2.793833472	2.720869433	2.193046272	1.94106874	2.067191247	2.625551051	2.088514776	2.218099174	2.133793655	2.259332755	2.06681251	2.494671612
ENSG00000006611.17	4.797204978	3.950524404	3.578540257	4.668533307	4.959700615	4.624527907	3.035571127	2.244217298	3.049090527	5.059947914	2.580531438	3.766605762	3.634326078	5.001153695	4.772429391	4.092444259	3.560274743	4.401589511	5.008809555	4.398117747	4.779553903	4.267468381	2.128029389	0.927441393	4.879862572	4.961141732	5.492689617	3.09051473	4.952491993	5.765479053	2.510911298	4.677136104	3.461672612	2.372534269	4.344501866	4.001252797	1.603644147	4.671734946	5.317481355	3.000234419	3.944230643	3.728671549	5.253788878	3.948040106	3.526895119	4.312033421	2.855331965	2.435255205	4.847671262
ENSG00000006625.18	3.684628011	3.476913041	3.53692323	4.004321606	3.983586497	3.844194808	4.050196932	2.553901105	3.691053931	4.108900763	3.986738576	4.038418622	4.05338942	4.476213169	2.761263995	3.199044096	3.28156473	3.119937123	4.039954286	3.206174334	4.675765131	3.407529508	3.583603323	4.626812904	3.515472773	3.488257913	3.711693126	3.027507957	3.476951913	4.179487164	3.064313799	3.600947642	3.412916983	2.8175414	3.423994919	3.309423602	2.308098713	4.63705374	4.186484711	3.172295485	3.240436457	3.59280384	3.69859633	3.735749611	3.060704577	4.118559071	3.161710357	3.185977518	3.597280871
ENSG00000006634.8	1.207767938	1.614050176	1.381061828	1.521352314	1.298247734	1.569588305	1.634221512	1.146394549	1.564036662	1.825215762	1.60539951	2.046735505	1.631849308	2.863878997	1.346815094	1.125386605	1.355580147	1.241107975	1.392647144	1.07299756	1.578987003	1.452964363	1.421586873	1.688941238	1.519541905	1.771294016	1.41196851	1.824034611	1.481402283	1.790438428	0.803144358	1.421102088	1.197865391	0.785927131	1.993312058	1.071282149	0.513894947	1.920712517	1.790646943	1.781065898	1.381726359	1.541366151	1.863898815	1.439144376	1.858657411	1.687911717	1.595694607	1.295546717	1.356932568
ENSG00000006638.13	0.899098272	0.624802765	1.247745267	0.953972908	1.378678078	1.120750053	0.971368811	0.623211368	1.864057349	0.890407779	1.232906301	1.097543379	1.011424075	0.464981862	1.307894776	0.986811375	1.25344475	1.380119886	0.969233393	1.141694362	0.992985906	1.116830496	1.640713465	1.518232972	1.206830737	0.805292456	0.806612774	1.494569217	1.238053099	1.153999844	0.461214213	1.354226457	1.398240905	0.896853073	0.949497581	1.347212086	0.274291484	0.602361857	0.897859974	0.71114245	1.326192164	1.449165157	0.795185099	1.663572335	1.224904644	1.497024694	0.803970928	0.98207178	0.969970101
ENSG00000006652.15	1.355580147	1.185232254	1.268314613	1.558365607	0.806530289	1.530170648	0.95836015	1.503450509	1.26092894	1.155878733	1.075943304	1.124195772	1.290955143	1.612777105	1.243851843	1.101582847	1.354959864	1.150624661	0.935686035	0.994434904	1.347608968	0.849118567	1.079838881	1.334854269	1.441164734	1.318866335	1.423470604	0.826924683	1.225583429	0.832282436	1.704385083	1.381947801	1.532616191	1.038787331	1.634918477	1.3887957	1.316261617	1.646485269	1.630172459	1.295487943	1.398295639	1.272381578	0.845750967	1.477211031	1.683876078	2.056930288	0.677891557	1.217416858	0.907890518
ENSG00000006659.13	0.037030731	0.129876461	0.028710586	0	0	0	0	0	0	0	0.027720258	0	0.028569152	0	0	0	0	0	0	0	0	0	0	0	0	0	0	0.021479727	0	0	0	0	0	0	0	0	0	0	0	0	0	0	0	0	0	0.03745251	0	0	0
ENSG00000006695.12	1.268673925	1.609187605	1.579759427	1.245556509	1.393855477	1.133037379	1.490878146	1.16491497	1.438186376	2.1295468	1.591727283	1.460113459	1.448742405	2.311241523	1.674551043	1.376846014	1.843380921	1.188147687	1.216175457	1.548091323	1.859532302	1.623585972	1.455281185	1.348629021	1.400264666	1.382501257	1.333824427	1.965765818	1.589523817	1.390997784	0.900644652	1.344544474	1.450063094	1.128887252	1.518585494	1.557091444	0.989647677	1.65617599	1.299654956	1.857941196	1.778166515	1.529371205	2.397830337	1.304919845	1.325789346	1.342440964	1.458591988	1.192762292	1.430713468
ENSG00000006704.11	3.098924803	4.148201999	2.494646014	3.23874101	2.899775017	3.236262993	2.922730672	1.426372114	2.249930709	3.186833303	2.596219579	3.300006547	3.062432604	2.344004676	2.702657543	3.238313015	2.308972403	3.042521773	3.403622216	3.291441481	2.903539655	2.878705726	2.096498009	3.126411259	3.075241667	3.773236812	3.175796029	2.8885387	3.150884571	3.133218263	1.480627043	3.149470746	3.137224794	1.667801315	3.020502201	2.653587456	1.260326813	3.938624545	3.201837706	1.821465324	3.135009441	2.713299899	2.539878428	2.81780742	3.196433935	3.309525466	2.200912333	3.136634366	3.054397022
ENSG00000006712.15	5.045774948	4.854828498	4.518944222	7.57065039	4.734985941	4.839193708	4.618085919	4.009338214	4.694841201	4.544219524	5.102376787	4.536519213	4.659878903	4.408521663	4.530851075	4.815452467	4.677925374	4.742205673	4.607336232	4.53251022	4.475078396	4.594458975	4.520409676	5.193286822	4.651223943	4.771579264	5.834058883	4.57944568	4.574676776	4.872597319	3.73376648	7.195575954	4.510316359	4.033246784	4.464354604	4.717402251	3.398719754	4.913358585	4.475804753	4.569199413	4.656193155	5.020764421	4.525329742	6.232553318	4.693414472	5.616542963	4.450696596	5.048955435	4.839778232
ENSG00000006715.16	3.091598292	3.727365046	3.617698131	3.526970214	3.093948854	3.003044479	3.230095391	3.002756519	3.247395896	3.129629222	3.357988266	3.153481099	3.673499891	3.47972207	3.692125861	3.418972489	3.579831821	3.350963926	3.431917084	3.511531292	3.480911346	3.576449578	3.381435664	2.745301881	3.156849613	3.880381871	3.435068474	3.827026341	3.517263093	3.449680219	1.561985922	3.33309451	3.35280089	3.000108198	3.194890778	3.76254017	2.091395186	3.556981127	3.352984458	3.857085251	3.197236355	3.514097005	3.560286973	2.772688026	3.678500142	3.299947954	3.745398698	3.444150212	3.688627983
ENSG00000006740.17	1.146068641	1.054917919	1.129876461	1.89301266	0.724388337	1.529321225	0.744936067	0.960215134	0.782324685	0.886589165	0.808508617	0.67238008	0.711494907	0.073271836	2.4060468	1.041803688	1.497893341	0.873025701	0.945982186	1.229341813	0.678612814	1.476485382	0.932817103	0.410775259	1.308593869	0.98170655	1.218533207	2.043169495	1.394239735	1.525216969	0.374622206	0.780562076	1.030547964	0.846633717	0.617956668	1.959881413	0.693141227	1.549422746	0.643302088	1.411046539	1.028639871	1.533513513	2.766510357	0.60245688	1.034919984	0.894061059	1.248048998	0.732659944	1.196984664
ENSG00000006744.19	2.991009301	3.307851071	3.143295451	2.936383531	3.032753259	2.953302493	3.119771162	2.39088776	3.072586047	3.547190683	3.301031531	3.205392513	3.381712517	3.417298954	3.388699282	3.099008994	3.265886918	2.955145385	2.788100998	4.567362909	3.394637608	3.198336989	3.180561638	3.417379976	3.14953578	3.097357966	2.903655334	3.687766182	3.489003365	2.976638583	2.272351716	2.990827825	3.183851707	2.73437363	2.867975514	3.278059111	2.274261661	3.154729014	2.879705766	3.412497022	3.306874657	3.41933663	3.711252602	2.85371626	3.181659161	3.246560102	3.554023941	2.848177232	3.26609688
ENSG00000006747.15	1.38835488	0.964879142	1.102053383	1.535007812	1.262793937	0.653610384	0.296310561	0.709114148	0.854793598	2.303985268	0.909350696	0.43199729	2.372283513	3.282247037	2.65718266	1.040120917	2.242084171	2.197676709	2.88846077	1.921436331	2.407814992	1.310456462	0.839717775	0.301704696	2.200943712	1.868173119	1.723820647	2.283180979	1.683022665	0.789520604	0.171847314	0.453227826	0.520346812	0.598269912	2.190899263	2.141727055	0.156526059	1.213067271	1.400046018	0.78400136	1.621149304	1.477936316	1.993420758	2.356171988	1.387693396	1.429267801	1.375956902	0.456175325	1.096464275
ENSG00000006756.16	3.23146313	3.34957759	3.157836004	3.853147341	4.303546976	3.196103398	3.96085455	3.068533241	3.020591095	2.564256211	2.528721331	3.365370596	4.469202227	4.300006547	4.066123642	3.010958822	4.019052467	3.526319258	2.714751059	3.859224162	3.667358536	4.166715445	2.28856528	2.678319847	3.400701863	3.025294623	3.539791597	3.400114349	4.618532334	4.989102667	2.473579128	3.819801003	3.704396151	3.404453572	3.024567909	3.671497193	2.830681254	4.633936821	3.502801578	3.035975744	3.513073794	3.461449979	4.689813518	3.569551851	3.244171622	3.71873424	3.984899182	3.89210926	4.08182533
ENSG00000006757.12	2.019132551	1.363114995	2.127699305	2.002198434	3.43056629	2.179128829	3.107420059	2.596958988	2.023184369	1.812210685	2.273545728	2.796888423	3.225876442	2.731856632	2.171911347	2.190583256	2.674212045	2.028887359	2.233335903	2.080725874	2.450722986	2.653725017	1.892118977	2.484189701	2.049456519	2.205736567	2.200378798	2.298541019	2.855989697	3.452147323	1.698174019	2.524840997	2.462052319	2.521025603	2.609494951	2.002846513	2.028675229	3.882721295	2.379925881	2.140091495	2.433466933	2.684100577	3.144160606	2.339023333	1.480523646	2.614285806	2.649339539	2.206924485	2.065296567
ENSG00000006788.14	0.091259766	0.044464067	0.05046687	0.069839625	0.03745251	0.04558276	0.02034218	0.008630305	0.083792032	0.075190314	0.056722242	0.028710586	0.058385771	0	0.032383005	0.016211033	0.089362553	0.066674763	0.048654702	0.067087965	0.010779839	0.059078342	0.075327251	0.010779839	0.049351959	0.028569152	0.058108649	0.119555385	0.130403762	0.058524312	0.005902957	0.066950244	0.054640131	0.006190289	0.126840735	0.026020971	0	0.04194383	0.043624477	0.072586047	0.006764782	0.061015775	0.197865391	0.145351386	0.05046687	0.065710164	0.051859299	0.046002047	0.016068369
ENSG00000006831.10	3.905620465	4.688773432	3.854703851	3.967528314	4.167574701	3.905119803	3.893158316	3.475733431	3.934969337	4.278029366	3.625328944	4.50570042	3.872937081	6.219352477	4.000667092	4.250468973	4.053537129	4.329855524	3.452569079	3.808632172	4.223221733	4.074856477	3.612871445	3.77089246	4.381733279	4.434875049	4.004393523	4.507769274	3.934488195	3.363829884	2.817316268	4.163039766	4.133382684	3.11546612	4.341217243	5.410208797	3.030583275	4.392283072	4.704611946	4.27944158	4.040033219	4.288993386	4.448028729	3.600662254	4.115066546	4.130593213	3.992433092	4.295781789	4.440088448
ENSG00000006837.12	0.300299474	0.241840184	0.201508404	0.182565182	0.155231116	0.247684513	0.105543992	0.097745622	0.202010167	0.29207495	0.159370847	0.228849468	0.171463056	0.234133396	0.300885149	0.077379741	0.10634832	0.166715445	0.132774233	0.175811994	0.250355272	0.078883047	0.266396773	0.15885403	0.183073576	0.251082803	0.137372364	0.130535557	0.243425362	0.215367972	0.090040415	0.244643546	0.310107409	0.158983251	0.186500558	0.212756083	0.028710586	0.347098671	0.222680931	0.130008304	0.184216808	0.324119326	0.164528861	0.29372361	0.230448976	0.154583209	0.122871469	0.294900072	0.167357928
ENSG00000007001.13	0.121015401	0.129085148	0.143262793	0.04851521	0.051441711	0.082838815	0.041803688	0.02672925	0.061568849	0.01678155	0.06681251	0.070251922	0.068877141	0.082157559	0.0824301	0.049909522	0.139862368	0.217851097	0.378511623	0.135666197	0	0.083928155	0.041523362	0.011066201	0.028003278	0.058385771	0.108357178	0.04558276	0.025454096	0.020484422	0	0.151469198	0.067501049	0.037874166	0.084744621	0.091936738	0	0.233029057	0.027154052	0.035764654	0.041242982	0.087598618	0.036608829	0.020199923	0.052276765	0.023042393	0.035905384	0.075464174	0.043764442
ENSG00000007038.11	4.57464045	2.368963861	2.607957565	0.568810415	3.222835467	0.541316585	2.849578996	0.258820397	2.610440221	0.166972472	2.726351692	0.776356701	2.483183755	0	2.461292806	2.894837161	2.275275292	0.622180704	4.703272386	4.573283628	0.432959407	3.538327083	0.881429697	0.158983251	0.869476634	0.355467388	2.617768646	0.427284346	2.984625805	3.733961663	1.924935988	2.367343106	2.330673123	3.082958001	1.528121188	0.841248571	1.007410813	5.716941524	4.835686636	2.530270548	0.335368915	0.129744606	1.714223534	4.329051819	1.718876685	1.893750502	0.650029241	3.179017328	3.796992219
ENSG00000007047.15	2.952221725	3.26708629	2.603525464	2.59841285	2.89782126	2.754224779	2.766404344	2.125055917	2.816927322	2.599508236	2.745624581	2.949049284	2.201100593	1.61022759	2.910502426	2.876939257	2.863304159	3.998998783	3.539295318	3.202041522	2.66060922	2.993547566	2.72704913	3.071350804	2.575433357	3.0724317	3.344047299	2.698707445	2.728747725	2.91823356	1.549669171	2.310718197	2.86844972	2.161016967	2.326738667	3.039629739	1.745710622	3.395364472	2.860903222	2.592181927	2.859234103	2.861042228	2.49103213	2.956019469	3.27482819	2.467383831	2.608075883	3.361305163	2.951326684
ENSG00000007062.12	4.106624703	2.727397723	4.185953739	4.601773759	3.907275263	4.055117547	2.923700666	3.776893569	2.597149742	3.556809506	1.755571284	1.174278571	3.506144903	5.62690925	4.349492669	2.894177501	4.531306594	4.449165157	4.701210799	4.888187978	3.024869274	4.063839417	2.047328984	1.608667331	3.463256244	3.441895088	4.248663859	4.091445965	4.833902077	4.90926428	2.078370732	4.457187139	4.019070264	2.919187509	4.776414608	4.415251633	2.166683313	4.45490627	4.22994932	4.217083337	3.594584378	1.569588305	4.605233554	3.431957188	3.081305537	3.323052958	4.555472615	3.115332941	4.93478539
ENSG00000007080.11	5.305831934	5.380036744	4.395892248	4.816466592	4.96085455	5.394839933	5.525580317	3.753497571	5.26839322	5.345772472	4.293429344	5.299057787	3.924099886	4.873493329	4.932339967	5.010596358	4.861474055	5.407859169	5.188646206	5.053224314	4.565859128	4.923729185	4.917216911	6.538421762	5.14157993	4.687850146	5.229584078	4.815145015	5.089900632	5.101347522	4.415001431	4.68844895	5.016353684	4.80453892	5.051406907	5.197959723	3.821199978	4.896983816	5.000184833	3.213020597	5.029673735	4.458342629	4.490178599	5.367133393	5.758068608	5.353415045	3.842647024	4.836575565	5.192107348
ENSG00000007129.18	1.146003451	0.580338474	0.960659975	0.902729639	0.691534165	0.539034703	0.337768171	0.731965214	2.051163253	0.374622206	1.784420225	0.57065722	0.768501947	0.1212807	1.398076692	1.133103158	1.254291686	0.974969763	0.462366483	0.880019362	0.99870099	1.100304906	1.580241983	0.972398572	1.275185883	1.481143916	0.919073069	1.455281185	1.269392279	0.695637548	0.25386828	0.599413018	1.018918982	0.926986188	0.86979246	1.068326861	0.118359726	0.436588294	0.659285248	1.095249317	0.923643625	2.050780284	1.076695902	0.842777745	0.412510571	0.98899364	0.965913544	0.423416817	0.558169655
ENSG00000007168.14	2.783770933	3.660882993	3.369899157	3.026428274	3.058316496	2.724846692	2.835762419	2.871015635	3.244673987	3.551122222	3.22709412	2.919225654	3.140533279	3.057658213	3.448808468	3.30161691	3.319213275	3.193645601	2.806035283	2.869437151	3.072414549	3.2570408	3.617451303	2.965802751	3.45197595	3.399512924	2.666847467	3.553532535	3.491109115	2.648465443	1.691400162	3.042854423	3.179447354	2.454491777	2.860049033	3.381158758	2.049944363	2.87589799	2.886355044	3.615498694	3.325961996	3.609837683	3.635417762	2.964657388	3.053910681	3.21110567	3.440699771	2.962104764	3.007087834
ENSG00000007171.18	0.174150712	0.601886645	0.108892402	0.156914315	0.212258044	0.116897018	0.346758372	0.143524033	0.891963497	0.185486004	0.061845307	0.291249913	0.15704371	0.386810946	0.240985904	0.347212086	0.202260984	0.132774233	0.421802281	0.300885149	0.248291938	0.474046599	0.248899107	0.066123642	0.656908183	0.334568276	0.19887128	0.199122642	0.87286815	0.054362288	0.032947164	0.10353121	0.075327251	0.058939855	0.361431504	0.503043371	0.054362288	0.771547572	0.28912622	0.245739032	0.47518867	0.385817545	0.876251712	0.362105136	0.347892388	0.216485907	0.336854639	0.200127654	0.121678557
ENSG00000007174.18	0.072174417	0.055056793	0.237563718	0.252173413	0.102859658	0.09369538	0.052694111	0.105678078	0.057415612	0.023326332	0.133826527	0.037171338	0.133563526	0.002882509	0.143654635	0.093019233	0.169155359	0.096801582	0.035342381	0.056028539	0.053667449	0.112766845	0.141301988	0.042364175	0.048654702	0.053111336	0.062950609	0.067638717	0.16889872	0.059908989	0.079838881	0.135797512	0.13422094	0.101246657	0.05338942	0.239398042	0.080521232	0.03407482	0.019061365	0.151469198	0.0360461	0.147567207	0.061292338	0.01235413	0.048654702	0.078746447	0.188907267	0.062812492	0.266636643
ENSG00000007202.15	3.18516881	3.84393361	3.799512175	3.775830166	3.839969662	3.275632874	3.193440595	2.851918907	3.446573853	3.682404748	3.877322175	3.686847853	3.806623084	3.908457473	3.580000725	3.462104684	3.826629835	3.784095615	3.131293145	3.674415454	3.621102404	3.933308246	3.688225127	3.588072962	3.602979398	3.603893349	3.606844895	3.653518671	3.882418069	3.524577757	2.387417689	3.749738054	3.352038127	2.986010384	3.755485829	3.495221861	2.334568276	4.28131991	3.562010353	4.168826532	3.946815062	3.971120455	3.699340632	3.666540739	4.168938823	3.706475297	4.014872999	3.577477169	3.455820365
ENSG00000007216.15	0.972325042	0.127501219	0.602076748	0.69099808	0.208142647	0.46383168	0.156396617	0.508124361	0.443712728	1.018634174	0.068877141	0.12631213	0.101381142	0.030689204	3.05429282	0.104739216	1.39149279	0.510354341	0.24865627	0.100708589	0.079838881	1.150104701	1.713167903	0.010206943	5.583389707	0.236339539	0.756169328	0.012068023	0.248048998	2.011280936	0.57269568	0.168642036	0.140647793	0.207018226	0.066950244	3.09597504	0.143915803	0.533164621	0.34879896	0.264836648	1.697329024	0.208766947	5.151237811	0.125386605	0.079019633	1.665028868	0.615604626	0.077653186	1.492929907
ENSG00000007237.19	2.599722453	1.890252115	3.756841831	2.281134413	2.420913516	1.495388174	1.729661526	2.373369806	3.773110188	3.252385381	3.260326813	1.97368474	2.67448325	0.536749206	3.237242472	3.466587969	3.463020773	2.912994691	2.371642495	2.800289051	2.998069104	3.216035732	4.305671448	2.40656388	3.13389227	3.035852612	2.395748328	3.172679521	2.865146796	2.39176772	0.876723207	3.25918208	2.814447883	2.13241233	2.505281211	3.212460393	0.912573226	1.86409698	2.024319679	3.65250944	3.174262589	3.611195992	2.757001905	2.443500567	2.279292991	2.942946076	3.368041931	2.424922088	2.301821736
ENSG00000007255.10	5.642721786	4.584589756	4.402312882	4.344423747	4.549897076	4.500457906	5.305299344	3.552192603	4.439855812	4.893007804	4.560647709	4.898043851	4.474890262	4.459595552	4.765333179	4.658925511	4.388017285	6.616684102	4.80451827	5.063049872	4.926720586	4.954968644	4.023210988	5.075348646	4.539158811	4.614650957	5.894230867	4.658548548	4.927891714	5.131251982	4.279850121	4.688762244	4.507699514	3.997265306	4.720694357	4.779469857	3.324551413	6.144519574	5.665699743	3.502012288	4.670262508	5.237747256	4.291669857	4.351578863	4.71633248	4.501878575	4.715937288	5.239485878	5.030689204
ENSG00000007264.15	1.34465809	0.502432447	1.518635847	0.625270489	0.772899122	0.717298052	0.846473257	1.054014911	2.174406419	0.947853143	1.13874895	1.122341408	1.082293836	0.149259365	1.644179317	1.503908402	1.29130886	0.768586635	0.468426919	0.792938622	0.402285592	1.555374446	1.360701381	1.595169444	1.381394132	0.642285683	1.321870386	0.671836829	1.219586745	0.467592509	0.477262849	0.434561512	0.837458899	0.871528271	0.918004519	1.569879906	0.25592366	0.454597057	0.737167557	0.72700555	1.372784981	1.31556623	1.159887479	0.818277949	0.317304068	0.926682639	0.853756176	0.659924558	0.492929907
ENSG00000007306.15	4.213743871	5.35553434	3.15704371	7.428366036	2.856248722	2.137733025	2.647567794	3.230618051	2.919797706	1.377679059	3.314827015	3.047730317	3.180736661	0.976290308	7.045765121	2.649960285	5.32133286	2.683022665	5.794124699	4.403369989	1.845911507	5.481957615	2.475032987	0.332392869	0.471863768	2.879313676	4.168674124	2.677440588	4.358023443	6.565487507	1.911499849	2.087055435	2.523361219	2.912419935	2.386645427	5.668655269	1.801655338	6.533877891	3.857493381	3.892556173	1.387913924	4.458244186	5.68650613	0.011352507	3.712969886	4.443832055	4.926056366	3.388547755	6.985860148
ENSG00000007312.13	2.736951167	0.233274539	2.64770593	0.658737042	0.767570056	0.443818797	0.485838967	1.940429889	1.498557248	0.687329488	3.056739581	0.478920048	3.267251126	0.182183769	1.168449492	2.515838583	1.646715661	0.693498109	0.397255346	0.806695254	1.048445459	2.160823403	2.417812018	2.688292278	2.540473701	0.676538227	0.395282204	1.231493851	0.677801374	0.52656966	0.766298324	1.226755123	1.246772896	0.946880548	0.556797247	1.425244442	0.219091058	1.282083906	0.285106251	1.536102647	0.6622055	3.973583725	1.60445093	0.480885503	0.595790071	3.031006943	1.471863768	0.907121408	0.684818738
ENSG00000007314.12	0.122208862	0.044044333	0.13920752	0.099227866	0.046141782	0.041523362	0.011352507	0.075327251	0.087598618	0.012068023	0.12895322	0.03407482	0.100708589	0	0.21971064	0.096801582	0.116364757	0.036608829	0.036327492	0.010206943	0.047398789	0.086783766	0.096396804	0.137634672	0.049909522	0.058662839	0.014640947	0.153027043	0.097880434	0.036468167	0.047957107	0.037733627	0.08024833	0.114633549	0.052694111	0.085016673	0.154194325	0.054223347	0.00662118	0.139338514	0.00992041	0.519139283	0.069289713	0	0.074368422	0.123401336	0.142870845	0.027578727	0.088955682
ENSG00000007341.19	1.162274498	1.044813751	0.877901269	1.267176203	1.166008383	1.258820397	1.089633736	1.007267275	1.009633819	1.063986061	0.888304895	0.922197848	1.099497201	0.972619139	1.118093889	1.259965417	1.061914413	1.022971399	1.239825715	0.802565477	1.3021728	1.104135339	1.228356954	0.905581959	0.972692654	0.96502696	0.985573292	1.121479642	1.161113739	1.423739507	0.55178669	0.993710587	0.9053509	0.788435148	0.976583598	1.115033243	0.588036972	1.442545456	0.79601624	0.943358763	1.10191896	1.25664839	1.25592366	0.953451501	1.204641566	1.009490503	1.135403531	1.204078098	0.948526095
ENSG00000007350.17	0.065848003	0	0.134746655	0.024603367	0.014498127	0.017779413	0	0.183581791	0.197110515	0.068877141	0.090311471	0.039699918	0.106750315	0	0.055750964	0.096126889	0.036468167	0.007913082	0	0	0	0.039699918	0.128293401	0.055195654	0.054362288	0.019915368	0.058801354	0.032947164	0.042364175	0.01720929	0	0.207518077	0.019203734	0.052694111	0.091124334	0.066674763	0.01720929	2.112366523	0.007626092	0.044883678	0.101650076	0.10433666	0.161694235	0.042224074	0	0.019346089	0.15885403	0.024177814	0.027720258
ENSG00000007372.24	0.339593501	0.659467937	0.690014739	0.616451803	0.391657754	0.804218807	0.062398064	0.412293771	0.070389328	0.043904394	1.07251745	0.30287467	0.185739709	0.031112841	0.271664711	0.49067281	0.28368476	0.10017032	0.035483152	0.124857467	0.163627539	0.159887479	0.65094833	0.374622206	0.121943734	0.16748639	0.333538229	0.286171451	0.542406646	0.091530593	0.021053252	0.530070742	0.170950553	0.237563718	0.134615244	0.444773066	0.34879896	0.129480859	0.070389328	0.714223534	0.002018361	2.08024833	0.109962253	0.116497841	0.244765308	0.526669809	0.427069755	0.088684372	0.521955279
ENSG00000007376.8	3.402899502	2.706287412	2.734113454	2.52479086	3.836934011	3.454715487	3.631511766	1.970006927	3.259453283	3.61613417	2.987611923	2.606489607	2.685626241	3.460414939	3.139076515	2.941895069	2.974382466	3.110881024	3.335683331	3.17841189	2.841087511	3.538314665	2.790897122	3.658497137	3.39672122	3.465765552	3.412388625	2.87221807	3.284129126	3.392894385	2.49865936	2.902054279	3.034162881	2.797511089	3.259302621	2.716573934	2.083077178	4.531824339	3.201194713	1.942383132	3.057103637	2.874147755	3.254246327	3.796483547	3.059891689	2.781107876	2.486147994	2.700728228	3.118176969
ENSG00000007384.15	3.959649617	4.426492884	3.06954751	4.2065729	4.285949599	4.816143993	3.895671004	2.117927717	3.230679528	3.966448925	3.020288835	3.153659438	3.504226299	3.205126597	3.749759504	4.343045326	3.314566025	4.6669213	4.478648295	3.982929707	4.342398293	3.751763627	3.048410582	2.976198642	3.540535695	4.27026729	4.52277767	3.542394263	4.395446736	3.970706433	1.953823954	3.611986765	3.749051501	3.25761413	4.129167597	3.190772869	1.725043085	4.635226196	4.235007064	2.172103428	3.378442261	3.432171053	3.122656155	4.864557606	4.060376018	3.562975036	2.849759124	4.177447445	3.673499891
ENSG00000007392.17	3.605577299	3.14007513	2.963733046	3.143458727	2.788539555	3.743148701	2.511012539	2.143360763	3.245024017	3.199546717	2.764643395	2.828184732	2.367818344	3.074471184	3.570645078	3.399102718	3.011996488	3.295723025	2.597698019	3.265766926	3.384712962	2.609140315	3.347127025	2.693587315	3.250840334	2.931172446	3.079890068	2.157076057	3.795611118	2.332135038	2.015105014	3.298453039	2.963529611	2.203639694	3.346956889	3.416785707	1.482177106	3.722487883	3.441934915	1.793063518	3.160581412	3.485864722	2.625223724	3.475084883	3.366280244	3.585779796	1.895031121	2.932647053	2.93119136
ENSG00000007402.12	1.237747256	0.372172052	1.687598239	1.712771842	1.409689628	0.764006378	0.440633335	1.268015119	0.502330602	0.635615106	2.262884117	1.204140717	0.677620992	3.290188457	1.466183346	1.458644479	1.572841174	0.729269968	0.319039816	0.842214554	0.472903624	0.863066228	1.931077868	1.319906907	0.747086583	0.540225701	0.942157893	0.783163266	1.759241072	0.537146944	0.28936234	1.435308552	1.031465776	0.776272468	0.332507446	1.689701717	1.04649106	1.176705738	0.55885537	1.162403414	1.001441974	3.643763854	0.795933147	0.542406646	0.691087441	1.486611412	1.634407402	0.572986653	1.407026374
ENSG00000007516.14	2.139436751	3.124377768	1.688672738	2.288860539	2.552795112	1.154777612	0.949945739	1.490826815	1.030124161	1.137044411	3.522181326	1.986774976	1.207767938	0.600840628	1.985281824	2.898595342	2.414406182	2.59547979	1.889551419	2.009024626	1.591344313	1.299596349	2.899272323	2.273127936	1.78144365	2.022580872	2.329410671	1.776525151	3.06798283	1.676041687	0.579083579	1.742221844	2.101213033	1.795226667	1.452226412	2.187356033	1.752962625	1.47612242	1.23780843	1.296310561	1.108624815	4.525642953	1.023823091	2.404276438	1.365692537	2.363759812	1.880450444	3.729715901	2.57233188
ENSG00000007520.4	4.945116047	4.672527176	4.449376487	4.559583585	5.217475023	5.03928757	5.444852559	3.680076759	4.944605484	5.167249529	4.769925097	4.417501501	4.528415039	4.943949449	4.601316184	4.796680808	4.719654403	5.09969917	5.078737909	5.087611346	4.714816987	4.933048528	4.578371182	5.46408336	4.922935185	4.71237017	5.151915627	4.583320501	4.770200042	5.037347077	4.650684152	4.751565482	4.896344515	4.636044526	4.822296765	4.89133655	4.045687593	5.239184157	4.721591399	3.497931652	4.773711555	4.529514888	4.338624082	5.333098089	4.765476401	4.508542745	4.094666787	5.081100977	4.950081093
ENSG00000007541.17	3.04565265	2.536202137	2.493801022	3.151875049	3.082413068	3.417177412	3.037926864	2.379260521	2.670545786	2.637494325	2.073066134	2.131457785	2.354226457	2.85646786	3.177917792	2.804920898	2.77623035	3.189318539	2.874167432	3.293488202	3.131556561	3.126890282	2.36381587	2.670001843	2.909293086	2.997960753	3.129414914	2.403485883	3.134171644	3.1281449	3.04701482	2.529246252	2.915979737	2.935025931	2.794436662	2.926170254	3.156121514	3.230541201	2.802586156	1.217851097	2.476433536	2.554367826	2.530020787	3.685031873	2.719271073	2.564963421	2.033898682	2.778755267	2.935667179
ENSG00000007545.16	1.504823754	1.597078212	1.619413011	1.563255771	1.293958979	1.627139871	1.160920188	0.998339946	1.219586745	1.722553458	1.260326813	1.612352499	1.324522612	1.430071128	1.783624278	1.505077915	1.467175123	1.634175035	1.36305891	1.918615215	1.741488559	1.364068101	1.523612136	1.44615034	1.669344305	1.417379976	1.421263701	0.919301941	1.881351382	0.893362211	0.554834396	1.428839177	1.401302792	1.030336078	1.521201533	1.472903624	0.644502372	1.868252153	1.661931977	1.184216808	1.801324236	1.809043947	1.202010167	1.622040102	1.909734709	1.725261269	1.042224074	1.409635325	1.129019186
ENSG00000007866.22	3.996985226	5.138220594	3.87592747	4.098065781	3.784420225	4.28853575	3.987793803	2.667642385	4.170678212	4.790219455	3.995023145	4.135116184	3.479437533	3.980692552	4.156259072	4.611473402	4.246180035	5.188211001	4.810201435	4.684431648	4.601125981	4.275290193	4.3574394	4.673364203	4.448379003	4.803650688	4.4276531	4.189176189	4.599192802	4.413986654	2.287915497	4.221320307	4.159459656	2.967869491	4.465406414	3.962650813	1.726351692	4.298680308	4.2337117	2.829545162	5.617692255	3.804766055	4.24322731	4.976088636	4.942439436	4.316384723	3.742803893	4.899088602	3.918300357
ENSG00000007908.16	1.025454096	0.531568609	1.722815726	0.261229909	0.383054501	0.678252231	0.339479485	2.438904935	2.09396575	1.514450539	1.90519684	0.045722536	0.936364684	0.364460374	0.390447578	0.528571319	2.480601195	0.144176924	1.181038924	0.965987402	2.036433	2.016068369	0.652601218	1.133760781	0.615510465	0.437440824	1.1978025	0.299361898	0.539233271	0.27727066	0.705137467	0.182438056	1.824401279	1.159758338	0.932439187	1.59115279	0.163369914	2.928900872	0.080384787	0.752149128	1.127567251	2.752213368	0.129612738	0.700350934	0.056028539	0.950020419	1.40042863	0.352532557	0.731704603
ENSG00000007923.16	2.267775478	2.505128742	2.276288212	2.450036692	2.594811268	1.974933064	2.324695414	1.89495354	2.442280035	2.504213584	2.634407402	2.639533176	2.128359397	2.753839832	2.758303177	2.478428266	2.622415011	2.37517848	2.543743323	2.567058626	2.479644475	2.828936173	2.338310307	1.86647283	2.538016613	2.474046599	2.555791619	2.549693811	2.335626169	2.920998276	0.793521378	2.279887255	2.231094429	2.191373142	2.494722806	2.452753558	1.779511881	3.03583502	2.272082927	2.738421981	2.684751425	2.577344228	3.185374994	2.246347277	2.523311031	2.561888195	2.63614896	2.690484144	2.411372008
ENSG00000007933.13	1.094100916	0.806365306	1.157302466	1.56193706	1.34726879	0.511569242	1.129480859	1.957691771	0.986956963	0.356932568	2.621383778	1.031606927	1.035905384	0.324349789	1.290247448	2.573665363	1.220577607	1.689701717	1.99758146	1.739588913	1.690908713	1.811676528	2.481944703	1.453754607	0.569782712	1.737037727	1.328893895	4.113992142	2.745710622	0.978488533	0.234991741	1.673104098	1.366252264	1.428464026	1.305445279	2.62821367	1.188147687	2.620914791	1.180466161	2.533413838	0.615604626	1.701770822	1.436428388	1.037241636	0.772561353	1.255682003	2.194023996	0.535953401	1.87282876
ENSG00000007944.15	2.910809399	3.108992734	3.526406904	2.791855737	2.482022175	2.579614629	2.392537245	3.320787915	2.935836874	3.492148017	2.962567531	2.309059743	3.130140135	2.843079365	3.457055774	3.164673664	3.173878975	3.003134454	2.133859399	2.350242631	2.847956831	3.205783477	3.484163916	2.142903511	3.291854004	3.849498932	2.674754404	3.36952232	3.027030164	2.657159789	1.234869152	2.560959458	2.998069104	3.029470555	2.752941223	3.710646661	2.039313894	2.994597826	2.220546652	3.47884241	3.93984716	3.653805255	3.839012256	2.798651944	2.685222546	3.297822366	3.448041948	2.748590039	3.052381113
ENSG00000007952.18	1.089430353	0.469885976	0.709819968	2.581736879	0.457016363	0.407515912	0.28936234	0.300533772	0.306612224	0.637749339	0.645886076	0.745968715	3.231954584	1.391162805	1.96790637	0.218719182	0.306495572	2.422206084	0.925619712	1.631150858	0.706287412	0.59493067	0.226138561	0.656908183	0.623585972	2.08966763	2.754224779	0.40042863	2.566742104	0.865760485	0.321119959	0.571628274	0.245617353	0.39988201	0.671746267	0.373174891	0.169540231	1.424384672	1.018776585	0.40990682	0.252415659	0.533164621	0.793021888	0.812867836	0.585251011	1.610747301	1.259543673	0.773827579	0.363563594
ENSG00000007968.7	0.571822407	0.252052275	0.491186096	0.759070591	0.703632307	0.695904755	0.656999681	0.130008304	0.466757616	0.70593368	0.772814687	0.85646786	0.512580879	1.287708686	0.391657754	0.401412025	0.957766051	0.544880997	0.691891445	0.528971317	0.899485023	0.934327778	0.211635253	0.859094923	0.96095646	0.40522998	0.595121692	0.595885528	0.576570509	1.22527493	0.262553427	0.525467563	0.482745045	0.34879896	0.664391816	0.35614381	0.02219024	1.524866065	0.703986604	0.819586442	0.617392528	0.207767938	1.854115368	0.699729293	0.615887074	0.826843352	0.596935142	0.284395681	0.494364405
ENSG00000008018.9	6.081207522	5.107817572	5.415826257	5.918173917	5.689928106	6.019968726	5.883503519	4.962960766	5.808413369	5.588009979	6.346318701	6.273431966	6.871963129	6.112524997	5.419592823	5.90171648	5.85861763	6.005072065	5.176143223	5.24610401	5.855919952	5.702571666	5.755095876	7.145178131	5.877270635	5.499488756	6.032173593	6.032698168	5.351009878	5.532588141	5.358477144	5.775371924	5.613378417	5.006827603	6.065602468	5.741876815	4.421943625	5.900866808	5.131515405	5.768144617	5.816853103	5.910370504	5.713792028	5.942054646	5.601206226	6.392890952	5.844937958	5.553434234	5.640696115
ENSG00000008056.14	1.028003278	0.697240048	0.782408565	1.40729836	0.979952158	1.296956574	0.708761109	0.479644475	0.816067173	0.529371205	1.862550576	2.09366158	1.316319551	0.013355059	0.892818428	1.367315146	0.884871392	0.913262832	0.585154847	0.607105384	0.80727248	0.580338474	1.215430102	1.634872023	0.871843649	0.806777729	0.912113305	0.58265234	1.177343788	1.298541019	0.251204023	1.310805431	0.99898976	0.636450617	0.610889008	0.759326305	0.372394965	0.69233792	1.459536538	0.706375832	0.963474124	2.238481171	0.311619363	1.061499727	0.474565835	1.643579166	0.761115034	0.579276711	0.94665601
ENSG00000008083.14	2.219122044	3.23087931	2.510253053	2.105611037	2.048166421	1.607247449	2.027189446	1.824034611	2.541762619	1.786136299	2.249566698	2.714267501	1.960771164	2.073991565	2.343635224	2.319646834	2.666961054	2.334968651	1.757578023	2.367231263	2.227248184	2.400674542	2.087530731	3.067655924	2.019630756	2.805251176	1.927517246	2.566328086	2.357580154	1.493903472	0.682573297	2.272739878	1.986447344	1.758601664	2.138028045	2.429294586	1.037733627	2.102893243	1.751163753	2.281015683	2.372199918	2.566936895	2.464328462	1.683022665	2.75787666	2.176705738	2.388960973	2.458933147	2.164689752
ENSG00000008086.13	0.873025701	0.951363988	1.530020787	1.157108404	0.976363636	0.668300699	0.80760222	1.157302466	0.995158858	0.892041239	0.525367331	0.947179878	0.808673355	0.686791838	1.477314666	1.300299474	1.304861451	1.167100969	1.209078996	1.345055675	1.405829026	1.381172605	1.043624477	0.537047519	0.915406169	1.255621582	1.142151997	1.35879008	1.423094054	1.516519498	0.216982489	1.226323557	1.051232872	0.770110162	1.281609238	1.223484334	0.712815854	1.072791818	1.429535626	1.825500723	0.957914599	1.153999844	1.174917695	1.158789414	1.314986485	1.008415176	1.556748208	1.050397214	1.198179807
ENSG00000008118.10	0.626672753	0.357720896	0.597316631	0.695904755	0.437866901	0.109427427	0.40042863	0.275126274	1.314174451	0.478920048	0.733788169	0.59454855	0.503755787	0.058939855	1.324407399	0.595312689	0.723514876	0.664664872	0.636079338	0.497433534	0.397474417	0.598460492	0.463099267	0.463308566	0.322158908	0.458801942	0.520749097	0.944783499	0.720978845	0.355241844	0.021763974	0.698574107	0.595026184	0.324234562	0.492622329	0.641361056	0.045163352	0.449640605	0.554048507	0.680414382	0.36982938	0.900026299	0.069702167	0.359296259	0.522959662	0.638305577	0.637007355	0.244643546	0.394843362
ENSG00000008128.23	0.227864273	0.293958979	0.245739032	0.331705216	0.284514133	0.624147697	0.211759833	0.086104371	0.425029548	0.179128829	0.389566812	0.266876472	0.150689643	0.615416297	0.236094579	0.470406711	0.360757558	0.48357074	0.371614618	0.363563594	0.563939074	0.250355272	0.399444565	0.405447844	0.535455799	0.253626278	0.379620962	0.237196574	0.429428502	0.952035304	0.137110008	0.52947116	0.311851831	0.213751646	0.276317993	0.348685669	0.058801354	0.739243253	0.348459062	0.126047755	0.502025022	0.40315863	0.352419559	0.423739507	0.463517834	0.543594864	0.116897018	0.204265945	0.280956314
ENSG00000008130.15	3.86409698	3.422313746	3.376220914	3.911538198	3.990001823	3.954149771	3.135863165	2.706574755	4.010350188	3.473527177	3.671633057	3.770152459	3.565255958	4.185192602	3.922445255	3.953898433	3.659319504	4.004672168	4.238282439	3.923795728	3.799885128	3.973234711	3.690025917	3.029770897	3.733018034	3.497676229	4.090540135	3.395515285	3.622075254	5.294197986	2.228726355	3.3054015	3.346985247	3.212647152	3.400319323	3.763910801	2.239795171	3.980939266	3.40958102	3.579119793	3.809043947	3.691668155	4.049099242	3.927337088	3.614191559	3.809260082	3.388327324	3.763517807	3.314304987
ENSG00000008196.13	0	0.005040617	0.008486889	0	0	0.03040671	0.005040617	0	0	0	0	0	0	0	0	0.004033901	0	0	0	0	1.334053344	0	0.008056555	0.005328121	0	0	0	0.006333934	0	0	0.017779413	0	0	0	0.035483152	0	0	0.399006986	0	0	0	0	0.008917095	0.004896843	0.016924144	0	0	0	0
ENSG00000008197.5	0	0	0	0	0	0.028286243	0	0	0.014069583	0	0	0.031818626	0	0	0	0	0	0	0	0	0	0	0	0.014926544	0	0	0	0	0	0	0	0	0	0	0.202637126	0	0	0	0	0	0	0	0	0	0.069702167	0	0	0	0
ENSG00000008226.20	0.259905175	0.675635301	0.276556218	0.261711329	0.217851097	0.39154778	0.066123642	0.182183769	0.276794405	0.2131295	0.184597684	0.281431197	0.108357178	0.190804468	0.66712006	0.425781539	0.282854909	0.386921282	0.217106608	0.96413983	0.192951618	0.232046713	0.276317993	0.199625236	0.199876467	0.327572404	0.294311961	0.127897364	0.654710488	0.229341813	0.072723231	0.232046713	0.19093086	0.202762485	0.262192588	0.302640751	0.067914014	0.504874589	0.462889938	0.08120326	0.253505262	0.329869872	0.336854639	0.167229454	0.210388864	0.192067884	0.084608575	0.254231207	0.131721171
ENSG00000008256.16	3.125551921	3.111081405	3.683415747	3.303956052	3.171190812	2.775050541	2.775514153	2.697106574	3.311692014	3.266831507	3.235481995	3.116730708	3.378664208	0.637192887	3.673839056	4.276920925	3.311706543	3.673092788	2.863482582	3.526619736	3.713838758	3.732453731	4.066915812	3.155554961	3.730802963	3.983860072	3.127055426	4.01944395	3.625609495	2.915692981	0.958285901	3.361712222	3.571349163	2.838729952	3.491763326	3.529995808	1.448372395	2.974731202	2.918138131	3.510202406	3.778660662	3.652876515	3.253278329	3.448702765	3.938643363	3.400264666	3.838094566	3.180529813	3.278326789
ENSG00000008277.14	1.272918995	0.682932803	1.541019153	1.245556509	0.859969548	0.475499987	0.469573445	1.07956585	1.264116022	1.095991913	1.344203572	1.026020971	1.09065022	0.289008146	1.103329777	2.381781722	1.333366483	1.834063941	1.659193895	1.768163147	1.789353664	1.630312271	2.753476177	0.922958964	0.728747725	2.018206857	1.011352507	1.471395589	1.456701031	0.756254743	0.095721922	1.482693424	1.368544875	0.745538535	1.125452734	1.507870736	0.185105363	0.379842727	0.822118275	1.806489045	0.980390956	1.64657743	0.635800817	0.493749794	1.270588742	1.352306553	1.70593368	1.344714894	0.782995589
ENSG00000008282.9	4.795948728	5.637592859	5.410361459	5.948801727	6.036035107	5.139457216	5.095451881	5.042355419	5.20048866	6.076986573	5.442950129	6.404942281	6.315441243	6.668789983	5.852463342	4.820842705	5.918011677	7.167965012	6.239315929	5.605186134	5.645580622	5.490643932	5.012447997	5.250279466	6.016231094	6.323823993	6.106867543	5.454231836	5.579391371	6.082936719	3.803681682	5.452308791	5.730357367	4.899190135	5.840657091	5.580389733	3.865394283	6.02266298	6.288257038	5.736012199	5.621726627	5.559228702	6.076730101	5.195997137	6.2220375	5.930415652	5.807774788	5.886311142	6.431258563
ENSG00000008283.16	4.726171829	5.164552996	4.203733649	4.562584356	4.705618565	5.268767481	4.479036498	3.811286058	3.84955898	4.48701678	4.099850628	4.507864395	4.865780278	5.571318822	4.693046415	4.380521672	4.577495296	5.176470386	4.565134074	4.34553831	5.11870441	4.691517415	3.435348561	4.379426889	4.671525499	4.503603156	4.70515959	4.08066619	4.966439696	5.631453561	4.100405837	4.841303932	4.738146317	4.804316914	4.097560234	4.399738488	5.128227402	5.367437467	3.922074129	5.030609758	3.679254881	4.273903739	4.797303563	4.106448829	5.281130703	3.952855377	4.467970661	4.889468675	5.273985771
ENSG00000008294.21	2.662729606	3.59166745	3.215616477	3.038629324	2.749190983	2.723886161	2.721657014	2.967353084	3.193566756	3.307472243	2.948413958	3.250143006	2.697173313	1.797096008	3.328362571	3.340733161	3.251310082	3.389332768	2.615510465	2.823300996	3.049543646	3.232952336	3.776082927	2.994380593	3.287117636	3.182565182	2.882936449	3.642343453	3.066003057	2.370443305	1.399389875	3.052085442	3.172071417	3.06994271	3.174262589	3.152004897	1.970338314	2.619647767	2.986774976	3.270050456	3.550272734	3.31089266	3.62075061	2.789103218	4.181659161	3.389126227	4.50373035	3.314363	3.153724284
ENSG00000008300.17	1.436161839	0.671927385	0.765704465	1.284158746	1.277449215	0.588036972	0.204391163	0.381837084	0.440633335	1.99671413	1.108156418	2.001189733	0.425459305	2.411995618	1.07347751	0.812703577	0.640158155	0.676899239	0.776440929	1.861121654	1.132840024	0.804797025	0.92189329	1.001946325	0.400756503	1.541960812	0.680324357	0.669389662	0.785592399	1.466966384	0.185612862	1.028427705	0.504976256	0.676177124	1.700262145	0.499373945	0.315218411	1.094844104	1.52476579	0.428571222	1.187894405	2.010135315	0.264596479	1.005328121	2.649224556	1.85239842	0.580917289	0.707524791	1.275543487
ENSG00000008311.15	1.65145358	1.148478616	1.715322328	1.76964481	1.22422554	1.570511506	1.242511049	1.54428754	2.011137783	1.729095908	1.356707253	1.595885528	1.329066174	0.984334145	2.851759034	1.839798384	1.978342089	1.935082523	1.574876552	1.580241983	1.546659906	1.857423709	2.341501922	1.112566698	1.406318971	1.738508453	1.755101219	1.981998742	1.826395948	1.263575315	1.195221593	1.793562995	1.744591687	1.157561176	1.498608305	2.130832052	0.92189329	1.630871383	1.223669671	1.785132015	1.865404181	2.2174789	1.314638527	1.704871964	1.831269236	2.171847314	1.564280603	1.451646328	1.372617844
ENSG00000008323.15	2.771441929	4.112449933	2.51795593	2.853756176	2.296339931	2.412212463	1.693319679	1.555668934	1.449904675	2.310834508	2.659810417	2.561277251	2.626882975	3.762370078	2.502890664	2.078917194	2.883679461	3.276585994	2.580338474	3.078029088	2.545251784	2.548954422	0.96790637	2.622625854	3.780499086	3.701305076	3.723722371	2.31022377	2.882369156	3.534248403	1.874364191	2.932287992	2.623398682	1.605115002	3.021799501	2.70095012	1.157496503	2.475266506	3.795600729	2.164400135	2.942383132	2.49812319	3.746882422	2.193645601	3.45403109	3.033863452	2.009669646	2.990374036	3.285801679
ENSG00000008324.12	3.019773069	2.023184369	2.544559572	2.686074659	2.547449829	2.940523856	2.232752841	1.884207159	2.546684598	2.491083454	2.863799723	3.013730228	2.990156167	2.332765211	2.434134458	2.196229326	2.42833002	2.371363702	2.550555952	2.010421805	2.352363057	2.09969917	2.652050466	4.024993347	2.400319323	2.292104407	2.46967763	2.384795835	2.395391894	2.057796824	2.068945911	2.419673717	2.280748503	1.836570515	2.69505843	2.481221431	1.27727066	2.523386313	2.874678949	2.470927257	1.942420668	2.891458073	2.17775837	2.479049437	2.198839856	2.907506014	2.156784908	2.672515861	2.21800615
ENSG00000008382.16	2.890252115	2.755827619	2.614215121	2.721722626	3.034039594	3.002756519	2.694144732	1.923453474	2.998502427	2.917221685	2.933723698	2.817725573	3.081748651	3.486263863	2.484963029	2.666847467	2.92799124	3.111248368	2.75309103	3.259769623	2.677598443	2.603477988	2.331762533	3.138535993	3.182771739	2.535729501	2.595718473	2.906602028	2.871331125	2.857324171	2.566815154	2.520774236	2.883503519	2.636404212	2.396734918	2.872572695	2.65608444	2.837741452	3.155004382	2.46524314	2.880665937	2.555423532	2.895244447	2.427472087	2.581495871	2.331303934	2.501541054	2.337996464	3.006585277
ENSG00000008394.13	3.527020276	4.466346514	3.281000841	2.429455284	2.895360793	3.727408615	3.704130512	3.00077524	2.709665599	3.326336001	4.121918875	4.134648098	3.492891463	2.01231837	3.756713759	2.586164246	3.826100992	2.226416046	3.595276879	2.360841818	3.788957104	3.570632936	2.057762173	3.549792367	2.291574091	3.97037513	3.053302524	2.635406153	2.53732092	3.455715175	2.376068071	2.322735778	3.308914173	2.685671089	2.808240877	3.129892942	2.136847604	2.98575543	3.91130809	3.452819438	1.75009193	4.020119897	3.7563188	1.812744643	4.21896711	2.428758796	3.008899172	3.694869052	4.367993024
ENSG00000008405.12	2.008486889	2.217075579	2.863462758	2.151436724	2.126113854	2.153481099	1.838427422	2.247471854	2.831390858	2.673217192	2.772688026	2.821669403	2.188400925	2.314522522	3.039033084	2.335769068	2.474358163	2.760050581	1.974088728	2.206236862	2.61694576	2.241901184	3.276481777	1.82366785	2.702081237	2.945289316	2.533089847	2.473501201	2.648649507	2.177790256	1.101179409	2.584120683	2.7639639	1.804590545	2.88397265	2.866176062	0.760519037	2.196008944	2.687396681	2.589044357	2.678207151	3.197440822	3.343393608	2.137110008	2.805416287	2.685267407	2.398623997	1.839919288	2.186912516
ENSG00000008438.5	0.092748686	0.084200362	0.140909507	0	0.0360461	0.167871708	0.043624477	0.142740172	0.278222698	0.285816472	0.428999926	0.049212535	0	0	0.069152202	0.134878054	0.060047384	0.076559095	0.092072095	0.058247217	0	0.289480386	0.314638527	0.133695033	0.076832696	0.048933645	0.082975027	0.10648233	0.245860702	0.042364175	0.050745464	0	0.093154488	0.199122642	0	0.210513552	0.083655897	0.1728715	0.179638435	0	0	0.247076832	0.497535726	0.04194383	0.387472834	0.138290234	0	0	0.089904868
ENSG00000008441.18	3.672798697	4.063787657	4.567247289	4.26190686	3.407978101	3.89245903	3.810432821	3.458080099	3.942082805	4.510677149	3.69787388	3.63480234	3.424142769	3.494735605	4.768004308	4.199326842	4.43794012	3.872415095	4.186817459	4.68755345	4.239848622	4.106473955	5.060077656	3.216268599	4.053658761	4.303181631	3.625551051	4.068885737	4.166000347	4.194875023	2.184629419	3.223654228	4.195426346	3.399048015	3.026711548	4.572980592	2.64307115	3.865869339	4.23085626	4.023716657	4.962858998	4.035808633	4.363941991	3.381297218	3.824645672	3.937344392	4.40266079	3.363619659	4.072277335
ENSG00000008513.16	3.142364421	4.364740503	4.041313082	4.622690272	4.766287722	3.486650023	3.411954956	3.380438553	3.880881397	2.643024958	3.753957466	4.600769281	4.182382434	0.345169251	3.878058272	3.590506212	4.156372345	4.09938779	4.25251406	4.325976383	3.831482067	4.150259084	3.347155379	4.015256696	3.386410909	4.140729584	4.014748053	4.768692487	4.629228375	4.09903425	2.218750175	3.553765974	3.919549844	4.017725973	4.723127108	3.453412221	2.335054431	3.64723391	4.256603105	3.778502974	3.251931127	4.025330063	3.255485626	4.425888934	4.282462046	3.84377285	3.818226812	3.182692298	3.90171648
ENSG00000008516.17	0.686253987	0.428571222	0.722553458	0.643486813	0.400647221	0.769687121	0.615604626	0.624615633	1.124592825	0.356256516	1.074025828	0.334225008	0.515611539	0.046421211	0.607862903	0.367482898	0.989429697	0.821710215	0.375067242	0.418351888	0.571822407	0.892896124	1.118027423	0.612494048	0.42932137	0.482332021	0.653335227	0.649293547	0.67346597	0.206893236	0.185612862	0.461423785	0.415109632	0.536550296	0.646899949	0.709467101	0.162854528	0.648925559	0.314058409	0.727702673	0.695726623	0.577247536	0.913492628	0.573083631	0.279768422	0.774165052	0.675996539	0.433386809	0.305678743
ENSG00000008517.18	5.699790359	4.155919199	4.747543155	6.254964344	6.442988268	6.412475005	6.742259577	4.207916272	5.23185861	3.872316586	5.02789273	4.540275304	6.355285898	4.081561196	4.995439293	5.025396511	5.661615652	5.419238861	4.480271586	5.502031388	5.700023496	5.688043246	5.000112706	5.180979272	5.45037988	4.993203349	5.807947336	6.055347518	5.708501791	5.653768002	5.378109277	5.276113236	6.390236037	5.897375974	5.197653122	6.175446756	3.726874802	4.865478419	5.625790654	6.475966837	5.398333267	4.698724111	3.881449276	5.890123193	4.887773822	5.840085516	5.796052591	5.386093558	5.710999239
ENSG00000008710.20	1.497791175	2.162951177	1.814427374	1.581399457	1.65338109	1.71606903	1.292899515	1.416407409	1.867738352	2.805271816	1.259784685	1.652325868	0.664209749	1.91291807	2.410938033	2.081884967	1.908582365	2.337511299	1.808879251	2.321783818	1.711759193	2.05217241	2.645678605	0.940129155	2.375373125	1.935044795	1.597507338	2.011424075	2.380590934	1.566230653	0.222680931	1.524966332	1.52431447	1.43493508	1.892429886	1.964546499	1.133760781	2.681516732	1.899136952	0.900412801	3.544052562	2.159790624	1.946319137	2.102053383	1.927100003	1.511569242	1.244460884	1.798465321	1.47736648
ENSG00000008735.14	1.393635856	0.443606651	1.418999465	1.586884813	1.158078456	1.119555385	0.558365607	0.871212824	0.600364915	0.684459702	2.060427901	1.052624562	0.849038477	0.208766947	1.638073837	1.647084213	1.529121288	0.665210831	0.759667186	1.109226816	0.335025838	1.214497868	1.612824276	1.889746091	0.758729568	0.49036475	1.180657108	0.881742918	1.215119425	2.416515504	0.641730978	1.18148425	1.26369549	0.943208709	0.701770822	1.838951767	1.038927766	2.816845425	0.244521774	0.788769222	0.778965477	2.929601655	0.554048507	0.370164281	0.961697406	1.415866811	1.097813029	0.689656994	1.32308179
ENSG00000008838.20	3.685177684	3.896087746	3.42740504	3.52339886	3.434828356	3.802813598	3.679840376	2.693007373	3.45758116	3.68432504	2.863145543	3.991553591	3.245434814	3.81165598	3.847325496	3.63301264	3.672549804	3.692828883	2.999513008	3.630417121	3.913990393	3.641580709	3.229311046	3.761689512	3.636960969	3.441164734	3.892488174	3.597590764	3.699440583	4.354226457	1.992442156	3.535256711	3.60850175	3.044254215	3.437667193	3.665620164	2.373341963	4.057155638	4.883224901	3.372116318	3.47696487	3.691880281	3.720081422	3.547955646	4.043781937	3.815493455	3.224441653	3.615463382	3.473708996
ENSG00000008853.17	2.602813163	2.218440211	2.146752962	1.635893663	2.66555195	1.817459538	2.367594722	1.349252032	2.391245308	2.997418875	2.551762085	2.438372703	2.37604028	1.773321222	2.069495954	2.183391232	2.3225339	2.962715585	2.198777007	2.227032491	1.969233393	2.604332314	2.280392187	2.496922466	2.722597173	1.855192408	2.304277388	2.545573056	2.067535467	2.135206499	1.091801369	2.449244409	2.266546696	1.424707146	2.039945516	1.962697079	1.061637969	2.748654438	2.010815637	2.046805339	2.818973234	2.904580435	2.09065022	2.573301808	2.186627327	1.961549247	2.025418659	2.442120759	1.760263535
ENSG00000008869.12	2.166811836	2.608785592	2.571069998	2.21971064	2.312636134	2.162371186	2.153740494	2.456884983	2.028958062	2.70354372	1.577972569	2.16690822	2.095418122	2.367231263	3.010117407	2.346247774	2.531768207	2.353379756	2.428517625	2.369661901	2.315479283	2.571458387	2.363927978	1.531867996	2.504162725	2.535530451	2.557508121	2.882290891	2.555816155	2.182914722	0.901417221	2.075121841	2.321437495	2.021479727	2.493698565	2.491622247	1.951028213	2.724388337	2.333595473	2.64745267	2.358368128	2.586020089	3.358241518	2.023148876	2.682371036	2.384712962	2.586428496	2.529096294	2.572016513
ENSG00000008952.17	3.636311398	4.280763348	4.387590012	3.919368688	4.236140512	4.44230658	3.989529609	4.445435381	4.084225878	4.253838032	4.691495082	3.879421512	4.827971414	4.209671703	4.375748437	4.119837548	4.186373777	4.03865566	4.284232792	3.985099626	5.35696073	4.308950567	4.239260548	3.809579079	4.085101679	4.478538284	4.22507437	4.690908713	4.347715257	4.224194664	3.055577453	4.310638227	4.026552213	3.827260126	4.086401646	4.067974228	3.647349051	4.187443136	4.178109076	5.084268405	3.97737152	4.414818824	4.786382033	3.996614715	3.979943015	4.060687286	4.766891938	4.181921489	4.33055123
ENSG00000008988.11	7.175628388	7.081543089	6.883244454	6.332466271	6.755180019	7.408421459	7.172606522	6.108626905	6.896248837	7.33915966	7.500403728	7.682139244	7.873420119	6.657417068	6.09734743	6.799386541	6.436238477	6.65294103	6.648383469	6.234185141	6.585513926	6.640785755	6.998515966	7.799931093	6.658527127	6.750463139	6.247399694	6.434693273	6.931953655	6.22391289	7.019963168	6.782053352	6.601005604	6.42527298	7.025991083	6.937992847	5.98726856	6.697112136	6.526804374	6.2409592	6.348781259	7.055728192	6.222346692	7.062483334	6.626177734	6.828767386	6.584292093	6.942988288	6.801718704
ENSG00000009307.16	6.222570815	6.397986025	6.72295094	6.361064734	6.599808726	6.11949521	6.083294225	6.130512905	6.321222805	6.545015419	6.620225692	5.846285196	6.547451372	6.24781551	6.571300617	6.34323014	6.559586644	6.561185588	6.958860071	5.835001889	6.305782696	6.562666774	6.550634443	6.358844573	6.460554189	6.502763396	6.283745868	6.709183091	6.51260458	6.371091828	4.880558194	6.357078653	6.333953197	6.161942085	6.49662852	6.581245783	5.438598926	6.54678799	5.619905955	6.752261546	7.159427362	6.637218975	6.817538842	6.344334971	6.595790071	6.583349087	6.75216385	6.929963751	6.20959178
ENSG00000009335.18	2.976015294	3.352984458	3.44065991	3.426143966	3.815452467	3.168160629	3.101851744	2.877135638	3.240680682	3.790052596	3.187910236	3.924831502	3.536550296	4.372791944	3.772455785	3.092156686	3.623082575	3.193472136	3.733419423	3.466326935	3.429803402	3.715596896	3.33193447	3.357312709	3.318967534	3.817449305	3.645932176	3.896891813	3.546795705	3.71399268	1.431729921	3.496794671	3.659319504	2.979513226	3.573289688	3.302772335	2.277865757	3.927488802	3.616898724	3.931200818	3.753390598	3.690003561	3.871380414	3.26076338	3.991363113	3.424183089	3.804497619	3.559785462	3.903086488
ENSG00000009413.16	1.201571134	1.126708602	1.996027123	1.548732532	1.009490503	0.946057071	0.895612845	1.961882583	1.919835834	1.685760781	1.248291938	1.437494091	1.074710934	1.058662839	2.152021127	1.534011785	1.735738782	1.429267801	1.382999187	1.148999163	1.396488333	1.696572556	2.061292338	0.631895859	1.606347467	1.731183242	1.241962182	2.184819815	1.567009935	0.802896295	0.304160547	1.056583528	1.39884286	1.073888768	1.354564999	1.987357251	1.245739032	1.22570681	0.84020136	2.197959723	2.007195501	2.061914413	2.322505058	1.069908349	1.096396804	1.429267801	2.032383005	1.041523362	1.373620373
ENSG00000009694.13	0.09423607	0.049212535	0.073271836	0.066261442	0.054917919	0.099093179	0.014498127	0.137372364	0.102187793	0.203013171	0.136322654	0.075053365	0.016068369	0.015497569	0.108624815	0.195725548	0.075464174	0.03407482	0.01564029	0.035483152	0.015354834	0.058247217	0.15885403	0.010206943	0.205642742	0.051024003	0.077653186	0.028569152	0.177088602	0.025737561	0	0.075327251	0.026162654	0.014640947	0.077926579	0.105007525	0.002306467	1.767612428	0.018776585	0.123401336	0.314986485	0.278936315	0.292899515	0.250719083	0.047957107	0.07751647	0.039138394	0.017636903	0.122076304
ENSG00000009709.12	0.005184376	0	0.004033901	0	0.06997707	0	0	0	0.014355293	0	0.007769594	0	0.004033901	0	0.007769594	0.952482674	0.006764782	0	0	0.012926174	0.010206943	0	0	0.005040617	0	0.32308179	1.522206441	0.003026483	0	0	0	0.055612157	0	0	0.011352507	0.006190289	0	3.983951252	0	0	0	0	0	0.036890111	0.008056555	0	0.004177761	0.017636903	0
ENSG00000009724.17	0.345509924	0.250961574	0.353097411	0.180147861	0.239520247	0.257010618	0.120086471	0.451540833	0.265556916	0.30439422	0.075190314	0.104470858	0.106214296	0.145220937	0.788184543	0.306028869	0.37517848	0.234746552	0.157173094	0.439463568	0.202762485	0.4826418	0.474254316	0.023042393	0.246712101	0.204265945	0.16117825	0.127501219	0.531069493	0.261229909	0.025595836	0.206393169	0.06253622	0.183200647	0.155878733	0.319849117	0.212756083	0.283447708	0.092478087	0.188527527	0.373620373	0.557875677	0.251688799	0.076011739	0.227494651	0.257252053	0.178236585	0.206393169	0.146655222
ENSG00000009765.15	1.778208576	0.900567372	1.364908555	1.510151758	2.138486844	0.322966462	0.709555326	0.472175804	0.498863564	0.990228793	0.176450439	0.866868425	1.154064674	4.44060676	1.968017002	1.575505968	1.129678673	1.742653014	1.76994096	1.617110375	1.694523653	1.10191896	0.124195772	0.012640181	2.907217569	1.390667686	1.405556763	0.713607843	2.42553987	1.611974966	0.118492626	1.731139786	0.257976116	0.277865757	1.431355522	1.021763974	0.177088602	2.271515319	1.913301134	0.501617481	1.427177055	0.31022377	3.355847915	0.929336534	0.372617844	1.38327574	0.727267011	0.320542442	1.831350318
ENSG00000009780.16	2.152443048	1.815452467	2.16304782	2.41383776	2.468452986	1.813976102	1.659376595	1.71918344	2.086919607	2.14028786	2.219524793	1.686657394	2.082872869	2.555178088	2.383801045	2.233949398	2.287885954	2.374149205	2.528871328	2.662501757	2.339365461	2.244278199	2.426559974	1.500496149	2.20739313	2.230203013	2.285816472	3.157997644	2.258398318	2.900721928	1.199876467	2.032806145	1.925695661	1.534858451	2.427016102	2.22122749	1.266336799	2.749898918	2.083689932	2.052555009	2.23388806	2.490801149	2.168706211	1.971221642	2.49934843	2.284869433	2.242206149	2.248018628	2.204328555
ENSG00000009790.15	1.298130404	0.639232163	1.693988677	0.733614653	0.515207819	0.537047519	0.387803665	1.407515912	2.117362586	0.59187087	1.740279983	0.524063676	1.226570182	0.075464174	1.384326159	1.420293749	1.359071312	0.521452826	0.445091015	0.526168995	0.794353478	1.152572845	1.567545448	0.920674411	1.391877677	0.962586038	0.626485863	0.879548943	0.82700601	0.251931127	0.147957881	0.60046007	0.8064478	0.559149148	0.537842721	1.504315297	0.054084393	0.57956636	0.267236142	1.433600463	0.892352165	2.212226911	1.090921161	0.456806149	0.177981556	1.12201002	1.144764274	0.428142391	0.564719594
ENSG00000009830.12	1.791647396	2.28036249	1.666347581	2.004824951	1.518786896	1.646439186	1.744806934	1.061361471	1.615227944	1.700350934	1.720716243	1.75890009	1.665074361	1.850519416	1.994362489	1.854993017	1.981012358	1.949833713	1.753732884	2.16378853	1.966282794	1.887642241	1.66343571	1.593353771	1.615792931	1.798174969	1.744548633	1.651820923	2.229987761	2.233949398	1.011495639	2.169828819	1.922806773	1.346134283	1.710701757	2.068808367	0.951438594	1.530919724	1.74691466	1.672561119	1.793479761	2.26144055	1.342782282	1.624802765	1.858577849	2.256225675	1.522156212	1.468843943	1.665119852
ENSG00000009844.16	2.143197476	3.206955732	2.506906555	2.621125854	2.464250034	2.236982363	2.406482248	2.130107179	2.364348307	2.385541479	2.401302792	2.659353759	2.702036896	2.869377924	2.594357451	2.582604172	2.757108611	2.734091771	2.858398819	2.042819411	2.718832857	2.520170776	2.563133719	2.823300996	2.828753426	2.718920511	2.725326717	3.255062571	2.280035783	2.459169287	1.205705292	2.404385446	2.474487961	1.961808515	3.127104965	2.430365569	1.456648469	2.51215102	2.276913483	2.707392265	2.230264508	2.690238284	3.13251104	2.29172142	2.405338916	2.809311538	2.874305166	2.305532832	2.632268215
ENSG00000009950.16	2.996804501	1.429160657	1.89506991	3.043624477	1.648649507	1.587509013	0.924479992	2.329037463	1.528671329	1.115765728	3.036503334	2.614474283	1.520095326	3.216873877	3.835044854	2.576352826	2.990083536	1.283092058	1.198116929	2.893187446	2.829768393	2.410693865	1.895418963	1.985573292	1.946917968	3.263710511	2.463570146	1.58062791	3.023379564	1.735218876	1.87570144	2.51424853	2.237074171	1.670069847	2.15908016	3.395405605	1.946319137	3.743654987	3.793999894	0.827981573	3.852168673	4.839480961	3.38659025	1.081680489	2.197330728	2.982528188	1.486508443	1.147436959	2.254049755
ENSG00000009954.11	3.632512522	4.544244257	4.120252395	3.874826469	3.886159913	3.656095884	3.879686164	3.454228545	3.676041687	4.032189025	3.683067594	4.103866869	4.110513586	4.621993232	4.154785711	3.980811346	4.14218468	3.922568943	3.675465939	3.747129561	3.730422584	3.960604378	3.913808537	3.638977411	3.94076814	4.402708536	4.033449432	4.331361267	4.045600233	4.018527357	2.20116334	4.135140816	3.908467081	3.212475958	3.81262144	3.807427055	2.910521614	4.415887087	3.730933356	4.345864707	4.113142047	4.202104229	4.469423667	3.713783781	3.88149822	4.005408971	4.231363283	3.953898433	4.279612438
ENSG00000010017.13	2.95930649	3.99259624	3.536202137	3.08966763	3.128408891	2.725806583	2.872572695	3.122904591	3.674901257	3.809126288	3.070543894	3.615757626	3.164738016	2.946768284	3.337668282	3.548584586	3.605624706	3.698296279	3.098941642	3.628540319	3.903616775	3.557508121	3.776809367	2.907813625	3.501413667	3.898111589	3.090277592	3.948273775	3.586128208	3.646611989	1.216920426	3.201978812	3.404153794	2.840664643	3.729444007	3.326264085	2.40457619	3.155700667	3.011209361	3.41612362	3.899233647	3.532179791	3.585034634	3.491930038	3.055716264	3.366308224	3.599317794	3.633268448	3.086053404
ENSG00000010030.14	3.271336028	2.387224662	1.662159916	3.125485797	1.98006187	3.631337144	2.631919134	1.212818326	1.949796369	0.985719004	1.935572896	1.230817842	2.577295882	1.865602139	2.466026688	2.564987801	2.312810365	2.248686627	2.082327903	1.763114081	2.339051847	2.698751888	1.798589739	2.258187233	2.221103725	3.010600833	3.442863897	3.327917257	2.797282809	3.014712352	1.397310117	1.497229129	2.18212019	1.360308085	2.822159074	2.858856296	0.486147994	1.844747185	1.753818443	2.501286269	1.910272154	1.417325962	2.123765507	1.404739666	2.285195048	2.186056778	2.755699458	2.492801757	3.123335113
ENSG00000010072.16	1.025028794	1.469573445	1.60928218	1.29795439	1.193330195	1.186563944	1.392921854	1.068258062	1.445038028	1.718657533	1.226693479	1.326364767	1.413431608	1.323831197	1.527921084	1.165043649	1.248595554	1.288712917	1.269631651	1.658462861	1.852358467	1.40506656	1.401685072	0.929109248	1.433867485	2.025418659	1.442704685	2.147306699	1.684369929	1.618567571	0.439676323	1.368768349	1.271545198	0.923111139	1.469885976	1.233397264	0.649937299	1.44826666	1.654847942	1.611786162	1.203263813	1.669253587	1.649661441	1.357214163	1.26141046	1.394075066	1.835439053	1.375845725	1.427177055
ENSG00000010165.20	3.093560176	3.441085037	3.562877376	2.947703556	3.392757034	3.005561676	3.489478712	2.558341114	3.448345962	3.997364676	3.729998616	4.275275292	3.875524522	3.861379759	3.660312573	3.077892407	3.40294042	3.336283388	3.069856806	3.658348604	4.036125247	3.535518009	3.268329586	3.875190285	3.497178023	3.578371182	3.549114655	3.81393507	3.681775325	4.071428038	2.370052656	3.655386178	3.311851831	3.193204014	3.327716103	3.391410301	2.006657082	4.007635062	3.920131298	3.854514365	3.28200975	3.757919317	3.671916066	3.038822441	3.184994323	3.428638215	3.745366427	3.572707805	3.776693582
ENSG00000010219.13	1.960845286	1.630824799	1.586404475	1.326594871	1.187514398	1.709290636	1.569588305	1.260507478	2.014426712	1.489748433	1.969785959	2.028250876	1.93903847	2.003242417	1.368544875	1.69937395	1.626018533	1.413973119	1.120816395	1.350270924	1.806654014	1.543693838	1.799377474	1.955424405	1.488720653	1.500904007	1.049700461	1.327112471	1.618238656	1.139927836	1.34596403	1.614568512	1.723034247	1.033933911	1.491442671	1.745538535	0.756425557	1.100237614	1.237196574	1.831350318	1.801324236	1.603786553	1.469833892	1.503603156	1.117628557	1.743945752	1.627560148	1.130535557	1.565597176
ENSG00000010244.19	2.99606329	3.681550464	2.986884171	3.17893768	2.986847774	3.581977846	2.862610084	2.487897901	3.057086303	3.306072629	3.086444109	3.376637678	3.104386986	2.95395429	3.350879086	3.195331848	3.014801602	3.028852006	2.660221285	3.164223118	3.43151599	2.94630042	3.028197823	3.145530733	3.00993832	3.294106065	3.147176427	3.240512782	3.400155346	4.283640316	1.649983271	3.228557058	2.902401647	2.281401521	3.343251463	3.044254215	1.571773876	3.387004028	2.990809676	2.888714029	2.915559143	3.158530925	3.244689208	2.929014536	3.566267191	3.262523361	2.945888574	3.400879436	3.082702589
ENSG00000010256.11	5.8924226	5.746207947	5.280952603	5.696859059	6.057666877	5.536966732	6.112151721	4.472916617	5.522131097	5.954882591	5.865364587	6.013960194	5.934294749	6.587996482	5.390660808	5.224889213	5.546348138	5.637236368	6.130177211	5.721287889	5.314816141	5.685609423	4.922549914	6.03260561	5.983752928	5.252593532	5.658037206	5.715053201	5.620398731	5.48813899	5.086766785	5.277039993	5.756644383	5.023250916	6.083258053	5.667131417	4.800195848	5.577289839	5.523439635	5.426687436	6.156635266	5.370725762	6.121713778	5.552583033	5.55105145	6.059355278	5.277724444	5.592364343	5.648430928
ENSG00000010270.14	2.543050386	2.997183998	2.953283866	2.903578215	2.775577361	2.538438835	3.099715999	2.560421495	3.326824938	2.861399611	3.367245244	2.994344385	3.322793452	2.982929707	3.060203062	2.926606741	3.086970544	2.967685081	2.9568187	2.814222268	2.901957773	2.975153244	3.090023473	3.108725166	2.989429697	3.29556141	3.167759334	3.011137783	2.839475921	3.009615906	1.661612802	3.121678557	2.993257704	2.176610006	3.209734079	3.007428754	1.52476579	2.830721812	2.932514778	3.165188401	3.088684372	3.228418528	2.991535451	3.130832052	3.235098999	3.121695132	3.075036245	2.924422983	3.129942384
ENSG00000010278.15	5.123988929	5.934287671	5.074715215	4.903693892	5.268827353	5.698949088	4.497120527	4.092621849	5.55580082	6.015814212	4.866942587	5.105623607	6.025520539	5.608498793	5.001487013	5.281390393	5.475898764	5.906517851	5.088531737	5.360034119	6.264742837	5.2646903	4.901547551	6.027638438	5.527480134	6.43084558	5.627262464	5.417096378	5.197456549	5.136257022	3.90833257	5.49016897	5.722567119	4.39818617	5.868708986	5.678500142	2.745237332	5.845891441	5.805003475	5.341178096	5.706370306	4.60773865	5.819124005	4.531044532	5.238760114	5.573859222	5.278393701	5.885645131	5.316051587
ENSG00000010282.15	0.079975377	0.04194383	0.018064389	0.18027519	0.152378145	0.074368422	0.032241931	0	0.010636636	0	1.161565256	0.288653864	0.026870865	0	0.14834845	0.239031363	0.380951044	0.120086471	0	0	0.022758398	0.038717108	0.09990111	0.141694362	0.009633819	0.00604663	0.120484657	0.020199923	0.125783332	0.041663532	0.012640181	0.10514166	0	0.051441711	0	0	0.206268125	0.011209361	0.009347172	0.19093086	0.028286243	1.68108939	0.018918982	0.020768865	0.053528441	0.035201596	0.183581791	0.00992041	0.140778656
ENSG00000010292.13	3.11313371	4.788596975	3.374260513	3.057276965	2.906428859	3.713464877	3.799688304	2.477936316	3.055577453	4.101389547	3.108022563	3.720004787	3.317940752	4.578920604	3.430258507	3.146557475	3.515964702	3.663754482	2.51757806	3.16145239	3.763783355	3.456319913	2.831066511	4.107336358	3.505751225	3.318013084	3.601898527	3.518786896	3.436228481	3.119555385	1.619694714	3.4957719	3.644075463	2.628563649	3.57040221	3.130453186	1.836530121	3.550789873	3.628995172	3.812806241	3.32892261	3.256180377	4.066683372	3.004555324	3.908178828	3.625667936	3.43494842	3.441244427	3.536065337
ENSG00000010295.20	2.719468227	1.900335509	2.3068455	2.209047794	1.858100386	2.416326332	1.725435792	1.775176996	3.397720833	2.344459256	2.671021568	2.091936738	2.086512047	1.782702107	2.699995744	2.898092236	2.431569476	2.745172781	1.900374155	2.541465278	2.488669245	2.593353771	3.200708358	2.424922088	2.708694905	2.52476579	1.966725769	2.280392187	2.626859618	1.203326466	0.966208952	2.390502608	2.285224645	1.745366427	2.611620939	2.912304956	1.198745582	1.48326116	1.840644504	2.206705731	2.749705879	2.972766165	1.65090239	2.803475043	2.296046199	2.601791584	1.959992662	1.984115361	1.621711977
ENSG00000010310.9	3.053962797	1.926189234	1.677981734	2.313216823	1.736301802	1.702169914	1.206205598	1.155166339	1.340220425	1.438612232	1.929298656	1.764346155	0.899871669	1.348402405	2.160436198	2.803578366	1.841168044	3.824299436	2.569612608	1.836126118	1.567886125	1.203890227	2.178555307	1.46393628	1.355411006	2.086817727	2.826395948	1.134680951	3.21633069	1.217230716	0.705048971	1.209702891	1.526319258	1.193582525	2.196953199	2.075327251	0.741143355	1.152378145	1.805828981	0.473319356	0.93659083	3.468387817	0.943133676	1.962289888	2.533762671	1.624989873	0.739848103	2.81750047	2.010278567
ENSG00000010318.21	1.323427718	0.905427923	1.052624562	1.499629068	1.0223323	0.699018519	0.89452677	1.035905384	1.359858472	1.262433158	1.040401515	1.112766845	0.959770155	0.992550923	1.43023174	1.334110568	1.014355293	0.831471933	1.004393523	1.265256848	1.443076151	1.178109076	1.219524793	0.689835877	1.085764554	0.977756163	0.779721981	1.418351888	1.460428046	0.948002715	0.589763487	0.740107246	1.177917792	0.811964175	1.122805222	1.241107975	0.675364313	0.984188293	0.945907297	0.817050158	1.233765377	1.537196653	1.375067242	0.903423966	0.864968579	1.142021259	0.815575429	0.900490089	0.825297185
ENSG00000010319.7	2.100540401	0.733007184	2.62459224	1.417379976	2.260326813	1.367315146	1.132576843	2.939790755	2.588900488	2.2376249	2.341046409	1.754288927	2.373954395	1.272381578	2.431596218	2.40403114	2.442863897	1.348968878	1.50624648	1.581399457	1.987102535	1.945757508	2.667029201	2.377234828	1.55841459	1.601839115	1.235359447	1.537097232	1.903809559	1.294076649	0.648649507	1.831066511	1.955982285	1.510101108	0.987320866	2.268404449	1.833294924	1.329927262	0.942983598	1.835156049	2.360841818	3.405134654	2.106046749	1.575844771	0.663025756	2.425056411	2.111098102	1.012854681	1.558316621
ENSG00000010322.16	3.859899995	3.863323985	3.859492545	4.142633992	3.842868238	3.25486611	2.979750998	3.161355641	3.825175049	3.639834125	4.004357565	3.937221965	3.180211527	2.974217245	4.476764022	4.396214302	4.077268639	3.934950471	3.896174955	4.223808659	3.529708524	3.662535937	4.238045454	3.438559007	3.373522936	3.840996907	3.735879557	3.621641655	4.44409719	2.882564799	2.143752578	3.442054389	3.590961241	3.075789316	3.60181535	4.186920437	2.873636049	3.735966182	3.508099001	3.094725895	4.032418272	5.157245867	3.367916167	3.459654563	3.999251408	4.191767923	3.513705492	3.805013797	3.684100577
ENSG00000010327.10	3.041646011	2.234072066	3.094827217	2.629916102	2.064710435	3.500572631	2.426828302	2.752256193	4.412063386	2.922369134	4.426110412	2.240039504	2.595169444	1.001658146	4.002027365	3.49678189	3.836378633	2.824645672	2.845209012	2.521226665	2.508403297	3.474526898	4.31883019	3.00495076	2.554834396	2.488540716	2.848878284	3.221382181	3.270499042	1.554343266	1.73239946	2.073168989	3.16061368	2.787641414	2.711979395	3.608229683	1.176258935	2.43980928	1.991716838	2.864017717	3.332464481	3.560348121	4.085705077	3.411534715	2.209702891	2.93696766	2.711472881	2.142446115	2.682820467
ENSG00000010361.14	2.688314661	2.680909419	2.472721703	2.323831197	2.169925001	2.984917405	2.679874148	1.962734091	2.039278795	2.547277071	2.462837601	2.087021479	2.379066399	1.317072478	2.960048283	2.612682759	2.482022175	2.159403142	2.850599424	2.751699366	2.227525456	2.598103133	1.798174969	2.35414181	2.28169825	2.582146499	2.367622677	2.421586873	2.569466788	3.463073103	1.767273419	2.153254089	2.717451606	2.050083717	2.420536298	2.712683814	1.50584013	3.483093443	2.410585333	1.723121646	2.349591743	2.495362588	2.302114295	2.60715274	2.613838075	1.780855994	2.056444801	2.926492888	2.633779926
ENSG00000010379.16	0.039419183	0.007195501	0.036608829	0.020484422	0.030124161	0.100439479	0	0	0.028993412	0.011638756	0.097880434	0.024886999	0.006190289	0.011781859	0.069289713	0.040682059	0.050327554	0.032383005	0.007913082	0	0.061154063	0.02644598	0.085424656	0.023184369	0.236339539	0.028852006	0.042224074	0.009203827	0.017779413	0.028427705	0	0.036608829	0.062812492	0.017779413	0.008630305	0.009490503	0.014355293	0.252415659	0.025312343	0	0.103128316	0.112366523	0.075601085	0	0.048654702	0.291367804	0	0.006764782	0.030689204
ENSG00000010404.18	0.645332754	1.501821265	1.093086862	1.025595836	0.939377047	0.3950628	0.676718744	0.73239946	1.009848767	0.747516302	0.692605738	0.853756176	0.493749794	0.530170648	1.138028045	1.225398337	1.01678155	1.005974795	1.192762292	0.94027953	0.671383963	0.957320316	1.129876461	0.459221757	1.145807862	1.219524793	0.991390325	1.212507085	1.17255152	0.853436819	0.10259095	0.732312621	0.873970646	0.721153887	0.670205846	1.01235413	0.425996321	0.884715129	0.854394678	1.587845009	1.139600465	1.13796249	0.785927131	0.786345437	0.738897511	0.719227257	1.051163253	1.044603951	0.864730922
ENSG00000010438.17	4.349478515	3.973739836	6.24937897	5.40745133	5.369138402	3.919750043	6.875657213	8.940074229	3.44656062	4.415190777	4.083349545	5.551500637	5.108010013	4.824350358	5.179124847	4.493237419	5.070968866	4.992673275	4.783273294	2.336340523	4.24081804	6.246278862	0.977316563	1.272082927	4.443016458	5.112337329	5.396138934	4.45132982	5.296174714	5.06501646	9.764292407	5.916772796	7.065277177	9.733825106	4.725288539	7.906932674	11.72258462	4.85541669	5.867973043	4.537165585	4.535909867	1.954717448	5.477622287	4.846613661	0.545177635	5.870811023	8.179504581	4.534385375	5.315033598
ENSG00000010539.12	0.970485573	0.955684776	1.104672131	0.708319689	0.973427598	1.10882551	0.89351754	0.842214554	1.199562421	1.173319354	1.140909507	1.037803898	1.126179949	1.687150294	1.076011739	0.852078763	0.955610389	0.91823356	0.744677789	0.888616627	1.176897183	1.221877081	1.101784524	1.206705731	1.05088474	1.619976362	1.094506339	1.312026157	1.039980598	1.016139703	0.262433158	1.129810535	0.925999419	0.647268453	1.205142241	0.926834421	0.44456106	0.773490027	0.882682173	1.183010037	0.974529312	1.353492678	1.209016592	1.688583227	0.886355044	1.127171015	1.016425003	1.436268465	1.299361898
ENSG00000010610.10	4.326839316	2.90802507	4.668192892	4.334346592	3.069822443	3.605778768	3.15002344	3.792303567	5.132408217	2.615792931	4.866542067	4.00637882	3.610818156	1.377512488	4.426258044	4.357875695	4.817971099	3.973822476	3.035958154	4.413397756	3.067311733	4.191531068	4.376540444	4.143646472	3.655477773	4.329317378	4.18908919	5.093074182	4.082413068	2.655901322	1.827127991	3.273038394	3.971212443	3.704351881	3.26951197	4.884168076	1.414406182	2.490467444	3.314464516	5.747518987	4.494786797	4.356186076	4.06142196	3.169299698	2.230694897	3.949871056	4.96877276	2.664619367	3.527495773
ENSG00000010626.15	1.990374036	2.945139463	1.867066181	2.088718288	1.786178129	1.930926531	2.440447299	1.340049473	1.63895425	2.2702	2.264326242	1.5290713	2.068945911	2.593138606	1.508631478	1.874049364	1.627980303	2.161823203	1.762944057	1.899755686	2.175907779	1.825907712	1.612682759	1.807478576	2.385651911	1.977279923	1.871331125	1.78947887	2.039840265	1.75433169	1.265436896	2.664095946	2.049177676	1.386314331	1.859810565	1.839274346	0.915788573	2.087259152	2.142119314	1.365020579	1.808179084	2.444905553	1.407570295	1.835964485	2.547943311	2.042539283	1.769348599	2.633593955	2.435815252
ENSG00000010671.16	2.322851124	0.767654798	2.425029548	1.592540756	0.98622888	1.412347974	0.945682608	1.539382179	3.124361224	1.04704973	2.597578846	1.385707125	2.430338804	0.13553487	1.984078894	2.353323291	2.011853406	1.706331623	1.04704973	1.73911361	1.347552277	1.943283738	2.442518916	1.771589827	2.068911526	1.91808087	1.59072177	2.25755379	1.702347253	0.644502372	0.523863009	1.314116431	1.590386443	1.364628458	1.23388806	2.079702372	0.278103728	0.95315347	0.728225294	2.615016016	1.926227195	2.773574423	1.948301812	1.180466161	0.45785691	2.180879846	2.249930709	1.10648233	1.021906077
ENSG00000010704.18	1.723951672	2.50217782	1.971479177	1.788894479	1.715629841	1.877862016	1.545078762	1.740452698	1.985609721	1.616169466	1.881547163	1.926037384	1.827575168	1.832160889	2.204265945	2.338909273	2.071625394	1.851799004	2.671700984	2.407162374	1.976583598	2.199656642	1.911154665	1.112966965	1.641129807	2.157334808	1.769348599	2.481583112	2.150559677	1.991861931	0.559344967	1.766849545	1.914181795	1.41516373	2.168321116	1.992369641	0.946805706	1.795101958	1.587268968	2.107051738	1.813442599	1.484756849	2.367650631	1.91808087	1.942720925	1.873891924	1.817746035	2.483519148	2.617627613
ENSG00000010803.16	3.648580486	3.292973114	3.413891905	3.706707356	3.177295944	3.860347064	3.041102772	2.8100523	3.103363351	3.297851706	2.957078819	2.67027384	3.32961159	2.432585327	4.190172345	3.354593207	3.639139531	3.361628013	3.400319323	3.567387249	3.023468281	3.52565548	3.300943704	2.86221332	3.352532557	3.261756454	3.329525485	2.930888694	3.577634265	3.409716779	2.073820233	2.812929429	3.403567684	2.567082971	2.919092143	3.776651476	2.587509013	3.713530863	2.482615988	3.612163745	4.336104825	3.512530314	3.343322537	3.432665495	3.524163999	3.319126548	3.282780792	3.147860223	2.985445782
ENSG00000010810.17	3.126146902	2.120517834	3.485285127	2.631337144	2.203138497	2.203201156	2.254079999	2.816968269	3.661464589	2.998592686	3.705601978	2.535928525	2.858259558	2.543372148	2.989684003	3.299420514	3.432478429	2.758239208	2.700994494	3.132905812	2.895360793	3.037417366	3.637494325	3.268015119	3.128441887	3.310529171	2.602385613	3.391740229	2.951308031	2.588804567	1.346531462	2.957357466	2.86233236	2.029700234	2.634872023	3.152816184	1.212818326	1.931002202	2.385569088	3.552020411	3.139289392	4.005211329	2.825887365	2.982546441	2.8162925	3.261455595	3.243425362	2.215771771	2.424223407
ENSG00000010818.10	2.337225831	3.527395681	3.161790962	2.920560088	2.292840634	2.075464174	1.756895191	2.689947668	2.760817066	2.12551886	1.858538066	2.382805568	1.833132974	1.815329494	3.136174977	2.769454396	3.276853945	2.625340635	2.374761295	2.246468895	2.01467665	2.687374284	2.840181214	2.244917495	2.729900759	2.805457561	2.555423532	3.083026104	2.627723556	1.573568424	0.912879758	2.294135481	2.650580765	1.859572057	2.622883509	2.906486584	1.659330923	2.050083717	1.951140147	2.440978767	2.771336278	2.927270708	2.861081942	2.393992724	3.130156613	2.346786733	3.042959455	2.421155961	2.635986504
ENSG00000010932.17	1.307486815	0.911039586	2.58166458	1.733180773	1.118758389	1.550211158	0.815575429	1.574004598	2.751228037	0.2174789	2.012139555	0.987975661	1.662752389	0.10701825	1.827046671	2.027614111	1.903385401	1.299479128	0.819422945	1.025595836	1.367315146	1.913875539	2.142740172	1.740366343	0.620680241	1.297543608	1.414027259	1.193708673	1.333022929	0.459746354	0.529571108	0.940204345	2.023468281	0.745538535	1.209578134	2.253081625	0.87915681	0.573471479	0.432104223	1.935497465	0.941857519	1.765831741	0.704783453	2.345509924	1.26477661	1.132971597	2.643394453	1.187451054	1.061845307
ENSG00000011007.12	3.349506822	3.07618281	3.308914173	3.396296517	3.29323804	2.882466981	3.132000966	3.195174339	3.430766983	3.163852922	3.164335768	3.25147673	3.183407112	3.10611377	3.607519701	3.346290331	3.471070375	3.502025022	3.166008383	3.080009499	3.084557555	3.436681564	3.48278376	3.360476653	3.189302723	3.255259005	3.634500338	3.322937628	3.073494648	3.189318539	2.34417516	3.166779706	3.231801023	2.954475515	3.670103848	3.458854425	2.992877173	3.46662712	2.586020089	3.43151599	3.172503517	3.793531782	3.585383225	3.469938058	3.396228004	3.5290713	3.443924858	3.533289235	3.126295608
ENSG00000011009.11	5.932727357	5.339151641	4.830463234	5.428966438	6.181303353	5.378112746	5.279597582	3.84569076	5.283325464	5.009073909	5.464423223	5.242404341	5.539413199	5.694765998	5.43232809	5.153039208	5.553864253	5.912865391	5.800208793	5.596765228	5.639397149	5.545282679	4.548812663	5.757546022	5.780945207	5.377300777	6.05768637	4.899006404	5.031192259	5.84228748	4.257659383	5.368974334	5.427237407	4.759539365	5.811941063	5.335904809	3.53301507	5.880829983	4.940547346	4.211868831	5.161254853	5.087445868	5.571534232	5.833775608	6.04733771	5.715363517	4.982245232	5.889415133	5.029377789
ENSG00000011021.23	2.134713804	2.059735977	1.840765337	2.111331843	1.670613764	1.542901856	1.232967681	1.547449829	2.062363523	1.851639118	1.384768212	1.446044443	1.2450088	1.413269114	2.541985584	2.229187973	1.924213928	1.940429889	2.178619043	2.174086779	1.966688859	1.850399397	2.174246607	1.083179322	1.90446483	2.04176865	1.808961602	1.891769124	1.94204526	1.71338789	0.495183478	1.583952261	1.662296662	1.242328116	2.089328651	2.456096453	0.847435749	1.897124231	1.537047519	1.665438253	2.459457849	2.278073983	1.704694936	1.827453225	2.145677455	2.146687803	1.487331987	1.923453474	1.525267092
ENSG00000011028.14	4.165091901	4.155457815	4.987925652	4.318851877	4.157674347	5.220701417	4.975309185	3.39757025	6.096748883	5.288029968	5.696708861	4.198336989	3.800330473	1.554048507	4.810448245	5.484708521	4.69350926	5.38632123	4.614179777	5.103560583	5.346091722	5.311317826	6.544690932	5.513727596	5.660837368	4.699162923	4.275886108	4.922797261	4.962266749	3.998899525	2.476718666	5.817280449	4.948133578	3.948208351	4.849393841	5.048009439	1.782785965	3.960817491	4.57456174	4.463530912	4.738611131	5.17193936	3.381200297	6.23975699	5.171354965	4.632134411	4.769893369	5.063550399	4.071874196
ENSG00000011052.21	0	0	0	0	0	0	0	0	0	0	0	0	0	0	0	0	0	0	0	0	0	0	0	0	0	0	0	0	0	0	0	0	0	0	0	0	0	0	0	0	0	0	0	0	0	0	0	0	0
ENSG00000011083.9	0.331590576	0.028427705	0.089091319	0.053528441	0.137896932	0.286408055	0.146264195	0.01235413	0.240131118	0.117163075	0.074779426	0.088548697	0.012068023	1.961586288	0.023326332	0.128689329	0.020199923	0.082157559	0.091530593	0.276556218	0.174789893	0.209515751	0.062674363	0.174534255	0.166329818	0.31022377	0.185612862	0.16812853	0.221691514	0.103128316	0.008486889	0.060047384	0.07751647	0.052137623	0.115965432	0.348232419	0	0.257010618	0.150169706	0.049212535	0.239398042	0.078063256	0.191941593	0.128161401	0.083383588	0.166201253	0.006333934	0.097071371	0.082157559
ENSG00000011105.14	3.630207414	3.944596114	4.177551094	3.632907979	3.430780362	3.299024807	3.416299305	3.082021269	4.235543265	3.952799478	4.150689643	3.327371201	3.575747978	1.69157883	3.857363987	4.486617847	3.862768759	3.855650903	3.692248636	4.093120675	4.012023314	4.412334424	4.389312115	3.976519446	4.137019812	3.924556002	3.418972489	4.026569918	3.714157579	3.260040715	1.914066957	3.97507068	3.933232696	3.194607161	3.734991359	4.433573758	2.223700559	4.166763641	3.251961415	3.670829008	3.778629126	3.955554596	3.280867256	4.36178941	3.96731619	3.501158859	3.985682577	3.65064969	3.697573678
ENSG00000011114.15	1.865918815	2.727397723	2.583326519	2.16404608	1.743902679	2.024567909	2.043729452	1.970154219	1.945158195	2.300855871	1.74161799	2.647959145	1.974859663	2.124394312	2.705977902	1.943696327	2.279887255	2.254079999	2.200441577	2.281905924	2.022012644	2.449772646	2.239734081	1.160597546	2.256406854	2.667483436	2.126741637	2.582941313	2.445726703	2.304481837	0.793937488	2.377762337	2.131293145	1.580531438	2.295252823	2.241626661	1.392207499	2.006836577	2.084166339	2.687754986	2.313129735	2.22857245	2.912113305	1.666393032	2.729639775	2.299860061	2.602813163	2.307486815	2.197708158
ENSG00000011132.12	1.899485023	2.258277702	1.79614087	2.033405381	1.790980505	2.587940994	1.66293464	1.277389699	2.061810753	1.811717624	1.611644543	2.053702199	1.282795616	1.94751655	2.089328651	2.092241272	2.094337427	2.266336799	1.654527196	1.962067736	1.738681381	1.914334899	1.940016364	2.275334895	2.119787759	1.913645804	1.805457561	1.731748042	1.908851328	2.29581117	0.940956022	1.750863723	2.100540401	1.442810828	1.997003298	2.267835392	0.96214179	1.867975514	1.586356432	1.279114664	1.964546499	1.755742179	1.672651629	1.841127778	2.528171209	1.950095094	1.356481902	1.494825191	2.227617869
ENSG00000011143.19	1.381947801	1.114700172	1.10259095	0.958063131	0.768501947	1.199750857	0.947105052	0.741488559	0.886120884	1.00367419	0.938925593	1.267895303	1.152378145	1.247198389	1.21704455	1.196103398	1.185803129	1.171463056	0.624709202	0.958137391	1.104940452	1.089226942	0.928881927	1.239092483	1.098352178	0.84181214	1.070320626	0.971736667	1.463570146	0.872631791	0.546561136	1.402449327	1.196669988	0.726656863	0.99095486	1.151923743	0.60302689	1.351571796	0.592062298	0.763581543	0.989792978	1.204891925	1.164979311	0.745452483	1.073820233	0.971957335	0.758047282	1.235788319	1.012425648
ENSG00000011198.10	1.837014776	2.110062511	2.197488002	2.161597502	2.201037842	1.825419311	1.878686111	1.86155842	2.890816318	1.902768222	2.296927216	2.509746506	2.135042286	1.9814143	2.036890111	1.693408897	2.332421514	2.627443417	2.263665447	2.00568742	1.909811499	1.9157121	2.269152867	2.926967218	2.12763328	2.466000576	1.934667462	2.689634632	2.098924803	1.437760394	1.174917695	1.724999445	2.101784524	1.633570707	2.362582102	1.945233123	1.040682059	1.683651545	1.998484374	2.410829519	2.048689573	2.27735994	2.497075806	1.862272841	1.868765772	2.162532318	2.306116388	2.542307584	2.055612157
ENSG00000011201.12	0.678883193	1.750649378	1.342554745	0.680414382	0.756425557	0.866789314	0.733527887	0.889395662	1.880489627	1.153416242	1.235788319	1.051928885	1.055750964	0.0824301	0.928502979	1.447208888	0.81623105	1.314174451	1.903925216	2.383718115	2.155101558	1.354959864	1.710833979	0.90588998	2.020413303	2.283981019	0.8522386	1.727267011	1.335254565	1.337425664	0.118891252	1.001009533	0.787683201	0.761795872	1.210201813	1.064537998	0.177981556	2.306378911	0.831390858	1.738205779	1.224472524	1.076559095	0.284987847	2.452779911	1.413160776	0.728660667	2.063640993	0.965100862	0.727789789
ENSG00000011243.18	3.345566695	3.636891386	2.621993232	3.129118128	2.603311811	3.514235903	2.776567261	2.260055775	2.7524703	2.847515928	2.991154465	3.258141996	2.194591403	2.494799595	3.241946933	3.220809741	2.832262179	3.119621781	2.898634035	2.994090899	3.525805796	2.588444808	2.751035177	2.927877496	2.720169	3.172007391	3.155393048	2.288181352	3.539084348	2.533737757	1.759667186	2.638537279	2.706685257	2.18081621	3.187799413	3.32668115	1.910617549	2.674212045	2.895147484	2.248261573	2.880313295	2.942082805	2.508251157	2.72628629	3.459339808	3.311648424	2.062847023	2.577126661	2.991154465
ENSG00000011258.16	1.814181243	2.508352586	2.275722256	1.673692094	1.599841449	2.119322973	1.553704546	2.00176622	1.613531653	2.094438776	1.268434394	1.484189701	1.693810308	2.114733483	2.486019241	1.68009927	1.942946076	1.714311468	1.197362184	1.902575299	2.109527722	1.96820137	1.815534443	1.304803056	2.012640181	1.870147682	1.654481369	1.847596102	2.200504353	1.874442887	0.639324789	1.894681974	1.925315875	1.501362709	1.887681229	2.032982417	1.320715722	2.207080717	2.078917194	1.961623328	2.056930288	2.095046725	2.679829119	1.278995767	2.436348429	1.839153387	2.845449906	1.916400208	1.856826377
ENSG00000011260.14	3.603988271	4.06317502	3.613567013	3.475551867	3.361964822	3.515220437	3.804662816	3.235022387	3.656576454	3.766436149	3.873557309	4.298211069	4.040541794	3.818973234	3.450181897	3.700506303	3.713222903	3.31095081	3.141416441	3.370010794	3.963631332	3.74395652	3.74125124	4.284055075	3.372464619	3.540672071	3.645205921	3.909869089	3.545684249	3.676222267	2.602813163	3.846703913	3.680223072	3.607306639	3.687743791	3.670976262	2.406455037	3.463530912	3.990818751	3.631930772	3.608170531	4.110162762	3.811090783	3.264986734	3.572174205	3.90539904	5.006410239	3.480678739	3.726340792
ENSG00000011275.19	2.748976389	2.814981014	3.370387504	2.792667977	2.880822638	2.22897257	2.685895309	2.550506701	2.97707839	3.340747401	3.174038826	3.128788294	3.200347407	3.42515043	3.162338958	2.952035304	3.102406184	2.857662572	2.593234239	3.098975318	2.886940276	3.181627361	3.377040434	2.82984956	3.17818877	2.982217846	2.817643721	3.193598294	3.115099848	2.819300311	1.622133838	3.1105804	2.800578978	2.442970028	2.820893749	2.831512469	2.022900402	3.685334695	2.68304513	3.223190835	4.391307183	3.484434633	3.072688936	3.006315979	3.003656202	3.070303451	3.063899801	2.810196292	2.999296515
ENSG00000011295.16	2.725828392	3.738767837	3.037101036	2.982199589	3.120069877	2.648074229	2.695281195	2.664050422	2.857961096	3.01515855	3.16407827	3.034180493	3.367426983	3.831796189	3.297543608	3.052728885	3.318215596	2.786993571	2.694902474	3.139092891	3.308491939	2.966338173	2.90180335	2.912554065	3.06904906	3.164673664	2.836065508	3.124774772	3.422461768	2.652050466	2.319415619	2.807581613	2.980116723	2.223577006	2.866868425	3.13878171	2.338481465	2.894740171	2.684841174	3.337682552	2.315479283	3.272948845	3.697073204	2.835883662	2.619694714	2.954884917	2.765746892	2.756980563	3.122523638
ENSG00000011304.22	5.005485325	5.64372057	4.940176149	5.134524892	4.852663083	5.560369522	5.410161299	4.248284347	5.064309487	5.116976009	4.442406116	5.677257341	4.564737883	5.33230335	5.209129698	5.273150321	5.259411853	5.00017131	4.982213282	5.181583634	5.303035468	4.991240649	4.874777297	5.44288048	5.164613331	5.233366584	5.103354958	4.95863391	5.347729428	5.212510976	3.780646059	4.882403395	5.179128829	4.317810544	5.371799292	5.248751133	3.807107582	5.072423124	5.399188187	4.612659172	4.797479962	4.925719395	5.290457581	5.005099021	5.57424686	5.177052713	4.791527587	5.058411748	5.328718006
ENSG00000011332.19	0.185359135	0.104873377	0.10017032	0.144437998	0.133432007	0.125651102	0.234501321	0.043624477	0.204641566	0.104873377	0.196481149	0.420293749	0.074094354	0.110363243	0.110630508	0.11516645	0.113033665	0.10608026	0.075190314	0.09328973	0.067363367	0.146003451	0.220825216	0.461738086	0.18027519	0.119688175	0.248291938	0.293958979	0.142870845	0.068189259	0.074231394	0.203514411	0.122341408	0.120750053	0.110897723	0.120219212	0.037593076	0.104470858	0.103396924	0.10755397	0.067225673	0.200002066	0.056028539	0.108892402	0.268434394	0.236462004	0.118359726	0.041102772	0.173894961
ENSG00000011347.10	2.070492374	2.429723074	2.657022555	3.177535148	2.607176418	1.173383321	1.887018289	1.670613764	1.558463573	0.988266585	4.100422658	2.664141468	1.511569242	2.21896711	2.886452599	2.709334754	3.00911423	2.248929459	1.989248023	1.392317423	0.733267559	1.700439718	3.459379156	2.435361897	1.401138927	1.597650351	2.061257771	1.811512132	3.204500719	1.402994975	0.601221086	2.981980481	2.395474156	1.739243253	1.234991741	2.517905554	2.344459256	2.578987003	0.753690103	2.77395414	0.841168044	5.382919668	0.940956022	1.433279971	1.987430019	3.43127528	2.870029285	1.578020891	2.993511336
ENSG00000011376.12	1.161823203	1.320484678	1.484138131	1.477677328	1.710525442	0.928502979	1.521201533	0.948600847	1.260447259	1.420617139	1.299186034	1.83090431	1.329181016	1.737297376	1.612022163	1.372004844	1.539481442	1.260387037	1.752962625	1.444720067	1.544040194	1.37022009	1.231309516	1.687105492	1.414352056	1.48722907	1.157237782	1.835236913	1.380230735	1.169604367	0.529571108	1.113500481	1.494671612	1.134483822	1.424975819	1.392207499	0.703809467	1.509695842	1.515863807	1.599079706	1.706508451	1.608998436	2.050153389	1.01678155	1.418513809	1.433653871	1.650856448	1.283329168	1.726613271
ENSG00000011405.13	2.374789111	3.169315735	3.106733567	2.718876685	2.599555843	2.321033347	2.268194823	2.945682608	2.760689347	2.975336702	2.042118989	2.229003344	2.082702589	2.534335569	3.400087017	2.544979883	3.10272531	2.618990353	2.738940734	2.633803171	2.950748341	2.902363054	2.889940737	1.402285592	2.812662509	3.986629371	3.1968116	3.21633069	3.213860494	2.59275601	0.720190894	2.539183631	2.481195593	2.191341555	2.999639281	2.907121408	1.725130363	2.832302692	3.184581816	3.332965663	3.067483839	2.969951688	3.881370961	2.306058043	2.515031156	2.760987341	3.183565912	2.725479419	3.069444397
ENSG00000011422.12	4.60032923	5.042657469	3.761072471	5.08064061	5.939144283	5.062324663	4.534877122	3.550814494	6.223710211	4.603311811	4.506170298	5.320636305	4.709406444	3.176035482	3.613590585	5.422660228	4.046665668	5.67922391	5.052815814	5.148104357	5.710996485	4.853027539	4.136142158	6.065568003	4.396145786	5.259084133	5.901866087	4.248716983	4.15763393	4.721722626	2.713233903	4.499182573	4.228426224	4.09173368	5.439307306	4.500100927	0.632454358	4.440859204	6.215422336	3.584349225	3.971617124	4.713354894	3.042241587	5.791037828	5.702108949	4.522664697	5.059861413	5.884929986	4.035878998
ENSG00000011426.11	1.470927257	4.022030405	1.430713468	2.482822474	2.688762244	2.557900178	3.122059733	0.808920427	1.8366513	2.610038557	1.859253985	3.713772786	2.003170443	3.6653814	1.666302128	1.824767853	2.469182686	2.456438202	2.500572631	1.438771896	2.976766874	1.966762677	0.92873036	2.613625944	2.255440305	2.31016559	2.327917257	2.574392198	1.853875916	2.940016364	0.261470639	2.01153142	2.217571959	1.926341069	3.379967456	0.889940737	0.112499976	3.107403319	3.218083671	2.226046053	1.956242555	0.98469871	2.76994096	2.910540801	4.721793703	2.740172025	1.976106971	2.582772752	3.070166036
ENSG00000011451.21	2.561326136	3.004123815	2.788184543	2.730313886	2.674822184	2.801179355	2.956149607	1.98928436	2.857841694	3.049421666	2.514147515	3.180768481	2.286289758	2.823362144	3.120468068	2.961660367	2.939132527	2.945008328	3.010045775	3.231586009	2.773785389	3.013551588	2.81981122	3.100203967	2.913932967	2.893168026	2.707480617	2.998412162	2.998376054	2.910598362	1.555865225	2.64973041	2.901880564	2.199248307	2.77810342	2.904040865	1.799584701	2.522306893	2.925828563	2.054640131	3.175604438	2.696594811	2.743450339	2.820158535	3.452331857	2.939414661	2.399991351	2.54344639	2.988248404
ENSG00000011454.18	2.943227466	3.362063043	3.307428525	3.135912403	3.131902221	3.366839743	2.614144432	2.85939315	2.928616674	3.840271869	2.530670075	3.240802778	2.916763244	2.97258238	3.538749214	3.589320066	3.263950827	2.84561048	3.629053477	3.29987471	3.80013371	3.346332886	2.971883783	2.922007507	3.079224489	3.974731202	2.982144815	3.410476792	3.437667193	3.634116938	1.208829363	3.036679154	2.96548879	2.517704028	2.629473197	3.27609462	2.207924078	3.414419713	3.50908773	3.226585595	4.18666694	3.31111071	3.566912548	3.169011005	3.214311349	3.182517511	3.249278458	3.625235415	2.930831937
ENSG00000011465.18	5.595745323	4.761099073	6.65574966	4.832874828	5.185902216	4.179280137	4.051015299	6.09801734	7.272363847	5.378407579	7.553646956	4.925714648	6.186785772	2.402722177	5.92261889	7.368534398	5.982596636	5.758849468	5.828981856	6.092602822	6.602394522	6.437081224	8.006523007	5.602842849	5.544012365	6.51834944	5.55580082	6.088309116	5.847701324	4.936166778	3.257025709	6.134993019	5.629307072	4.930084429	5.453695354	6.182199663	3.155684478	4.888382834	4.999138634	6.372388	5.535869442	6.829760784	5.342213373	6.156922402	4.705369741	5.60008536	6.518196771	5.327604737	4.91688742
ENSG00000011478.13	3.116547744	2.61779215	2.059805184	2.314232469	2.495618421	2.661726801	2.597674185	1.443500567	2.681179367	2.197896836	2.558512553	2.914411444	2.118990892	2.505255801	2.343009783	2.67468662	2.273724745	4.000847334	2.909024206	2.581037846	2.719950045	2.545573056	1.920521979	3.265241843	2.356087454	2.365972428	2.915788573	2.778334754	2.426855132	2.679333711	2.031218731	2.145449214	2.214591118	1.933497103	2.790167314	2.565913949	1.587653021	3.611845166	2.915731219	2.189887799	2.33616911	2.334539673	2.223484334	2.811429928	2.896698103	2.36982938	1.99004722	2.797822321	2.360701381
ENSG00000011485.15	3.802265608	3.558034923	2.977444794	3.006369843	3.467540342	3.183661184	3.371740059	2.130107179	3.129728123	3.300709472	3.172535519	3.220469264	2.83549969	2.991317757	3.767008513	3.163869019	3.24929363	3.011477748	3.316087802	3.192430912	3.380327721	3.423120954	3.233182488	3.222433641	2.962308399	3.639185848	3.983805361	3.214171443	3.597459663	3.681280585	1.601744051	3.177774313	3.079890068	2.551097606	3.200896644	3.267985166	1.894061059	3.535692181	3.639475294	3.136765593	3.102456577	3.656782364	3.348883921	3.230940776	3.414352056	3.139813265	3.113950482	3.473306366	3.326522967
ENSG00000011523.14	2.018242471	1.907659828	2.375456536	1.891924625	1.691176797	1.509341141	1.76608626	2.37856711	2.392509769	2.148771447	1.840483376	1.667483436	2.242023178	1.459221757	2.413106603	2.221320307	2.346956889	1.635243612	1.991934472	2.077755714	1.756596351	2.289450876	2.323831197	1.635707964	1.775303439	2.260176243	1.836974394	2.268434394	1.979769286	1.921207797	1.033370138	1.690104161	2.127963378	1.706596856	1.667029201	2.432505154	1.480109985	2.443155739	1.914334899	2.295282215	2.753005428	2.498021039	2.55946734	1.614427166	1.952706308	2.089972644	2.412456374	1.808426241	2.00784134
ENSG00000011566.15	2.379731849	3.193740209	2.806241556	2.79100135	2.696683826	2.423497496	2.327198719	2.522758841	2.556772727	3.201774987	2.136781996	3.080913438	2.444640566	2.902478828	2.998628788	2.804549245	2.685379552	3.211386062	3.123119868	3.107587446	3.084013225	2.558439082	2.821628589	1.454491777	2.711032289	3.53589121	3.581182501	3.068068846	2.830377031	2.894972936	0.945083264	2.864215865	2.526319258	2.306320576	3.867738352	2.658142917	1.737859788	2.915826808	3.199169768	3.181166174	2.738076042	2.846372961	3.130733227	2.100372194	3.651648743	2.905485689	2.954996551	2.920312358	3.195001058
ENSG00000011590.14	0.686522938	0.218099174	0.469469253	0.180020521	0.234256048	0.442439294	0.141563582	0.453754607	0.68230361	0.272262125	0.595980979	0.508022917	0.244399991	0.018206857	0.478713002	0.609376749	0.740193617	0.242450074	0.162596766	0.303459302	0.304043696	0.480161699	0.520749097	0.774924076	0.375067242	0.53645083	0.351176003	0.465922239	0.498761466	0.344714894	0.151988666	0.162854528	0.250355272	0.217354814	0.477055566	0.360869904	0.065296567	0.428249611	0.302289802	0.157431827	0.261109529	1.209765266	0.414893223	0.185866545	0.179765808	0.410775259	0.347665656	0.110630508	0.092883966
ENSG00000011600.12	7.041601114	4.465667614	6.231201977	6.083819683	5.59207127	6.550043348	5.687794171	5.389780172	8.565909761	5.183950929	7.010277448	6.424823017	6.625830097	2.369578154	6.008997744	6.945852298	6.328193799	6.610412168	5.733137378	6.542812112	5.621207926	6.344681167	7.040623982	7.249470941	5.72877221	6.595555875	6.222570815	7.23001467	6.090692558	4.897535712	4.618579317	5.001545561	6.059854925	6.197712089	5.849754121	7.132386623	3.048271067	4.456063588	5.037184519	6.404896312	6.634908315	5.8419203	5.213778859	6.30833903	3.518698786	5.687175495	6.696060603	5.533983762	5.149946238
ENSG00000011638.11	4.188464227	4.430225048	4.07434273	5.337054524	4.481214971	4.596106249	3.842385546	2.897918043	3.547980316	4.539735774	4.236844639	4.462071956	4.706862041	4.06649395	4.118027423	4.657022555	4.007661969	4.644779219	5.621372055	4.185509791	4.408555629	4.036274735	3.991807522	3.440194784	3.958155956	5.204903659	4.867763058	4.363998041	4.010726139	5.002085891	2.228757134	4.334761328	4.026189219	3.517124486	4.312861179	4.31095081	1.942232976	4.682584533	5.294462687	4.247054039	4.314355748	3.765725679	3.95591721	4.917302852	3.927118971	4.505903629	4.074847916	4.501884942	4.735765855
ENSG00000011677.13	0.016211033	0.072174417	0.031254025	0.041523362	0.030689204	0.007626092	0.007482576	0.006333934	0.007482576	0.047119549	0.082838815	0.05046687	0	0	0.047538389	0.126972856	0.0614306	0	0.024177814	0	0	0	0.017921908	0.227987459	0.039840265	0.008486889	0.043064479	0.13920752	0.045023522	0.014640947	0	0.012640181	0	0	0	0.155619721	0.106214296	2.060669995	0.006477564	0.038155201	0.039278795	0.334911461	0.004465437	0.021621858	0	0.008200014	0.019346089	0	0.046700587
ENSG00000012048.23	0.670115181	1.365020579	0.811635431	1.079087921	1.210575891	1.135666197	1.197550907	0.66120233	0.909504314	1.240863823	0.751120896	1.824890024	0.913109615	1.605162424	0.856547538	1.185866545	1.265316867	0.933270472	0.619929424	0.937043014	1.289834465	1.019417261	0.59454855	1.538985057	0.977975913	0.912266628	1.086987522	1.353153885	1.233519979	0.987539164	0.416947805	0.954494126	0.9202933	0.79018817	1.281490546	0.689299161	0.360645202	1.926872365	1.966098181	1.201006466	1.029841557	1.270409336	1.68405568	1.085152681	1.481867227	1.003818085	0.909427507	1.002810516	1.497484631
ENSG00000012061.16	3.584734056	3.023468281	3.15793299	2.845048393	2.956893024	3.161339515	3.283017953	2.341103356	3.345893086	3.161871563	3.932977687	3.013855263	3.145172016	2.852198643	3.304554848	3.350582109	3.231985295	3.756329476	3.364460374	3.274127451	3.239718808	3.171174796	3.428423826	3.983130425	3.240482252	3.107671133	3.363129015	3.148625039	2.984352375	3.197833946	2.649753399	3.15481001	3.132642643	2.643902355	2.878588029	3.044708855	2.308914173	3.620574681	3.04092749	2.989992743	3.105661318	3.71361884	2.823199075	3.083672915	3.349704962	2.988739213	3.007051943	3.378969329	2.983458812
ENSG00000012124.17	2.238236574	0.531368983	2.50459497	0.561399461	0.619741659	0.399335183	0.285106251	1.466862004	2.123169543	0.558365607	2.057138304	0.599032083	2.243516761	0.039980598	1.115965432	2.492750494	0.982947955	0.54260475	0.459221757	0.736994448	1.151144434	1.707038804	2.409689628	1.533912144	2.588132944	0.881273061	0.493749794	0.779890039	0.691087441	0.380175312	0.224781194	1.023113383	0.807437359	0.565889584	0.500394166	1.346247774	0.282143229	0.52476579	0.189160371	1.217416858	0.734135137	3.429120476	1.387362541	0.533961965	0.28475101	3.076730101	1.230817842	0.739156826	0.4379734
ENSG00000012171.20	3.605518039	4.489292446	3.203905884	4.149169926	5.925218538	4.475785302	3.064900092	2.373759558	2.9339125	4.817009214	3.55059289	3.504099149	3.011030409	3.978882028	4.774544614	3.97819563	4.217773564	4.683943432	5.128520248	3.985719004	3.502788851	3.174134729	2.269212724	3.736377576	4.886257482	3.186500558	3.809537922	4.011236202	4.261297618	3.446944324	2.878117143	3.629997675	3.670375826	3.528533813	4.457371028	4.201061374	2.66368618	4.767427042	4.796379714	2.271365911	4.321610667	2.178109076	4.169035065	3.507832689	5.748117693	3.369047643	1.895612845	4.170854439	3.594620205
ENSG00000012174.12	1.139993302	1.612635584	1.858020793	1.753518965	1.916361989	1.160726611	1.671791548	1.613295899	1.818605184	1.548584586	1.378234155	2.153286521	1.825460018	1.446467986	2.101683689	1.688985983	1.961215834	1.666756592	1.814837498	1.891885751	2.306116388	1.907082942	1.853636425	1.404521695	1.950953586	2.330414984	1.825093619	2.392042598	1.830255324	1.987575544	0.545177635	1.724737573	1.602314343	1.333652715	1.753433388	1.704783453	0.953004431	1.977463111	2.116763971	2.453596593	1.82321946	1.990591873	2.033792989	1.495337002	1.526920151	1.83248499	2.203827598	2.03171278	2.060116576
ENSG00000012211.13	2.218037159	2.54680805	1.792355631	2.416029011	2.3652726	2.812087435	1.925695661	1.008486889	1.983166916	2.135830339	1.391657754	2.392921854	1.60895114	1.971515964	2.178873958	2.204985798	2.134878054	2.380923346	2.649316543	2.422555956	2.271634834	2.008343459	1.571919463	2.376651568	2.163498732	2.652738873	2.649914313	2.300914427	2.119787759	2.400783823	0.857105163	2.151111954	1.974529312	1.503246954	2.396323921	2.222124467	0.97929371	2.547375792	2.665779318	1.770871322	2.117794765	1.671021568	1.784168921	2.073717425	2.280392187	2.348090749	1.666438482	2.376762683	2.265016749
ENSG00000012223.13	4.835883662	3.176402566	2.797075251	7.56201188	5.242819694	4.551712875	5.168248899	2.714575239	2.005184376	2.053250385	3.653702091	2.505992524	4.970439556	1.22583018	5.116643387	3.626906331	4.662194104	1.727092709	6.089729062	5.745299191	3.054101763	4.684835565	3.567873959	2.152767519	2.490980804	3.582218773	4.506519432	2.304423426	3.982500807	3.052485453	3.226261894	0.914028675	2.498021039	3.73376648	3.350652823	4.305853817	2.875485204	5.909756306	2.229557161	3.290453894	0.803805652	6.151870991	3.974088728	2.472903624	3.396817103	5.931139344	6.291535414	3.364334298	6.838748858
ENSG00000012232.9	1.991716838	1.786052635	2.456990088	2.576643063	2.256678579	1.786512725	2.67644796	1.831471933	2.240711207	2.366168319	2.369968931	2.390750217	2.214062619	2.664050422	2.761902223	2.220887111	2.939696741	2.66618849	2.070698444	2.317246174	1.981085447	2.914181795	2.490698478	2.927536209	2.608525406	2.058801354	1.999675357	2.809537922	2.510177082	2.54934881	1.314290484	2.531244203	2.471629698	1.784252693	2.274410769	2.68063942	1.462052319	2.2864672	2.184121573	2.768904169	2.926587766	2.89328454	2.58161638	2.631453561	3.32243295	2.324119326	2.764346155	1.989429697	2.147534646
ENSG00000012504.15	1.778250637	0.96369606	1.773025765	2.434027675	1.132774233	1.409200827	1.120219212	1.081339627	1.022616379	0.508834274	0.748976389	0.612399683	1.046421211	0.217230716	3.386576455	0.684549469	2.718876685	1.252112845	0.599032083	0.575409153	0.0360461	1.981450834	1.149064218	0.044883678	1.631197432	1.066399229	1.528121188	0.729269968	1.95836015	0.232292362	1.073271836	1.044394119	1.790063025	1.103262627	0.397255346	2.739653715	0.678252231	0.740711733	0.378622596	1.294900072	0.191436315	0.250355272	2.537022662	0.244278199	1.228172218	1.074505436	1.692561105	0.82887526	2.469651584
ENSG00000012660.14	3.808364455	4.682073211	4.555435803	4.486598541	4.305080414	3.526632254	3.634523571	3.870867726	4.631988957	4.051328594	4.610452033	3.744064195	4.251196447	3.758505729	4.438259579	4.367944116	4.797843067	4.290505502	3.926815449	3.554392386	4.759912145	4.558604387	4.841751768	4.159443509	3.925989927	4.641777212	3.77985853	5.104596657	4.127979881	4.172599522	1.776988289	4.536873511	4.355248893	3.604949012	4.076661701	4.469534374	2.169444023	3.703012079	4.331891488	4.907861683	4.52400097	5.088260346	4.105082978	4.623796645	4.595032153	4.427894415	4.768501947	4.205322128	4.310827239
ENSG00000012779.11	5.667650899	5.447205581	4.471135424	4.464406886	3.297969059	6.17800746	3.617933167	3.260793483	5.54773977	5.061275055	4.2354437	4.580736434	4.954126501	4.486894538	5.464825073	3.916056195	5.10671682	6.662098661	5.204160284	5.651909875	4.283958802	4.444885681	4.087742867	3.532715921	4.861786676	5.258074138	5.96897085	5.199205111	5.64856323	4.887881027	2.513667598	4.526350561	4.752769996	4.220887111	5.709406444	4.987989299	2.130271955	5.294620749	5.812634274	4.141808784	3.978909477	4.606033525	4.016416089	3.507033457	2.254533577	4.30307201	4.482015719	5.527326864	5.679494175
ENSG00000012817.16	2.278252439	1.571628274	2.88869455	2.928806145	0.00273852	0.003314389	0	0	0.016353684	2.194087052	2.049142817	0.003746139	0.008200014	2.10259095	3.496129952	2.680999407	0.004609253	2.64878754	1.517225293	3.010797738	2.818134761	0.00604663	3.154696614	1.104537952	2.644087003	2.007769594	2.916858765	0.018491749	0.027861775	0	1.167293692	1.823871617	0	0	0.003890027	3.080214214	1.747129561	0	2.478454153	2.664346301	0	0.004033901	0.001874286	0.003170443	0	0.807519792	0	1.665165342	1.868884273
ENSG00000012822.16	3.667017844	3.723886161	3.593867647	3.384616271	3.328147114	3.648338885	2.547128975	3.556478465	3.574380087	4.096050967	3.365580566	2.87503297	3.379704128	2.633989115	4.364761511	4.308324467	3.701038867	3.773922501	3.019096959	4.244780527	4.050606174	3.61967124	3.827402412	2.824360542	3.581459716	4.561558318	3.717747699	3.861925597	3.877930709	2.628026979	1.940392301	3.193724441	3.684033231	2.972674276	3.643683056	3.956465606	2.366755832	4.045477919	3.583591289	3.128722318	4.702408208	3.712001413	3.899059591	3.156639311	3.530220599	3.371586741	3.543743323	3.889969931	3.166136966
ENSG00000012963.15	3.204907571	3.219633206	3.452490009	3.606619889	3.057068969	3.209266193	3.539977657	2.986993357	3.142102972	3.541737843	3.43118166	3.742739233	3.613743798	3.943986945	3.469404129	3.393155317	3.487524937	3.416407409	3.008020688	3.248883931	3.421909973	3.374483104	3.52539239	2.933874742	3.547832293	3.604427208	3.378414516	3.860049033	3.467553384	3.513389678	2.038084947	3.682078831	3.338823721	2.642077694	3.361726257	3.352687914	2.414622665	2.970982461	3.17826846	3.891253909	3.327529291	3.704340813	3.736832139	2.98564615	3.293694186	3.62059814	3.4401682	3.029876886	3.575070247
ENSG00000012983.11	2.44845169	3.361557834	3.160452333	2.817377671	2.56352425	2.888402319	2.665279061	2.637285644	3.010779839	3.016139703	2.709003833	3.64927055	2.55478529	2.245282681	3.26515181	2.943921327	3.129299505	2.914315762	3.17111073	2.820321948	3.330314584	3.012425648	3.535343816	2.004789004	3.116830496	3.549163954	3.036309906	3.196008944	3.20761178	2.861379759	1.00353028	3.318634995	2.902594592	2.119688175	3.277627748	3.03231247	1.319271091	2.881919075	2.875170622	3.157819839	2.683359599	3.163659738	3.095131142	2.734395309	3.773595521	3.001405942	2.943058639	3.061914413	3.227525456
ENSG00000013016.16	1.989974584	1.549718451	2.309117966	2.016959791	2.227679474	2.342071111	2.137470735	1.753775664	3.570742214	2.509594508	2.529271244	2.062156259	2.155490198	0.588036972	2.262222662	2.567764464	2.288801492	2.23529817	2.113833829	2.38650748	2.689343895	2.729683276	3.200127654	3.236553846	2.397885086	2.36429227	1.927100003	2.447394054	2.516544711	1.814386355	0.672470602	2.523160455	2.44882168	1.774924076	1.948787713	2.288092739	0.580241983	1.709422987	2.006980158	2.396214302	2.406890362	2.7382274	1.642747774	2.708430056	2.304657056	2.163208876	2.582339221	1.956688623	2.120020096
ENSG00000013275.8	5.732404887	4.899402847	4.801039634	4.618925769	5.169588333	5.674245949	5.382677627	3.910473644	5.012135085	5.234221553	5.832495117	5.375216716	5.093779876	4.589793443	4.735083453	5.107763182	4.895021424	5.138486844	5.069465879	5.112524997	5.426472756	5.161210505	4.641366837	5.714792264	5.17907308	5.338738165	6.189120826	5.424562713	4.981939395	5.733099406	3.806901432	5.856296038	4.904132413	4.433193158	5.156255026	4.774876649	3.270080366	5.717997139	5.081139334	5.419259089	4.815227009	5.106620516	5.035949359	6.238225108	5.579484902	7.12446152	5.546712376	5.46091945	5.366591492
ENSG00000013288.9	3.337910858	3.788100998	3.303006233	3.737556978	3.597471582	2.591823009	3.301704696	2.323773564	3.655660944	2.850639426	3.348218253	3.476524265	2.628633634	2.975795245	3.582676423	3.820567033	3.16491497	3.112466614	3.881302432	3.644629267	3.228649404	3.459929918	3.60356107	3.193125145	3.297220769	3.321711674	3.215507761	3.760934132	3.473851838	4.277397138	2.064262056	3.323355656	3.192651841	2.982217846	3.418932023	3.454044254	2.504264441	3.577392571	3.547326432	3.159693763	3.40465793	3.209640514	3.493647334	3.310180135	3.486147994	3.58245966	3.334382349	3.615004242	3.558390099
ENSG00000013293.6	0.193330195	0.028993412	0.502839758	0.291014101	0.280600049	0.008917095	0.026587622	0.368600747	0.055056793	0.190551652	0.678702946	0.110630508	0.102993993	0	0.503246954	0.276794405	0.354113592	0.059770581	0.019061365	0.066537002	0.006333934	0.111832587	0.415542354	0.109159939	0.257734802	0.068877141	0.231186613	0.155360663	0.384933947	0.059770581	0.006908369	0.570560079	0.227494651	0.10755397	0.034779158	0.283566239	0.262312878	0.042784398	0.010350188	0.252294541	0.284514133	1.482280384	0.082975027	0.036890111	0.124460486	0.291603558	0.365132593	0.089904868	0.204015477
ENSG00000013297.12	1.454754961	1.183200647	3.3652866	1.833861608	2.032559329	0.780646059	0.875544181	1.219586745	1.049839839	1.588180927	3.431850243	1.884676061	2.254110242	0.122076304	0.926910307	1.837216667	2.155457815	1.864651695	1.022758398	1.093086862	1.959362137	1.269571812	3.031536353	3.106951271	1.745366427	2.111498777	1.762263761	1.938737446	1.921702908	1.519642543	0.324580215	3.47025051	1.821138737	1.105812151	1.20614307	2.23661507	0.141040345	0.863066228	1.033581579	1.990519264	1.788936229	3.058610893	0.419323145	1.215119425	1.877901269	2.084744621	1.890563427	1.631244004	1.301821736
ENSG00000013306.16	5.752783374	5.674709215	4.753764969	5.314812517	5.575971801	5.924358844	5.749292904	4.237716668	5.356087454	5.237311316	5.522084005	6.070786444	5.467758777	5.751115538	5.129188208	5.070466613	5.329116419	5.32475301	5.098975318	5.602171791	5.482848283	5.332911973	4.654068863	6.619273606	5.328807748	5.122254426	5.596765228	4.900190575	5.421809012	5.293421987	5.042158397	5.341775872	5.44177892	5.328656978	5.960564995	5.143650553	4.504893652	6.079653311	6.51604825	4.720721714	5.095886454	5.229161049	5.019701914	5.608362766	5.907270455	5.781160346	4.877665734	5.402039955	5.371997877
ENSG00000013364.19	6.499790091	5.999605459	5.673471624	6.187352073	6.642327566	6.685232359	6.493355922	4.281149254	5.976851631	6.405544851	6.061102207	6.276991623	6.08948332	6.567518068	6.327825664	6.229159126	6.19374218	6.531381461	6.624291018	6.513517591	6.303762486	6.360229061	5.503825738	6.266951411	6.527716262	6.139154301	6.701690436	6.198468616	6.489131853	6.801939818	5.016242239	5.851619131	6.202259024	5.413194632	6.362273495	6.225109084	3.608241513	6.592352382	6.407565196	5.680493149	6.079514651	5.622195349	6.304116729	6.246067896	6.559051228	5.913145527	5.673762751	6.429045133	6.540816182
ENSG00000013374.16	4.303963356	3.602516267	3.737059366	3.992170205	3.996705092	4.362357667	3.518069272	3.435961895	3.703244696	3.955870726	3.872316586	3.721121068	4.26094399	4.598990412	3.954950038	3.756169328	3.967270072	3.322130058	3.673511198	3.831461799	4.066106417	3.960456107	3.620539493	3.981204208	4.297712336	4.550888355	4.20396851	4.441377239	3.933619846	4.058022038	2.460244545	3.8899602	3.688784619	3.274723846	3.635882058	3.867076069	2.640482112	4.332600533	3.877901269	4.392097567	4.116273254	3.970034545	3.997798211	3.48314505	3.788570875	4.041199168	4.178061257	4.10850773	3.948058801
ENSG00000013375.16	2.014426712	1.922958964	2.292133863	2.567472435	1.95746891	2.062950609	2.150624661	2.298775603	2.474877286	1.832322949	2.591655484	2.643833106	2.118658734	2.686074659	2.466835907	2.564451338	2.673013615	2.513086431	2.224657734	2.01171031	2.582435573	2.356453731	3.085509638	2.132971597	2.366336204	2.199562421	2.361375354	3.110296419	2.140516919	1.98550043	1.550555952	2.1212807	2.323975269	2.348459062	2.377734578	2.544411197	2.207455605	2.291073058	1.920979227	2.882995122	1.799957635	2.538364334	3.023415051	2.645217451	2.049804996	2.533887233	2.712001413	2.074539688	2.36072947
ENSG00000013392.8	1.744849979	1.120683709	1.715410195	1.704473619	1.393580945	1.43199729	1.239092483	1.588276889	1.610983471	1.462732922	2.066054738	1.570948605	1.804053559	1.429267801	1.768755995	1.67802682	1.915023664	1.570317197	1.194213156	1.281431197	1.759837596	1.822118275	1.993022149	1.361038407	1.576860702	1.511164389	1.413269114	2.403813062	1.699418373	1.603976406	1.314232469	1.642840175	1.556159613	1.46048047	1.604640696	2.048026882	1.607531537	1.583711623	1.147567207	1.978671567	1.636682617	1.800620391	1.874560923	1.554294143	1.076695902	1.8885387	1.982144815	1.109561152	1.425513015
ENSG00000013441.16	4.626772028	5.05616297	4.370764116	4.697028709	4.216260837	4.844556388	3.25586325	3.990065378	4.086197807	4.318020317	4.12532874	5.164150696	3.60680937	3.728584486	5.140884973	4.708766626	4.580573646	4.270342053	3.760391292	4.27735994	4.480988873	4.022394447	4.561191699	3.390309994	4.321776604	4.191965273	4.394713054	3.179877251	4.398213538	3.697573678	2.736474994	4.235642824	4.052224589	3.280614895	4.830498728	4.454597057	2.99714786	4.564713498	4.715789062	2.969288659	4.154737113	4.549589087	4.265526912	4.442240218	5.504563192	4.839178588	3.064675949	4.453451731	3.761817143
ENSG00000013503.10	1.211946682	1.203764966	1.740884398	1.40599236	1.356200164	1.002450499	1.492468515	1.298071735	1.297015288	1.463151595	1.632687002	1.573326048	1.551885103	2.355298233	1.783540469	1.291603558	1.670976262	1.434348001	1.111231673	1.566766455	1.339365461	1.769306279	1.748375356	1.454070583	1.732529708	1.438931542	1.262072288	1.844265122	1.749190983	1.29713271	0.984407065	1.707215546	1.402121838	1.528621325	1.610274844	1.587893002	1.338966304	1.312839402	1.412293771	1.921626748	1.243425362	1.612399683	2.177917792	1.121479642	1.232353768	1.388685507	1.908928165	1.444773066	1.82822536
ENSG00000013523.11	2.538562995	2.108992734	2.874718289	2.670953608	1.942833505	1.857901396	2.29551733	2.840503518	2.593090787	2.293429344	2.659787587	3.203310803	2.434801674	2.652761814	2.798465321	2.531693361	2.670137848	2.136978812	2.134648098	2.19761381	2.243303487	2.582146499	2.589715556	1.807561007	2.193204014	2.319299998	2.210388864	2.578407414	2.653105889	1.909926676	1.710701757	2.344771697	2.680234326	2.523762665	2.249900378	3.004842924	2.829301597	2.103933991	2.165847639	3.506475001	2.712265607	3.322678101	2.8158623	1.641083553	2.135206499	2.627163223	2.471005323	2.168577857	2.425969475
ENSG00000013561.18	3.111882652	2.91232412	3.253111889	3.401220862	3.85698569	2.916839661	3.291367804	2.784985499	3.022207998	3.16282231	3.482603082	3.009347172	3.544460657	3.792459754	3.492237764	3.127831348	3.313695717	3.332392869	3.632233311	3.400606237	3.511733681	3.339664756	3.282276696	2.782513408	3.211853261	3.871301551	3.207752323	3.554416946	3.307953046	3.78799656	1.916629505	3.475058935	3.152199647	2.78100293	3.23793077	3.292251682	2.309932851	2.854235079	3.252884895	3.437707137	3.400291995	3.5231981	3.465674144	3.479851387	2.665006121	3.389883399	3.496245021	3.635115889	3.586668681
ENSG00000013563.14	1.997400809	2.502483368	1.718043732	2.634105318	2.117994188	2.040541794	2.185676287	1.115632576	1.869871406	1.852678063	2.123235773	1.802565477	2.10882551	1.968090752	2.069461583	2.030547964	1.788643953	1.902768222	2.331561914	2.307574245	1.51903861	2.144764274	1.638444603	1.179192539	1.854035555	2.466914195	1.885379129	2.433119698	2.086546014	2.173671141	0.496820231	1.871055075	1.573229086	1.42932137	1.809496764	1.504417003	0.748890543	2.675657881	2.222402726	2.046944996	1.823830866	2.182406272	2.079668242	2.14473165	1.482745045	1.910041845	1.567788797	2.018990175	1.938624545
ENSG00000013573.17	1.216237552	2.808508617	2.008451033	1.605257263	2.294135481	2.363479492	1.979000971	1.422502135	2.005615567	2.473345335	1.489748433	2.622133838	0.876094513	1.940880872	1.699551633	1.971258435	1.808920427	1.198619873	2.161339515	1.49139136	1.878411465	2.170662191	1.759709791	1.849839173	1.907621376	3.065331038	2.150787111	2.003997934	2.328204572	1.540225701	1.313187794	2.370889631	2.121048566	1.663207972	2.395446736	2.035799837	1.252233978	1.774713276	2.588012978	0.689299161	1.003602237	0.887681229	1.152183419	1.927896454	2.467722917	1.526769951	1.51717489	2.332593373	1.86635413
ENSG00000013583.10	3.640054011	4.330730481	3.496066021	3.389718232	3.220329955	3.364250241	3.80472476	3.306816343	3.614085523	3.482628894	3.925211416	4.043090733	4.492026209	1.755998484	3.105426657	3.482990223	3.389979738	3.789186704	3.292428393	3.320181377	3.660768927	3.444269502	3.898150295	3.831471933	4.895268687	3.966578126	3.444998287	3.54057289	3.23092541	3.20851726	3.379648685	3.694389927	3.946057071	3.655775415	3.631430278	3.890407779	3.310878122	3.317347488	3.839344901	4.26391328	3.360251891	3.687038286	3.870414042	3.355044464	3.686791838	3.784420225	3.632768418	3.405883473	3.95836015
ENSG00000013588.9	6.39414368	7.781913733	5.818686981	5.897872072	7.386658359	7.029433008	5.774805505	3.513566542	4.906197936	7.860372518	5.551808218	7.594901567	7.099961056	5.144625616	4.475804753	7.171661202	5.497663456	6.732042573	5.633437023	6.821263768	7.208106547	5.929916423	2.938887965	6.40218666	6.136798398	7.727686338	6.292067586	7.067620434	6.401744794	5.427750301	4.206611969	7.037045012	6.496032455	5.479275839	7.308417307	3.676007826	0.626205483	6.292078632	8.104696764	5.354744817	5.940136204	5.98835067	5.665236418	6.314558774	7.650582201	6.147878534	5.97032911	7.423670605	7.228809072
ENSG00000013619.14	1.142413438	1.747430368	1.663207972	1.600888191	1.401466639	1.605162424	1.02034218	1.15263774	1.824442014	1.033792989	1.570122862	1.119356177	1.281490546	0.475084883	1.883659913	1.60312187	1.520648536	1.238358878	0.756596351	1.117229582	1.023042393	1.305795461	1.533214468	1.239764627	1.091598292	1.405012083	0.945308047	1.007554336	1.561594975	0.799833335	0.449957484	0.808014289	1.347382191	1.085084679	1.036327492	1.957580345	0.841006975	0.778208576	1.356031095	1.34283916	1.487949337	1.788476912	1.262914176	0.935686035	1.013640911	1.469573445	1.411426246	0.747688154	1.253323719
ENSG00000013725.14	2.117129821	1.435041797	2.307515959	1.536500564	1.044324169	0.907890518	0.669752467	1.893401045	1.937532721	1.115033243	2.333853043	0.990374036	2.403185904	0.568615877	2.00816415	2.16604053	2.586524574	1.146394549	1.257493448	1.054014911	1.138552375	1.636589821	2.41497438	2.575699579	2.126741637	1.530120696	1.104873377	1.765959006	1.618708512	0.529171275	0.440952198	1.005112498	1.70017335	0.823504815	0.768501947	2.436908052	0.3035762	1.239947884	0.91494715	2.657114046	1.452964363	2.831998811	1.517829985	0.959325039	0.506906555	1.937156038	1.842817965	0.897008026	1.375289709
ENSG00000013810.20	2.770089013	2.894798366	2.067019106	2.895496519	2.634546804	3.125700689	3.144584832	1.499680087	2.716047074	2.110663913	2.654641756	3.396652728	1.89293497	3.655855539	2.181993025	2.326393532	2.539332545	2.372589986	2.667914827	2.34502728	2.422690499	2.298922199	1.871173389	3.869496375	2.419646753	2.182914722	2.991263328	2.284721402	2.624077493	5.514747187	1.377512488	2.454860221	2.12647734	1.828306614	2.799833335	1.944783499	0.491083454	3.312069736	3.018829986	1.988084764	2.129283017	2.200221838	2.560494866	2.634035597	3.243212074	3.166602981	1.842898401	2.433012839	2.595646873
ENSG00000014123.10	2.409961112	3.284632576	3.278906588	2.960900874	2.884793263	2.834205557	2.579759427	3.500139179	2.965322548	3.097239963	2.57944568	3.462091593	2.832728018	3.548091323	3.642620714	2.965341021	3.40990682	3.372757126	2.849418863	2.842274906	3.245358749	2.946206829	3.235344128	1.265136803	3.322216605	3.270334577	3.254200967	3.40819555	3.341288418	2.897143597	1.422986451	2.561546099	2.920388587	2.747451852	3.652761814	3.399198443	2.77707248	2.871114233	2.78102392	3.834225787	3.23736486	3.257644299	4.215593182	2.823423291	3.09367848	3.121031984	3.814068419	3.024319679	3.184153319
ENSG00000014138.9	0.863224853	0.837862529	0.602741913	1.122275136	0.959176637	1.277508728	1.092004418	0.315682151	0.825867018	0.601221086	0.795766948	0.579952469	0.919988339	1.354564999	0.811881996	0.717999879	0.848077054	0.811388823	0.736907885	0.684639231	0.820893749	0.767993718	0.684818738	1.103195473	0.734915511	0.535754381	0.809908292	0.489851171	1.067776372	0.998339946	0.60757888	0.829606046	0.702391584	0.44615034	0.658462861	0.730487799	0.357270476	1.216423822	0.910732662	0.485632912	0.803061675	0.842455949	0.814017133	1.203890227	1.349025513	0.945158195	0.484189701	0.90519684	0.881821213
ENSG00000014164.7	3.221490455	4.157407573	2.891010819	3.286334121	3.58437328	3.264025918	3.244658767	2.034250937	3.188448402	3.278044239	2.443102681	4.377061263	2.086579981	3.239474421	3.335011542	3.303912228	3.428088778	3.175061459	3.039208596	3.381823244	2.82887526	2.977499746	2.987939291	3.547338772	3.136831202	3.27241144	3.155668289	2.982856712	3.719796757	3.169588333	1.732746762	2.853137358	3.304116729	2.383579887	2.824951106	3.305211776	1.811964175	3.380313866	3.275498792	2.269811154	3.246894478	2.942495738	2.83489321	3.379939739	3.332894076	3.025081964	2.5993416	3.39290812	3.091378259
ENSG00000014216.16	5.272590597	6.345541858	4.912458259	5.490323029	5.850581923	5.762359447	5.766269167	3.836590712	5.046482329	5.363871925	5.234964926	4.910641531	5.613561119	4.949950407	5.602795351	5.41731921	5.41701534	5.959294896	5.845625532	5.734650015	5.179614551	5.525151181	4.490756231	5.359598476	5.423793282	5.738184157	5.793188404	4.975740227	5.583618365	5.937678659	3.758686935	5.373181852	5.642762212	4.913435182	5.605440996	5.254359722	3.761455493	5.996115277	5.639929606	4.619641898	5.036995577	4.691204719	5.425613718	5.341121152	6.219021339	5.391320932	5.229234127	6.205062066	5.660880141
ENSG00000014257.16	0.71606903	2.730965952	1.016211033	1.591200673	1.131391932	0.550408193	0.486456956	0.76994096	0.568032105	0.512884231	1.702435914	0.776272468	0.794353478	0.602741913	1.221691514	0.422663592	1.380452407	1.477211031	1.115765728	0.904349215	0.73534887	0.919454502	1.087394948	0.973574542	0.600079412	0.66712006	0.96014098	1.498148726	1.278639017	0.819586442	0.518535139	0.805457561	0.978342089	0.726918386	1.91949264	1.077858235	0.449429314	0.668845283	0.895147484	1.068808367	0.326422296	2.232936991	1.399280488	0.785173874	0.466966384	1.46393628	1.220206113	0.64653135	1.52802114
ENSG00000014641.21	4.258805325	4.097079801	4.227925867	4.455366678	4.617680502	4.606708711	4.423033528	3.833396134	4.307668954	4.898812977	4.914071742	4.673522504	4.698279608	4.69194168	4.212304743	4.221273899	4.267910281	4.26740096	4.687043887	4.377484725	4.531587322	4.464263106	4.20371799	4.700983401	4.455018097	4.521126137	4.540157493	4.704623012	4.219245979	4.960761899	3.280095189	4.515466465	4.35421235	3.846543461	4.525774482	4.346318701	3.033035294	4.450445868	4.362603141	4.498621069	5.132313613	4.420799014	4.678421266	4.087844681	4.530507781	4.616169466	4.496097987	4.315319867	4.640198654
ENSG00000014824.14	2.753711494	3.054535946	3.274321306	3.156979014	3.766404344	2.598246088	3.284454908	3.032718001	3.150445946	3.083366567	3.344998884	3.680988159	3.261636118	4.04592344	3.50821312	3.186389626	3.283092058	3.291809811	3.623234784	3.32324035	3.569175103	3.468544219	3.263184679	2.866532176	3.191309967	3.492224943	3.543867027	3.812785709	3.357031133	3.619389533	2.042819411	3.145726359	3.047800102	2.930680575	3.4707581	3.223839543	2.402585758	3.617192675	3.731248422	3.890524516	3.126146902	3.465034122	4.034611909	2.499476	3.371182458	3.402094544	3.462196319	3.474358163	3.956289027
ENSG00000014914.21	4.847420715	5.173151425	3.507312604	4.923443966	4.161242758	5.030698031	3.104957221	2.212507085	3.096126889	4.052980967	2.745710622	4.893600051	4.012443527	3.957376041	4.486302483	4.005947856	3.136667174	5.197405435	4.357045213	4.84082575	5.403482474	2.970761643	2.867837174	1.648557478	4.361157751	5.013328257	5.309478173	3.964343178	5.270969906	5.267415943	1.596553553	3.959436331	3.497024694	2.215740713	4.841032143	3.894546172	0.570948605	4.486399031	6.073704573	3.113700499	4.247699702	3.790209027	4.202887833	4.187142211	4.344402441	4.807081815	3.619342576	3.31154671	4.124766502
ENSG00000014919.13	2.325472767	2.984297683	2.803784991	3.059614856	3.036942845	2.912764816	2.286555913	2.121844298	2.463779377	2.964010411	2.568761783	2.440713057	3.080128919	3.400087017	2.970853654	2.588804567	2.599770053	2.555963361	3.029647235	2.856667047	3.204688511	2.476874168	2.366336204	2.523587046	2.795974694	2.559516286	3.03083043	2.950281766	2.833841373	3.364446366	1.794894086	2.624662418	2.422636683	1.965063911	2.838124828	2.830965137	1.570560079	3.310427378	3.556760468	2.490133662	2.839717775	2.84831747	3.307515959	2.448953796	2.391052793	2.88426578	2.594978428	2.246833688	2.676718744
ENSG00000015133.19	2.066915812	1.940392301	2.021088796	2.454807592	1.496615738	1.824604943	1.485066108	1.888655589	1.721197644	2.710415235	1.470667008	2.88211478	1.46100461	2.760157062	2.484653748	2.123434446	2.075327251	2.024816096	2.423739507	2.374983808	1.891769124	2.120683709	1.725435792	1.148738913	2.274977239	2.798817812	2.684078129	2.059666766	2.265766926	2.156170065	0.646347015	1.832241921	1.632314753	1.266996372	2.116464571	2.074950644	1.192951618	1.965618077	2.639046894	1.842697303	1.79863121	2.265196827	2.924594005	1.619272138	2.534833557	2.21238257	1.781275772	2.042854423	2.296222446
ENSG00000015153.15	0.944108799	1.196607044	1.21119914	1.082498227	1.050118553	1.369661901	0.751549415	1.07751647	1.330099418	1.196229326	1.218161187	1.275424296	1.228418528	1.094844104	1.456753591	1.158530925	1.235849577	1.277925253	0.859174456	1.085016673	1.508986353	0.999855723	1.489902537	1.010636636	1.191941593	1.759411533	1.148478616	1.410123978	1.349704962	0.660563586	0.528171209	1.131655329	1.000937447	0.686343643	1.572259109	1.344374033	0.522959662	0.927896454	1.149064218	1.425351877	1.141367391	1.435841916	1.337539842	0.906274914	0.91494715	1.310805431	1.336511916	1.070251922	1.247502235
ENSG00000015171.20	3.674754404	3.670228511	4.269541891	3.84643314	3.999720451	3.40370401	3.473916761	3.909936274	3.750381401	4.41110757	3.590961241	3.452885315	3.921360157	3.417501501	4.508492038	3.799014755	4.282113568	4.199012676	3.861161366	4.110546993	4.145196477	3.897743829	4.207439987	2.886530638	4.019310501	4.622092829	4.163168614	4.133941575	4.487248367	3.239489697	2.093019233	3.915453975	4.111699072	3.38585895	3.84282802	4.107620921	3.24912673	4.373550776	3.865661521	4.642580283	4.562401188	4.4980785	4.54366291	3.377429196	3.679288666	3.853247167	4.424646687	3.37923279	4.232207925
ENSG00000015285.11	3.67468662	1.725828392	3.758921403	2.836307934	1.980464076	2.960159519	2.23250727	2.711472881	4.720513787	2.026410568	3.957032373	2.549693811	3.378802907	0.598460492	3.418095475	3.35131737	3.871961897	2.951904795	2.064710435	3.002270457	2.451751815	3.177375683	3.833051992	3.642909471	3.201947456	2.93015068	2.833456857	3.267820414	2.897647034	1.333881659	1.525718114	2.264416327	3.006369843	2.810545929	2.262974292	3.844656811	0.694033266	1.921283979	1.71114245	4.020288835	3.339351207	4.020822192	3.00495076	2.521025603	1.148218272	3.235328809	3.396693823	2.19761381	2.003602237
ENSG00000015413.9	3.630102548	1.430392334	4.692399299	3.371224286	2.430365569	1.009848767	4.857936221	5.699548856	3.014551686	1.235236889	3.733093981	2.692494153	3.991653355	0.762901548	4.003584248	4.23431737	3.91530099	2.697796056	3.818462028	4.35531233	2.623983883	4.25877518	3.548411963	2.201696586	4.921517261	4.270289719	3.335340328	4.045390546	3.61093624	3.531643461	6.167644945	3.150445946	4.646825085	6.338485031	2.921112564	3.977353201	6.585396747	3.814437628	3.061154063	6.335306381	1.372004844	3.06222535	2.966596582	1.36418019	1.668255307	3.252112845	5.039463052	2.658097205	3.894604374
ENSG00000015475.19	3.721514844	3.124907082	2.913205378	3.668334741	4.180227443	3.785132015	2.748890543	1.821995869	3.330099418	3.276422221	3.217928626	4.049177676	3.488026487	3.297969059	2.585587533	3.46554355	2.99396414	3.392523507	2.671474547	3.052050653	2.764218748	3.328520553	2.701571235	4.364768513	2.846994687	3.008881249	3.523323578	2.683426976	2.811039391	3.725053995	2.018562963	3.418513809	3.008343459	2.497714545	3.626602672	2.691623493	1.125254339	4.105669698	3.435681927	2.631546688	2.644802287	2.992424028	2.882056071	3.419107367	4.086537522	3.916075309	2.924954985	3.762774013	3.413052429
ENSG00000015479.20	0.296310561	0.764346155	0.321812675	0.521955279	0.279055216	0.551294521	0.112366523	0.348345745	0.258338011	0.33845294	0.069564695	0.371391584	0.077789889	0.16079114	0.552770524	0.46571332	0.274530045	0.302640751	0.332622014	0.386148755	0.264956718	0.223916751	0.39154778	0.021763974	0.192699178	0.371391584	0.41921526	0.201006466	0.563255771	0.279292991	0.018064389	0.187387707	0.170181458	0.108624815	0.558267634	0.528571319	0.095316842	0.348005741	0.699551633	0.123401336	0.270588742	0.351854439	0.211136827	0.247684513	0.513894947	0.486971744	0.146264195	0.436694888	0.349138777
ENSG00000015520.15	3.470341629	1.176769556	2.553016378	3.469846914	3.341402291	3.092883966	2.617274971	1.056375432	2.359802261	3.04889878	1.757279323	3.531581085	2.230602682	1.005399988	3.687978882	3.211495088	3.36429227	3.26076338	0.895147484	3.273023469	2.705823121	3.063433912	1.381560255	0.247441471	3.439596544	1.890874671	3.511240307	2.726264488	4.214762062	4.089879452	1.031818626	3.064762162	2.493647334	1.648143274	3.849298752	3.693921791	0.348119084	0.734048403	4.396502034	0.769856352	2.743321073	2.630265669	3.317130379	2.430927517	2.367930141	2.865661521	1.91884416	0.560225822	4.205509813
ENSG00000015532.10	3.273545728	3.639035313	2.954289384	3.23169352	3.510734107	3.970430353	3.14891784	2.346616558	3.358607249	3.158062294	3.17058208	3.459103696	2.761923493	3.460454258	3.493263042	3.332822486	3.115699153	3.633024269	2.833881842	3.3068455	3.35531233	3.450274293	3.21732379	3.417704019	3.099244701	3.349039672	3.126411259	3.369396685	3.341331122	3.201382936	1.794810929	3.216346213	3.2640109	2.83090431	3.002000352	3.472045797	2.197016127	2.994453008	3.021355352	2.510101108	3.146590058	2.956223966	2.962345421	3.343606801	3.932675396	3.486147994	3.600614684	3.677102269	3.361515725
ENSG00000015568.13	0	0.006477564	0.001874286	0.002018361	0	0.002162421	0.004465437	0	0	0	0.003602237	0	0	0	0.003602237	0	0.003026483	0	0	0.005902957	0.004609253	0	0.001730196	0.004609253	0.002018361	0.004896843	0.004321606	0	0	0.004321606	0	0	0	0	0	0.002882509	0	0.004609253	0.001874286	0	0	0.005328121	0.001297842	0.006333934	0.007339046	0.002450499	0.005615567	0	0.002306467
ENSG00000015592.16	0.089769309	0.036749476	0.186246986	0.085968454	0.224410782	0.092613393	0.037593076	0.181547856	0.143393419	0.317304068	0.138814469	0.063226802	0.015782997	0	0.337882322	0.452700852	0.196858801	0.025170576	0.03040671	0	0	0.083655897	0.143785225	0.179128829	0.526970214	0.093154488	0.213005039	0.046700587	0.089362553	0.072174417	0.075737982	0.400756503	0.137896932	0.110496882	0	0.128161401	0.01834931	0.067501049	0.02446153	0.109561152	0.493749794	0.47019844	0.054501216	0.105946212	0.062259894	0.239031363	0.07956585	0.116763971	0.255319441
ENSG00000015676.18	3.561118364	3.964158317	3.526582179	3.527370657	3.8721294	3.36746892	3.533488595	2.766785954	3.330916878	3.45076257	3.5369108	3.767771311	4.425613718	4.301104717	3.942035873	3.708032693	3.592480957	3.625691311	3.485426827	3.648258343	3.77480814	3.715069679	3.285890433	3.634813954	3.551491409	3.822995212	3.801955334	3.466248616	3.793791863	3.898982227	2.18250162	3.579940404	3.46850512	2.939132527	3.486083619	3.631907497	2.091902897	3.960029743	3.706254254	3.881449276	3.802337996	3.697084328	3.518207789	3.387927706	3.798734881	3.573592659	3.589787452	3.72377697	3.902295515
ENSG00000016082.15	2.111565545	1.776188231	2.601030869	1.884519777	1.732616533	0.716947009	0.44625623	1.813606775	0.944033813	0.710525442	3.693319679	1.157819839	1.80760222	3.099581358	1.441217863	1.900721928	1.313361959	1.09969917	0.271664711	1.532865503	1.578987003	1.07251745	2.179065115	1.3934162	1.260326813	1.13251104	1.42739163	1.640574657	1.675725619	1.264296212	0.434027675	1.950841638	1.216237552	1.191373142	1.50685579	2.164882798	1.014783753	1.42234066	1.056375432	1.401302792	1.156072961	3.858816521	2.490826815	0.350157749	2.122772097	1.991063739	1.817172985	0.827412574	1.97044876
ENSG00000016391.11	2.716639778	1.816681617	2.590051039	2.576110917	1.844988157	2.172967481	2.154291556	2.585178889	1.904195048	2.123037073	1.338738165	2.645332754	2.559296014	3.619988096	3.1212807	1.821710215	2.802379359	2.486894538	2.527620877	2.84402403	2.060324133	2.426076857	1.280600049	0.479541007	1.997003298	2.29769033	1.933270472	2.651476542	3.033828221	2.461528559	1.379620962	1.515409693	2.682033871	2.102456577	2.734525377	3.209188197	2.449746239	2.442863897	2.16937988	3.382183046	2.757578023	1.754374453	3.271470498	1.490826815	2.150787111	1.944071307	2.587557017	1.861479018	2.690461795
ENSG00000016402.13	3.049926943	5.25219234	2.989447864	3.125386605	2.451145159	2.456595905	1.669933836	2.995701585	1.578842128	2.098857447	1.972655897	0.708849377	2.463988577	2.87048309	3.505446369	2.428249611	2.953339747	2.991045593	3.627058136	2.419754605	2.225675966	2.790938814	2.051372102	2.504671235	2.036784636	2.308448252	2.462759092	2.123302001	2.661909181	1.060116576	1.913033	1.844425828	3.881449276	2.40873903	3.281980086	2.770955871	2.166940346	3.023006896	1.404467197	2.205329949	1.51717489	2.720431702	3.188559176	2.69088637	2.881958218	1.922578457	2.523561956	2.411209283	3.296721694
ENSG00000016490.16	3.105527231	0	0.106750315	0.264956718	0	0	0.009490503	0.632640476	0.018634174	2.47025051	0.007626092	0	0.163627539	9.123785678	0.171206827	0.088005871	0	1.034638318	0.059770581	0	0	0.05046687	1.11629821	0	5.822646031	0.275364696	0.591487938	0.011781859	3.518572905	3.667085989	0.316261617	0.031395196	0.040541794	0.011352507	0	2.744979109	0.054223347	0.067225673	0	0.024035935	0.602551897	0.022900402	9.3900264	0.113967146	0	0.403594951	1.766213502	0	0.593784005
ENSG00000016602.9	0.009777122	0.02644598	0	0.058108649	0.253263199	0.045023522	0.130403762	0.007626092	0.112499976	0.021479727	3.38046626	0.020484422	0.015069322	0.084608575	0.05699963	0.144960005	0.305445279	0.024035935	1.901417221	0.225398337	0.037874166	0.133563526	0.063640993	1.161242758	0.279174108	0.025312343	0.093424959	0.093424959	0.032665112	0.639324789	0.021053252	0.288771967	0.058108649	0.322966462	0.180784391	0.011638756	0.008773707	0.422233001	0.031112841	0.015497569	0.103933991	0.075464174	0.256889886	0.172999473	0.224904644	0.150819598	0.015497569	0.064882852	0.144960005
ENSG00000016864.18	4.005238282	4.012014372	4.103296202	4.182374488	3.922340588	3.555583048	3.980893582	3.38710056	4.10716057	4.251014613	4.768549585	3.737135101	4.167799469	4.165284893	4.028586832	4.279760994	3.933024914	4.49996066	4.058870606	4.047355161	4.155943478	4.146386402	4.629531482	3.608135039	3.827991731	4.079352508	3.943790081	4.622848377	4.065710164	3.671474547	2.565475321	4.178085167	3.938539865	3.274887812	3.89834381	3.857443616	2.722356725	3.611750759	3.755026422	3.915769455	3.606619889	4.344409543	3.951503871	3.935346591	3.995746803	4.064253432	3.847736396	4.060237655	3.839183628
ENSG00000017260.20	3.694401072	4.560776084	3.896514054	4.105435038	4.01532807	4.398281956	3.520837082	3.20340478	3.698062863	3.780268099	3.512315393	3.88886986	3.767665391	3.396762313	3.960178058	3.58923616	4.002900506	3.906284536	4.089277798	3.939706142	3.960845286	4.163418223	3.395172506	3.584000383	3.584685958	4.54934881	4.187261005	4.093306634	3.87521978	4.218920627	1.644917623	4.584174815	3.969141278	3.117611936	3.63727405	3.890514789	2.201508404	4.331303934	4.016576547	4.489035488	3.491468326	4.015006858	4.01352479	3.103111527	3.967943249	4.274708939	4.395055943	4.270618641	4.477573719
ENSG00000017427.17	0.202511756	0.037311931	1.316377482	0.04949137	0.162210036	0.064606975	0.125651102	1.053111336	1.412510571	0.260146127	2.951438594	0.047259175	0.690908713	0.106884289	0.693230456	0.925923485	0.534858451	0.057138304	0.16079114	0.170822399	0.253747285	0.749319725	3.12035194	0.993638135	0.147176427	0.110764122	0.051302489	0.148738913	0.103799743	0.083928155	0.52656966	0.317882883	0.274172189	0.251567621	0.075190314	0.541713066	0.11209958	0.10433666	0.029700234	0.430606431	0.46905241	1.462785263	0.374955996	0.107420059	0.031959741	0.489337409	0.490262049	0.156914315	0.090311471
ENSG00000017483.15	3.767771311	4.51210044	4.353937223	3.185692143	0.93530887	5.463177758	6.509998219	4.397802962	3.123401336	3.33809633	3.5387368	4.785001198	4.708556969	0.963104155	3.325501549	3.034286158	2.448187354	3.536164829	2.642909471	2.159532314	3.648028196	4.176123271	2.256889886	5.655071277	3.902324461	5.061473805	4.981418866	1.93402577	3.66018705	0.795683841	5.158639981	3.266876472	4.253588462	4.424781036	2.40083846	2.615369211	5.325465571	2.593927388	5.1393467	3.503717631	0.862828258	3.021675153	2.859094923	2.947778352	1.907082942	4.076601849	3.748171377	3.614156214	4.208985389
ENSG00000017797.13	3.309991039	4.827539602	3.898653381	3.279114664	3.680009225	3.554944877	3.833284803	2.713541861	3.460768771	3.825826324	3.42368573	3.576171398	3.193677137	3.388409989	3.792709618	3.489517246	3.384132718	3.758292516	4.096371502	3.626018533	4.380826401	3.678736744	3.194607161	2.809476184	3.378775168	4.467090326	3.949413536	3.953451501	3.542691412	4.011424075	1.661339167	3.569017083	3.758654959	3.042819411	3.353944279	3.577416743	1.782324685	4.278542382	4.13486163	3.526519583	3.622660991	3.504963548	3.942026487	3.439104472	3.861568345	3.195599575	3.306043456	4.029505893	3.785194804
ENSG00000018189.13	2.51210044	2.344203572	2.387527978	2.636705815	2.375317514	1.953526	1.728921827	1.883855382	2.225089799	1.878882254	2.284810223	2.172263477	1.960585845	1.910080232	2.856706881	2.660152815	2.653128824	2.315971913	2.525517677	2.639602631	2.378899989	2.170085292	2.734460344	1.642562956	2.137995268	2.372367103	2.339707507	1.889901809	2.851179345	2.008200014	1.015568932	2.37186549	2.041172879	1.60250439	2.381920122	2.5918948	1.06053166	2.507820006	2.284099506	2.259091668	2.3101365	2.957506056	1.95207259	2.240405926	2.488360757	2.500904007	1.992115808	2.247198389	2.378345149
ENSG00000018236.15	1.433386809	1.193393282	2.46866151	2.240405926	1.85814018	0.538041453	0.630498666	1.714575239	1.623679608	2.654091783	2.43645504	1.515157346	1.317477737	0.02644598	2.083758	3.32287996	2.143719931	2.470562895	2.486688633	2.79678462	2.42921423	2.513313872	2.983714172	0.773658813	2.751806465	2.572404647	2.302202051	2.547647242	2.983878308	1.772307975	0.165815488	2.844827514	1.619272138	1.054709583	1.658142917	2.400291995	1.240558574	1.258760107	1.486302483	2.661384776	2.397227959	3.750949452	1.848157197	3.033740139	1.346588193	1.625410777	3.136847604	1.570317197	1.993674362
ENSG00000018280.17	3.372520339	1.643579166	1.506906555	2.613319476	1.675815931	2.930661653	2.016246697	0.651315802	5.666452685	1.617486566	1.790980505	3.364894552	1.556993385	0.443394475	2.460506682	2.942570805	2.098284796	3.546659906	2.599484432	3.60220743	2.41475795	2.538587825	2.920655358	2.356256516	1.810072871	3.327831052	3.020999934	2.457673082	2.588732622	0.970264679	0.682483407	1.460532893	1.998881478	2.349223719	3.661897783	2.670862991	0.383607534	1.085628604	2.367119411	1.313478058	2.769390919	1.16774328	0.557679659	3.271679649	1.713475875	2.559051228	1.521653828	2.559418392	1.262613558
ENSG00000018408.15	3.232031359	4.273717286	4.433827435	3.845490051	3.479140002	5.105200341	4.192991058	3.993792091	3.66254733	4.020093221	3.77707248	4.127823096	3.490403261	0.822199873	4.167454275	3.637668203	4.267445908	3.682292371	3.489722748	3.596589331	3.632977754	3.775851231	4.339757382	3.170774338	3.588072962	3.9980059	3.642320345	4.674110331	4.075173196	3.276615769	1.969749128	3.723809728	3.800858495	3.13214907	3.625270489	4.3234061	2.584625833	3.100910388	3.379995171	4.373933521	4.380209952	3.886891515	3.663071313	3.649822365	4.034303768	4.23287561	4.428906158	3.434841697	3.76821609
ENSG00000018510.17	2.460244545	3.039331442	2.811881996	2.886608673	2.666506655	2.385762336	2.832039333	2.392757034	2.8520388	3.049717884	2.648488452	3.187356033	2.802213901	3.157367148	2.857204716	2.582700506	2.899813679	2.835661375	3.177375683	3.13033786	3.155894919	2.835681584	2.849719097	2.669344305	2.908198046	3.358157106	3.321249869	3.034427032	2.894390953	3.314885006	1.190425227	3.045041001	2.817377671	2.386948865	3.093019233	2.548609245	1.646669586	2.857463522	3.355481484	3.607756401	2.975648527	2.717999879	3.202260984	2.516292562	3.258714889	3.111432005	3.265706926	2.744591687	3.26213244
ENSG00000018607.7	0	0.005902957	0	0.005615567	0	0	0.012068023	0	0	0.004753055	0.004896843	0	0.029982866	0.019203734	0	0.004896843	0.01678155	0	0	0.016211033	0.012783185	0	0.019203734	0	0.016211033	0.00345832	0	0.003746139	0.021906077	0.017636903	0	0	0	0	0.007195501	0	0.011781859	0	0.005184376	0.015497569	0.023752136	0.007339046	0.003602237	0	0.030124161	0	0.010350188	0	0.006333934
ENSG00000018610.15	2.986010384	3.763772734	3.518018899	3.590817563	3.440779489	3.188543351	3.070337802	2.615133758	2.929279716	3.009544248	3.674155538	3.375456536	3.332922711	3.516128641	3.216873877	3.250233981	3.205048377	3.120169435	3.129381941	3.174694034	3.088090701	3.170053235	2.995249327	3.540597686	3.103145106	3.643821565	3.359127552	3.443169003	2.737189195	3.195174339	1.9184244	3.230156891	3.135649782	2.636543421	3.08518668	3.077943664	1.803227036	3.559932264	3.013926706	2.914545389	3.148527425	3.118409565	3.131638868	2.697484718	2.798672679	3.382584257	2.994525418	2.997400809	3.46388398
ENSG00000018625.15	0.35614381	0.237686079	0.701061053	0.178491568	0.720103317	0.151858817	0.086919607	1.03083043	0.371503105	2.924822003	1.123666196	0.451118776	0.294664856	0.114500293	0.87026607	0.6019817	0.55885537	0.489645688	0.098150021	0.272978695	1.217975141	0.310805431	1.082702589	0.597411988	1.019346089	0.366252264	0.167614841	0.299127408	0.709290636	0.207018226	0.051302489	0.89110806	0.335940529	0.373397649	0.35614381	0.558169655	0.50548448	0.123666196	0.127501219	0.298658316	4.380043673	2.456411916	2.097105091	0.40653667	0.306495572	1.381837084	0.497535726	0.075190314	0.337996464
ENSG00000018699.13	2.47365705	2.300211602	2.623843456	2.611290435	2.587797015	2.711891318	2.921379201	2.30745767	2.286792455	2.5562332	2.856188951	3.192920065	3.00816415	2.68468411	2.41467678	2.542629511	2.808590988	2.342412517	2.632268215	2.57968703	2.793188404	2.803351045	2.592708179	2.828489417	2.445965014	2.504798335	2.561301694	3.264986734	2.481531449	2.683247296	1.974859663	2.402831302	2.611715355	2.397693455	2.63489525	2.565158452	1.637934776	3.072191571	2.617439548	2.513086431	2.353831392	2.684863611	2.860386796	2.189097099	3.001982343	2.59645814	2.69588249	2.929658461	2.757471351
ENSG00000018869.17	0.411209283	0.404903122	0.827981573	0.367147375	0.30439422	0.217851097	0.500904007	0.486456956	0.61022759	0.33616911	0.606726475	0.160274831	0.591487938	0.029558897	0.641915903	0.462575888	0.526369342	0.377734578	0.354677829	0.402613043	0.454070583	0.623024029	0.730661691	0.40958102	0.53116933	0.36109457	0.45995614	0.430927517	0.689388627	0.4760187	0.222186307	0.441695937	0.464981862	0.349138777	0.466235562	0.47518867	0.265316867	0.199122642	0.138683428	0.696706079	0.563743877	1.024390606	0.613248744	0.48501457	0.308826824	0.489542936	0.55924706	0.469781807	0.400100683
ENSG00000019102.12	7.093663693	4.205087488	4.621764717	6.982509934	6.808100551	4.088981115	6.503566586	3.324436203	4.089582893	6.994988083	5.258356857	6.095268309	6.335617237	6.12986616	5.537128302	6.212596574	5.398730013	6.607982708	7.769045052	6.668780057	6.123039143	6.127676609	1.364124147	4.161710357	4.940631909	5.310540077	7.566873743	1.48501457	6.399210408	6.887182834	4.161210505	6.111865964	4.438019991	4.694885763	6.600205813	4.181134363	0.850879415	6.492412433	6.937027708	2.595336562	5.35631991	4.940890266	6.204209202	5.982578384	6.47137933	5.954391759	4.71781349	5.629275011	7.466326935
ENSG00000019144.19	2.202605785	2.832039333	3.100052547	2.641730978	2.150689643	2.618403123	2.385292974	2.394953085	2.743040957	2.54344639	2.688046044	2.45362293	1.879392103	0.575602777	3.211230295	3.301192534	3.023060141	2.58200194	2.065606776	2.672674256	2.697440236	2.938775077	3.692940442	1.770786769	2.6368218	3.097273679	2.467931546	2.669480372	3.054344922	1.99356568	0.669752467	2.850319378	2.928010197	2.235941457	2.523988429	3.006962211	1.613531653	2.313303907	2.65136173	2.286053134	2.770342781	3.112116265	2.063917054	2.658645654	2.558316621	2.566498579	2.831573271	2.237777843	2.593066877
ENSG00000019169.10	4.59790059	1.814878504	2.102053383	3.584096624	3.669389662	2.186373777	3.683864852	1.593736208	6.087110611	2.112700133	2.381754041	3.612151947	4.989702166	0.093154488	1.673872968	2.136125748	1.998917573	5.365430091	3.005130468	6.119922602	3.341843463	3.93307214	2.56007905	4.833502397	2.672312185	5.510329019	5.475032987	3.83186711	4.338823721	0.921436331	0.664846882	3.33822472	2.728813016	4.530295521	4.894502518	2.309991039	0.071488106	0.823504815	4.381899363	1.927744783	5.293874398	1.468843943	0.060324133	3.394788497	0.451224302	4.749652253	3.448663125	3.537184226	0.324234562
ENSG00000019186.10	0.312316654	1.885613408	2.639764681	0.210638228	1.333423734	3.072345944	0.031112841	0.071488106	0.189286907	0.018634174	0.885574364	0.035201596	0.113033665	0	0.097206246	0.416731671	3.502419717	0.651223943	1.701992554	0.150039693	0.064882852	0.16774328	0.079019633	1.731791479	0.285106251	1.772519127	0.48501457	2.994597826	0.028286243	0.225891862	0	0.18497846	1.118625514	0.152767519	0.508935662	0.248777694	0.007626092	3.377568014	0.310456462	0.176833371	0.246712101	0.324234562	0.004609253	0.268554164	0.646347015	0.273098089	0.116630912	1.240497517	0.269751322
ENSG00000019485.13	0.825704232	0.829524866	1.150169706	0.740107246	0.90180335	0.908889747	0.778545026	0.735868729	0.599698653	1.138028045	0.839072743	0.597888675	0.649661441	0.618144666	1.352645545	0.84213408	1.237686079	0.777114574	0.961845549	1.00568742	0.777703755	1.064882852	1.196858801	1.124526657	1.028922711	1.00992041	0.953898433	0.767485309	1.169540231	0.938624545	0.420401554	1.106415327	0.974382466	0.539034703	0.677711186	0.913492628	0.592636429	0.844385653	0.781737388	0.806200304	1.541068729	1.40310408	1.018420531	0.671474547	1.195914485	1.153610802	0.980537192	0.474981088	0.676267408
ENSG00000019505.8	4.325839704	4.277865757	3.277255779	4.949740351	5.366283742	4.403833508	3.939743749	2.326336001	2.683471893	3.638224472	3.886979283	2.67468662	3.369871247	5.155061069	4.178873958	3.351458723	3.831269236	3.224472524	5.131560676	4.041409464	4.78442546	3.726515184	2.695949285	2.7015047	3.187815245	4.83138579	4.909317091	6.273310735	4.311721073	5.739764411	1.462314127	4.565304708	3.642909471	2.888577664	3.909830696	3.8520388	2.373397649	3.599139231	4.816620185	3.167839602	3.425392164	5.709549812	5.071363677	3.16655478	3.487370579	4.728214408	4.444382157	1.565499693	3.779186165
ENSG00000019549.13	2.300621625	3.775524688	2.739632114	2.608288833	2.515939479	2.005795193	4.950445084	1.623398682	4.251628211	1.951848859	3.542703792	2.94673086	2.832201406	0.431676441	3.421815743	3.637621838	3.785393615	3.511227654	2.869970082	2.851779019	3.050954373	3.098385868	4.630749096	4.391575274	3.117478955	4.495349795	2.122705846	3.809218916	3.249141903	2.043414503	0.986520157	4.088870903	3.466418302	2.358705699	2.700395327	2.568567238	0.64800518	1.165686877	2.98305744	3.736853781	1.715366262	3.174342496	1.49349363	3.224240978	4.780388847	3.289568914	3.198274118	2.104605043	2.287088077
ENSG00000019582.15	10.06787907	7.641448488	9.376017699	9.892356415	9.029997769	9.789371924	8.989809721	8.210955715	10.00339521	7.554783756	9.21664038	8.278165073	9.22180508	4.708628697	9.46688178	9.219363126	9.466194361	9.051223354	8.877354694	8.908253599	8.221550389	9.310665717	9.298644799	8.900624427	8.948922591	8.889220112	8.492394406	10.02918658	8.871803614	9.329710469	7.259058704	7.582527402	9.187515883	8.461096724	8.366761514	9.897379605	5.853691312	9.314912415	7.552448546	9.833571653	9.177217447	9.107429213	8.626127712	10.01058545	6.653693494	8.719345009	9.301511285	7.953914143	8.858790418
ENSG00000019991.18	0.693408897	0.522457558	1.692695	1.076832696	0.623773238	0.299479128	0.413485768	1.361768359	1.35822745	0.803970928	1.439889048	0.529970829	1.238358878	0.122871469	1.642008357	1.34596403	1.305737104	0.564036662	0.645978275	0.651499503	0.684369929	1.134746655	1.750906588	0.405121035	0.718350665	1.168192728	0.928199748	1.214622201	0.975043158	0.514803986	0.228480098	0.72141641	1.190425227	0.566474224	0.675815931	1.351006344	0.308477377	0.497126915	0.412618959	1.939226578	0.99146289	1.270588742	1.543149397	0.576377015	0.364012054	0.848798181	2.074676686	0.452173687	1.156008221
ENSG00000019995.6	1.404685176	1.988739213	1.987939291	1.670568446	1.621383778	1.242998754	1.200316016	1.602171791	1.714926858	1.846994687	1.376012488	2.204109408	1.521854803	1.736474994	1.984990296	1.739286465	1.876566059	1.783247097	1.724999445	1.449693423	1.638583615	1.77614611	2.008451033	1.145416605	1.678297309	2.123931008	1.668890656	2.095553152	1.649845352	1.695102986	0.220329955	1.511366829	1.633384709	1.222557291	1.674505848	1.880372075	0.93364817	1.713299899	1.494159564	1.822811711	2.136781996	1.945045797	2.084132315	1.557826675	1.389346536	1.64869552	1.897046762	1.473683023	1.545622476
ENSG00000020129.16	2.916572184	2.686276402	3.195158587	2.799957635	2.845911507	2.878372225	2.540176095	2.389759525	3.07522455	3.141056699	3.231294154	2.951140147	2.252536767	2.717934098	3.380050602	3.063951558	3.158256229	2.955461604	2.948114884	3.062967872	2.683224835	3.24785158	3.372993874	3.201288828	2.882877774	2.907525242	2.813483645	3.313303907	3.135107974	2.756190682	1.511569242	3.076080169	3.009687559	2.41773102	2.418378876	2.988884605	1.601078426	3.160161864	2.428490826	2.953246611	3.093948854	3.390530122	2.839133227	2.955219795	3.482009263	2.763390327	2.632989383	3.051946281	2.934101278
ENSG00000020181.18	2.832505244	2.662159916	4.214179216	3.224657734	2.820301522	1.655077003	2.68800127	2.957951733	4.102011377	3.632082049	3.704219064	3.164963226	2.656130216	0.798506795	4.050284014	3.973078546	3.848978407	4.039033084	3.033828221	3.464681335	3.137519918	3.848918334	4.640765514	2.672719509	3.247335128	3.667006486	2.800558271	4.249688045	3.841661206	2.596410431	0.698485208	3.322577162	3.465373761	2.963252154	2.975648527	4.012479284	1.482125464	2.241504634	2.906582788	3.71235366	4.157326722	4.074685248	3.391973883	3.304788456	3.129134618	3.325228089	3.994923613	3.117728284	3.240787517
ENSG00000020219.9	0	0.018206857	0	0	0.030547964	0	0	0.015782997	0	0	0	0	0.015497569	0	0.08719125	0.014926544	0	0.01649632	0.039699918	0	0.076969476	0.01678155	0.014783753	0.019630756	0.016638942	0.010493419	0	0.011638756	0	0	0	0.030971642	0.040120917	0	0.021906077	0.023752136	0	0.019346089	0	0.01592569	0	0	0.010923027	0.017921908	0	0	0.01592569	0	0.01948843
ENSG00000020256.20	1.620117165	1.97019104	1.776483041	1.946169391	1.918767849	1.934176782	2.0223323	1.155619721	1.611644543	2.074368422	1.759454145	1.927517246	1.792147363	2.978232246	2.169027045	1.712023431	1.876998174	1.790480134	1.671927385	1.998737089	1.953302493	2.078507367	1.714707106	1.875622813	1.968901752	2.13920752	1.893129186	1.968496309	1.975703548	2.551392968	0.804714436	2.071385131	2.040366444	1.306962124	1.822567007	1.723077947	0.913952109	2.336197681	1.853157324	2.253535517	1.821995869	1.630079244	2.218223197	1.800330473	1.695102986	1.918386234	1.876291009	1.744806934	2.139109267
ENSG00000020426.11	1.740150432	2.624264695	1.642424326	1.80467314	1.358114898	1.882721295	1.892391026	1.394075066	1.336740407	2.121877444	2.340647717	2.923301335	2.062570757	1.560763859	1.576183494	1.625270489	1.845229088	1.86036693	1.912074971	1.839475921	2.128854267	1.669616426	1.6368218	1.874088721	1.610180334	2.471473629	2.180020521	2.00784134	1.869239719	1.71246372	0.872316586	2.312607093	1.774881919	1.38327574	1.985536862	1.592301547	0.731009412	1.447103068	2.184185064	1.713607843	1.673963397	2.060635413	1.593210331	1.346531462	2.331131922	2.129118128	1.664801381	2.278698482	2.1264443
ENSG00000020577.14	0.902498123	1.644363929	2.185010186	1.597841013	1.224534263	2.366112352	1.201759307	1.403758537	2.061534288	2.008415176	1.666938337	2.125882496	1.324292177	0.325501549	1.954345226	1.635475807	1.639695233	2.346786733	1.505738524	1.599413018	1.523812838	1.902266569	3.210762894	1.185612862	1.758516389	2.368069877	1.481247268	1.418675713	1.634872023	1.146785541	0.704075164	1.911883289	1.470719061	1.07224303	1.82574493	1.773616619	0.585443319	1.045163352	1.699729293	1.733224167	3.04748604	2.205017088	1.801613954	1.764770764	2.512858954	1.866789314	1.54823932	1.639926713	1.630498666
ENSG00000020633.19	2.455544225	1.066261442	2.81934119	2.459274225	2.544856275	2.004896843	0.959547614	2.440154909	3.063416654	1.124526657	2.788643953	1.156655489	2.486817327	0.293370484	2.258850541	2.851359274	2.814734978	2.525041528	3.319357809	2.636334602	1.311793718	2.212911685	2.716156852	2.540696866	2.492314685	2.881703769	3.311023494	2.36577651	1.970338314	0.811717624	0.770363927	1.330386299	1.516015147	1.143066832	1.328319482	2.890913572	0.315913965	4.285076651	1.058870606	3.03797956	2.565987041	3.188733232	2.364208211	1.714619196	2.119654978	2.506931936	2.553802829	1.764558475	1.19604043
ENSG00000020922.13	1.986410935	1.87172539	2.266756562	1.84213408	1.858418712	2.167646952	1.808549803	1.823627093	1.891613607	2.367454941	1.835762419	1.638027485	1.858657411	1.682573297	2.296985932	1.975996958	2.119588583	1.810484235	2.01171031	2.116031993	2.152086046	2.037768763	1.90180335	2.071796986	2.001045575	2.289834465	1.982181331	2.026623031	2.143458727	1.830620415	0.834306703	1.80240004	2.069564695	1.453122447	1.937721026	2.02722484	1.213876043	2.753176627	2.297015288	1.954977946	1.982473426	1.913454331	2.132379425	1.732182353	2.257131341	1.759368919	1.933836982	2.046141782	2.108491003
ENSG00000021300.14	4.026676142	2.787933894	3.875445885	4.08308569	3.281164094	3.133612842	3.880156538	2.676854117	1.247076832	1.953265239	2.057658213	2.18599337	2.659125376	5.848079559	3.545647185	3.218114678	2.789228446	2.085526634	2.322851124	3.748289473	3.515813357	2.640297002	2.38761069	1.597125899	2.815083517	2.703565867	4.277062317	3.148429805	2.521402571	2.632780049	2.711715149	2.346020784	3.273038394	2.386341925	1.919301941	3.923177711	2.17034172	3.834761772	3.880832432	3.514854471	3.63544098	2.681291831	3.049961783	2.706950426	1.815739362	3.585911962	3.446203286	2.00273852	3.351486992
ENSG00000021355.13	6.559660057	7.178247542	5.844498642	6.206865893	6.039513499	7.466813073	5.921067326	5.377682529	5.80865019	6.200933906	6.003559513	8.669558321	6.933104017	7.200240478	5.957348179	6.191702792	6.377812649	5.898762199	5.198576658	7.058892246	6.369215194	6.343580154	4.928682992	7.725576895	6.186060741	5.97132972	6.181921489	6.915110932	6.499267099	5.136441605	6.057196803	5.802997076	6.401255	6.055028586	7.636555747	5.710836733	5.481650917	5.26275636	6.881533704	5.810980287	6.018729858	5.580645998	7.304758345	5.287841639	6.416370249	6.622617069	6.035729469	6.564093077	6.683470489
ENSG00000021461.17	0.012783185	0.068189259	0.019773069	0.011066201	0.009777122	0.081339627	0.023610215	0.029841557	0.510151758	0.009347172	0	0.013355059	0.029276182	0.055889758	0.074094354	0	0.04851521	0.072037181	0.037874166	0.01592569	0.024886999	0.021337583	0.018776585	0.024886999	0.010493419	0.013355059	0.011495639	0.022048165	0.042504263	0	0.013783815	0	0	0	0.081612323	0.030124161	0	0.072174417	0.05046687	0.030124161	0.015497569	0.028710586	0.020626651	0.011352507	0.039278795	0.012926174	0	0.010779839	0.02474519
ENSG00000021488.13	1.097745622	0.345169251	0.27464931	0.139076515	0.186120184	0.581206609	0.138028045	0.217727042	0.081339627	0.23780843	0.038436182	0.295370388	0.039559557	0.247198389	0.401848875	0.12895322	0.187767747	0.439676323	0.10017032	0.182183769	0.491904391	0.768925336	0.531069493	0.062259894	3.828641736	0.551294521	0.600745498	1.265436896	0.325616675	0.134352387	0.027861775	0.901417221	0.125386605	0.164786278	0.109293689	0.85869719	0.112900262	0.502228749	0.194717463	0.716595882	0.504162725	0.179256247	2.609589506	0.185105363	0.116364757	0.449534963	0.119289768	0.205017088	0.275483893
ENSG00000021574.13	1.108022563	1.896426865	1.976876829	1.665210831	1.672561119	1.451540833	1.353944279	1.486096494	1.666074843	2.033088169	1.67802682	1.878725341	1.885105754	1.895923002	1.978525142	1.461842838	1.889434603	1.771505316	1.847956831	1.670341831	2.005651494	1.682213702	1.895031121	1.312665174	1.851319292	2.078814748	2.062052616	2.405747353	1.785592399	1.888421803	0.655351829	1.798216451	1.752406071	1.267116262	1.868963269	1.80194499	0.740884398	1.971479177	1.785550552	2.257010618	1.502890664	2.184280294	2.269691488	1.531468799	1.810525365	1.834711216	2.164689752	1.89840186	1.923719679
ENSG00000021645.20	0.191941593	0.108491003	0.272739878	0.315913965	0.224163787	0.09423607	0.14574266	0.292899515	0.282143229	1.468166218	0.243425362	0.285106251	0.251809968	0.006477564	0.393196512	0.265556916	0.605209844	0.42234066	0.0739573	0.11196609	0.396269112	0.240008965	0.328262029	0.052276765	0.875937296	0.271186602	0.29007047	0.545078762	0.366923649	0.152507948	0.044044333	0.431676441	0.40599236	0.241474126	0.240008965	0.361319202	0.311386858	0.120484657	0.113967146	0.43956995	2.305065818	0.300416628	1.092613393	0.514198023	0.168642036	0.352419559	0.464250034	0.126840735	0.260507478
ENSG00000021762.20	3.020822192	3.30617473	2.219524793	2.194654434	3.176673828	2.615275034	2.458880666	1.648511461	3.451052819	3.430700089	2.610841774	2.278341659	1.835600745	3.05154612	3.016157536	3.660552177	2.749212441	3.336726127	2.6346165	3.333509606	3.422448312	3.460192112	3.758345822	2.563011656	3.061154063	2.790417575	2.879294069	3.379870446	2.765959006	2.636984162	0.920140828	2.714223534	2.560763859	2.353210356	3.016763725	3.023060141	1.479178814	2.729879012	2.694144732	1.889862881	3.816476832	2.190109117	2.77216015	3.690104161	2.654825034	2.566766455	2.110563697	3.361263047	2.630079244
ENSG00000021776.11	1.972692654	1.607531537	2.230817842	2.172679521	2.266936423	1.836530121	2.188717409	1.909542715	1.939715544	2.005364055	1.625223724	2.493570484	2.257493448	2.299361898	2.460506682	2.300094431	2.291957116	1.977206642	2.065434446	2.004465437	2.506221086	2.324580215	1.969638629	1.841248571	2.09423607	2.280006078	2.337939394	2.528121188	2.581447665	2.317564564	0.674912553	2.418432851	2.079087921	1.780268099	2.23250727	2.04764308	1.445514838	2.563621866	2.573834991	2.29610495	1.845429833	2.315884991	2.818257495	1.843983844	1.913147921	2.012711685	2.38122799	2.364096124	2.089532048
ENSG00000021826.17	0.952035304	0.150689643	0.405665675	0.271903706	0.586404475	0.214870834	0.208891775	0.685267407	0.308244364	0.977096712	0.678793072	2.56627937	0.264956718	6.656334759	0.515106871	0.46894818	0.369941022	0.354226457	0.272142662	0.169027045	0.359746047	0.481608943	0.716947009	0.368712484	4.272620455	1.344714894	0.312316654	0.498046578	1.300885149	0.446044443	1.800330473	2.309612772	0.310107409	0.225151512	0.861240785	0.341985747	0.137241192	0.330902541	0.231186613	0.389676937	1.812580369	0.755998484	5.136535938	0.522658421	0.288181352	0.593210331	0.584577731	0.28853575	0.933270472
ENSG00000021852.13	0.260507478	0.39988201	0.083792032	0.704163719	0.365132593	0.443394475	0.717385799	0.019346089	0.130271955	0.035905384	0.358396262	0.063502942	0.145090477	0	0.205017088	0.027154052	0.643302088	0.458487	0.358396262	0.939301814	0.047677975	0.458696969	0.113833829	0.09369538	0.089226942	0.087598618	0.206018004	0.290778251	0.132642643	0.148218272	0.065434446	0.110897723	0.585827858	0.343237247	0.428892762	0.471655707	0	0.210139457	0.019630756	0.131194352	0.044603951	0.120484657	0.065434446	0.116630912	0.724213687	0.314174451	0.570462931	0.557679659	0.406210109
ENSG00000022267.19	2.128590357	1.862312521	3.109945543	2.295429167	2.823647471	1.489234635	1.447420505	3.908601579	2.919282869	5.396755464	3.983458812	1.972619139	2.732225777	1.157431827	3.433453579	3.160161864	3.032718001	3.032224296	1.928768253	2.738486835	2.851239324	2.668550325	3.844214898	3.474189408	4.006926317	2.866017761	2.102422981	3.015265618	2.846733996	2.042749384	1.133432007	3.142299063	2.761263995	2.175684271	2.353774945	2.772772468	2.002774518	1.689835877	2.1556521	2.693208149	6.397248499	5.124638314	4.831780991	3.378359022	1.929525911	3.689321528	2.677823921	1.82558213	2.074984885
ENSG00000022277.13	4.262034693	4.454623375	4.137552706	4.241840184	4.318063715	4.183303883	4.303320473	3.342725401	4.191799501	4.304956339	4.675296558	4.434741637	4.460926001	4.633669509	3.967251625	4.118766693	4.097020789	4.210388864	4.27296377	4.182191716	4.298035066	4.147616047	4.000540909	4.916419318	4.219563513	4.363977023	4.410815954	4.363871925	4.123359947	4.195449969	3.135551286	4.320174155	4.187775663	3.567338569	3.975712718	4.173695123	2.815759853	4.455221994	4.29166249	4.653249229	4.32892261	4.247137612	3.974685321	4.023210988	4.056609538	4.507851713	4.135493828	4.125295674	4.242884463
ENSG00000022355.18	0	0.043064479	0	0.00345832	0.012211084	0.003746139	0	0.009490503	0	0.020484422	0.041383179	0	0	0	0	0.008917095	0.020484422	0.003314389	0	0	0	0.020057652	0.008773707	0	0.105543992	0.008343459	0.014355293	0	0.053111336	0.003602237	0	0.006190289	0.008056555	0	0	0.004753055	0.007195501	0	0	0.034638318	0.01948843	0.142217362	0.067914014	0.007195501	0.01235413	0.024177814	0.01592569	0.00345832	0.023184369
ENSG00000022556.16	0.851519191	2.678252231	0.396597932	3.274336217	3.782440019	2.930396727	4.015042552	1.7639639	1.756297448	2.965377965	2.914239211	3.532927824	2.094303642	0	0.643117341	0.035201596	2.305416093	0.177981556	2.881821213	0.310456462	0.091395186	3.220949004	0.523461591	3.053702199	1.730748629	0.365468586	0.560714954	0.966208952	0.446362112	3.340149197	1.443076151	0.134746655	1.621993232	1.494671612	3.078182838	0.387693396	0.093560176	2.722859433	0.111432005	2.211853261	0.100977648	0.868054559	2.446070918	0.361768359	3.090971957	1.089701524	2.727288797	4.619225178	0.020626651
ENSG00000022567.10	2.435148505	3.177582984	2.89262417	3.591499907	2.858518175	2.064331046	2.711627056	2.088073736	2.229864746	3.875583497	2.098116325	3.972913177	2.674980326	2.905119803	2.806880816	2.805911505	2.349987971	2.131721171	3.136864006	2.645125203	2.279382146	2.768628977	1.614898265	2.850679427	2.075429945	2.665665638	2.904792354	2.805086047	3.366811773	3.598162699	1.684818738	2.844164672	2.583543153	2.580193734	3.384768212	2.822261068	1.744290286	2.969270238	3.859770816	1.915329676	2.207330653	2.277776508	2.51212573	3.322375261	3.133399125	2.484241269	2.766679961	2.436321774	2.582676423
ENSG00000022840.16	4.623498183	5.01235413	4.933364905	4.906568358	4.576213733	4.889273966	4.365797502	3.927962805	4.71270032	4.766611062	4.995968351	4.785697011	4.722810263	5.216260837	4.98214938	4.742205673	4.688683927	5.240421192	4.512922146	5.110246299	4.741310574	4.578944749	4.676182767	5.027503534	5.007688876	4.778792056	4.757161961	4.867283683	4.82021471	4.129555042	3.583591289	5.164428295	4.852478324	4.285927412	4.981743077	4.916930401	3.740053262	4.507445815	4.687934106	4.849749117	5.117050839	4.883811404	4.889872613	4.688678333	5.044289192	5.224202383	4.461783916	5.226335119	4.573616894
ENSG00000022976.15	1.12551886	1.676628488	1.286408055	1.077721539	0.784838968	0.861399611	0.836085712	1.010063683	1.003098465	0.961030572	1.122937713	1.581785075	0.934478759	1.44615034	1.435148505	1.222989986	1.200190444	0.992768431	0.908351786	1.292546188	1.109427427	1.258940968	1.020057652	0.724039016	1.150169706	1.025524968	1.077448107	1.123599986	1.598603411	1.075258784	0.289598422	1.144111648	0.86971351	0.860446393	0.869950348	1.152897287	0.824971465	1.114566923	1.156526059	0.699995744	1.217292766	1.40135741	1.278698482	0.597030524	1.28912622	0.980171574	0.93960272	1.189603197	1.117296086
ENSG00000023041.11	3.780299599	3.728377689	3.487872183	3.995728716	4.025994403	3.988630159	2.913301134	2.944408705	3.46662712	3.908284527	3.580326413	3.072054336	3.779480363	3.697551439	3.999107056	3.911797024	3.460283868	3.70868387	4.042329151	3.652199648	4.042425465	3.424075566	3.415366577	3.484421743	3.869822066	3.840845888	4.318584384	3.869970082	3.926749046	3.877155275	2.0609812	3.874000166	3.358114898	2.71021684	3.744656264	3.503552276	1.977719535	4.216447105	4.13218198	3.423645397	3.318143274	3.702169914	4.055508042	3.924746007	3.631919134	3.788904917	3.497126915	3.063727267	3.716804374
ENSG00000023171.18	1.89351754	1.255319441	1.810237431	1.034849573	2.667256337	1.321812675	1.701415981	1.123335113	2.375373125	2.946337855	0.851119364	0.774924076	2.506170298	3.339237173	2.46048047	2.025914699	1.784587736	2.523787752	1.724868515	1.462314127	2.100674953	2.132083248	1.505077915	0.401084302	2.469365054	1.173383321	1.730270405	1.180593462	1.640620928	2.5621325	0.230326	1.722334864	1.549028378	0.680954414	2.250233981	2.177598929	0.384712962	3.774133417	1.643579166	1.328262029	1.838346737	1.721853842	2.980135007	2.172391503	0.674460652	1.557385581	1.74420416	0.707613134	1.738378743
ENSG00000023191.17	4.62801531	4.436548319	4.323730338	4.515233055	4.996623753	4.732328903	4.814878504	3.451936399	5.143691364	4.771066833	4.374337033	4.200033464	3.882985343	4.488444312	4.691919353	4.906207558	4.662199802	5.04249113	4.950771666	4.823086954	4.500394166	4.783304729	4.809141726	5.24021891	4.707883653	4.241252921	4.873296452	4.809501909	4.38259809	4.628400336	3.468283539	5.151866933	4.507896101	4.113008653	4.743331846	4.839727851	2.997599524	4.367685572	4.478143473	3.133596404	4.841429742	4.59472171	4.326199357	4.876094513	4.491840272	4.830184324	4.077413924	5.001950827	4.875116546
ENSG00000023228.14	2.308914173	2.814878504	2.72898711	2.701305076	3.179415504	2.309903756	2.709268576	2.470979302	2.530495296	3.177933733	2.641985244	4.047721593	2.69612739	3.323499776	2.900258212	2.75595577	2.859532302	2.653105889	3.486238115	3.354776547	3.063917054	2.859313629	2.500292177	2.480213412	2.870542271	3.145008933	2.970430353	3.558328868	2.937476225	3.858985557	1.403431346	2.722706454	2.703964463	2.230018514	2.852578197	2.664460085	1.93164524	3.053458932	2.976986775	3.193740209	3.133579965	2.785613322	3.82474749	2.411778741	2.68389853	2.929336534	3.180179694	2.693275068	3.068086048
ENSG00000023287.13	2.463334726	3.307603387	3.422663592	2.739243253	2.790563541	2.583254301	2.618943383	2.881625468	2.705712554	3.315508266	2.517804794	2.819320751	2.940862084	2.520497682	3.242175655	2.818911899	2.958434395	2.861181221	2.943602567	2.790646943	3.01171031	2.943133676	2.930472425	2.506068716	3.267251126	3.673398126	2.682640711	3.667165487	3.108892402	3.021319814	1.179893171	2.75009193	2.968017002	2.432665495	2.981724814	2.865047789	2.089023502	3.254639391	2.639926713	3.234976418	3.248155289	2.906024719	3.632442725	2.856487779	3.107905429	2.704252269	3.273471131	3.139289392	2.931683057
ENSG00000023318.8	4.011594034	3.683696454	4.06485699	4.53564242	4.546153635	4.339921245	3.93402577	3.851519191	4.344700694	4.123368225	4.237968999	4.349067988	4.490127242	4.754727194	4.218936121	4.401821576	4.180179694	3.793427737	4.309059743	4.02644598	4.449350072	4.321639527	3.991508241	4.537581844	4.030450854	4.206346278	4.098933223	4.431549419	4.068326861	4.832890014	3.402094544	4.34845198	4.068851351	3.98653836	3.773289569	4.340398479	3.900953729	4.20209639	4.429415111	4.72401718	3.998565609	4.105979725	4.400544761	3.9906191	3.714586228	4.280585203	4.227810375	4.593060899	4.097315823
ENSG00000023330.15	4.607099464	4.607194176	4.243257781	5.124907082	5.517127636	4.510018797	4.26865147	3.718372587	4.421203098	4.821990768	4.871400129	5.265286858	4.916538746	4.884001966	4.445150623	4.473195948	4.379163463	4.757919317	4.762370078	4.976473621	4.485980613	4.691500665	3.891526121	4.193393282	4.812508494	4.981994177	5.483954398	5.351875635	5.090599412	4.476038148	2.702413749	4.268254719	4.356305823	4.091429039	5.170850434	4.319617934	2.719249165	4.339899873	5.269156608	4.492205712	4.381103371	4.884602805	5.079702372	4.391877677	4.58112223	5.191432366	4.734124296	4.873857482	5.075143239
ENSG00000023445.16	4.49921447	3.419754605	4.190385717	5.808686224	4.604415346	5.55327448	3.790542689	3.338581298	3.953442189	4.092748686	2.806983896	4.366546033	4.496935245	0.44826666	4.642580283	3.46665322	5.080589449	5.81262144	2.653220562	3.168481585	3.680133035	3.466379146	2.916266435	2.352137027	3.260025656	4.614568512	3.778271667	4.391953268	3.956679331	3.012818933	1.588180927	3.510999884	3.80404323	3.658508562	5.049077454	4.183939023	1.028852006	4.541099714	3.504124579	4.862743967	3.823239844	3.803051339	3.294150188	3.597769518	4.397618165	4.282906789	4.528014886	4.045320644	4.146638931
ENSG00000023516.9	2.057658213	3.556944353	3.165011481	2.944614853	3.023415051	2.201665224	2.113200403	2.722050643	2.790876275	3.162306728	2.305678743	2.820852914	2.453096101	2.647176336	3.44144364	2.77764064	2.93858691	2.861161366	3.211541812	2.894992331	3.357298631	2.632454358	2.991245185	1.471291528	2.723645929	3.086376168	3.042801905	3.644640802	3.342938692	2.929942454	0.685805625	2.457646819	2.618262152	2.063295842	2.731248422	3.023024645	1.446203286	2.597197427	3.383413996	3.270349529	3.319805773	3.144682712	3.24735032	2.194717463	2.877842389	2.61407374	3.389814582	2.80434273	3.135107974
ENSG00000023572.10	1.704960471	2.153091917	1.786889053	1.553114708	1.987611923	1.931380494	1.845028315	1.352137027	1.855471509	2.582170591	2.001189733	1.904965719	2.175173266	2.290601338	1.801448408	1.582266953	1.769348599	1.892896124	1.882682173	1.99468833	1.994833124	1.636543421	1.798589739	1.730052978	1.982984451	2.150592169	1.979769286	2.045757478	2.112966965	2.32088898	1.080384787	2.075566858	1.693364288	1.430981025	1.746011726	1.701415981	0.837055156	2.022651885	2.397474417	1.781149852	1.74166113	1.997689839	2.020626651	1.882799537	1.768078435	1.924099886	1.77483976	1.873340752	1.772772468
ENSG00000023608.5	1.800868846	2.588564737	1.991535451	2.40324045	1.374622206	2.090988888	1.809579079	1.70354372	2.102086987	1.902652471	2.156364254	2.568737466	1.910118618	1.619741659	1.771209487	1.799874769	2.114866717	2.056722242	1.979549809	1.988302947	2.221474988	1.939828359	2.054709583	2.11493333	1.761200156	2.312142363	2.408711861	1.95069236	1.618191662	2.160274831	0.833740194	2.093492569	1.719402512	1.331017236	2.391877677	1.993130871	0.76655276	1.909004998	2.250264305	1.556159613	1.506906555	2.324205754	1.524615366	1.634825568	2.586188271	2.448742405	1.870068752	1.977243283	1.896504367
ENSG00000023697.13	3.733625498	4.990655402	3.692717315	3.300211602	3.836489726	3.7953098	3.787265283	3.033863452	3.643948519	3.451540833	3.834559537	3.421573409	4.195134958	4.058143293	3.97339086	3.673499891	3.92390029	4.274768566	3.149714608	3.629683011	3.80933212	3.742200282	3.362890643	3.815882789	4.067931218	4.603115934	3.854903282	4.099564527	3.942561421	3.074830794	2.712001413	4.380722523	4.099118434	2.961771479	3.866294777	3.728660667	2.44800229	3.431796768	3.588036972	3.878793993	3.644917623	3.552819699	4.197543044	2.99815939	4.746000973	3.854284955	3.756788469	4.078976951	3.899078932
ENSG00000023734.11	4.825943318	6.102683324	5.294543558	4.823250036	5.173643161	4.974327394	5.606223083	4.892293871	5.330325342	5.462981524	5.889780156	5.747900255	5.6729712	6.044977637	5.099110016	5.285886735	5.516951208	5.455849948	4.852213627	4.920326651	5.756003823	5.483125698	5.466268196	5.969956291	5.32919537	6.183613549	5.229249511	6.008760264	5.242053674	4.651057433	4.369975909	5.595966065	5.693406109	4.828956476	5.227429187	5.15924166	4.158280469	4.82435545	5.301840023	5.611845166	5.33470413	5.556411021	5.794579622	4.810222004	5.241455058	5.514810296	5.66430932	5.305941346	5.624723822
ENSG00000023839.12	0.159629186	0.264236151	0.196607044	0.111031312	0.070664101	0.22650853	0.100439479	0.147957881	0.236829335	0.08024833	0.09963185	0.079292767	0.178109076	0.408711861	0.325271271	0.136978812	0.28557977	0.135403531	0.185232254	0.250597823	0.247806018	0.224163787	0.32308179	0.061983516	1.273993228	0.173511248	0.164013889	0.603216843	0.38084025	0.133563526	0.072860402	0.146264195	0.156267163	0.102456577	0.516519498	0.117960953	0.154842407	0.847596102	0.184597684	0.105409894	0.116231661	0.29007047	1.328951324	0.139338514	0.295487943	0.378400642	0.096396804	0.057276965	0.116763971
ENSG00000023892.11	4.255833043	3.755143958	3.765280131	3.611408481	3.068859948	3.580241983	3.795974694	3.082583382	4.053571882	3.141972229	3.655111359	4.840961671	3.741488559	2.721219522	3.637505918	3.781621998	3.790594817	3.331862832	3.77307853	3.900721928	3.262282806	3.523637225	3.654916664	4.043292004	3.56774013	3.797116765	4.277873194	3.149047954	3.697840527	3.708374874	2.832869766	2.848898309	3.192572941	3.174214643	3.361249008	3.765895375	2.49559284	3.464890404	3.826873851	3.319878012	3.346403809	4.041111535	3.322490636	3.207955305	3.471551666	4.024470395	3.154016051	3.351345642	3.250036861
ENSG00000023902.14	3.804239461	2.254714968	3.532566323	2.578455722	2.834165097	3.694791066	2.582218773	2.67613198	4.045608969	3.85427498	4.0763111	2.767866632	3.654939571	0.827249962	2.978378701	3.51148069	3.280659432	3.311357792	2.45578092	2.936854621	3.419444507	3.388189537	3.649695926	4.289325449	3.757695352	2.882682173	2.855491443	3.164979311	3.145106785	2.036819795	2.041698572	3.125055917	3.398623997	2.310572795	3.171863322	3.730879027	0.734048403	2.096835308	2.550186526	3.302436041	4.886057459	3.972334233	2.614568512	4.042968207	3.151550377	3.521088437	3.326724288	2.846733996	2.442518916
ENSG00000023909.10	2.145025242	1.921740986	2.560690502	2.674076424	2.584000383	1.925277891	1.655489222	2.322591582	2.076901088	1.45638563	2.481040556	1.725741157	1.897743829	1.866393698	3.319502329	1.955015156	2.846152284	2.387472834	2.562791918	1.777451278	2.028109397	2.447473404	2.652853575	1.996424904	2.894293934	2.492673596	2.497944422	2.671361316	2.327601145	2.888187978	0.832201406	1.83741853	2.404984843	1.713431883	1.868686765	2.711450854	1.330902541	2.663982134	1.678342385	2.74816064	1.494927567	2.867244139	3.24414117	1.540126488	2.350610395	2.484060773	2.682573297	1.932968242	2.57980769
ENSG00000024048.11	2.674935144	3.285638949	3.12388136	2.832667265	2.318981991	2.398788148	3.047800102	2.829362492	2.7052702	2.812292845	2.428946345	2.767061498	2.490647141	2.777893084	3.311604833	2.919149363	3.032823773	2.917126189	2.857423709	2.791959896	2.812498225	3.057762173	2.710238885	2.286496772	3.030459682	3.12003669	3.035535938	3.544361735	3.096160631	2.775682702	1.659970213	2.578987003	2.694189316	2.3222743	2.858577849	2.985208947	2.280065486	2.477496008	2.539307727	3.553225321	3.104806298	2.925543759	3.702136661	2.504417003	2.654664667	2.706022122	3.10534284	2.964176804	3.05264195
ENSG00000024422.12	5.805511733	5.928138147	5.171751259	4.703178238	5.459162728	5.800159601	5.476485382	3.930538658	5.791449445	5.663728869	5.781939298	5.071367968	5.028012122	2.392180017	5.721900312	5.574434586	5.629391594	5.688124396	5.810890342	5.690397539	5.443832055	5.606110536	5.726460689	5.695798992	5.555494089	5.401644118	5.159495985	5.207705476	5.378067649	5.145534809	3.38024459	5.06720846	5.653914142	4.814088933	5.051454763	5.335515413	3.291087797	5.334482467	5.442648294	5.247498438	6.206754563	5.363707256	5.239272006	6.154390806	6.210026431	4.826268819	4.982861274	5.679553288	4.883571944
ENSG00000024526.17	0.354677829	0.937796341	0.266636643	0.835519901	0.381726359	1.015212085	0.957617488	0.141301988	0.611927767	0.741229664	0.682663182	1.029700234	0.326422296	1.508175081	0.378844514	0.438825113	0.623305028	0.615698782	0.664573859	0.449323657	1.07299756	0.622555576	0.215119425	1.279946668	0.586692697	0.661111098	0.684639231	0.910425673	0.425566724	1.105611037	0.118891252	0.414243799	0.4089292	0.516519498	1.254170726	0.27727066	0	1.486405467	0.818196129	0.491288732	0.405556763	0.158983251	1.483828673	0.865522959	1.62928667	0.905119803	0.427069755	0.718087584	0.648097244
ENSG00000024862.18	4.678280405	4.211650826	4.539338749	4.407672257	4.065649855	3.54673398	4.022012644	4.366567014	4.364271256	4.187838993	4.583470945	4.259114272	4.763353143	4.409207617	4.84643314	4.644398541	4.388037957	4.410870213	5.214404611	3.962197329	4.323896031	4.359296259	4.236660987	4.573216965	4.433446902	4.082046825	4.460618075	4.336490493	4.026481392	3.982181331	3.46789243	4.030344908	4.897138756	3.977417316	3.934157906	4.806329214	3.560617141	4.647164821	3.86592871	4.557361072	4.228957183	4.6899309	4.952100554	4.340334382	3.443991142	4.394431825	4.148136905	4.226454582	4.151201273
ENSG00000025039.15	2.399854674	1.373787394	2.422044577	2.976583598	1.881625468	1.235665798	1.687866939	2.18148425	3.185470146	1.99429007	2.818196129	2.143458727	2.514728254	0.192699178	2.695860224	2.591823009	2.700461913	2.361852561	1.66101986	1.955201193	1.820117678	2.342640076	3.026817761	2.481066397	1.818646083	2.500904007	2.025028794	3.108925847	2.373703886	2.426989275	1.29166249	2.032347738	2.379870446	1.783666181	2.328635438	3.459864362	1.929450163	1.410829519	1.220453786	3.501923147	2.517628449	3.65418346	1.641361056	2.523561956	1.597602681	2.678342385	2.784378344	2.014498127	2.4516727
ENSG00000025156.13	2.154453593	1.830579853	2.32961159	2.236339539	1.80169672	1.623726424	1.855312029	2.193960937	2.297514262	2.40819555	2.218998098	2.361992886	2.215119425	1.951475896	2.342981347	2.265316867	2.527445728	2.325069747	2.270678437	1.950132431	2.166201253	2.220515698	2.662228291	1.930699496	2.238572885	2.384298526	2.036327492	2.566084491	1.84595164	1.770659929	1.031042243	2.00252251	2.058974478	1.566863852	2.751378022	2.405747353	1.364908555	2.310718197	1.815534443	2.271455558	3.048689573	2.573253327	2.309525466	2.293135019	2.082396035	2.488823464	2.384215624	1.729705026	2.061948965
ENSG00000025293.17	2.411914293	3.018865585	2.874187109	2.624077493	2.6023381	2.144307467	2.238481171	2.133399125	2.948862452	2.47316347	2.620562952	2.616592951	2.471369575	2.676651053	2.878470322	2.79585005	2.830255324	2.89569039	2.704982596	2.725217635	2.778208576	2.740905979	3.277166492	2.650764559	2.538836108	3.182628741	2.570195741	3.112066208	2.626649393	2.430900763	1.13507513	2.592205852	2.50261066	1.858378925	2.881370961	2.656267535	1.355016264	3.046298967	2.481221431	2.888616627	3.018918982	3.084540548	2.899813679	2.622204137	2.835924074	2.802317314	2.967260849	2.672583747	2.481376448
ENSG00000025423.11	1.017494379	1.124526657	1.257493448	0.834630322	1.077037862	0.928881927	0.827493874	0.741833681	2.428544424	1.934516502	2.355016264	0.96547032	1.479592742	0.332851122	0.618802465	2.28868339	0.94665601	2.190456835	2.10017032	2.377207059	2.86835094	2.160629813	2.937589215	1.144242197	2.203326466	2.166394096	1.196607044	1.313884328	1.693721115	0.825052902	0.062950609	1.772730248	1.012711685	0.890252115	1.801655338	1.407189572	0.052694111	0.890018587	1.333652715	1.055750964	1.809414444	0.773996325	1.765067917	2.695526197	1.607910235	0.800744624	1.522357116	1.732138928	0.897008026
ENSG00000025434.19	3.67651566	3.128491379	2.899310998	2.677485691	2.534011785	2.849138588	3.186437169	2.159112461	3.671519837	3.163756333	3.114233744	3.676842837	3.056254029	1.33468268	3.009812945	3.259649121	2.766001425	2.592421156	3.393539761	3.669763803	2.597149742	3.213533926	2.810175723	2.816558749	3.217680519	3.663048535	4.125113793	2.571312754	3.551331439	3.226092308	2.025064241	2.849639041	2.786868148	2.494441213	4.05687828	2.882016931	1.295605489	3.379953597	3.827056837	3.146541183	2.767570056	3.173990873	2.988902779	2.901629605	3.171527106	3.200127654	2.784420225	2.600721714	3.75637218
ENSG00000025708.14	6.000606255	4.784006597	3.863433022	5.441078395	4.56012186	6.394196854	4.183081518	3.453293684	6.185097431	3.222186307	4.67037016	5.027189446	3.769073492	1.530170648	4.046936268	4.770776199	5.073965866	5.459759467	4.124609367	5.300266522	4.552278691	4.857329148	4.81094174	5.84899843	4.897240426	4.752679024	4.747081211	5.228437769	4.676402824	5.308258929	2.81905501	3.693821457	4.470510835	4.362161258	4.954373146	5.146980997	1.069083442	5.719963731	4.352709097	4.349747417	4.330723311	3.781569545	2.919626114	4.694417788	4.598490268	4.453800691	4.412334424	5.382352537	4.92005982
ENSG00000025770.19	3.606797528	3.586908826	3.126014705	3.504683946	2.883659913	3.670001843	3.591715316	2.418459838	3.263229758	3.700461913	3.492430059	3.917555873	3.41096516	3.66565427	3.382196882	3.584204887	3.142478791	3.132000966	2.987502783	3.442426023	2.909792302	3.344317215	3.199954968	4.416245251	3.360041144	2.714443359	3.326033928	2.483312761	3.05699963	3.583109853	2.911135486	2.850959403	3.273127936	2.610416597	3.519390935	3.361599942	2.252324822	4.785968967	3.297705001	2.774565698	3.113016991	3.527645897	3.074659562	3.736907885	4.257312406	3.211666399	2.712243592	2.976015294	3.630055939
ENSG00000025772.8	4.51511949	4.929336534	4.411887184	4.923524784	4.965484173	4.424411547	5.055052454	3.639672083	4.268464337	4.654985383	4.418135964	5.678601547	4.59626133	5.027052288	4.487190474	4.254352163	4.42959588	4.395371328	4.495426551	4.588696649	4.589445915	4.607910235	3.913090461	5.541152386	4.467396874	4.869052133	5.0900743	4.395549558	4.220492481	4.651315802	3.77169546	4.068507445	4.79636933	4.054744308	4.565804305	4.170726276	2.944277504	5.120190176	5.225220936	4.055143583	4.454952318	4.990355882	4.431435758	4.426526429	4.731992358	5.253153501	4.353055055	4.557600019	4.405400189
ENSG00000025796.14	3.133366243	2.944296247	3.750016873	3.845178897	3.400811141	2.991898202	3.65200456	3.968938605	3.604676275	3.357031133	3.636694216	3.808467429	3.714663152	3.901851609	3.896165266	3.622649279	3.829565457	3.504226299	3.933865302	3.140893151	3.675815931	3.716562959	3.729889886	3.456109598	3.407107975	3.614109087	3.486521314	4.166683313	3.435575259	3.25856415	2.723907999	3.351628329	3.678071905	3.439224181	3.695659817	3.722455095	3.608135039	3.427740246	3.072963272	4.295598142	3.480161699	3.950216434	4.162902853	3.377692939	3.292649251	3.664960626	4.161879623	3.269122938	3.809856858
ENSG00000025800.14	3.047939663	3.289288557	3.681572952	3.526482025	3.616534141	3.226631832	2.717407735	2.90842865	3.193156693	3.155554961	3.333967504	2.975960285	3.09917736	3.670115181	3.522909459	3.370108469	3.593592806	3.5369108	3.606963305	3.538612655	3.372213851	3.395899101	3.223129038	2.70061727	3.287161973	3.606134231	3.453728272	3.9101666	3.39154778	3.454768119	1.53301507	3.213518373	3.221552322	2.73346281	3.538786455	3.319935801	2.17213544	3.78758918	2.924346966	3.602409369	3.678218421	3.612871445	3.87743016	3.261816618	3.438678761	3.447856865	3.545400072	3.569369566	3.090362289
ENSG00000026025.16	6.599619811	6.810155153	6.875051407	6.237032093	6.388079298	6.55334207	6.472703835	6.004984457	7.632966852	6.302754061	7.718543835	5.900263044	7.482043963	3.32368711	6.389561649	7.172909493	6.949236091	6.85635954	6.009945036	6.787983505	7.252702327	6.667921921	7.852208008	7.200574974	6.787074567	6.290323025	6.192172462	6.705564657	6.648282794	6.433567081	5.225768496	7.241558976	7.231077144	5.807481152	6.773273742	7.043688994	4.300592341	5.185961665	5.993205613	6.962806954	6.473033553	7.511932881	5.453856648	7.333777923	6.310627322	7.106881149	6.583299438	6.237657402	5.701241301
ENSG00000026036.22	0.364012054	1.225768496	0.126840735	0.526469505	0.261350279	0.876566059	0.181166174	0.117695043	0.463099267	0.363227157	0.172615522	0.360645202	0.056167306	0.233274539	0.681764083	0.690908713	0.229095661	0.47529245	0.40990682	0.547548539	0.447208888	0.269631651	0.28036249	0.145090477	0.338110596	0.406101238	0.43839932	0.113700499	0.862986909	0.357383094	0.016068369	0.248534836	0.169411952	0.119688175	0.692070051	0.33330923	0.109694865	0.770955871	0.51551062	0.034919984	0.373731722	0.263875733	0.209266193	0.502228749	0.596171862	0.355467388	0.105543992	0.475603745	0.220701417
ENSG00000026103.22	1.829524866	2.280213996	2.363956004	1.994217647	1.676222267	3.018669778	1.266756562	2.126080805	2.682146268	2.324349789	2.721985046	0.984771612	2.249809382	1.692471835	1.978891178	2.298159737	2.455281185	1.887447285	1.671021568	2.423174752	2.591464002	2.264326242	2.501388188	2.017316205	1.871567697	2.684437259	2.869397667	2.65519152	2.420482402	2.328060922	0.584962501	2.088582617	1.708054771	1.234440006	2.776398815	1.965728884	0.676989478	1.403049529	2.874010006	2.559149148	1.723427501	2.231985295	1.924973981	1.814017133	1.750949452	1.984917405	2.153513526	1.526619736	1.854993017
ENSG00000026297.16	3.51072145	2.032347738	1.868607755	3.630079244	3.486534186	2.765407444	1.632780049	1.490775482	2.3658045	2.157690514	1.778460921	2.37604028	2.175492665	2.328319482	2.087564675	1.879862572	2.122275136	3.27024486	2.178109076	2.600721714	2.615651705	1.659193895	1.663936606	1.985391131	2.193487907	1.600650362	2.866848647	2.771336278	3.27266524	2.483828673	1.733918292	2.479075313	1.425620431	1.658508562	3.905254614	2.361824494	1.223731445	2.419970287	2.823932742	1.301646173	2.369243117	2.52084965	1.522507776	3.194386532	4.08236197	3.438346087	1.728573603	2.111832587	1.363507527
ENSG00000026508.20	5.341124711	6.822078749	5.803363962	5.973611276	4.750526115	5.385672617	5.744139563	4.70365999	5.360975221	4.318700063	5.091784447	4.301726642	5.708374874	2.876074862	5.790941419	4.790276808	6.269713926	4.193487907	5.190354109	5.178826165	4.929701063	5.395988186	4.544299906	5.357203604	4.758654959	5.476381688	5.595488742	5.906787199	5.372367103	5.01041733	4.089108272	5.386693705	5.946225548	4.374128334	5.46385783	5.643651313	4.222224956	4.926260409	5.138282041	6.517968524	5.016875129	4.883317779	5.936649716	4.8777099	7.109097239	5.476734865	5.24210323	5.099030041	5.632535787
ENSG00000026559.14	0.73109633	0.305445279	0.788936229	0.453965265	0.248777694	0.363339312	0.486765851	0.451118776	0.261350279	0.176960992	0.251931127	0.368153711	0.271186602	0.009203827	1.716200761	0.123931008	0.653060017	0.283566239	0.197362184	0.235849577	0.161823203	0.450802153	0.878293743	1.408548835	0.350949786	0.145351386	0.117960953	0.475707495	0.374510926	0.184597684	0.677440588	0.549324164	0.904195048	0.351402184	0.305678743	1.0766275	0.860764203	0.148218272	0.16079114	0.224040274	0.414352056	0.197236355	0.439144376	0.207268173	0.327802315	0.296310561	0.254594043	0.247076832	0.523561956
ENSG00000026652.15	1.097475959	0.99494171	1.043624477	1.375678942	1.28036249	1.322216605	0.847034789	0.722028778	1.983677695	1.020128789	1.098554307	1.066399229	1.101381142	0.104873377	1.724693923	1.305328532	1.199562421	1.645240513	1.146329373	1.011781859	1.314754522	1.165558254	1.673149337	1.142348082	1.59664896	1.13395801	0.760774494	1.518837242	1.168513676	0.913186225	0.431569476	1.218347209	1.140844083	0.574343754	1.291132012	1.442916963	0.373174891	0.674641429	1.278103728	0.923187221	1.429535626	1.231923873	1.184343778	1.633663697	1.390777727	1.219958398	0.895457741	0.836974394	0.908659217
ENSG00000026751.17	2.341046409	2.543693838	2.871173389	1.981925699	1.184470737	0.873183235	1.593879595	2.10611377	2.277955001	1.536600026	2.818605184	1.831917766	2.717210299	0.184343778	1.86682887	2.452094595	2.277657501	0.61786266	1.683471893	2.091835213	2.242419585	2.864532845	1.881742918	1.580820836	2.935704891	2.213098386	1.10701825	3.88074429	2.190836067	1.834023476	0.330099418	2.150169706	1.766340733	1.422663592	1.011066201	3.150868328	0.172359498	2.971129654	2.906678985	4.501483731	1.47264373	2.68063942	2.950897613	0.984115361	0.815329494	2.083247414	3.427713432	1.592205852	1.742868551
ENSG00000026950.17	3.019612966	3.574392198	3.294708962	3.346034972	3.040559328	3.82904784	2.453069754	3.156121514	3.567326398	2.720190894	3.154469795	2.47529245	2.785006431	2.871409986	3.593604757	3.541973198	3.560433724	2.628423667	2.609613144	2.968182934	3.804797025	3.50958184	3.251597916	2.403322266	3.107353098	3.620738882	2.503679474	3.84213408	3.301382787	3.674844777	0.96502696	2.379066399	2.744053428	2.547030237	2.589883307	3.699051844	1.419808529	3.8057774	1.7953098	3.838195439	3.105292548	3.526957699	3.342270274	3.033246784	2.351062899	2.931947747	3.347240438	2.958861231	3.024071406
ENSG00000027001.10	2.555398989	3.216982489	2.765492314	2.908198046	3.21428026	2.434000978	2.864909169	1.95363774	2.424411547	3.428852573	2.743342618	2.849518948	3.275677566	2.494978753	2.559442866	2.840845888	2.614992467	2.911154665	3.127154503	2.739502506	3.924346966	2.895961767	2.618097669	2.506017922	2.812375001	2.563206952	2.667506144	2.576933241	3.086410139	3.487717862	1.852718007	2.820648719	2.996045207	2.163627539	2.840664643	2.67253849	1.831188149	3.067707546	3.225105227	2.650328009	2.935836874	2.316348517	3.234225386	2.205329949	2.294488419	2.798465321	2.803537038	2.733245863	3.03567669
ENSG00000027075.15	2.139273018	2.025276903	2.361796427	1.925581736	1.524715651	1.560470409	1.488566423	1.995195046	2.634198274	1.686074659	2.47394273	1.974749554	2.264446354	0.424062125	2.491186096	2.131227284	2.865780278	1.663754482	2.079873006	1.712727829	1.658508562	2.015212085	2.607626221	2.056930288	1.825378604	2.258398318	1.842335256	2.13996057	1.832890014	1.335540423	0.743988823	1.764261218	2.145873062	1.353323291	1.739329676	2.465974465	1.09895848	1.567009935	1.439144376	2.583663491	2.182755851	2.993837369	2.443977886	1.39884286	2.155166339	2.244186847	2.288151815	1.880528809	2.022154722
ENSG00000027644.5	0.130799111	0.023468281	0.068877141	0.293488202	0.150559677	0.076695902	0.017921908	0.112900262	0.241230036	0.037733627	0.51369286	0.203389117	0.058939855	0.009633819	0.408820535	0.218471211	0.202260984	0.07299756	0.025737561	0.071076162	0.05004888	0.164786278	0.427713432	0.104202449	0.047538389	0.046700587	0.195599575	0.055334502	0.336968862	0.068602027	0.014069583	0.299596349	0.088820033	0.064055064	0.055612157	0.089769309	0.079838881	0.154064674	0.0360461	0.183581791	0.023610215	0.617298483	0.193834811	0.040120917	0.049630768	0.185232254	0.142870845	0.059355278	0.21673422
ENSG00000027697.15	5.151392073	6.045080329	5.049351959	5.500709651	4.52884633	5.079864475	4.418729677	4.612323008	5.96102594	4.620005697	4.991753112	4.589853353	5.392252157	4.020964387	5.358628346	5.180486053	5.639596843	5.652999808	5.286677885	4.796094135	4.807839174	5.041921934	5.704877496	4.767193952	4.964569601	5.304715458	5.472939355	5.761295913	4.832809018	4.900678461	3.064900092	4.785341299	6.471948285	4.107478647	6.394152257	5.147750349	3.135699027	5.474257561	4.465661085	5.757716683	5.151233752	5.305102309	5.355333476	4.898000303	4.525292152	5.35935249	5.301503511	4.421842667	4.752090238
ENSG00000027847.14	3.353323291	2.969472865	2.654847942	3.348770638	3.103564779	2.938906779	3.228649404	1.99157173	3.188052711	2.979604681	3.321451927	3.271022215	2.591775147	3.7563188	3.030336078	3.132560392	2.810710435	3.311154315	3.3172317	3.206080538	3.071127661	3.181993025	2.997653714	2.969970101	2.884304859	2.924651008	2.930529196	2.839939438	3.273142859	3.255092793	2.415488271	2.955033761	2.758217884	2.473864823	3.385044426	3.14551443	2.059389891	3.017423112	3.170181458	2.588204918	2.735067202	2.884812795	2.77974299	3.368293425	2.639625782	2.922369134	2.434801674	3.022900402	3.259679247
ENSG00000027869.12	2.396022448	1.557091444	2.057450272	1.557336563	1.234440006	2.064606975	2.061707085	1.769390919	2.675928814	1.742566791	2.360701381	3.137339572	1.79614087	0.459326692	1.671338668	2.094472558	2.534982919	0.774165052	1.206768235	1.96982279	2.172839506	1.985609721	1.796265489	2.680864422	1.792938622	1.981268152	1.927327605	1.91184495	1.544435927	1.839516233	1.570025684	1.525066592	1.630824799	1.056930288	1.264116022	2.244887059	0.215119425	1.886667197	2.675544977	2.321726103	1.824442014	2.529646064	1.278460609	1.511265613	1.243669081	2.045163352	1.957357466	0.994579724	1.64362534
ENSG00000028116.18	2.084948665	2.390475093	2.08763256	2.160597546	2.503119718	2.498863564	1.985427565	1.684863611	2.086444109	1.979622972	2.09369538	2.151014509	1.769475554	1.70012895	2.165268812	2.000576963	2.343322537	2.586788758	1.696439021	1.995810106	2.078370732	2.071282149	1.931720873	1.809455605	1.818932344	2.43666824	2.180529813	2.901977075	2.01171031	2.060151171	0.502330602	2.017423112	2.1091265	1.62194636	2.159403142	1.948040106	1.16304782	2.435841916	2.134943749	2.787808553	1.895884236	1.968385714	2.314348497	1.611455697	2.532940288	2.200849575	2.47253976	1.901339983	2.380119886
ENSG00000028137.19	5.165586392	3.265901916	4.741763585	4.660067223	3.806066226	4.282217379	3.457318491	4.36163503	5.823841054	3.540548093	4.904373302	3.899204639	4.661401879	3.140991282	4.526056288	5.036837374	4.969882637	3.755891696	4.148730779	3.911681996	3.5987225	4.509385483	4.633756681	4.593359747	4.086367675	4.545134379	4.734958853	4.778050839	4.074676686	3.313971371	2.743687297	3.255183456	4.244042196	3.771684897	3.913779821	5.420394816	1.826233221	4.257787593	3.247562997	5.143103577	4.952105215	5.179893171	4.509315802	4.415596435	2.664596613	4.414034026	4.802927305	3.630195762	3.876340129
ENSG00000028203.18	2.750906588	3.306466408	3.2980424	3.116647545	3.074351294	3.749566446	2.990973007	2.510050456	2.99526742	3.433907534	2.712771842	3.542146593	3.139682315	2.883171126	3.446176813	3.203216821	3.240360128	3.576534231	3.037540365	3.371642495	3.221799764	3.021657388	2.866650861	2.857543145	3.125551921	3.807365227	3.405502305	3.395378183	3.344416645	2.879431314	1.363731783	3.688650361	3.12603123	2.56493904	3.711208542	3.004069868	1.628026979	3.146492307	3.834488748	3.470302579	3.117179702	3.122275136	3.58297743	2.716815347	4.029629568	3.55065445	3.131869304	3.491275903	3.08418335
ENSG00000028277.21	1.176003557	0.659467937	1.408983529	0.545177635	0.425459305	0.524364624	0.646347015	0.923415441	0.794935663	0.824971465	2.220329955	0.495081119	1.895961767	0.116497841	1.011209361	1.409200827	0.807190033	0.313013609	0.736734744	0.592349392	0.688941238	1.323254764	1.435308552	1.140713226	1.250294628	0.842375488	0.621524444	1.428624817	0.871370556	0.28273632	0.464772806	0.51893793	0.857184806	0.480988873	0.618520588	1.008200014	0.185866545	1.080998686	0.541316585	1.358283723	0.953302493	2.087496787	1.180911663	0.667210912	0.558659484	1.447526301	1.401302792	0.737081005	0.543000877
ENSG00000028310.18	2.344714894	2.746355767	2.086240276	2.273098089	2.594357451	2.35168486	1.909004998	1.559981194	2.312345701	2.156687845	2.083621861	2.520371958	2.339992484	2.925866533	2.312839402	2.350497247	2.162467868	2.379094132	2.565767755	2.534211045	2.292133863	2.203608374	2.289568914	2.721657014	2.122407676	2.092308937	2.62501326	2.140582357	2.409988258	1.862590248	1.241718175	2.104973989	2.031606927	1.575941557	2.750756554	2.21496406	1.161952159	3.090870363	2.470823163	1.813278405	2.303196247	2.53241671	1.993239586	2.3225339	2.259453283	2.264356271	1.795808499	2.652234073	1.79243893
ENSG00000028528.15	3.649592468	3.654515739	3.709003833	3.753754274	3.760157062	3.629309987	3.558892095	3.239566071	3.802575817	3.612364295	3.719424417	3.688269895	3.756350828	3.203044503	3.878303554	3.932637605	3.731965214	3.673058857	3.288417627	3.399116393	3.778629126	3.723460267	3.864839853	3.305766283	3.645159797	3.811244949	3.82224067	3.854105392	4.084481021	3.641152934	1.930888694	4.020759977	3.66343571	3.157189266	3.416718161	3.735413863	2.433306681	3.746280515	3.549139305	3.755186697	3.764101948	3.995945746	3.757695352	3.375234095	3.256482338	3.446401816	3.664243888	3.806973588	3.910742254
ENSG00000028839.10	1.676944359	3.215181565	1.782366626	1.825622832	1.376790461	1.152183419	1.427767059	1.396433531	1.441536597	1.543891766	1.98079307	1.722116238	1.877351626	1.650994269	1.724388337	1.643394453	1.868765772	1.536948088	1.578842128	1.131984509	1.704296542	1.487023213	1.697417994	1.86659152	1.749963258	1.721547654	1.921398244	1.612824276	1.356763585	1.252900029	0.941707309	1.701194161	1.933119364	1.028569152	2.074094354	1.784294578	0.748203586	1.444720067	1.238725727	1.652922393	1.602931904	2.104638588	1.715454127	1.511670438	1.53116933	2.136617962	1.609565868	1.396981459	1.494210777
ENSG00000029153.14	2.527070336	4.576443531	2.048375705	2.572113556	3.053667449	3.369913113	3.120152843	1.235481995	2.466809811	2.152605293	2.664300785	2.779280735	2.460270761	3.079787691	2.091225909	2.228480098	2.779574914	3.316203681	2.21732379	2.243669081	2.478764767	2.432745659	1.820934583	3.527007761	2.676673617	3.346347071	3.025099687	2.557164984	2.361964822	2.374677843	1.075464174	2.877449792	3.052815814	2.633384709	3.65064969	2.166104821	0.229710962	2.423282341	2.630941257	2.42966952	2.310485546	1.9721412	2.516317779	2.118691953	4.093044594	2.502101423	2.790584392	3.651488022	2.99526742
ENSG00000029363.17	2.948208351	4.588702644	3.471304536	3.316348517	3.173831016	3.024301947	2.986683975	3.471798753	3.371321879	3.517086681	3.218037159	3.727506641	3.537333346	3.571967989	3.668777221	3.535505567	3.558206398	3.130436712	3.412104045	3.140042399	3.626649393	3.35356325	3.602373735	3.071041828	3.305270155	3.607081705	3.225861021	3.618673278	3.442187126	3.297396872	1.872789368	3.030000529	3.575300227	2.810854362	3.600115103	3.383040673	2.625621183	3.437707137	3.281609238	3.760039933	3.216966974	3.881605892	4.035474354	3.050849922	3.311968051	3.4473147	3.930595426	3.481854314	3.32784542
ENSG00000029364.12	3.418635239	3.754791319	3.826467135	3.825592306	3.463753225	3.408154781	4.042513018	3.245267467	3.466379146	3.968514741	3.710966189	4.313579636	3.779049553	4.252483783	3.779974061	3.574852338	3.74842903	3.801934646	3.516216908	3.499680087	3.929914057	3.92079825	3.482306203	3.199515308	3.83014375	3.789218011	4.119547085	4.362196333	3.894332742	4.240695944	2.444587563	4.196748663	3.586632655	3.389883399	3.907986627	3.556650125	2.960196596	3.635824029	4.066046124	4.153821546	3.291426746	3.980189857	4.406774742	3.288033661	4.148161316	3.942974218	3.905822606	3.929374411	4.036441792
ENSG00000029534.21	0.795766948	1.255621582	0.504671235	0.470823163	2.059424503	1.52992087	1.092883966	0.308710351	0.407842178	1.577537593	0.285698126	3.126378217	1.604498374	0.190678066	0.330673123	0.54072166	0.898556647	0.370610693	0.489851171	0.657822903	0.361543798	0.230203013	0.249263286	0.552770524	0.749748779	1.111498777	2.259664184	1.677620992	0.815821322	0.207268173	0.059770581	0.468843943	0.478609468	0.610416597	0.719227257	0.359858472	0.397474417	0.243303487	0.777956188	0.975703548	0.339023333	0.915788573	0.421479157	0.370164281	0.447420505	0.575699579	0.482848283	0.313245852	0.405883473
ENSG00000029559.7	0.729095908	0.463413204	0.201759307	0.141301988	1.110697317	0.256286071	1.138617903	0.159629186	0.691891445	0.803392379	0.303108551	1.788727467	0.439357178	0	0.483157952	0.300533772	0.788351618	1.473734968	1.259965417	1.333137456	0.972913177	0.916629505	0.091936738	1.355467388	0.989066326	0.984334145	0.689925311	0.807354922	0.537643962	0.129612738	0.154194325	0.855351901	0.50589093	1.387307391	2.188559176	0.527971113	0	0.119024103	1.570122862	0.859572057	0.1728715	0.265076777	0	1.376123652	2.280837569	1.061292338	0.997473072	0.295135249	0.978342089
ENSG00000029639.11	1.585731733	1.14834845	1.682033871	1.559834397	1.334797075	1.616875205	1.472903624	1.11363383	1.413539926	1.572889668	1.590098958	1.795434491	1.789103218	1.564231818	1.634964929	1.692471835	1.659878903	1.74816064	1.043904394	1.294900072	1.821342863	1.674008609	1.313826296	1.666302128	1.54225805	1.310107409	1.464459166	1.793771059	1.430820497	1.52371249	0.916935177	1.571773876	1.474669659	1.102523765	1.827453225	1.353662045	0.862114111	1.811881996	1.666211218	1.081135072	1.521754319	1.829321896	1.861201076	1.289834465	1.718262977	1.810072871	1.570462931	1.109694865	1.491493981
ENSG00000029725.17	2.374761295	2.39429462	2.934082401	2.147143857	1.918920467	1.82277093	1.993710587	2.41705586	2.595312689	2.914086097	2.437201101	2.266696604	2.075121841	2.709731759	2.674279851	2.501821265	2.590482259	2.102422981	2.03157164	1.976730221	2.828794038	2.591200673	3.021302045	1.586404475	2.545078762	2.557802173	1.948750342	3.094793444	3.09423607	1.643579166	0.998917573	2.301850995	2.364964568	1.879784171	2.083043129	2.673692094	1.530969649	1.892973815	2.038822441	4.040419051	2.624288094	2.986028593	3.413702389	2.082634472	1.829606046	2.394596454	2.912554065	1.961326981	2.463988577
ENSG00000029993.15	2.792563869	3.735121373	2.877233819	3.522256668	3.297352848	3.533837409	3.529496147	1.949908398	3.133645719	2.579397405	3.484447523	3.552647582	3.315740108	3.553299058	2.572307624	2.44379228	3.204907571	2.83758	2.738032794	2.908620792	2.687195095	3.375901314	2.431836875	4.657239836	2.928844037	3.632605581	2.900335509	3.25445799	2.923624611	3.191831078	2.402831302	3.355551958	3.137601886	2.159629186	3.171943362	2.59547979	1.265616922	3.566717754	2.662000363	3.061586129	2.358536923	2.621782296	3.404930363	2.785487779	2.99387359	3.62928667	3.176051444	2.939997565	2.992768431
ENSG00000030066.13	2.13458239	2.855292093	2.850619425	2.416001979	2.500292177	2.34502728	2.637888419	2.420644085	2.558512553	3.064020563	2.151469198	3.014658798	2.384823459	2.670500465	2.94204526	2.509594508	2.893342793	2.325789346	2.509721174	2.505103328	2.580676144	2.813770932	2.682348561	2.04764308	2.519818642	2.991263328	2.643694599	3.452634967	2.718854771	2.814345335	1.094438776	2.430017587	2.536972947	2.117595314	2.583061701	2.588732622	1.711627056	2.820321948	2.492032621	2.986720376	2.439729507	2.760966058	3.184835681	2.409988258	3.318794045	2.402121838	2.981816129	2.668754533	2.821465324
ENSG00000030110.13	3.978470228	3.842496177	3.227433038	4.128813034	4.046936268	4.0045733	4.502636117	2.506931936	3.93222184	3.162999499	3.983002698	4.133160712	3.67613198	5.02441277	3.322793452	3.832383717	3.640528385	4.285224645	4.030636241	4.089506625	4.005642513	4.112458273	3.230618051	4.135493828	4.15166402	4.577875919	5.041549645	4.72628629	3.785152945	4.7072045	2.6622055	3.572926038	3.446070918	3.165510018	4.15480191	3.356002915	1.655535016	3.65250944	4.087369487	3.542629511	3.873183235	3.51558631	4.360364277	4.291434114	3.793739851	4.160654013	3.755133274	4.207619588	3.851779019
ENSG00000030304.14	0.103396924	0.010063683	0.366252264	0.015782997	0.044324169	0.017066724	0.013640911	0.227124934	0.079019633	0.209016592	0.021906077	0.011495639	0.050188223	0.005471851	0.373509016	0.142740172	0.06474492	0.029982866	0.007339046	0.027295624	0.056583528	0.110095929	0.166329818	0.021479727	0.209390977	0.05088474	0.061292338	0.108758614	0.068602027	0.013212111	0.004033901	0.09936254	0.051024003	0.040682059	0.008056555	0.017351842	0.0360461	0.04194383	0.014640947	0.026020971	0.247319935	0.138683428	0.862193478	0.009777122	0.005759269	0.188654118	0.204766751	0.058108649	0.069839625
ENSG00000030419.16	0.925163932	2.194875023	1.522256668	1.254775427	1.657548548	0.720628698	0.535157156	1.05630606	1.063226802	1.129151107	0.724562965	1.032100843	0.89437155	0.828956476	1.872434796	0.96731619	1.53037044	1.311735602	1.519541905	1.372060582	0.852877774	0.908659217	0.596267294	0.733614653	1.046002047	1.543000877	1.218843151	0.949049284	1.669797811	0.836085712	0.218595202	1.000937447	0.950841638	0.638398262	1.456070161	1.270827916	0.336283388	1.360139496	1.227802676	1.368656616	0.902420942	1.009562163	1.722466024	0.789103218	2.541861719	1.028427705	1.349931373	2.213005039	1.86342311
ENSG00000030582.18	7.555311553	7.045136042	7.076967339	7.691690486	7.611841478	7.045589312	7.067338626	5.69525892	9.106624965	6.797360636	7.291929498	7.465661085	7.208932732	6.447605644	7.308034075	7.82573094	7.205759045	7.975002447	7.336882303	8.068351048	7.199315062	7.678701538	7.285406843	8.243920373	7.437408364	7.559941438	7.956691526	8.026141624	7.160186072	7.956366283	5.387996614	7.231177011	7.182352636	7.547984941	7.360186914	7.782502924	4.941359887	7.363272721	7.983011822	7.419942486	7.517017371	7.160009546	6.894221164	7.430404043	7.26725019	7.403737238	7.200833885	7.551136068	7.204708072
ENSG00000031003.10	2.15263774	2.086817727	2.552278691	1.920864929	2.13707721	2.021906077	1.857344079	2.011853406	2.081441894	2.719928148	1.824319805	2.127996384	2.103598348	2.1368148	2.629589764	2.098183716	2.177503257	2.066640324	1.808549803	1.943846331	2.267685603	2.264386299	2.531867996	1.169155359	2.653862565	2.674076424	1.863700624	2.409798228	2.474124497	1.750220591	0.650580765	2.349704962	2.178905819	1.542456175	1.810607621	2.124758232	1.210077099	1.997436941	1.815780343	2.567058626	2.747924416	2.64510214	3.047957107	1.910387295	1.854594152	1.766807151	2.672447972	1.725741157	2.330988563
ENSG00000031081.11	2.233213173	1.340562269	2.869081754	1.943283738	1.970338314	1.698885209	1.850119312	2.077824062	2.953526	2.169219511	2.387197085	1.410558198	2.281935589	0.799087306	2.488026487	2.471603687	2.554416946	2.410775259	1.939677937	2.395940218	2.485967736	2.714091622	2.597316631	1.809702543	2.467357744	2.201288828	1.736821317	2.310485546	2.285698126	1.535754381	0.598269912	2.409825377	2.389208847	1.805828981	1.797345071	2.421506087	1.087734382	1.733397729	1.642008357	2.689634632	2.457095185	2.925695661	2.392647144	2.269751322	1.848878284	2.194244681	2.889473543	1.719709156	2.094438776
ENSG00000031691.7	1.224596	2.002594517	1.908351786	1.628073654	1.09071796	1.409418092	1.424814621	1.161436266	1.60928218	1.690595885	1.870068752	1.935761456	1.777198757	1.761498045	1.676538227	1.502483368	2.033757756	1.52747075	2.025135132	1.316203681	2.128986203	1.584673933	1.502737941	1.881703769	1.391712738	2.067673132	1.584577731	2.054605403	1.653472812	1.931531784	0.580338474	1.43983587	1.626252217	1.179065115	1.899407681	1.266276823	0.628913543	1.300358052	2.319010904	1.774460275	1.571094276	1.952594495	2.002450499	1.714926858	2.138683428	1.391162805	1.637610246	1.842455949	1.376345956
ENSG00000031698.13	5.367692561	4.842838074	5.277032552	5.393079789	5.403557459	5.220488612	5.104877569	4.896930552	5.11775737	4.786089239	5.895191118	4.915544802	5.634372549	5.047398789	5.093429185	5.310707292	5.245446223	5.13507513	5.44214067	4.631086816	4.988716494	5.269627911	5.196213585	5.891078888	5.265553165	5.208653813	5.264168579	5.458624795	5.149141467	5.367884725	4.697834968	5.24757439	5.213584471	5.022088125	5.560858606	5.344501866	4.561827113	5.046534714	4.452595435	5.123210937	5.087734382	5.476955152	5.3831029	5.121123184	5.243471062	5.56949413	5.267172457	5.124431535	5.088599576
ENSG00000031823.14	3.101851744	3.300621625	3.141645321	3.16428749	3.450736181	3.542047512	2.886979283	2.528171209	3.305576607	3.454939161	3.283699574	3.683483122	3.156040591	3.347254614	3.448108044	3.440061863	3.284055075	3.460768771	2.672176385	3.292428393	3.261997096	3.128920237	3.119505585	3.644502372	3.24322731	3.201853385	2.917164388	3.276124405	3.475227589	3.435855247	2.149356929	3.085475646	3.239199436	2.694456792	3.091175122	3.407787806	2.27643711	2.942533272	3.098486934	2.923092118	3.544942802	3.386162553	3.342341397	2.951848859	3.570377921	3.213005039	2.938699813	2.848437663	3.37022009
ENSG00000032219.19	2.010744039	2.710547483	2.514147515	2.194023996	1.675409481	2.256195477	1.701238528	2.359211908	2.081100977	2.557704163	1.710789906	2.576086724	1.982181331	1.863898815	2.750906588	2.099564527	2.213098386	2.138814469	2.194906532	2.27932271	2.212569339	2.165976236	2.285638949	0.970706433	2.165493939	3.081612323	2.67845507	2.677034595	2.30190951	1.671791548	0.55885537	2.174757941	1.980317832	1.627420069	2.235481995	2.47253976	1.452542723	1.839153387	2.233397264	2.381394132	2.345197643	2.414406182	2.834771883	1.442810828	2.540250503	2.203232485	2.306874657	2.438346087	2.374650025
ENSG00000032389.13	2.310369207	2.238450599	1.99494171	2.210825223	2.960381966	2.642632265	2.58863669	1.712243592	2.218285205	2.579204289	2.594500777	2.529870909	2.475214616	2.369968931	2.070904484	2.577924245	2.321119959	2.435708593	2.772413555	2.450696596	2.673759925	2.482254565	1.953712228	3.009221746	2.394157403	2.784168921	2.878332985	2.856607294	2.345481538	3.000865357	1.658828424	2.925239905	2.554122203	1.938925593	2.992424028	2.121811151	1.338738165	2.423228547	2.888207465	2.223329868	2.432344795	2.396406129	2.337796709	2.480187556	2.866927754	2.709908171	2.359296259	2.466313882	2.342412517
ENSG00000032444.17	3.710933137	3.515005916	3.464367674	3.343507315	3.543805176	3.503539555	3.51072145	2.211448364	4.212055667	3.325184907	3.30051913	3.535692181	3.228279984	2.700839178	3.77054365	3.404303691	3.455517923	4.227163451	3.734969688	4.203349961	3.46667932	3.545708957	3.29007047	4.1031535	3.912055804	3.487164743	3.857224626	3.758836147	3.736615698	3.779270228	2.098352178	3.255062571	3.627688542	3.121463064	3.247684513	3.606288238	1.851878941	3.144617459	3.297191417	2.537942091	3.732605681	3.44289043	3.14280551	3.375247999	4.132971597	3.581953751	3.029187823	3.071985714	3.474410084
ENSG00000032742.18	1.709202395	2.172455512	1.780226097	2.144176924	1.641314809	1.143915803	1.599079706	1.339308445	1.436641592	1.662615686	1.590769667	1.488257913	1.774671112	1.628866895	1.849438881	1.743558052	1.745753641	1.508783578	1.640852259	1.892585315	2.564719594	1.710437277	1.654527196	1.394514142	1.739934489	1.619037321	2.2543824	1.342270274	2.593760107	1.974382466	0.765534746	1.910540801	1.576038337	1.165622567	1.470094293	1.575893165	0.913952109	1.912573226	1.887603252	1.46894818	1.983677695	2.029276182	2.065951374	1.283981019	1.658828424	1.982509934	1.593353771	1.673737315	1.53684865
ENSG00000033011.13	2.071762669	2.222495467	2.118193584	1.781149852	2.357101532	2.265586919	2.769179309	1.604023866	2.16304782	2.367594722	2.210575891	1.856587375	2.322158908	2.872513597	2.220329955	2.102557358	2.263094517	1.981852653	2.109494291	2.182533402	2.350101159	2.507109594	1.852518274	1.648833548	2.192288869	2.412700244	2.108658266	2.304511042	2.21235144	2.507464844	1.642978764	1.887876154	2.196418197	2.136158568	2.113233748	1.927213808	1.914985408	2.696439021	2.198588444	2.217571959	2.022864902	2.133497768	2.630848091	2.363956004	1.772476899	1.681943947	1.995122669	2.064124065	2.409689628
ENSG00000033030.15	1.820771239	2.108357178	2.111565545	1.712067466	1.682753061	2.32961159	1.455754622	1.738767837	1.863066228	2.286999397	1.695860224	2.025170576	1.705977902	2.367874244	2.28534303	1.80805549	1.884285319	2.006298024	1.347722343	1.985937544	1.503704912	1.773236812	1.910425673	1.481867227	2.071934245	2.191309967	1.730531274	2.224904644	2.493263042	1.583807883	0.729879012	1.980098439	1.665392771	1.26213244	2.139469495	2.024496991	1.318634995	1.689522817	2.004357565	1.981377764	1.86852874	2.169251587	2.26068812	1.603074381	2.234225386	2.105007525	1.699329526	2.133103158	1.698885209
ENSG00000033050.9	2.246924872	1.595408178	2.114600236	1.955312803	2.071522429	2.451066011	1.871055075	1.136716384	2.154777612	2.357326786	2.484679524	2.873498251	2.351656595	2.612800691	1.924935988	1.688359425	2.120882733	1.653426952	1.721985046	2.134450964	2.508175081	2.032876656	2.2131295	3.151517906	2.374650025	1.989829301	1.910809399	2.075566858	1.886862259	1.81991338	1.601744051	2.365356597	2.21732379	1.495029937	2.115998713	1.744290286	0.939677937	2.32270694	2.038576651	1.97603363	2.242328116	2.662638471	1.737470449	2.147567207	2.351062899	2.429455284	1.966688859	1.93164524	1.997834333
ENSG00000033100.16	4.375247999	3.78661727	4.007697845	4.34452317	4.688834963	4.363192108	4.185152948	3.127270084	4.603543267	4.265654424	4.536158611	4.690120927	3.802699881	5.284395681	4.310536442	4.183399172	4.406978771	4.247790831	4.60506165	4.658108633	4.294209017	4.667812667	4.870241407	4.744962968	4.77982702	4.548319478	4.702740646	4.295120552	4.388217096	4.222309979	2.372562128	4.44909911	4.223028613	3.546091882	4.138495036	4.205040555	2.452727206	4.394788497	4.438638844	4.356376257	4.292921596	4.323168279	4.288661245	4.740798068	4.895040818	4.079489051	4.205830385	4.418000995	4.274798378
ENSG00000033122.21	0.028003278	0.037311931	0.0614306	0.091259766	0.027154052	0.038295698	0.013497992	0.06474492	0.027578727	0.352306553	0.01834931	0.026870865	0.020626651	0.014926544	0.215243704	0.021479727	0.082838815	0.021195425	0.02446153	0.042784398	0.039138394	0.037311931	0.031112841	0.012068023	0.052972275	0.028993412	0.027861775	0.018064389	0.05088474	0.012068023	0.010923027	0.056444801	0.031395196	0.055473336	0.042364175	0.044743821	0.031112841	0.045862298	0.030265443	0.059355278	0.240985904	0.046281503	0.141955886	0.014926544	0.056444801	0.037171338	0.042364175	0.022616379	0.042083959
ENSG00000033170.17	2.923852763	2.648902557	2.757812671	3.064675949	1.978232246	2.157140749	3.358494726	2.308768589	3.025276903	4.06958188	2.826843352	3.367301166	3.258549075	2.987393636	2.23051046	2.70986407	2.707414354	3.850509415	3.214886372	3.615027791	3.586512565	2.938737446	2.723143495	2.149259365	2.972876425	3.32313945	3.749169525	3.237854308	3.139256644	3.608750115	1.84309947	3.572344008	2.879431314	3.041050189	3.519051194	2.38761069	1.505636912	2.111498777	3.943686952	3.538972645	2.755314904	2.824584577	3.508251157	2.569369566	2.966504298	3.095789425	3.141481839	2.260055775	2.862391877
ENSG00000033178.13	2.253777534	2.918653375	2.105946212	2.711671103	2.734525377	2.786972668	2.205705292	1.622649279	2.254896336	1.924897994	2.153091917	2.913703242	1.956056652	2.044499039	2.338082064	2.425754689	2.396104674	2.289096702	2.813093663	2.302289802	2.450353484	2.046386286	2.023184369	2.328692877	2.298013064	3.01346226	2.807190033	2.581351247	2.681471755	2.466444406	0.727441291	2.33950799	2.288122278	1.674144236	2.848778155	1.896271849	0.848477725	2.836429131	2.919282869	2.498353002	2.186627327	2.130832052	2.496794671	2.333251974	3.327787947	2.457200274	2.429508846	2.765577178	2.681854018
ENSG00000033327.13	2.569126483	1.894255124	3.186373777	2.650259068	2.144242197	2.284662185	2.102187793	2.409689628	3.288712917	3.156768731	2.802441401	2.435975226	2.865206197	2.679378755	3.227201967	2.9502071	2.953097582	2.900934414	3.345495731	3.101851744	2.467748997	2.952948538	3.074248523	1.964250751	2.921607707	3.170662191	2.521377443	2.986738576	2.608549061	2.16021028	1.044603951	2.493749794	2.779196673	2.127237062	2.65200456	3.063968809	1.399553938	2.826741681	2.704274406	3.323643881	3.31582704	3.027614111	3.319343357	2.14834845	3.139584094	3.072483151	3.104202449	1.995014096	2.473033553
ENSG00000033627.17	3.393800575	2.837862529	3.25073424	3.315218411	3.013176372	3.244795746	2.663913842	2.283625501	3.327471806	2.829037689	3.123914459	2.440527032	2.514273783	2.388051737	3.867580222	3.079890068	3.200111956	3.147941605	2.542010356	3.229557161	3.087072412	3.09366158	2.965137812	2.421775357	3.420994335	2.884480703	3.702347253	3.015247774	3.415880328	2.682685652	1.707038804	3.156267163	2.901919169	2.424196528	2.654481369	3.668051029	1.832606509	3.441031903	3.625971791	2.970356722	3.23705887	3.908659217	3.306451825	2.926208215	2.916113536	3.220809741	2.838669451	2.730074722	3.149226843
ENSG00000033800.14	2.325443983	2.052555009	2.34726879	2.65094833	2.153708072	2.019025771	1.893051503	2.066054738	2.007339046	1.947740954	1.720059527	2.366336204	1.857742184	1.891496958	3.007231389	2.516796815	2.450696596	2.177120503	1.714707106	1.849438881	2.142053945	2.348600696	2.099429872	1.569102173	2.108992734	2.461057013	2.594453004	3.054883198	2.848497755	2.117927717	0.639046894	2.368433124	1.929790998	1.84563055	2.386121157	2.337910858	1.34079012	2.275692463	2.289804962	2.53076994	2.321870386	2.496871349	2.609684055	1.964842186	1.925961452	2.245526086	2.496411216	2.268733801	2.723558561
ENSG00000033867.16	1.668300699	1.805044761	2.20329514	2.250506871	1.232660757	1.83293051	1.314290484	2.020875517	2.086783766	1.721722626	1.107420059	2.275662669	0.927213808	1.322158908	2.495362588	1.492981163	2.479308179	1.964805228	1.429964044	1.355072662	1.434988439	1.67559014	2.416191194	1.119356177	3.307297365	2.185137087	2.305182586	1.968385714	2.452437294	0.756767124	0.234746552	1.211697545	1.444932049	1.0766275	2.074128615	2.596601257	0.432531879	1.428839177	1.806983896	2.687889328	2.144144287	2.103430497	3.317014574	1.351062899	2.068533241	1.887057294	2.430686709	1.318114344	2.47253976
ENSG00000034053.14	1.258820397	0.996099455	1.111432005	0.84631278	0.878293743	1.128425389	1.538140809	0.818523382	2.140844083	1.410829519	1.085288675	0.676267408	1.001297842	0.077926579	1.38659025	1.994543521	0.931380494	1.867856938	1.834144866	2.123235773	2.150852085	1.988811911	2.041873761	1.22718656	2.135633366	1.651178011	1.065434446	1.075464174	1.633570707	1.581351247	0.718964336	1.39835037	1.557875677	1.026870865	1.736821317	1.384657711	0.753861221	0.636450617	1.165815488	1.021479727	0.877273089	1.411046539	0.805127331	2.466026688	1.493288665	1.060324133	1.164464499	1.068533241	0.572792677
ENSG00000034152.19	4.287464907	5.331354101	4.213316172	4.745129745	4.807591917	4.950645707	4.275051758	3.552745937	4.288904822	4.583687557	4.305204479	4.653157493	4.510892314	5.438682087	4.14920245	4.722542529	4.817085984	4.235076016	4.318916936	4.644675408	4.760306122	4.440892417	4.275603079	5.484573195	4.648712774	4.380646342	5.112395717	5.196296221	4.701576779	3.990419421	3.788884041	4.135034075	4.690746721	3.433133055	5.253894747	4.264724074	2.610558337	4.304927144	5.718301341	4.140058764	4.806262182	5.166165092	4.908678429	5.147204925	6.282780792	4.799973172	3.839657315	4.544473022	4.296031511
ENSG00000034239.11	0.068326861	0.106750315	0.091530593	0.209515751	0.035060797	0.026870865	0.343350966	0.118093889	0.244521774	0.050327554	0.063640993	0.047957107	0.219586745	0.008630305	0.208267529	0.31533436	0.423524388	0.265436896	0.268434394	0.124460486	0.109427427	0.121413331	0.279055216	0.109293689	1.365468586	0.076559095	0.21673422	0.091124334	0.094641454	0.427177055	0.108892402	0.095856924	0.396269112	0.147957881	0.144568518	0.099766486	0.01564029	0.060185765	0.09017595	0.097880434	0.04879418	0.006477564	0.03407482	0.04082231	0.232415171	0.091259766	0.089633736	0.166843964	0.055334502
ENSG00000034510.6	12.08956409	11.70362924	10.86041318	11.70362642	12.3851882	12.23799438	11.69258307	9.468096757	11.87244899	11.52399788	12.01552775	11.11173662	11.99951653	11.55152866	10.47384535	11.36684242	11.21079631	12.28286979	11.52075681	11.45901304	11.83988056	10.92781788	11.22259394	12.91877426	11.30220908	11.75525973	11.98417277	11.81544174	11.33630543	11.29147015	10.51591238	12.239366	11.61821961	10.59507403	12.04658959	11.16674914	8.02088496	10.99337292	11.54856768	10.79100363	10.58598658	11.09982105	9.880790657	12.03131786	12.01439208	11.89868709	11.1512687	12.06747244	11.26789127
ENSG00000034533.12	1.612635584	1.501872207	1.823056374	1.174406419	1.455649427	1.910809399	1.308768589	1.317825012	1.43349364	1.612305313	1.802648189	1.173831016	1.691266147	1.868489231	1.910502426	1.486456956	1.525868423	1.602551897	1.321062218	1.584385307	1.404467197	1.76502547	1.696394506	1.432104223	1.939865962	1.908851328	1.274708939	1.885379129	1.683022665	1.624428477	0.774249407	1.856428019	1.346077535	0.927744783	1.128227402	1.473475225	0.768332557	1.720409812	1.303459302	1.961067626	1.379787289	1.649569476	1.948227044	1.350666966	1.519541905	1.651178011	1.557728666	1.476433536	1.533164621
ENSG00000034677.13	3.5452765	3.67374862	4.15768243	4.12407167	4.171511094	3.651740575	2.867303454	3.317000098	3.498174262	3.646266362	3.087344026	3.341131829	3.655947104	2.712177547	3.674584939	4.052372418	4.112258083	3.896107126	3.356988892	3.407814992	3.159709907	3.531406415	3.802978987	2.514677764	3.509771838	4.038681995	3.555779351	3.297925053	4.294061941	3.227479248	1.373007799	3.804858963	3.245358749	2.739372885	3.814786239	3.956958055	2.378899989	3.999458888	3.675499813	3.712452714	3.738767837	3.851898924	3.349421897	3.402217364	4.144030049	3.525141783	3.737394732	3.441377239	3.918481648
ENSG00000034693.15	1.744591687	2.035060797	2.046700587	1.950767001	1.77930175	1.24263299	1.703632307	2.148478616	1.978744775	2.137175601	2.168738298	2.441722492	1.943546308	1.761157596	2.216827326	1.91475585	2.290660312	1.966947205	2.42755254	1.743471883	1.940317121	1.904965719	2.12631213	2.161500763	1.883308003	2.205548911	2.039770093	2.427418449	1.792272327	1.347608968	0.794686184	1.536997805	2.110463473	1.507211103	2.340334382	2.074779426	1.3652446	1.87503297	1.36305891	2.13066734	2.043624477	2.539109169	2.458591988	1.747516302	1.886589165	1.964546499	2.374928183	1.597173585	1.962549023
ENSG00000034713.8	4.823046181	4.919621347	4.906727081	4.907212762	5.347013604	4.686410881	4.549712291	4.383849419	4.842214554	4.921245889	5.389707908	4.494537217	5.116360598	4.033044107	4.802239755	4.992646086	4.906885787	4.873867323	5.195103454	4.848147179	5.117329336	4.743918832	5.347665656	5.167088923	4.733652611	5.038730275	5.258334242	4.851789012	4.794706975	5.152430879	3.59821035	4.985336478	4.790933602	4.312164151	4.765333179	4.951783597	3.307253642	5.119509735	4.826573909	4.441516678	4.819734595	5.297591294	4.531892942	4.493263042	4.723094334	4.938281086	4.747962	5.297870043	5.025152854
ENSG00000034971.17	0	0.014498127	0.10795563	0	0.048236186	0.11516645	0	0.414027259	0.057831475	1.72704913	0.576377015	0.01678155	0.06060083	0	0.136322654	0.023610215	0.08024833	0.026162654	0	0	0	0.116497841	0.046560906	0.076559095	0.064882852	0.041242982	0	0	0.017921908	0	0.067914014	0.186880831	0.063364879	0.291839273	0	0.074368422	0.124857467	0.015354834	0.038155201	0.012640181	1.654298047	0.29419431	0.202386375	0	0	0.139600465	0.06253622	0.130008304	0.046141782
ENSG00000035115.22	3.04038398	3.737816533	2.961901099	3.278088856	3.329353261	2.421829205	2.687866939	3.070062967	2.052311549	3.690081806	2.017494379	2.749598624	3.046298967	2.643763854	3.744376407	2.274858001	3.333767192	2.38056323	3.342910255	3.409472404	2.542926612	3.363563594	2.095080492	1.664346301	2.662228291	2.795912373	3.059095652	3.111999463	3.152053587	2.251719093	2.637007355	2.887505775	3.394033895	3.300577699	3.301646173	3.130617923	2.71048136	3.43425458	3.714355433	3.489131853	2.266846496	2.419431022	3.163530935	2.118625514	3.317246174	2.645125203	2.645448047	3.045023522	3.900924756
ENSG00000035141.8	3.856437979	4.069220959	3.479140002	3.789270186	4.147046143	4.234547305	4.066097804	2.935346591	3.55522718	3.697840527	3.529033807	3.960771164	3.837135914	4.339158769	3.507908783	3.451263872	3.381574097	3.40818196	3.575590676	3.442359667	3.907755953	3.770850184	3.167598785	4.327443062	3.58045908	3.927612057	4.127344382	4.113175393	3.86603755	3.320975602	3.418864577	3.906890596	3.810268283	2.944783499	3.805127331	3.483028931	2.963954942	4.354007774	3.647855563	3.613555226	3.416231737	3.454939161	3.75033852	3.579361198	4.305802756	3.928484028	3.359493058	3.612942196	3.720103317
ENSG00000035403.18	4.136133953	4.758233877	4.528290003	4.74824653	4.687094291	5.010770889	4.326997465	3.773521676	4.82191936	5.422771219	4.401507597	5.657065442	4.581845319	3.3398785	4.592839712	4.848983413	4.485040339	5.268849805	4.677756281	4.975529308	5.283295827	4.789729251	5.090226772	3.975492623	4.972789137	5.476420574	5.173115438	5.440271207	5.169464067	4.366161323	2.139273018	5.13233418	5.040305066	3.694077854	4.933936099	4.429461979	2.333738573	4.09241043	5.458854425	4.153659438	5.153087863	4.601001146	4.958541116	4.884983695	4.996311909	4.768972959	5.062993767	4.292200138	4.634035597
ENSG00000035499.13	1.009418839	1.420940456	0.65315176	1.145090477	1.066743638	2.569539699	1.11789448	0.362105136	0.845510123	1.347382191	0.76502547	2.015818672	0.66766509	2.561326136	0.776103988	0.603691617	1.025737561	0.781905211	1.154842407	0.377068206	1.483725505	1.180147861	0.289480386	1.108357178	0.914794112	0.802813598	1.398459827	1.508682179	0.740279983	1.766764756	0.180402507	0.97460273	0.651040207	0.906428859	2.401766976	0.696884091	0.039559557	1.488617835	1.396597932	0.855909988	0.725784775	0.59187087	3.001856275	0.876094513	1.982400408	1.119555385	1.383054501	0.9032697	1.020982161
ENSG00000035664.11	1.631569968	1.088005871	0.690372395	1.510101108	0.52084965	0.594835149	0.287235865	0.557679659	0.608430781	0.191309967	0.820076821	0.466026688	0.73760024	1.07956585	1.33616911	0.731270148	1.212818326	0.438931542	0.78400136	0.383054501	0.411860074	0.704783453	0.784587736	0.589763487	1.975813584	0.719840555	1.680684423	0.504264441	1.301646173	1.419970287	0.323658291	0.956354085	1.003890027	0.317767139	0.399663304	1.069702167	0.242815884	1.017921908	0.531568609	0.776946192	0.690193578	1.207518077	1.321985802	0.804714436	0.664391816	0.937946959	0.557385581	0.542109438	0.556012427
ENSG00000035681.9	2.558904337	2.384630085	2.770807907	2.268673925	2.567253375	2.542456175	2.755015736	2.312403792	3.018206857	3.01183552	2.706862041	3.531181809	2.949945739	2.820709981	2.744677789	2.923548553	2.827412574	2.534559685	2.276109513	2.453833607	2.630382172	2.853037523	3.004663181	2.362105136	2.669185544	3.025471815	2.469938058	2.651981607	3.151274348	2.286437628	1.326594871	2.504391577	2.639533176	2.025241461	2.644479299	2.681854018	1.665529211	2.774249407	2.467488174	3.071007493	2.756404206	2.970908858	2.911212202	2.214466783	2.37389873	2.639185848	2.740474286	2.286940273	2.482512734
ENSG00000035687.10	3.323643881	4.943114917	3.809424734	4.165043649	4.423860497	3.974152988	3.68746387	3.225598852	3.950962914	4.773811758	3.867758117	4.407577092	4.245465239	3.952669038	3.820148321	4.132140843	3.59490679	3.899668693	4.711175496	4.458867546	4.302969689	3.732073787	3.719369653	3.706408988	3.989111752	4.783671419	4.231186613	4.387052295	4.251302506	4.864186145	1.821628589	3.657079738	3.871005775	3.39179521	4.215818356	3.704871964	2.06436554	4.221815228	4.930003978	3.912439097	3.537780612	3.699174031	4.223800937	3.857493381	4.247327531	4.030265443	4.263417571	4.739853502	4.218843151
ENSG00000035720.8	1.304569449	0.091530593	1.399608622	0.284158746	0.253989266	0.488617835	0.166715445	0.979366886	1.202260984	0.3887957	1.305737104	0.21896711	1.562376764	0.05046687	0.820730401	1.318287915	0.438079892	0.385596696	0.083792032	0.23793077	0.688493711	1.027366405	1.412998252	0.76951787	1.52902131	0.492519788	0.306145559	0.767231037	0.313478058	0.295487943	0.073134705	0.417379976	0.101112158	0.129612738	0.194213156	0.46967763	0.076148597	0.918004519	0.145220937	0.47529245	0.354452161	2.360083296	0.913492628	0.317998618	0.269033146	2.010887231	0.903346835	0.533363998	0.15924166
ENSG00000035862.12	6.083021847	6.815385858	6.727016445	6.128177902	6.436844772	6.194051583	5.62565917	5.773935684	7.535495458	6.771234582	7.007939984	5.958761492	7.159535341	3.489645688	6.51150441	7.198443077	6.349667813	7.313151507	6.26768373	6.876111707	7.425813423	7.096582341	7.563942123	6.485352758	7.461314909	6.954739546	6.104525372	7.165618548	6.368658362	5.816760964	3.697440236	7.339808146	6.73543688	6.040125302	6.751814497	6.788389468	3.83838708	6.294039878	6.003644959	6.731734467	6.763983811	6.715694355	5.68115125	7.661158853	7.38851762	6.674010021	6.718743828	6.978871735	6.108108315
ENSG00000035928.16	2.753925385	3.091902897	3.199169768	3.040401515	2.970780046	2.653770868	3.213378391	3.308098713	2.747301458	2.699485004	2.935252287	2.927536209	3.158256229	3.321495221	3.357805334	3.037048308	3.275290193	2.93479954	3.00442948	2.684190366	2.641291685	3.251946271	2.935874581	3.10755397	2.83802395	3.137290383	2.953023062	3.866888202	2.99316711	3.067122393	1.971148052	2.605920963	3.03171278	2.831694867	2.837398345	3.221938932	2.761263995	3.116331484	2.692761943	3.524853531	3.116098552	3.026322032	3.560727181	2.974217245	3.149324409	3.02034218	3.361613977	3.057796824	3.357256398
ENSG00000036054.13	2.377679059	2.968219805	3.13745434	2.782534376	2.826619667	2.475707495	2.584866318	2.779616935	3.013140632	3.029841557	2.895011726	2.883171126	2.879313676	2.816374428	3.208158258	2.936534297	2.928275562	2.850019269	3.061914413	2.656496371	2.947105052	3.012085907	3.033546341	2.898208353	3.311866359	3.210529137	2.713233903	3.208954185	2.887427788	3.062346252	1.181865848	3.143083163	2.899929657	2.42736481	2.950580391	3.05878404	1.861717211	3.338909273	2.901977075	3.452634967	2.900122934	2.844365565	3.639868846	3.01799315	3.119488985	3.058403089	3.240405926	3.032330104	3.102086987
ENSG00000036257.13	1.906313402	2.634848796	2.534534785	2.092342769	2.275156079	2.031853906	2.149617068	2.068464451	2.009024626	2.526519583	2.458487	3.356228341	2.298687638	2.62594842	2.516822023	2.371949104	2.483235359	2.443076151	2.530070742	2.614215121	2.414703837	2.599293987	2.252445937	1.546017776	2.313913343	2.823117533	2.41467678	3.004375544	2.481583112	3.100086197	0.736041974	2.378761299	2.417812018	1.966615038	2.311938997	2.279411863	1.500904007	2.576352826	2.346105909	2.925334866	2.343237247	2.472149803	3.008379317	1.930775178	2.293488202	2.365216599	2.732138928	2.644571589	2.764006378
ENSG00000036448.10	0.532566323	0.160403926	0.497535726	0.366811773	0.397036241	0.215367972	0.541713066	0.421263701	0.339365461	0.720190894	0.665119852	0.274052884	0.670205846	0.677801374	0.524565221	0.299947954	0.432745659	0.225768496	0.187641078	0.225768496	0.534858451	0.419323145	0.516418642	0.556699167	0.87310447	0.410232546	0.251204023	0.705137467	0.449323657	1.042434221	0.476848252	0.903809559	0.444773066	0.354452161	0.399225792	0.4379734	0.526469505	0.152897287	1.051232872	0.418891556	1.390282475	0.633105666	0.439037963	0.390997784	0.554736183	0.45785691	0.374288339	0.20739313	0.687150294
ENSG00000036473.8	0.546956178	0.0360461	0.416299305	0.194339249	0.015212085	0.142478791	0.158595552	2.594787387	0.054223347	0.879627357	0.101381142	0.1212807	0.280481274	1.584433416	1.228172218	0.029417547	0.837458899	0.080384787	0.256044474	0	0.184343778	0.705756782	0.431462503	0.01948843	4.281282813	0.110764122	0.784587736	0.079156207	1.637100124	0	0.905966975	0.061015775	0.448372395	0.986156052	0	1.560470409	1.124857467	0.129217064	0.48707468	1.188970547	1.367594722	0.376846014	4.789384966	0	0	0.435841916	0.426211072	0.130008304	0.266636643
ENSG00000036530.9	0.131589484	0.134615244	0.133563526	0.150819598	0.108758614	0.094506339	0.125122061	0.145612247	0.17466208	0.095181789	0.272262125	0.126972856	0.104739216	0.005328121	0.147567207	0.156914315	0.162210036	0.157561176	0.046002047	0.112366523	0.062259894	0.088141597	0.348119084	0.115432826	0.128425389	0.075190314	0.075601085	0.079292767	0.217975141	0.085288675	0.119953718	0.10272531	0.070938821	0.101381142	0.084200362	0.297250121	0.236951759	0.103933991	0.073408955	0.118093889	0.098015234	0.445408894	0.085424656	0.201382936	0.128557365	0.149389449	0.086512047	0.091801369	0.168770384
ENSG00000036549.13	2.067604301	2.315102453	2.560470409	2.08477863	2.229649444	2.277568239	1.804920898	2.053215624	1.979769286	2.153318952	2.086987522	1.883542619	1.973611276	2.275722256	2.622063537	2.154680414	2.33433944	2.082157559	2.015140705	2.029912213	2.292045492	2.359155671	2.360673292	1.804466643	2.304014482	2.313681207	2.039875349	2.368796281	2.387390115	2.24199268	0.867659289	2.235788319	2.13917477	1.727964007	2.368069877	2.345878896	1.633570707	2.686971077	1.710084561	2.495746321	2.204735455	2.675770776	2.832626762	1.72905239	2.445567807	2.162435641	2.443447522	2.245191393	2.122805222
ENSG00000036565.15	0.156008221	0.053945425	0.039699918	0.029558897	0.00662118	0.016068369	0.031677496	0.006764782	0.046840254	0.05004888	0.044603951	0.009060468	0.00662118	5.028940386	0.062812492	0.044184258	0.011066201	0.007051943	0.042364175	0.031959741	0	0.007195501	0.018918982	0.01678155	0.296075575	0.039980598	0.053111336	0.019915368	0.075601085	0.038436182	0.018634174	0.013355059	0	0.028710586	0.091395186	0.555128994	0.007769594	0.02474519	0.020626651	0.086376168	0.061983516	0.066674763	0.787599627	0.022900402	0.013355059	0	0.047398789	0.014498127	0.033229161
ENSG00000036672.16	0.793188404	0.208267529	1.377401431	1.42050935	0.856388177	0.582556003	0.810813242	1.784671485	1.05630606	0.535754381	1.380119886	1.187767747	0.651775011	0.377401431	1.267056318	1.122606463	1.749534268	0.93530887	0.417379976	0.575118667	0.416623592	1.012568674	1.45206823	0.896310604	2.519868952	0.542406646	0.853277114	0.672289553	1.298658316	0.709378871	1.361543798	0.818686981	1.210762894	1.200190444	0.498250868	1.41467678	2.477988108	0.801158656	0.372617844	1.09017595	0.985573292	2.607010666	1.246833688	0.695726623	0.552081911	1.273456211	1.060116576	0.694479079	1.253928775
ENSG00000036828.17	1.345566695	0.470927257	2.417433988	3.12232484	1.401029674	0.695726623	0.768247855	2.536028026	0.529870909	1.096734127	1.893634025	0.944858446	1.395282204	0.049073097	3.159758338	1.846473257	2.328893895	0.960882345	0.360083296	0.730835562	2.745065188	1.931380494	0.558071669	0.511063157	0.317882883	0.543297901	2.743191796	0.620117165	3.07347751	1.164979311	0.707348087	2.799791899	1.301236441	1.913224529	0.763411574	2.543495883	1.84213408	0.353323291	2.100775858	1.980975813	0.207518077	3.596565479	3.258368165	1.307836502	2.367818344	1.268075023	2.406074019	0.564134243	1.963215155
ENSG00000037042.9	3.36122093	3.020982161	2.63568475	2.929506975	2.571069998	3.555141267	2.97192056	2.095856924	2.730639956	2.846112157	2.875583497	2.795933147	2.44948214	2.075909086	3.364362316	3.179733966	2.615840003	2.849298752	2.210108278	2.901224117	2.889142522	3.096852171	2.843722608	2.937758684	3.021586327	2.943152434	3.34465809	2.307953046	3.37604028	1.950878955	2.57669143	2.95080432	3.014212445	2.22002033	2.559712055	3.019363882	1.943358763	3.205267382	3.231985295	2.149682095	3.364264251	3.018100008	2.226662656	2.927043097	3.83293051	3.18746689	2.108992734	2.941594641	2.759965391
ENSG00000037241.7	3.715772592	3.06182803	3.610912624	3.23146313	3.803805652	4.336219108	4.299032136	2.683269758	3.873468721	3.659993039	4.283566239	4.400414967	4.154226736	4.156590775	3.019470638	3.480704586	3.665426882	3.874452724	3.542059898	3.553741403	4.166217324	3.707480617	3.583254301	4.195709802	3.483054736	3.894546172	3.566096671	4.218261952	3.774017417	3.826985678	2.849599011	3.823076761	3.791959896	3.098284796	3.820791659	3.15877326	2.200410188	3.308477377	3.486675763	3.593509148	3.2217843	3.744613213	3.494249185	3.806581843	3.499080498	3.579409474	3.576945331	3.7188219	3.715036722
ENSG00000037280.16	1.607720898	1.242267134	1.219958398	1.169796756	1.040191072	0.847676272	1.671112175	1.342782282	2.344146748	1.563255771	1.631802755	1.371112743	1.380618638	0.313710226	2.311183385	1.812375001	1.994760729	1.026375154	1.208267529	1.28433645	1.166265537	1.695771158	1.660837368	1.041803688	1.567788797	0.891808001	0.806117796	1.39835037	1.577924245	1.180784391	0.426211072	1.0223323	1.500037171	0.996099455	1.019986512	2.356453731	0.496513481	0.871922482	0.856149102	1.698974084	1.956800118	1.883073348	2.105476945	1.959770155	2.114600236	1.385210129	1.155036775	1.275364696	1.668754533
ENSG00000037474.15	3.442558726	4.145563339	3.304379616	3.29940586	3.702602139	3.691813297	3.057987392	2.656381957	3.387638259	3.933279915	3.084727616	4.407964509	3.35119014	4.105996481	3.397063631	3.122523638	3.571640408	3.576921152	3.564073256	3.560702728	3.849969245	3.481905965	3.383220433	4.215041745	3.393704491	3.101364332	3.799201308	3.474007649	3.57282905	3.842154199	2.095620663	3.38659025	3.093137582	2.870936752	4.043571986	3.177854025	2.073785965	4.556735948	3.908582365	3.238496457	3.315435808	3.888772468	3.674223347	3.314217965	3.292001305	3.599496334	3.370708328	3.686332436	3.175971632
ENSG00000037637.11	2.179765808	1.937419727	2.120451479	2.288004121	2.022403325	1.71021684	1.767442933	1.762178702	2.353746721	1.807725853	2.119488985	1.77707248	1.982290874	2.10534284	2.59547979	2.351373913	2.420455453	2.199625236	1.970890457	2.247927513	1.976106971	2.254654507	2.71767094	1.810648748	2.10272531	2.165333137	2.113000316	2.357692748	2.039208596	2.224596	1.106951271	2.119854145	1.888616627	1.659102536	2.088853947	2.310281946	1.381338753	2.495285829	1.605162424	2.279292991	2.168385305	2.298247734	2.232752841	2.083723966	2.308768589	2.372227783	2.089532048	2.154518402	1.865760485
ENSG00000037749.12	1.03745251	1.522557993	1.874836303	1.38327574	1.460794977	0.770786769	1.522608208	1.812292845	1.708540416	1.513743385	0.991680562	1.399335183	0.832606509	1.354564999	1.865879234	1.721897578	1.793895883	1.483312761	1.404358195	1.18599337	1.449376487	1.798092001	1.623398682	0.388134419	1.547351112	2.145775262	1.374288339	2.345566695	1.646070469	1.335025838	0.059770581	1.341928835	1.400865778	1.157302466	1.396652728	1.789812702	0.801655338	1.165622567	1.258277702	2.251416133	1.519793486	1.579180148	2.440367562	1.252173413	1.175811994	1.350723534	2.294106065	1.373119196	1.905620465
ENSG00000037757.14	2.023610215	2.6622055	1.979915585	1.169091203	2.111865964	2.240283796	2.075840647	1.406699923	1.768925336	2.640921651	1.301763217	2.075498403	1.426747809	1.978891178	2.835681584	2.312868438	2.127468202	2.046875169	2.381061828	2.27100727	2.782198856	2.030971642	1.630452069	1.745753641	1.965433379	1.964879142	2.233366584	1.828103472	2.8144889	1.913262832	0.58245966	1.739761711	1.643348272	1.413214946	1.804260116	2.073443233	0.792355631	2.389539279	2.225861021	1.249081208	2.073785965	1.908543938	2.066571444	1.711583007	1.992333382	1.693007373	1.320022479	1.991245185	1.925809578
ENSG00000037897.17	3.030795125	2.645678605	2.717605143	2.586596629	2.700728228	3.285638949	2.905909229	1.978085776	3.139289392	3.093340443	3.250628139	3.450261094	3.302860052	3.65696537	2.602005463	2.661681202	4.105770255	2.507008078	2.284632576	2.859572057	3.37920506	2.625667936	3.191657396	3.685256191	2.841268703	2.811964175	2.669729795	3.151144434	2.848497755	2.178140954	2.845128705	2.959825785	2.969896447	2.451092394	3.117628557	2.413350363	1.92653084	3.067931218	3.108909124	2.627326676	2.503654035	3.056704904	2.527420705	2.724235519	2.927858537	2.68683665	2.771294016	2.64540193	4.360961179
ENSG00000037965.6	1.115832299	1.35038409	0.63784206	0.40740714	0.398459827	1.269033146	0.10017032	0.416839742	0.331246599	2.380729449	2.262012135	1.66343571	1.318808503	1.159629186	0.10017032	1.173703117	0.120617361	0.399553938	0.107420059	1.035060797	2.227617869	0.541713066	2.405502305	1.247806018	0.574053054	1.55606149	0.846473257	0.167871708	1.426103701	0.025028794	0.406210109	1.341815004	0.303693088	0.061292338	1.14110576	0.390227437	0	1.509138416	1.421048212	0.452911665	0.425674135	0.756425557	0.007482576	0.131194352	0.522256668	0.936289295	0.714399397	0.811471031	0.85630849
ENSG00000038002.9	3.18657979	2.723493033	3.344899494	3.991544521	3.322779034	2.378899989	3.339821505	2.701194161	2.644248549	2.69879633	2.955350005	2.854434575	3.518018899	4.445978253	2.998809285	3.320412469	3.562572145	3.097172528	3.105594276	3.396926676	2.216237552	3.50373035	2.567715796	2.138945498	2.981578698	3.617827405	2.893595198	3.526031241	3.427109993	3.67042115	2.506322658	2.515661997	3.11178252	3.254019511	2.861875984	3.240863823	3.147941605	2.555791619	3.612175542	3.814888756	2.998845382	3.286969835	3.976656911	2.788664832	2.863918633	2.784106088	3.64519439	2.783603326	3.739286465
ENSG00000038210.14	2.421559945	3.490582966	2.560397037	3.086053404	3.083672915	2.43261205	2.787056278	2.498148726	2.865285394	2.978451923	2.689500453	3.310063772	3.037399794	4.42553987	3.093948854	2.755379003	3.11874178	2.925676674	3.932760422	3.237609605	2.766298324	2.967297743	2.654550109	2.328692877	3.643024958	3.472422784	3.421263701	3.304905247	2.913186225	3.698140673	1.197550907	2.382390583	2.601957937	2.053180862	3.304233574	2.777219802	1.757364672	3.745269607	3.795424101	3.122656155	2.59755501	2.698174019	4.199578125	2.176099329	3.131605946	2.941425622	2.920864929	2.931928843	3.322764615
ENSG00000038219.13	1.802648189	2.761923493	2.420024203	2.032347738	1.977389839	1.458959387	1.598031651	2.141138467	2.103665483	2.124096491	1.501617481	1.98170655	1.524916199	2.28847669	2.546388271	2.225120656	2.189002186	2.046211644	1.964213778	2.214839757	2.048340826	2.11653111	2.208111425	1.264716569	2.157787509	2.44625623	2.2543824	2.793396522	2.389897162	1.929147132	0.352193538	1.75206347	1.885691493	1.608099546	2.340220425	2.247259163	1.106281309	2.208080202	2.330615763	2.440287821	2.302319051	2.251294931	2.852977619	1.609093024	2.230264508	2.082293836	2.32900875	2.319097638	2.445514838
ENSG00000038274.17	3.731606862	4.248587965	4.189958941	4.102641336	4.23809897	3.55359397	3.900084281	3.672221653	3.930425114	4.098520621	3.735706293	3.871173389	4.328599537	4.372603915	4.328613898	4.088769162	4.155198728	4.056886948	4.35890961	4.015042552	4.217750303	3.959195188	3.665449623	2.805065404	4.222487739	4.796270681	4.153035153	4.360954158	4.105703218	4.652887984	1.856746714	3.571967989	4.183200647	3.255123015	4.085569122	4.242488183	2.136355469	3.507401413	4.151428606	4.817126926	3.882241973	3.899165961	4.662974504	3.696427892	3.571494793	3.64114137	4.355509674	4.397145797	4.528627575
ENSG00000038295.8	0.657365616	0.395172506	0.895612845	0.668028329	0.282380495	0.182438056	0.448478121	0.812375001	0.95173698	0.825460018	0.946281702	0.121678557	0.509341141	0.042644337	0.835924074	1.03470874	0.855670834	0.452911665	0.237074171	0.260387037	0.32088898	0.406210109	1.689299161	0.310689118	0.861637817	0.612588407	0.724126354	0.480058269	0.514501036	0.066123642	0.070526721	0.475499987	0.827331271	0.350270924	0.405774578	1.073614609	0.395720913	0.45691126	0.167100969	0.754716506	0.596171862	1.357720896	1.063502942	0.131589484	0.199122642	0.568907674	0.630405471	0.295840551	0.619929424
ENSG00000038358.15	2.764112567	3.363605643	2.713827763	2.649293547	2.54243141	2.803392379	2.729792022	2.156687845	2.753925385	2.991245185	2.813422076	2.869831934	2.025418659	3.203671013	3.267445908	3.061465164	2.968791188	3.056635548	2.957357466	2.893886379	2.636264989	2.996876794	2.603098125	2.111598928	2.866947531	3.13522292	3.066898595	2.728834779	3.149877159	2.840161067	0.919912089	2.621289993	2.825154692	2.219555769	2.451751815	2.957097397	1.659376595	3.454531258	2.657914343	2.721372659	3.160581412	2.988066581	3.286141873	2.387141928	3.163112244	2.787641414	2.515207819	3.082702589	2.829057991
ENSG00000038382.20	2.517124486	3.449442521	2.948451338	2.734980523	2.679311189	2.662319452	2.10534284	1.961808515	3.061223202	3.140009668	1.917928163	2.951121492	2.149064218	1.884949517	3.252491353	2.687911717	3.065796315	3.261621075	2.7586443	2.966356633	2.851179345	3.012479284	3.616075342	2.132083248	2.983878308	3.033088169	2.654962477	2.834953869	3.067501049	2.327256216	0.44127099	2.983112179	2.645079077	1.773110188	2.884695595	2.930321025	1.32313945	2.933685934	2.788852728	2.773785389	3.329238433	2.89373109	2.645747765	2.885808612	3.05476167	2.967408422	2.782031066	2.755720819	2.456569622
ENSG00000038427.16	4.053328593	5.457180571	5.57143715	4.996759316	4.564195229	4.506290917	3.862560494	4.043930634	6.164923012	3.637505918	5.294032524	4.009696516	4.120774932	0.902652471	4.489883275	5.552991795	4.710861524	5.404177642	5.401821576	5.165043649	5.844925408	5.670653417	6.246674102	3.938182268	4.853242176	5.623281614	4.628382837	5.901530657	5.119920527	3.586128208	1.005112498	5.606362274	5.342103121	4.038093729	5.20525174	5.070865854	0.53684865	3.61989422	4.430532839	5.85806059	3.970310701	4.73594994	3.039770093	5.627402559	5.054201637	4.628423667	6.019292707	5.080252595	4.201171184
ENSG00000038532.16	2.185295696	1.915941506	2.03833082	2.092173603	2.39802195	1.968975457	2.083826064	1.247380704	1.911499849	1.855272157	1.793021888	1.926379025	2.091225909	1.968459445	2.377095978	2.08120326	2.031606927	2.159952045	2.034215715	2.403213177	2.080180097	2.226847585	1.905504943	1.44948214	2.046630748	2.321322036	2.317564564	2.383331044	2.014355293	1.840845888	0.788184543	2.2450088	2.370554899	1.489491557	2.144274833	2.133629281	0.999567127	2.701282893	2.350157749	2.214684363	2.115066546	2.394843362	2.004033901	2.353040936	1.99432628	1.932628157	1.998773188	2.200692666	2.094945418
ENSG00000038945.15	2.455281185	1.297250121	2.933006024	1.537494874	2.030512652	1.912879758	2.069873988	2.457462965	4.888767598	1.695904755	3.316160227	2.990265105	3.011817633	0.320311371	2.891808001	3.429549016	2.574101508	2.811491582	1.934969337	2.95071102	2.134122347	3.239734081	3.607744567	2.190330402	2.453991596	3.377193175	2.428410425	4.451362793	2.905601212	1.271425676	0.867422075	1.581351247	2.580989624	2.992188336	2.45995614	3.661418982	0.585539463	1.116697443	1.851958873	4.23003389	2.965230183	2.372172052	2.104973989	2.162918962	0.818196129	1.99667798	3.941190841	2.085730568	2.298277065
ENSG00000039068.19	5.773880314	6.04963948	5.805885717	6.719926779	6.937282003	5.927230404	6.123686887	5.055577453	4.851963868	6.305622204	5.018068842	6.318183051	6.237793136	7.075293018	6.231877806	6.000547669	6.21134128	6.631335689	5.693921791	5.683382058	6.056215005	6.291310702	3.896484991	5.863066228	6.10009461	6.53483978	7.074428367	5.033678479	6.178397946	6.532633332	4.294900072	6.883696566	6.018217986	5.506671755	6.44322869	5.693712753	4.946997481	6.29231427	6.467561535	6.826956452	5.048380064	5.537296067	6.877928255	4.547048751	6.733896605	6.366766321	5.96714324	7.191997833	7.196166363
ENSG00000039123.16	2.837721272	3.23572706	3.243273017	3.087089389	3.006764782	3.04533812	2.597602681	2.925885517	2.818216585	3.483157952	3.016318022	3.595038123	3.007787531	3.134418106	3.407053575	3.16457713	3.346503096	2.459247991	3.288004121	3.00149602	3.257191698	3.335040135	2.994833124	2.105543992	3.181102551	3.002612518	3.120020096	3.969178125	3.109594581	3.579143935	1.386203949	2.682663182	2.825622832	2.722990545	2.956298321	3.152167191	2.300709472	3.006262113	3.300167664	3.299288624	3.033370138	3.246575302	4.135978051	2.183581791	2.617721636	2.864889364	3.696338861	3.155862546	3.15765818
ENSG00000039139.9	0.468739698	0.689120211	0.529171275	1.039629739	0.833092483	0.307195344	0.428142391	0.336283388	0.168642036	0.168000125	0.509037042	0.409798228	0.717736734	0.079702372	1.330673123	0.366811773	0.771463058	0.685805625	1.054362288	1.175045486	0.406971971	0.845911507	0.943208709	0.141301988	0.446997241	0.423309237	0.663754482	0.632082049	0.704163719	0.466757616	0.098689044	0.594453004	0.655992884	0.174789893	0.520447393	0.457331625	0.208267529	0.760093174	1.022403325	0.546956178	0.207268173	0.900567372	0.319271091	0.415650514	0.544979883	0.612494048	0.727528424	0.593879595	0.595980979
ENSG00000039319.17	0.889862881	1.445885582	1.525768219	1.244643546	1.213067271	1.058732098	0.773827579	1.478661236	1.735608823	1.371280054	0.841973119	1.21685836	0.89840186	1.122805222	1.635800817	1.403267722	1.592205852	1.190425227	1.492006976	1.392811976	1.545918961	1.449851865	1.538587825	0.399991351	1.318403617	1.596505847	1.441695937	1.74092756	1.431248532	1.074368422	0.169155359	1.112499976	1.224904644	0.948899821	1.426533138	1.548979075	0.532366836	1.286348908	1.211012193	1.754802007	1.469260847	1.34283916	1.837014776	0.986738576	1.18250162	0.990664477	1.977096712	1.281905924	1.342896037
ENSG00000039523.20	3.485697307	3.913760676	3.590853484	3.629496511	3.589607706	3.739416093	3.56752111	2.694969314	3.690864027	3.549804687	3.557900178	3.674788294	3.159386994	2.054605403	3.659993039	3.716354432	3.389374072	3.973758201	4.336811803	3.85779194	3.512808399	3.756489607	3.84000996	4.299852736	3.469273873	3.681381796	3.9158746	3.066123642	3.314667526	3.629018494	2.194023996	3.625749749	3.713486873	3.165960162	3.268658955	3.735738782	2.314493519	3.448200572	3.502979745	2.929317595	3.653289362	3.875003472	2.729074149	3.668936027	4.151339301	4.149755247	2.889785022	4.136634366	3.286408055
ENSG00000039537.14	4.791063883	1.488206488	5.870251272	4.969509703	3.511025194	2.771674334	3.552918042	5.05326342	2.847155089	2.981158532	2.656221763	2.002990491	3.061482445	0.040682059	7.172113432	3.375025526	5.517266243	3.317333015	1.980390956	2.372116318	0.39154778	5.304941742	2.725479419	0.612022163	1.373397649	2.7258502	3.77616717	2.392811976	4.492526197	3.160371653	4.081262923	1.375678942	4.645972513	3.416677632	1.52802114	5.166755609	4.103648699	1.823097147	1.0256667	5.090455449	0.241840184	2.243364426	5.267610702	0.785341299	2.43325326	2.730422584	4.840896229	2.586572611	5.044468438
ENSG00000039560.14	3.11178252	3.166056603	3.488232201	3.276362663	3.684785082	2.907621376	2.72377697	2.642378113	4.10471406	3.574694938	3.740700941	3.151323063	3.279916962	1.046770422	3.046089383	3.534746421	3.548966749	3.92988566	3.846152284	3.35879008	4.020164357	3.734958853	3.766467953	3.261184768	3.558218645	3.426157387	3.630743272	3.402994975	3.68467289	2.970835253	1.342042657	3.82066914	3.563731677	2.716310528	3.869289079	3.411765185	1.415542354	2.692561105	3.494095545	3.290748767	3.725413978	3.129991824	3.237012966	3.819657966	3.876379424	3.369675858	3.744268755	3.310616417	2.955535998
ENSG00000039600.11	0.19093086	0.549521321	0.189666447	0.347552277	0.173894961	0.162210036	0.201006466	0.123931008	0.151858817	0.357946053	0.131457785	0.098284796	0.086919607	0.212880566	0.262192588	0.103799743	0.197488002	0.234869152	0.44498504	0.379399163	0.211386062	0.204391163	0.148999163	0.492827388	0.408711861	0.498863564	0.2391536	0.113167057	0.29419431	0.043064479	0.020768865	0.605209844	0.420185937	0.063640993	0.072174417	0.15263774	0.068326861	0.301704696	0.48357074	0.259302621	0.208766947	0.084880654	0.288771967	0.468531186	0.63431446	0.324004081	0.174278571	0.302289802	0.349591743
ENSG00000039650.12	3.979421765	3.600055617	2.865780278	3.163627539	3.297558281	4.005705383	3.59471574	2.132609743	3.289022905	3.28936234	3.444534558	3.559051228	2.833497337	3.473890792	3.422555956	3.312461881	3.175253122	2.829687222	3.686959875	3.752812805	3.491737676	3.187292681	2.697462477	3.686937472	3.267221157	3.265001741	2.88547675	3.116081913	3.876801774	3.518635847	2.342668518	2.984279452	3.373676049	2.567886125	3.446679711	3.304949041	2.251870549	4.019657441	3.581507922	2.348742316	3.116148469	2.898846829	2.813976102	3.772951892	4.168417399	2.785090155	2.46048047	4.067595697	3.756350828
ENSG00000039987.7	0.025454096	0.011495639	0.00992041	0	0.028993412	0.035342381	0.023468281	0.019915368	0	0.018634174	0	0.013355059	0	0.073683154	0.03745251	0.009490503	0.032524066	0.051580921	0	0	0	0.031818626	0	0.119820952	0	0.505992524	0.011352507	0.029276182	0.028427705	0	0	0.019630756	0	0	0.041242982	0.360308085	0	0.036468167	0	0	0	0	0.125651102	0	0	0.012926174	0.010206943	0.021479727	0.01235413
ENSG00000040199.18	0.90842865	0.691534165	1.102254994	1.009633819	0.808508617	0.662023157	0.501515577	0.895535295	0.867659289	0.722378586	0.747172537	0.794436662	0.653060017	1.209827638	1.229034117	0.893828147	0.975336702	0.969749128	0.737254104	1.000721167	0.626392409	0.915559143	1.340220425	0.608430781	1.897859974	1.644087003	1.284928641	1.385651911	1.389291462	0.66293464	0.227124934	0.923415441	0.833416375	0.503246954	0.804714436	0.870187146	0.438718677	1.419107367	0.938624545	1.033088169	1.116031993	1.50019018	1.384105081	0.733788169	0.716420286	1.266876472	1.157561176	0.827656458	1.180848029
ENSG00000040275.17	1.400319323	1.852757951	1.559393917	1.331303934	1.583037624	2.35414181	1.906274914	1.026304324	1.636079338	1.674189443	1.48769214	1.823627093	1.307545102	1.671836829	1.644317778	1.373564695	1.666665711	1.58245966	1.612588407	1.603549201	2.187831077	1.567837462	1.475966837	1.252233978	1.881547163	1.97221474	1.596601257	1.696216434	1.796556225	1.790521838	0.363675722	1.745624581	1.855551243	1.105946212	1.929866728	1.426908791	0.488412176	1.936364684	1.838064302	1.870305531	1.351232551	1.738594919	2.148901574	1.512479747	1.958100262	1.972251508	1.405556763	1.340733161	1.653793793
ENSG00000040341.18	1.875740752	2.283240256	2.340277405	2.155911106	2.19241513	2.10832372	1.589475878	1.915979737	1.893905789	1.851079376	1.974676144	2.009633819	2.158886336	1.943958823	2.296721694	1.985063184	2.235849577	1.957766051	2.606015753	2.157011362	1.914487986	2.043344505	1.830498728	1.543396896	1.741531704	2.80696328	2.024638824	2.294459011	2.362974779	2.193582525	0.710525442	1.96823824	1.942120349	1.4903134	1.935723746	2.22709412	1.216051258	2.561472782	2.150234709	2.354480371	2.016852849	2.151436724	2.450722986	1.890174277	2.313361959	1.887174302	2.411317768	2.201665224	2.388409989
ENSG00000040487.13	3.606134231	2.139862368	2.477832726	2.657274141	2.926758532	2.591248554	2.799460369	1.987975661	3.025631269	2.609353107	2.866255206	2.189792938	2.500827542	2.969104431	2.993438874	2.855690765	2.934573114	3.372102384	2.801220751	3.005795193	2.693230456	3.313260366	2.941444403	3.023681177	3.257764969	2.706994616	3.006028672	3.009400923	2.820321948	3.453543918	2.238542314	2.980317832	2.876232063	2.511543942	2.825805976	3.02734871	2.237257771	3.705977902	2.068430055	2.24701605	2.952352206	3.141906854	2.761455493	3.506563861	2.746656736	3.0898032	2.51707408	2.772688026	2.317767139
ENSG00000040531.16	2.283003132	2.319271091	2.316580224	2.077345557	1.470094293	1.911959965	2.156914315	1.729748524	2.747494819	2.174598169	2.121347017	1.875426225	2.003961966	2.095148024	2.474877286	2.167036722	2.265226838	2.213813846	1.940880872	2.27857955	2.244004127	2.485890476	2.266426759	2.042959455	2.070664101	2.387555549	1.498761466	2.394431825	2.726656863	1.742997858	1.720366031	1.869002765	2.479437533	1.908159609	1.958657108	2.580989624	1.764006378	2.312316654	1.590051039	2.317535622	2.106214296	2.305503648	2.080521232	2.189982654	1.936628517	2.144274833	2.1091265	1.819218548	1.909504314
ENSG00000040608.14	1.950617715	1.252233978	0.926379025	2.482099642	2.704871964	2.306962124	1.265436896	0.573956141	1.387969051	2.295693641	0.324349789	2.336997417	0.642008357	1.65136173	1.230018514	2.363199118	1.278044239	1.501821265	1.928881927	2.43079374	1.009347172	2.029558897	0.954940735	1.389621875	1.499527024	1.817254863	2.093086862	2.360027093	1.865047789	3.204156371	0.440314402	1.539977657	1.957283165	1.724737573	1.821587775	1.501974085	1.234256048	2.727702673	2.443155739	0.458591988	1.744720839	0.624241296	1.184724621	3.210575891	2.374789111	1.997328542	0.871685968	1.704385083	2.30932173
ENSG00000040633.13	4.206549458	4.124261955	3.915893716	3.809095411	3.765683251	3.913416033	3.695659817	3.372018779	4.212242478	3.870926891	4.450874719	3.597721852	4.040734655	3.66390246	3.829565457	3.879294069	3.993067451	3.926217705	3.585046655	3.580652028	3.887846917	3.968855685	4.236538539	4.178316272	4.063753149	4.365321599	3.575917361	4.387148823	3.886111127	3.559332729	2.761242715	3.92203606	4.043344505	2.882838656	3.666699792	4.110881024	2.45995614	3.281742754	3.460585313	3.977353201	3.712342654	4.133842963	3.894507369	4.404290064	3.779249213	3.988548363	3.937165457	3.542753311	3.918204932
ENSG00000040731.10	0.351854439	0.016638942	0.566863852	0.619178216	0.413810687	0.123666196	0.033792989	0.413485768	0.074368422	0.040261223	1.437334286	0.181929438	0.161436266	0	0.155749233	0.273217473	0.480058269	0.08841301	0.027295624	0.03407482	0	0.111832587	0.727179863	0.170181458	0.081612323	0.102187793	0.388905884	0.180657108	0.510050456	0.07299756	0.068326861	0.376401527	0.207518077	0.118891252	0.125386605	0.382833229	0.157690514	0.060877473	0.007339046	0.824727127	0.033370138	1.484963029	0.077789889	0.008200014	0.096936483	0.474254316	0.70230292	0.076148597	0.327917257
ENSG00000040933.16	1.512024566	1.770829046	1.843461325	1.763539053	1.275543487	1.974566022	1.255259005	1.567886125	2.016710248	2.451567207	1.579035292	1.918691534	1.485890476	1.376401527	1.909696312	1.69884077	1.771716585	1.740107246	1.198808432	1.81991338	1.927744783	1.680504401	1.984443524	1.111432005	1.842214554	2.013819539	1.933081585	2.21490191	1.732920382	1.595026184	0.384823459	1.672017935	1.300650908	1.138814469	1.606205313	1.84607203	0.686253987	2.055334502	1.651178011	2.079634112	2.590817563	2.306816343	1.896698103	1.552524629	1.49103213	1.979440058	1.916285546	1.500139179	1.636311398
ENSG00000041353.10	2.284306835	3.145840462	2.435468582	2.368544875	2.519567065	2.19496955	1.541217448	1.536600026	1.658051492	3.735587162	1.951028213	2.470432743	2.410015403	3.821985668	3.05384119	3.004824951	2.429830177	3.11706331	3.672368765	2.949908398	2.587413	2.250355272	0.725697537	1.001874286	2.193172467	2.111298453	2.440580184	2.018456141	3.033176291	3.879686164	0.708761109	1.620164096	1.565158452	2.545622476	3.245678194	1.96469435	0.955833538	1.861518719	3.430392334	2.217075579	1.373564695	1.504417003	4.074239959	2.738184157	2.756489607	1.950169766	2.513035884	2.625457537	2.951177456
ENSG00000041357.16	4.173343342	3.787129433	3.69280657	4.164384043	4.382515091	4.670676075	4.420037681	3.041050189	3.922178815	3.625901677	4.564396461	4.300650908	4.361038407	3.96427848	3.543829917	3.923786222	3.878450703	3.915865041	3.448319528	3.418189948	4.354445108	3.989211685	3.682427223	4.832368525	3.951634417	4.208548473	4.665244946	4.023237607	4.148925972	4.346864724	2.836166524	4.649966032	3.802648189	3.197141976	4.146940279	3.630638446	1.951774274	4.081194737	4.028047495	4.049961783	3.47518867	3.792366044	4.068490248	3.978415313	3.551294521	4.082847328	4.034699937	3.900721928	4.275826528
ENSG00000041515.16	0.142740172	0.155101558	0.119688175	0.114500293	0.236951759	0.062950609	0.065985829	0.135009441	0.092072095	0.063502942	0.275722256	0.043624477	0.177726483	0.055612157	0.08827731	0.242450074	0.118226814	0.091665988	0.070801468	0.096801582	0.122341408	0.102456577	0.269631651	0.1696685	0.103933991	0.049073097	0.121678557	0.508935662	0.15885403	0.193708673	0.01649632	0.125386605	0.146785541	0.021337583	0.12035194	0.34619103	0.116231661	0.199499604	0.021337583	0.22983399	0.3911078	0.446679711	0.14208663	0.040541794	0.168256923	0.212756083	0.136847604	0.088141597	0.114633549
ENSG00000041802.11	2.956558534	3.927583615	3.154129501	3.341573083	3.116447936	4.268546679	2.938530455	2.676583358	2.998087162	3.413011796	3.089854035	3.544398832	3.244293423	3.686623781	3.329410671	3.038313259	3.09990111	2.891030268	3.133284034	3.24054331	3.792553458	3.456648469	2.877331992	3.737005268	3.195316098	3.412415725	3.115149799	3.62290693	3.41802799	3.245191393	1.978781377	3.417960502	3.058749412	2.588780586	3.367636654	2.977188321	2.044883678	3.979485789	3.622567289	3.744171862	2.889434603	3.34559508	3.698318508	3.045897236	3.194591403	3.261606032	3.147160142	3.084387474	3.235175606
ENSG00000041880.14	3.859323569	3.124228864	3.238053099	4.030442025	4.140917684	3.797770453	3.468557252	2.240985904	3.262342949	3.322216605	3.446851715	4.116031993	3.561643849	3.644017763	3.741208087	3.523285936	3.303283937	3.649718916	4.42118963	4.310732736	3.128128399	3.486650023	2.934006892	2.662159916	3.508872295	3.84997925	3.904127595	3.748826154	4.255274114	3.784765696	1.398678716	3.171719239	3.039173496	2.319444523	3.869644425	3.270693385	1.073614609	3.476420574	4.124882275	2.944314991	3.900035963	3.043204499	3.837368067	2.503882968	3.688683927	3.612494048	3.005328121	3.927156907	3.876123989
ENSG00000041982.16	2.517149688	2.961549247	3.119804356	4.396796557	3.644698478	3.64248209	2.69695084	2.222124467	3.749780953	5.142119314	4.17268752	1.870502817	2.439410374	0.861399611	4.785880064	2.554171331	4.508175081	4.21161968	3.876487478	2.68916495	2.528771332	4.457633688	4.467788117	4.361017345	4.774122872	2.79792605	2.517200091	4.050475577	2.995285513	1.65718266	0.733701413	3.159370847	4.296993271	2.901648911	2.180147861	3.685973777	0.772645803	1.521402571	2.274708939	3.199672345	6.35194452	3.752159835	4.519504164	5.807092122	4.009105269	4.407264365	3.378372896	2.70509322	3.756703086
ENSG00000041988.15	2.443580131	1.904580435	2.052659337	2.068189259	2.21424917	1.734785478	1.78400136	1.432585327	2.06715682	2.035236793	2.083519749	1.537494874	2.038927766	1.996207946	2.194528369	2.194812001	1.869358181	2.297514262	1.925011974	2.020271053	2.043309505	2.145449214	2.18497846	2.139043762	2.159273958	2.058143293	1.949721678	2.140745941	1.775219145	2.365916454	1.634407402	2.187292681	2.116863758	1.54799265	2.247107222	2.421290635	1.412185359	2.347807368	1.398788148	1.68540198	1.891846877	2.129942384	1.938323435	2.373341963	2.028604512	2.348600696	1.64657743	2.12465899	1.79360461
ENSG00000042062.13	0.643486813	0.335140206	0.625457537	0.417704019	0.254594043	0.825785627	0.152897287	0.492006976	1.094709007	1.100910388	0.669208225	0.156267163	0.274887812	0.142217362	0.46571332	0.384381423	0.756767124	0.679784089	0.423309237	0.451857294	0.383828687	0.767231037	0.648281355	0.679063417	0.738811063	0.420832692	0.286053134	0.434241233	0.505179567	0.18497846	0.16079114	0.367147375	0.452279135	0.283921772	0.825622832	0.657274141	0.312897473	0.646254839	0.435308552	0.203013171	0.924099886	0.748890543	0.835924074	0.987539164	0.508428653	0.736561583	0.200002066	0.417812018	0.249870047
ENSG00000042088.14	1.711186511	1.958471516	1.897511511	1.487331987	1.361150731	1.590482259	1.674776997	1.407733431	1.759198453	1.83507518	1.63978783	2.522884358	1.873616364	2.246468895	1.668527634	1.44794941	1.845028315	1.651269873	1.400100683	1.49676911	1.754759257	1.842053602	1.601934173	1.692203992	1.586884813	1.84667383	1.7052702	2.072928982	1.919111216	1.629566451	0.766213502	1.852917713	1.64653135	1.115299644	1.658234337	1.517628449	0.700528497	1.900915098	1.666847467	2.016710248	1.602171791	1.891846877	2.055577453	1.272082927	1.529521135	1.868607755	1.714575239	1.818686981	1.762901548
ENSG00000042286.15	2.910675106	2.637447954	2.098284796	2.886803743	3.076336757	2.903693892	2.601482592	1.824156844	2.516267344	2.807870078	2.576643063	3.106314815	2.458198243	2.02849843	2.567788797	2.566035766	2.37604028	2.501770322	2.790459281	2.468739698	2.740754901	2.649339539	2.198242682	3.1914679	2.384022169	2.64487149	3.620879611	3.326753046	2.555251725	3.362259466	1.276198865	2.293458774	2.74166113	1.562865168	2.778944458	2.305095011	0.997328542	3.161726478	2.494671612	2.85413532	2.603952676	3.097593943	2.796265489	2.639324789	2.33614054	3.016692422	2.660791741	2.149844651	2.476200205
ENSG00000042304.12	0	0	0	0	0	0.017921908	0	0.007626092	0.035201596	0.014212445	0.007195501	0.030265443	0	0	0.042504263	0	0	0	0.019203734	0	0	0	0	0	0	0	0	0.005615567	0.010779839	0	0	0	0	0.010779839	0.140909507	0	0	0.009347172	0.007769594	0.015354834	0	0.053667449	0.005184376	0	0.087598618	0.029134804	0.007769594	0	0.009347172
ENSG00000042317.17	1.268733801	1.202135581	1.500139179	1.351062899	1.058316496	0.797012978	0.912343284	1.026020971	1.222433641	1.223113589	1.883034236	1.315624192	1.508479361	1.417109884	1.620257955	1.146720383	1.266636643	1.468687573	0.981779604	1.148869044	1.307953046	1.329927262	1.497280233	1.016995436	1.314928498	1.523662314	1.191878443	1.410015403	1.238236574	1.396214302	0.70893764	1.538587825	1.3398785	0.911346444	1.21896711	1.500241179	0.893983426	1.126972856	1.106281309	1.551885103	1.155554961	1.629193397	1.266336799	0.8483976	1.335483256	1.401193551	1.255561159	1.126576457	1.280124892
ENSG00000042429.12	0.450591032	0.417596013	0.425781539	0.376623787	0.365692537	0.408711861	0.286644621	0.214995135	0.371837617	0.402394751	0.295958068	0.269990634	0.40729836	0.413594082	0.50019018	0.374733478	0.385486259	0.318808503	0.305795461	0.437760394	0.361319202	0.366140336	0.388024176	0.311968051	0.401193551	0.40522998	0.3305584	0.344146748	0.461528559	0.395501575	0.118359726	0.4379734	0.398569276	0.197488002	0.342213373	0.385486259	0.133168933	0.577827591	0.407842178	0.263154625	0.408385791	0.527070336	0.356256516	0.273814245	0.521553331	0.341758085	0.279174108	0.394075066	0.330902541
ENSG00000042445.14	4.728649784	4.684263316	4.177008847	5.00960247	5.415214444	4.354402791	4.445859103	3.856557497	4.105049443	4.579011148	4.374928183	4.040997605	4.889415133	5.14948294	4.930888694	4.601173534	4.369473463	5.42523437	4.456898121	4.994113534	4.57113676	4.597102056	3.974639438	3.641927461	5.51528668	5.375703266	5.280978577	5.166920267	5.370101493	4.086919607	2.880136942	4.605470629	4.329252787	4.029585399	5.10033855	4.320051371	3.539183631	4.154704714	6.131377526	4.474384123	4.235910831	4.816379548	5.756607024	4.477949264	4.754978336	4.160024678	4.589230166	4.480206948	4.991680562
ENSG00000042493.16	7.78179049	6.730531274	6.109053348	6.744029201	6.954505759	7.496608548	7.675945745	4.459792247	8.007120359	6.425603648	6.852739227	6.495388174	7.449652984	5.956983602	5.949084312	6.667164067	6.117375055	7.521444974	7.35560217	7.115030121	6.682960885	6.860414112	6.562646933	7.113582784	6.442570337	7.650128358	8.39092902	6.352580225	6.921435141	7.177554084	5.061711404	6.720289411	6.80180405	6.040495766	6.613569959	6.757368673	2.372255648	6.968765849	7.215005816	6.744306434	6.388625242	6.326145415	5.673132372	6.182205624	6.742019689	7.274620426	6.942874548	7.837327695	7.201470177
ENSG00000042753.12	6.387036781	5.413109989	5.251359321	5.374636116	5.919356769	6.196734895	6.060198738	4.390571393	6.725634832	5.580042948	6.208244114	6.056093588	5.649983271	5.303360662	5.113896323	5.684386762	5.430171512	5.526275433	5.949483574	5.666875865	6.294091357	5.741793241	5.828743273	7.090046769	5.537737134	5.531649699	6.441554856	5.378515091	5.283362509	5.491583768	5.021213195	5.728091935	5.596970911	5.026923966	5.852460845	5.466780451	3.840453163	6.03898262	5.848597904	4.996248628	5.23561602	5.379679872	5.235543265	6.268359532	5.611195992	5.463648611	5.284217983	5.895401997	5.404089061
ENSG00000042781.14	0.008200014	0.026587622	0.023894043	0.023894043	0.014926544	0.019773069	0.001586092	0.020484422	0.011924948	0.025028794	0.064606975	0.025595836	0.018776585	0.087055435	0.007339046	0.02644598	0.020911066	0.025454096	0.008200014	0.012211084	0.01592569	0.006908369	0.021621858	0.003170443	0.038717108	0.011066201	0.031959741	0.018776585	0.045303168	0.017636903	0.001730196	0.027720258	0.019630756	0.012783185	0.044044333	0.019346089	0.014640947	0.028144768	0.009203827	0.039699918	0.013926706	0.063364879	0.017636903	0.005902957	0.047538389	0.032806145	0.04879418	0.009633819	0.023752136
ENSG00000042813.8	0	0.023184369	0.019773069	0.043764442	0.029134804	0.047259175	0.023752136	0.010063683	0.011781859	0	0.03801469	0	0	0	0.018918982	0.046840254	0.04879418	0.010493419	0.012783185	0	0	0.010779839	0	0	0	0	0.011495639	0.007482576	0.028569152	0.023042393	0.013926706	0	0.025737561	0.070251922	0	0.059908989	0.068051643	0	0	0.010206943	0	0.014498127	0.027578727	0.011495639	0	0.025879273	0.02034218	0	0.049212535
ENSG00000042832.12	0.18027519	0.083111227	0.123931008	0.218471211	0.145351386	0.063640993	0.076832696	0.072037181	0.197739606	0.10755397	0.109293689	0.128029389	0.099497201	0.008917095	0.137372364	0.205017088	0.158724796	0.09895848	0.113433803	0.296075575	0.162983392	0.322966462	0.138552375	0.452595435	0.073408955	0.202010167	0.147176427	0.224163787	0.179383654	0.436055206	0.035764654	0.130535557	0.088955682	0.095316842	0.214995135	0.143915803	1.432799099	0.236584458	0.119024103	0.245130531	0.171078696	0.11209958	0.057970069	0.119555385	0.147697444	0.170950553	0.140516919	0.115965432	0.057831475
ENSG00000042980.13	3.975199111	3.386576455	2.326220933	3.342910255	2.750242034	2.399499253	1.860088774	2.578504028	2.864215865	2.97317041	2.66732447	2.87752832	3.135945228	2.726896594	3.93418622	3.47019844	3.346361256	3.427203878	2.823708606	2.856169027	2.384326159	3.041067717	2.071110495	1.966910301	2.179128829	2.85589006	3.276898599	3.999224343	4.041786169	4.633495148	0.940880872	3.60850175	2.099867455	1.885222921	3.906390375	3.479566875	0.54428754	2.84014092	5.016808288	2.50870753	2.579783559	3.002270457	3.742739233	2.316174712	4.494665212	3.170534011	3.937052433	3.47420239	3.699051844
ENSG00000043039.7	2.412402175	2.863819542	2.652027513	3.335368915	2.882975564	4.232123483	3.524891132	1.462575888	1.262373019	3.075429945	1.660381035	0.416191194	2.708430056	2.648189303	2.341388057	2.326997465	2.513263333	1.994905516	1.937608046	1.99113632	2.025099687	1.974566022	1.146850696	2.165879789	2.891535842	1.762433865	2.919607047	1.281609238	2.744354877	4.569412101	1.700572884	2.88886986	2.258729962	1.218471211	2.251052497	2.883757651	1.603928945	3.757567356	3.253459878	2.188527527	2.44060676	0.895225055	3.328204572	2.137765808	3.214793141	2.12651038	2.059389891	2.11629821	2.400483281
ENSG00000043093.15	1.59488291	2.332049084	2.288299495	2.092511915	2.32426337	2.835479478	1.819382068	1.843019046	2.12895322	2.387748531	1.940993596	2.211136827	2.079531717	2.072586047	2.557875677	1.919721445	2.31571113	2.189982654	2.319878012	2.152443048	2.537668808	2.341900378	2.219803554	2.007446695	2.306466408	2.594285783	2.310427378	2.491263074	2.271754339	2.377207059	0.727876901	2.268284667	2.176960992	1.490878146	1.865126995	2.085220679	1.06997707	2.624358287	2.376401527	2.656908183	2.042399198	2.123798608	2.711384773	2.062743429	2.193897875	2.311619363	2.505687719	2.208579686	2.208548473
ENSG00000043143.20	2.911576545	3.199797962	3.179925009	2.6752288	3.180657108	2.423847055	2.725523046	2.538314665	2.531693361	3.263710511	2.723842486	2.530869798	3.081475982	2.860823784	3.954410372	2.885750054	3.533289235	3.135124395	2.864255491	3.25856415	2.179925009	2.912458259	2.776756739	2.116464571	2.857682476	3.790125599	2.592445077	3.147892776	3.506144903	2.9311157	1.372394965	2.405148272	2.781695429	2.190836067	2.443076151	3.18215198	1.872907539	2.320051371	2.570511506	3.204109408	3.008110354	3.486212367	3.074282781	2.453938935	2.705911569	2.714816987	3.360209744	3.095029841	2.628026979
ENSG00000043355.12	0.288653864	0	0.015782997	0.008773707	0.890096434	1.439942224	0.028286243	0.101246657	0.250476553	2.169957061	0.803392379	1.736691456	0.246955265	0.600745498	0.185739709	0.218347209	0.10191896	0	0.588516767	1.360757558	1.660928617	0.09990111	0	0.196984664	0.09044698	0.59674436	0.500088176	0.980171574	0.243547227	0.732225777	0.225891862	1.051163253	0.020484422	0.089091319	1.160403926	0	0	0.364796523	1.417920008	0.821791836	0.304160547	0.184724621	0.005615567	0.50548448	1.251688799	0.690104161	0.268075023	0.630964547	0.741143355
ENSG00000043462.13	2.537743345	1.340049473	2.897085497	2.182469838	1.40659109	2.09173368	1.615180851	2.418999465	3.593222285	1.500394166	2.740949141	2.050919557	2.609093024	0.332507446	2.824584577	2.329726388	2.909926676	2.287767778	1.481660603	2.284099506	2.002414493	2.61875549	3.052137623	2.02137312	2.077687363	2.7583245	2.070080146	3.122805222	2.407950917	0.981925699	0.722728309	1.888421803	2.113267092	2.155911106	2.424357795	2.886355044	0.519843797	1.444189976	1.382335243	3.828885412	2.400455956	2.819218548	2.364096124	1.707348087	1.292369492	2.195631069	2.991372184	1.433279971	1.563743877
ENSG00000043514.17	2.028745942	1.954791881	1.988739213	1.944146291	1.846994687	2.241352086	1.736128588	1.582315132	1.664391816	1.860287463	1.989175347	1.81823704	1.949161371	2.204735455	2.086172325	1.699951339	1.998123276	1.909465911	1.934591984	1.916591291	2.049665615	1.761370386	2.076353861	2.263725532	1.803185698	1.931229189	2.010708239	1.800910251	2.09969917	2.180688929	1.307311939	2.097206246	1.792064047	1.075190314	2.206330648	1.817172985	1.307778227	2.611054315	1.504010137	1.693364288	1.884519777	2.044359145	1.815698381	1.552819699	2.344516069	1.905966975	1.624007286	1.995484519	1.685895309
ENSG00000043591.6	0.455544225	0.241352086	0.46100461	0.584096624	0.212756083	0.25592366	0.201759307	0.440739631	0.069702167	0.416515504	0.597316631	0.057276965	0.513894947	1.583567221	0.336968862	0.24902051	0.353097411	0.071488106	0.913262832	0.119422583	0.063917054	0.248170473	0.422986451	0.355016264	0.363675722	0.215119425	1.068326861	0.449851865	0.603501726	0.248170473	0.081884967	0.377623538	0.390227437	0.370945413	0.314870509	0.185486004	0.239886801	0.40740714	0.14404637	0.102053383	0.214124805	0.74734443	0.459851251	0.319386715	0.05088474	0.312897473	0.351967481	0.193582525	0.327457434
ENSG00000044012.4	0.514198023	0	0.927517246	0.680504401	1.410286826	2.051928885	0.655901322	0.20451637	0.617486566	0.156008221	0.334453862	0.057554246	1.656770926	0.364124147	1.025808419	0.331705216	0.534559685	0.625457537	0.659650603	0	0	0.406645508	0.543099892	0	3.932363591	0.382169209	0.789937869	0.238297728	0.477159211	0.315913965	0.116364757	1.216982489	0.475707495	0.176578094	0.917393563	1.618990353	0.189033824	1.744548633	0	0.317304068	0.06681251	0.232783534	2.074094354	1.233029057	0	0.16079114	0.318692833	0	0.154583209
ENSG00000044090.10	2.834084173	3.168080379	2.836691691	2.840483376	2.428061971	2.575118667	3.273784412	2.17255152	2.772962445	2.401493945	3.151371776	2.855451575	2.610440221	3.014890848	3.129283017	2.665665638	3.216966974	3.371823681	2.76151932	3.270902649	2.986956963	2.961401073	2.680571912	3.131556561	2.916113536	2.496896908	2.852098743	2.606868577	3.41467678	3.120915901	1.972949927	3.078114506	2.744268755	2.357045213	2.815800832	3.138634285	1.866868425	2.903732448	2.536177265	3.047573287	2.627606838	3.017868474	2.806922049	2.753347806	3.346304516	3.163289398	2.683920981	3.25898618	2.90108893
ENSG00000044115.21	5.828126327	6.163639614	5.454814171	6.105003333	6.552627603	5.698693556	6.131605946	4.422226272	5.430676675	6.225575717	5.734422407	5.938351667	5.978781377	6.36502583	5.84521654	6.053354662	5.890400483	6.25486611	6.077219495	5.81829329	5.787523884	5.869355713	5.11382133	4.983513535	5.769874861	6.24336633	5.935813306	6.192166542	6.061162706	6.26591129	3.503361457	6.029996113	5.934507066	5.185414641	5.864171284	5.690540016	3.7402368	5.574501192	6.228530123	5.35816414	5.681921465	5.465977729	6.187363951	5.838893796	5.956465606	5.751214645	6.019592952	6.586485543	6.651057433
ENSG00000044446.12	2.201853385	1.871607122	1.903423966	2.296868499	1.48501457	1.489029064	1.674144236	1.645932176	1.74118651	1.411372008	1.453965265	2.254926562	1.373676049	2.656153103	2.701238528	1.993275822	2.065951374	1.791313989	1.722247418	2.362806502	1.700350934	1.998520479	1.624662418	1.226878404	1.798548268	1.69505843	2.160694346	1.719840555	2.215554355	2.352504308	0.795517613	1.794062298	1.730705161	1.615086662	2.451725444	2.268823611	1.386921282	2.388960973	2.518358883	1.902922541	2.032770888	2.157755178	2.443633171	1.663708948	2.097408535	2.296956574	1.722990545	1.507211103	2.234777203
ENSG00000044459.15	0.563743877	0.778713221	0.891574725	1.107888695	0.692248636	0.488309336	0.802648189	0.804797025	1.072037181	0.925239905	0.867580222	1.094979187	0.626298949	0.619178216	1.019701914	1.045792419	0.992985906	0.668209914	0.564524504	0.600650362	0.719928148	0.89832446	0.927137939	0.808838074	0.812375001	0.971148052	0.812457152	1.286881148	0.792772078	0.517426885	0.220329955	0.65250944	0.964287722	0.528971317	0.575021826	1.115099848	0.350723534	0.582170591	0.945982186	0.964657388	0.992768431	0.875072301	0.941932618	1.028427705	1.068670811	0.688493711	1.174086779	0.70893764	0.914717586
ENSG00000044524.11	1.981523901	2.295458555	3.355227746	3.028356976	1.772730248	0.592827755	1.101851744	2.710613602	2.269033146	2.305882994	1.612682759	2.389897162	2.602908157	0.307195344	3.495209066	2.720563036	3.324853797	2.186912516	1.52656966	2.058108649	1.478350601	2.376373742	2.32535763	0.599984232	1.505992524	3.029081784	2.609754962	3.871015635	2.864017717	2.033017668	0.309176187	1.816149114	2.242114666	1.714970805	1.522608208	2.831350318	0.888928292	1.298599668	1.460847388	3.801976021	2.587244961	2.827697102	2.416326332	1.705447158	1.886511129	2.157722846	3.961419596	1.733441117	2.759070591
ENSG00000044574.8	6.82893998	7.310438285	7.604175132	8.157621299	7.638313542	7.740973419	7.511986628	6.675629656	7.520249366	7.057386368	7.899460249	7.288517294	7.744506251	7.898070463	6.69386187	7.247491792	7.373374157	6.610373777	7.303367969	7.171138759	8.195705865	7.463001966	7.359394662	7.689786966	7.33234632	7.456921114	7.43180011	8.69984379	7.11577613	8.52004581	6.086889893	7.752984027	7.19182121	7.172889497	7.016597717	7.18705509	6.405669078	7.622431118	7.928569302	7.802413612	6.664162806	6.996355978	7.489636055	8.562319137	7.487962196	7.678019776	7.743073281	7.535845342	7.917408482
ENSG00000046604.13	4.24449894	6.473161846	4.645367342	5.288295803	5.316453513	5.544234982	6.061547249	4.338438678	4.001577085	5.296049871	3.705314441	4.90068812	4.879034247	5.909324292	5.736512878	4.834357273	5.391279683	5.672009446	5.293388878	4.735533008	4.165501978	4.946024309	3.414527958	3.415731629	5.430586361	4.917656115	4.795481248	5.800164779	4.942950767	5.084072771	2.341843463	4.379267453	5.873776294	4.859467697	6.436789816	5.165493939	3.386852323	4.463949354	5.33182343	5.486263863	6.807050894	4.11201615	6.425685883	4.754053704	5.796465376	5.265076777	5.225082085	5.794327482	5.988048397
ENSG00000046647.13	3.1841057	2.792147363	2.961197309	3.025400941	3.214777602	3.139715053	2.932250191	2.467957623	2.914583657	2.503959271	2.730118209	2.163724136	3.278460609	3.022403325	3.07299756	2.940467476	3.157415658	3.254488225	2.717122541	3.065468914	3.000937447	3.144960005	2.860962798	2.774502445	2.820383223	2.627606838	2.887720216	2.849839173	3.50795951	3.989375198	1.7812338	3.202668467	2.83828622	2.461502367	3.061672527	2.918634296	1.833537816	4.314950244	2.879470525	2.609258537	2.982254361	3.146443429	3.101330712	2.884734663	2.816394909	3.176625962	2.35791791	2.990428498	2.56193706
ENSG00000046651.15	3.180609373	3.082583382	2.936553141	3.37705432	3.706353727	3.630743272	2.827697102	2.653220562	2.640690331	2.665733847	2.59645814	2.942345595	3.19843129	3.268584105	3.609258537	3.466039743	3.305343126	2.878058272	2.832728018	3.172119434	3.432638773	3.055577453	2.647959145	2.662319452	2.839596853	3.347934896	3.173910946	2.77330012	3.936289295	3.799439645	1.401084302	3.122275136	2.92958272	2.207799167	2.970706433	2.95765463	1.827249962	3.985527754	3.000739192	2.613413781	3.319690183	3.429415111	3.249779049	3.324234562	3.062415334	3.450406276	2.892993238	3.4027631	2.949366842
ENSG00000046653.15	0.83737816	0.554539738	1.402613043	0.702834822	1.195284597	1.32849183	0.769348599	1.506551167	1.111031312	1.269571812	0.761625692	0.69081934	0.891419187	0.246590503	1.600079412	0.948152272	1.078404892	1.104470858	0.422233001	0.590146877	1.979805862	0.977096712	1.252476214	0.9395275	1.273217473	0.789604066	0.681224354	0.63895425	1.044743821	0.38294387	0.249870047	1.669888496	1.301412054	0.818359765	0.577247536	0.927213808	0.75000615	0.942908554	0.538538164	1.069014678	1.714267501	1.467488174	1.007913082	0.990301417	1.110964519	1.595264942	1.167229454	0.685984987	1.016425003
ENSG00000046774.10	0	0	0	0	0	0.015782997	0	0	0	0	0	0.035201596	0	0	0	0	0	0	0	0	0	0	0	0	0	0	0	0.085696581	0	0	0	0	0	0	0	0	0	3.298555681	0	0	0	0	0.009203827	0	0	0	0	0	0.016353684
ENSG00000046889.19	0.907582923	0.581592279	1.526870086	0.778376811	0.675273972	0.420617139	0.341302653	1.307137042	1.193582525	1.166522644	0.649569476	0.643024958	0.737254104	0.200002066	1.528871328	1.128755306	1.221753372	1.007769594	0.585154847	0.542505701	0.719752957	0.871843649	1.384933947	0.368377246	0.78098194	0.912956381	0.850959403	1.428142391	1.132708439	0.43850578	0.099093179	0.841087511	0.957023083	0.539630325	0.754288927	1.310689118	0.370387504	0.381615625	0.462157048	1.287058517	1.268853547	1.601078426	1.377679059	0.619366055	0.771632081	0.974455891	1.068120453	0.59779335	0.908274918
ENSG00000047056.16	2.123699301	1.844265122	2.492083909	1.981779604	1.986483751	2.247259163	1.612871445	1.962512007	2.314319491	2.232323065	2.156202432	2.000757216	2.251234326	1.666393032	2.741725839	2.237716668	2.302026534	2.541713066	1.912113305	2.220082261	1.987102535	2.285846057	2.634407402	1.906659746	2.353916058	2.314928498	2.02672925	2.594524664	2.626065273	1.36485254	0.972104429	2.039454278	2.001153695	1.507058837	2.094067126	2.222495467	1.431729921	2.280867256	1.888499736	2.782890781	2.215616477	2.899775017	2.427954737	1.7212414	2.123633092	2.350468959	2.204798045	1.809702543	1.907236801
ENSG00000047188.16	1.845429833	1.766849545	2.108056028	2.07001143	2.197833946	1.87530826	1.357552005	1.942758453	2.075566858	2.162371186	1.588084959	2.131161419	1.56924803	2.09990111	2.40653667	2.036186803	2.252021989	1.498557248	1.894410357	1.930169608	2.173958903	2.200567127	2.147013571	0.879627357	1.983823598	2.341843463	1.900799199	1.982436918	2.243425362	1.841651143	0.571142829	1.768290207	1.630545261	1.476381688	2.217230716	2.01770816	1.157496503	2.073923035	2.107687869	1.80330971	1.954047379	2.381144911	2.728682432	1.767400556	1.978415313	1.838104653	2.079326905	1.904002316	2.221505922
ENSG00000047230.15	2.554711629	2.52989589	2.22570681	2.569588305	2.715981203	2.505967126	2.440208075	2.064986292	1.97254562	2.052381113	1.931607422	2.548954422	3.001441974	3.261606032	2.798859276	2.64240122	2.674053819	2.67416684	2.71606903	2.576401203	2.974914714	2.493032418	2.099429872	2.358002337	2.526469505	3.002864511	3.154469795	2.494005914	2.949740351	3.637911597	1.302699235	2.598436671	2.524113838	1.842697303	2.142413438	2.763687764	1.507058837	3.756436232	2.707701473	2.41983549	2.445435381	2.3911078	2.799211671	2.66101986	2.260778432	2.715410195	2.788184543	2.880763877	2.815001516
ENSG00000047249.18	3.311343259	3.220794267	3.47822115	3.34502728	3.976583598	3.142821844	3.248762516	2.724759397	3.387004028	3.358157106	3.594022969	4.023530379	3.909225871	3.155328277	3.314769021	3.690640579	3.540858018	3.608525406	3.351359777	3.313753754	3.49422358	3.484859943	3.168240875	3.934176782	3.270603691	3.739102806	3.361796427	3.374343989	3.843059259	3.430646571	1.911499849	3.089159132	3.392921854	2.770194755	3.115499413	3.476731625	1.998087162	3.194071288	3.206080538	3.314682026	3.659102536	3.431221784	3.012157438	3.006603229	3.186754085	3.43318648	3.571409844	3.177008847	3.67294575
ENSG00000047315.17	3.560629368	3.812436614	3.84899843	3.776019741	3.986055907	3.217091094	3.782953666	3.408127601	3.617286727	3.651637263	3.416731671	4.02747257	3.653461347	4.141530886	4.000180326	3.858050641	4.110931122	3.804074216	3.33763974	3.736669811	3.817193455	4.117562069	3.755485829	3.337753901	3.849178631	4.311750131	4.098208987	4.293142378	4.081944601	4.427780466	1.706596856	3.79211612	3.592445077	3.234409348	3.960641443	3.806251869	2.79029245	4.266224342	4.11757038	4.332879758	4.028312768	3.758889433	4.51329492	3.430111283	3.62121965	3.558953302	4.221358979	3.931276474	4.21513496
ENSG00000047346.12	1.808838074	1.92641698	2.190583256	1.774460275	1.688985983	1.87605521	1.385817545	2.113733833	1.76366652	2.147730001	1.714443359	1.572404647	1.986010384	1.854953135	2.598508134	1.931304844	2.103363351	2.337340025	1.745323396	1.773658813	2.368405186	1.909350696	2.158595552	1.404794153	1.97335412	2.336254819	1.996352588	2.071659714	2.335140206	1.697240048	0.645978275	2.076559095	1.803640357	1.577972569	1.892973815	2.031465776	1.658371456	1.679423798	1.660654852	2.314870509	1.827087332	2.575868968	2.521126137	1.416893774	1.514046493	1.859929804	1.955759159	2.448478121	1.821465324
ENSG00000047365.12	1.469312951	2.511695735	2.148673843	1.965359493	2.363311274	1.563060483	1.68961227	1.808508617	1.712771842	1.646485269	1.158143104	1.846794159	1.850399397	1.662524544	2.060946625	1.98064686	2.299801462	2.069152202	2.179925009	1.778250637	1.448055168	1.767866632	1.606679104	1.363451457	2.06474492	2.360083296	2.236859942	1.864136609	2.110229592	1.71707866	0.532865503	1.454807592	1.623351856	1.198305554	2.240863823	1.850679427	0.656908183	2.249263286	1.750992315	2.053597947	1.247319935	1.756639046	2.375456536	1.875622813	2.696483534	1.647222395	1.91475585	2.880117346	2.365496582
ENSG00000047410.14	3.270274766	3.619354316	3.461083214	3.366420139	3.357228242	3.25586325	3.160823403	3.018295892	3.200284624	4.208454831	3.171575142	4.243349191	3.119820952	3.591691384	3.709257546	3.613614158	3.546264783	3.412632507	3.403363172	3.754374453	4.032303653	3.521440262	3.324983371	2.765619608	3.355298233	3.827249962	3.706828896	3.842737525	3.845640585	3.925847548	1.180593462	3.347467237	3.354409844	2.805684551	3.121164638	3.371586741	2.165719031	3.596911296	3.94106874	3.530844834	3.481983439	3.555251725	4.077542105	3.367916167	3.363185097	3.476135384	3.675940101	4.002945499	3.698296279
ENSG00000047457.14	3.754502732	5.609772688	2.216144408	4.179200503	2.259332755	5.89547713	3.455057563	1.31225856	1.849438881	0.893750502	2.030512652	2.735327205	2.7382274	0.062259894	2.634848796	1.26189182	6.01821576	4.870488022	1.919340082	2.700084549	2.273605403	2.683831174	1.149064218	4.35186857	0.989720329	2.445091015	3.64292102	3.879196029	3.653621848	0.855511377	0.597125899	0.568907674	2.892546459	3.163337708	3.514816607	3.206799487	0.115965432	0.809167457	1.942308056	6.360439781	2.438346087	1.085288675	2.079975377	0.746140751	3.121960305	2.302026534	3.159806767	4.269107973	4.851948881
ENSG00000047578.13	1.94751655	2.508961008	2.19200474	2.140353309	2.221134668	2.295605489	1.758260531	1.558218645	1.843943657	2.440819347	1.757279323	2.090277592	1.85435478	2.119787759	2.444083935	2.238664592	2.108792062	2.249232941	1.910847766	2.476951913	2.392262462	2.238389452	1.837297416	1.201571134	2.244521774	2.28504705	2.159467729	2.104269556	2.582772752	2.255712212	0.850719427	2.005220313	1.991281471	1.599365407	2.009024626	1.875190285	1.240863823	2.824564212	2.247198389	2.006369843	2.168674124	2.040401515	2.211012193	2.179415504	2.682820467	1.776861994	2.01235413	2.218843151	2.11483341
ENSG00000047579.20	2.976253642	2.997689839	2.836126118	2.777430236	2.527770989	2.363255197	2.478298822	2.073203272	2.880234919	2.824543846	3.250158169	2.71990625	3.174550233	2.142674831	2.865740693	2.869831934	3.038032255	2.918042695	2.140844083	3.084642588	2.864513036	2.920826827	2.843059259	3.515346611	2.892857276	2.89062179	2.802193217	2.943958823	3.024071406	2.969030733	2.202981837	2.823158305	2.90519684	2.268913416	2.854913253	3.129283017	1.774924076	2.703255772	2.444640566	2.833254438	3.177391631	3.339764507	3.305751693	3.011907063	2.430847252	3.353535021	2.756745778	2.953488751	2.706221094
ENSG00000047597.7	1.067019106	0.313478058	0.808261474	1.24610401	0.663663412	0.639046894	0.766637562	0.772139031	0.262553427	1.284514133	0.572792677	2.140386032	1.306378911	2.692203992	0.916094423	0.835519901	0.749062231	0.219091058	0.528171209	0.834387615	0.555914294	0.972104429	0.310456462	0.345055675	2.078097423	1.995882449	1.595599137	1.006477564	0.914411444	0.55924706	0.531967777	0.936364684	0.704252269	0.848157197	0.260146127	0.595026184	1.092072095	1.765662037	1.902883963	1.446944324	1.949833713	0.81262144	2.656221763	0.669208225	1.214684363	0.973574542	1.317940752	0.944033813	2.408657521
ENSG00000047617.15	0.187894405	0.113300436	0.210139457	0.200002066	0.231923873	0.092748686	0.078063256	0.234501321	0.224657734	0.203639694	0.220577607	0.140386032	0.176195095	0.054917919	0.249748715	0.265916914	0.170053235	0.16774328	0.098823768	0.194717463	0.215864939	0.179001399	0.310340121	0.116763971	0.18027519	0.209390977	0.160016608	0.061292338	0.329525485	0.182819402	0.051720116	0.231923873	0.212133508	0.143654635	0.113300436	0.203013171	0.071350804	0.056028539	0.116364757	0.154194325	0.26447638	0.674551043	0.351176003	0.137896932	0.260146127	0.259905175	0.185486004	0.062674363	0.420832692
ENSG00000047621.12	1.754417214	2.134812356	2.172839506	1.710084561	1.707524791	1.947441741	1.980829621	1.528271247	2.160823403	2.132050336	2.255319441	2.114900024	2.040155995	1.893129186	2.141367391	1.964065877	2.139305766	1.90931229	1.401794276	1.871685968	2.314232469	2.092816327	2.428758796	2.117927717	2.22983399	2.277538484	1.85889607	2.142282723	2.081578239	1.242511049	0.913952109	2.15885403	1.977243283	1.736561583	1.789270186	1.766255914	0.796846903	1.739761711	1.659193895	2.423228547	2.01799315	2.488283624	2.091293622	1.612116552	2.163208876	2.03745251	2.321697245	1.899446352	1.949833713
ENSG00000047634.15	1.626252217	1.307486815	1.480575346	1.818686981	1.270110276	1.934176782	1.274410769	1.69737351	2.318316841	1.978781377	1.264055953	1.909389102	1.057276965	1.684594351	2.366056384	1.537445175	1.797012978	1.48516918	1.299127408	2.99705751	2.311997105	1.521653828	1.800413313	1.154194325	1.6677105	1.986192466	2.138290234	1.334568276	2.309816467	1.210451209	0.722815726	1.187070931	1.236584458	1.576812341	2.155328277	2.055299791	0.854075462	2.706442143	2.845710829	1.341188772	2.008235876	1.990228793	1.840040183	1.512580879	1.655077003	1.978744775	1.149714608	1.678567746	2.1556521
ENSG00000047644.19	2.77623035	2.797116765	3.217509921	2.790584392	3.273635239	2.361908693	2.545671894	2.511316222	3.146573767	2.856388177	2.692695	2.716090986	2.76551353	2.010636636	3.29581117	3.187387707	3.354339313	3.637807291	3.01717365	3.531381461	3.384187989	3.063002399	3.771410235	2.86155842	3.324349789	2.71633248	2.826619667	3.190124924	3.199986367	2.802503441	1.025524968	2.922977987	3.018936781	2.534460082	2.838709785	3.033088169	1.56315813	3.323658291	2.077003669	3.297411547	3.96675345	3.339493738	2.742006211	3.452634967	3.067053536	3.141236582	3.138044433	3.669582414	2.601577673
ENSG00000047648.23	0.989938264	0.509543838	0.816968269	1.075532631	0.958285901	0.500904007	0.384491944	0.791188942	1.043974365	1.680774425	0.766383141	1.152248331	1.035694283	1.431088034	1.504569548	1.916705929	1.237135374	0.880724702	1.992442156	1.396323921	1.758814832	0.790605243	0.838266047	0.294900072	0.795766948	1.170694234	0.741574847	0.892896124	1.110830924	0.367147375	0.387252239	0.855750557	0.682483407	0.408277085	0.919149363	1.059978188	0.3021728	2.053250385	0.824238327	1.352476059	2.223268078	0.883229789	1.760774494	0.615039565	0.551885103	1.066743638	1.0365385	0.46383168	1.484395963
ENSG00000047662.5	0.102053383	0.223546116	0.101381142	0.08011186	0.060047384	0.07751647	0.041383179	0.042784398	0.076285443	0.082566351	0.058801354	0.031254025	0.04949137	0.065434446	0.079702372	0.097071371	0.09963185	0.095991913	0.053945425	0.067087965	0.03885755	0.053806444	0.120617361	0.076559095	0.076832696	0.061568849	0.048654702	0.04851521	0.098150021	0.057692867	0.021621858	0.10514166	0.039840265	0.033370138	0.160533009	0.075464174	0.026870865	0.084472517	0.074505436	0.08120326	0.065848003	0.145481822	0.042784398	0.0614306	0.068464451	0.112499976	0.070251922	0.098554307	0.06681251
ENSG00000047849.21	4.234156394	4.568901596	4.618538207	4.704700468	4.786544089	3.940862084	4.425318305	3.682483407	4.55083296	4.908827315	4.498627451	4.510848018	4.450802153	3.653507206	4.938055206	4.577803427	4.829590826	4.906770366	4.70673498	4.628534487	4.52371249	4.544720293	4.738535474	4.054770351	4.622028385	4.576667247	4.146524891	4.808246026	4.671417933	3.874757628	2.600888191	4.526056288	4.795777336	3.848437663	4.053206934	4.807133348	2.914105237	3.988839172	4.618673278	4.589326059	5.228333864	4.315725619	4.59091335	4.489947481	4.67000751	4.645384637	4.693531562	4.3392443	4.66280365
ENSG00000047932.14	2.798838544	3.206611969	3.361824494	3.044394119	2.688829369	3.138699809	2.687351886	2.942720925	3.194150106	2.977481429	3.250052025	3.523223197	2.97329901	3.160855665	3.182008921	3.367594722	3.19879272	3.330242866	3.015497569	3.122556769	3.67813953	3.194528369	4.073511786	2.913798965	3.384602458	3.517439483	3.417096378	3.436534994	3.305313938	2.782995589	1.193771743	3.468087998	2.954214926	2.205517633	3.314246973	3.22607689	1.880254513	3.035289588	3.00543592	3.171959369	2.97217797	3.582820914	3.342682739	3.048288507	3.290144213	3.273590484	3.346687467	2.904715296	3.069908349
ENSG00000047936.11	1.320080262	0.740107246	0.124195772	0.227248184	0.872395394	2.184565948	0.02446153	0.357833479	0.170950553	0.089498151	0.758217884	0.081475982	0.014640947	0.005615567	0.238664592	0.06060083	0.282973489	0.040120917	0.345282818	0.557973676	0.233274539	0.98550043	0.113033665	0.018491749	0.067501049	0.097745622	0.372729271	0.051859299	0.350723534	0.186246986	0.008200014	1.962104764	0.923795728	0.008486889	0.072860402	0.157949154	0.013640911	1.351402184	0.091530593	0.172999473	0	0.207518077	0.139076515	0.085696581	0.040682059	0.392317423	0.200378798	0.034919984	0.604166235
ENSG00000048028.11	2.09362778	1.902652471	2.276645543	2.457121458	1.960585845	2.024071406	1.84899843	1.939226578	1.893595198	1.892546459	1.55198351	1.917813623	1.893789325	2.188970547	2.637378395	2.014069583	2.649316543	1.878529177	2.20798653	1.993384526	2.031924464	2.199625236	1.964509533	1.659787587	2.00122577	2.333652715	2.004932788	2.272471161	2.158369345	2.199593829	0.750863723	2.036749476	2.244217298	1.605731366	1.774966233	2.384077444	1.300885149	2.838346737	1.685222546	2.425888934	2.399389875	2.175939705	2.668822596	1.874324841	2.106180788	2.037557935	2.113767166	1.979842438	2.29953774
ENSG00000048052.22	0.602266827	0.969528122	0.906351889	1.195032565	0.873734468	0.484499082	0.282617721	0.84567069	0.633570707	0.5360529	1.022900402	0.549718451	0.97717	0.040682059	0.974455891	0.95486631	1.320195821	0.927668941	1.116231661	0.774924076	1.06715682	0.886198941	0.72141641	0.806942665	1.091462891	1.062812492	0.967242401	0.825297185	1.061292338	0.512884231	0.05088474	1.194087052	0.725523046	0.643486813	1.088548697	0.945382967	0.245617353	0.599603448	0.606157925	1.037522794	0.865839652	1.573326048	0.649293547	0.65250944	1.223175386	1.164207025	1.232169543	1.109093059	0.942683396
ENSG00000048140.18	3.434267926	3.623527447	3.367692561	4.224966365	4.208720134	3.762455127	4.034796762	2.538538164	3.462994607	3.749770228	4.001856275	4.261071908	4.129571527	4.09486099	3.762710241	3.217587468	3.763060951	3.685390766	4.129530315	3.929450163	3.446295937	3.909657914	3.17493367	3.571531198	3.639151111	4.116514475	3.757908653	3.808745422	4.140655972	4.29800573	2.832120372	3.895729162	3.914554957	3.083519749	3.533750214	3.479191751	2.274708939	3.53465928	3.97260076	3.973886748	3.29551733	3.756457582	3.589991137	3.700983401	3.654527196	3.522306893	3.615557546	3.475201643	3.915941506
ENSG00000048162.21	3.057814149	1.9311157	2.214093712	2.34343625	2.447446954	3.203733649	3.345566695	1.51470301	2.637123315	3.243714774	2.818686981	3.783582374	2.839052581	2.820444496	2.176705738	1.932476983	2.271814088	2.452727206	2.361543798	2.209609324	2.79759409	2.35318212	2.577102485	3.334582577	2.383607534	2.396899284	2.473189452	2.939922365	2.549028378	2.47990311	2.484189701	2.518535139	2.362357667	1.706110557	3.422058036	1.886550147	1.279411863	2.76701911	2.9644356	2.442120759	2.611691751	3.184454867	2.609613144	2.768269031	2.136749191	2.434161152	2.250961574	2.475214616	2.25456381
ENSG00000048342.17	0.995882449	0.958211648	1.252778952	1.026020971	1.226755123	0.766043843	0.827575168	0.981560432	1.088345161	1.392427338	1.358114898	1.232906301	0.779637945	0.10433666	1.194591403	1.276913483	1.160145725	0.986156052	0.924784006	0.856786546	1.204265945	1.327342456	1.382058509	0.790605243	1.215119425	1.450854928	1.002882509	0.78249244	1.292899515	1.391052793	0.370833848	1.161500763	1.09071796	0.798092001	0.705756782	1.08120326	0.586308388	1.09632933	0.925239905	1.250658454	1.546956178	1.219958398	1.398623997	0.859492545	1.147176427	1.07751647	1.163563137	0.804962187	1.178873958
ENSG00000048392.12	2.358930703	2.832525498	2.887622747	3.010189036	3.009311337	3.498340235	2.226416046	3.008271738	2.814960513	2.720869433	2.380369284	3.093864368	3.033863452	2.802503441	3.032841401	2.780100084	3.019274913	2.659604939	2.87642854	3.251991702	2.590410398	2.715234455	2.935214563	1.95836015	2.602171791	3.320513561	2.813216827	3.720956963	3.235512631	2.62564456	1.057762173	2.514854471	2.576062531	2.242754922	3.463033855	2.982035261	1.814591438	2.728464765	2.60430859	4.029276182	2.641892789	3.172359498	3.001171714	2.574997615	2.561326136	2.530744975	3.350072863	2.480446094	3.093813673
ENSG00000048405.10	1.893401045	1.900490089	2.413946048	1.950953586	2.008988783	2.043484498	1.575505968	1.955387206	2.094675231	2.443580131	1.648097244	2.520749097	2.131885763	2.652234073	2.53037044	1.965137812	2.334110568	1.721022608	2.085322671	1.932741527	2.299098095	2.150267209	2.2864672	1.68670221	2.013855263	2.682753061	2.275096468	2.335426087	2.424680275	2.20576784	0.750863723	1.975153244	2.125750275	1.459693903	2.407679054	2.04260932	1.250658454	2.499093258	2.381255681	2.596601257	2.120119657	2.433092984	2.703986604	1.975263322	2.544015457	2.102758898	2.452674499	2.099968417	2.232630061
ENSG00000048462.11	1.199813663	0.143785225	1.895147484	0.162983392	0.397364885	0.306495572	0.908966582	0.38758312	1.156526059	1.45906434	2.80467314	0.522256668	1.996244108	0	0.228110634	1.324176946	1.167036722	0.403813062	0.427606173	0.229341813	0.929260776	2.49336553	0.610794538	0.978781377	2.824991825	0.843340717	0.14182513	2.665301804	0.500496149	0.789353664	0.232537969	0.237686079	0.877273089	0.472175804	0.203013171	1.597983994	0.058939855	2.667142774	0.175684271	3.195268846	0.040120917	1.153481099	2.021302045	0.599508236	0.441695937	1.293017272	2.740042465	1.07990713	0.36927104
ENSG00000048471.14	1.680594415	2.083996212	2.261951979	1.935949992	1.740107246	1.051720116	2.129217064	1.641869674	2.498965654	1.923529538	2.163337708	2.178491568	1.859174456	1.443023091	1.96521171	2.280807881	2.171751259	1.998195503	1.741013882	1.905928478	1.942308056	2.221536856	2.523536865	1.543248402	2.023645697	2.228079841	1.555423532	2.417325962	2.048410582	1.640574657	0.435415241	1.790355014	1.894837161	1.256527627	1.604261139	2.060739158	1.107286135	1.63343121	1.933459333	2.495976512	2.286969835	3.063192281	1.741833681	1.931985556	1.738076042	1.845229088	2.344629687	1.812292845	1.865047789
ENSG00000048540.15	0.567448097	0.14860877	1.208454831	0.473215434	0.286762889	0.202511756	0.574149961	2.443102681	0.892118977	1.139469495	0.731270148	0.350949786	1.363395385	0.063640993	0.853117391	0.692159346	0.590338533	0.425674135	0.212507085	0.274768566	0.186120184	0.656359073	1.654481369	0.460165895	0.363451457	0.651040207	0.296897858	0.875858682	0.733701413	0.128161401	0.925923485	0.503959271	0.731617723	1.613154428	0.427606173	0.552868871	1.769602498	0.532267081	0.173255383	1.279590153	1.195095577	1.059355278	0.524565221	0.135272179	0.280243696	0.560519322	0.665210831	0.260989139	0.778292696
ENSG00000048544.6	3.892255008	4.858602712	3.999594185	4.357045213	4.022394447	3.952370845	4.732643665	3.59106899	3.978213938	4.025471815	4.313238595	4.916553077	4.215041745	4.190488441	3.868755896	3.89902091	4.094396548	4.438758591	4.543477324	4.194481091	4.533569577	4.261357802	4.076943831	5.182374488	4.076388069	4.589709565	4.889273966	4.594602291	4.173023466	4.522074586	2.97192056	4.207385321	4.091217445	3.603525464	4.513939149	3.982117427	2.960734102	3.864572463	4.020946614	4.718356146	4.177272022	4.138282041	4.556907578	4.246332074	4.236339539	4.167606813	4.195953844	4.473994666	4.41527868
ENSG00000048545.16	0	0.03745251	0	0.009060468	0.01592569	0.009777122	0	0	0.009633819	0	0	0	0	0	0	0	0	0	0	0.012926174	0	0	0.007626092	0.010206943	0.025737561	0.005471851	0	0.00604663	0.023326332	0.009347172	0	0	0.041523362	0	0.044883678	0	0	0.019915368	0.016638942	0	0	0.011781859	0.005615567	0.054917919	0.063502942	0.010493419	0	0.008773707	0
ENSG00000048649.13	1.850559421	2.769136983	2.299508434	2.327831052	2.167068846	1.99019248	1.802772247	2.030124161	1.815575429	2.322158908	1.763581543	1.738940734	1.786596362	1.727441291	2.451699072	2.251688799	2.286910711	2.077037862	2.200002066	1.99533979	2.133596404	2.156590775	2.060669995	1.52802114	2.096363068	2.492032621	2.279916962	2.634035597	2.191783712	2.273545728	0.549817006	2.005471851	2.105611037	1.457541762	2.180116027	2.145188323	1.421640728	2.328376934	2.317622445	2.376846014	2.127237062	2.18212019	2.666279401	1.692114699	2.392262462	2.16304782	2.518635847	2.328376934	2.375150671
ENSG00000048707.15	2.104672131	2.059597553	2.315015478	2.186373777	2.186405474	1.486920274	1.66343571	2.021444193	2.062708896	1.991245185	1.848557846	1.623398682	1.880215324	2.714641174	2.74166113	2.215927048	2.532142379	2.424250286	2.453306855	2.421317568	2.292222228	2.290719283	2.321726103	1.409961112	2.141661668	2.295164643	2.44903306	2.918958619	2.195379098	2.267775478	0.867184822	1.883503519	2.022509856	1.862748926	2.457357894	2.228726355	1.621336886	2.610534714	1.611927767	2.40522998	2.739696914	2.301060806	2.94659987	1.828712812	2.136158568	2.055022076	2.499833134	2.108089492	2.101414762
ENSG00000048740.18	1.92808602	0.848557846	2.660700483	1.721285154	1.140974927	1.142674831	0.926379025	2.170566057	2.958601433	2.168481585	1.922806773	1.448795255	1.869437151	0.19181529	2.778629126	2.094506339	2.808302667	1.869476634	0.889551419	1.373230584	1.518283338	1.737383915	3.270618641	1.377956634	2.237777843	1.814673463	1.455175955	2.544880997	1.95363774	0.884793263	0.368489001	1.679423798	1.761285273	1.233274539	1.322908794	2.472851649	0.536649754	0.810237431	0.631337144	2.864374364	3.440699771	3.020715536	2.695414838	1.486714373	0.872789368	2.195882997	2.332106387	1.089091319	1.309932851
ENSG00000048828.17	4.475863106	4.782104477	4.884065481	4.966970269	5.289185254	5.062048297	4.543396896	4.190464736	4.733256711	5.373923084	4.384105081	5.379960527	4.992075009	5.607291841	5.130428474	4.850659427	4.840206396	4.44142372	5.325001366	5.035980141	5.434264589	5.183744541	4.52677621	4.43068002	4.656696572	5.294157542	4.785775465	4.829509644	5.160968578	5.595784104	3.086647913	4.793677433	4.685984987	4.19181529	4.86430007	4.662689735	3.385831347	5.133953901	5.51034168	5.134627565	4.909105835	4.913837253	5.574074253	4.63267537	5.105971347	4.934346652	5.160641913	4.979636689	4.889463808
ENSG00000048991.16	1.91735537	2.037136187	2.183772326	2.250719083	2.066192544	2.173127433	2.297925053	1.802648189	2.324522612	2.237227173	2.194244681	2.55363083	1.837983596	2.242602506	2.258729962	2.065848003	2.190109117	1.912151637	2.209890007	2.475525927	2.479980692	2.290424404	2.176322773	2.000036067	2.043064479	2.526494544	2.070045788	2.556895319	2.083349545	2.119522185	1.048933645	2.417406982	2.174150712	1.717780595	2.167293692	2.028745942	1.312026157	2.749469908	2.355326427	2.450168697	2.268045071	2.400264666	2.559051228	1.978122395	2.439197579	2.4760187	2.317853948	1.829484274	2.321091089
ENSG00000049089.15	3.38602456	2.354790649	2.613201587	2.713959698	2.317188278	2.955740563	1.380286156	1.469000296	2.094641454	2.021195425	1.196669988	2.063710013	1.440473877	1.899871669	3.444905553	2.429482065	2.59153581	4.28166858	2.643833106	3.63028897	1.781947164	1.984844511	1.824767853	1.785132015	2.102355789	1.772645803	3.125237805	1.358058618	3.181229795	3.323341244	1.182247345	1.251264629	2.012211084	1.377234828	3.210856386	3.044359145	0.800993057	2.1792881	2.167390044	1.236890548	1.751934973	1.893983426	2.174853796	1.854115368	3.78652318	2.911346444	1.350214338	3.407243967	3.385624304
ENSG00000049130.16	3.00442948	1.817418605	3.728399459	2.564426949	1.915444414	2.746398767	1.785592399	2.402121838	2.719117713	3.556834025	2.180625285	1.727354154	2.347608968	1.663891078	3.72283758	2.377429196	3.169011005	2.149552038	2.218099174	3.82452348	3.208954185	2.767591242	2.203013171	1.215430102	3.338567037	3.906284536	2.859611811	3.72749575	3.942411284	2.734937182	0.689656994	2.919187509	2.443951372	1.8246864	4.192509819	2.776588315	0.968938605	2.86114151	3.540052075	3.186500558	3.23092541	2.27369491	3.920083646	2.256708768	3.748278738	2.474410084	3.726166378	2.286141873	2.89073851
ENSG00000049167.15	0.567448097	0.67238008	0.775851231	0.578987003	0.647360565	0.528971317	0.584962501	0.509442493	0.605968359	0.907890518	0.770786769	0.850159328	0.621618213	0.846473257	0.837701091	0.512075149	0.714926858	0.521251795	0.672742134	0.689299161	0.897240426	0.704960471	0.765280131	0.548831154	0.658919801	0.669208225	0.682663182	0.781065898	0.634964929	0.726656863	0.28853575	0.623773238	0.553753689	0.59072177	0.667392601	0.620117165	0.336626166	0.554441505	0.825704232	0.691980751	0.536749206	0.784085143	0.828306614	0.424384672	0.680324357	0.523561956	0.749062231	0.663663412	0.604830437
ENSG00000049192.15	0.474877286	0.821955065	0.566863852	0.343919426	0.477677328	0.659011171	0.507008078	0.44010174	0.844867676	0.907275263	0.406101238	0.424169649	0.417163907	0.63663622	0.483157952	0.781569545	0.357383094	0.633756681	0.642840175	1.799501814	1.355749269	0.756083908	0.626672753	0.304978236	0.944633593	0.947404335	0.534061602	0.372394965	1.115898867	0.268673925	0.074916402	0.794603015	0.459011864	0.231923873	0.71246372	0.484705299	0.031677496	0.10259095	0.99494171	0.190172345	0.780646059	0.564231818	0.524063676	1.02708326	1.472071799	0.718876685	0.608903843	0.452279135	0.249506021
ENSG00000049239.13	4.045084699	4.153537845	4.402292415	4.358930703	3.866383806	2.934252282	3.704717066	3.121894017	4.636125753	3.71288187	4.117595314	2.993420758	4.244103104	3.552561516	4.965280985	4.122796941	4.370178233	4.696611502	4.466379146	4.314174451	3.520610824	4.689992382	4.4903134	3.28596439	3.872434796	3.677508242	3.801396671	3.79978154	4.007679907	4.850419401	2.579518089	4.031333436	4.095721922	3.280896942	3.683404518	4.618279774	2.599198755	5.074214265	3.336154825	3.87704727	4.344345625	4.006953237	4.349655429	4.286119689	3.770099587	3.932013912	4.289871343	4.403438163	3.797376201
ENSG00000049245.13	5.341758085	5.049426023	5.096961775	5.541341369	5.99543477	4.498608305	4.939123121	4.498818897	5.573426033	5.089663394	5.655452012	5.156631222	5.604172166	4.753631276	5.306812698	5.589137265	5.507620238	5.695027797	5.949597962	5.639784936	5.623858085	5.41254783	5.423184838	5.152954057	5.373112234	5.694164238	5.509185932	5.757340669	5.234167893	5.629886968	3.627069813	5.4735564	5.362020949	4.718186245	5.546045566	5.234823178	3.34353574	5.414666634	5.136503127	5.180975295	5.525802665	5.450828541	5.513083272	5.263736797	5.335333182	5.417383352	5.646917224	5.76901529	5.106921967
ENSG00000049246.14	1.77074449	3.255651793	2.074950644	2.408059648	2.332278283	1.569977093	1.276139298	2.330214177	2.049386813	1.640574657	1.505941728	1.611738957	1.419484958	1.153610802	1.997111721	2.548189989	2.076730101	1.347722343	2.823423291	2.493647334	2.229249511	2.471395589	2.389621875	1.175748134	2.539903236	1.902536711	2.012282609	2.331963125	1.864374364	2.682977735	0.750606505	1.614050176	1.687015883	0.89328454	2.770977007	1.861240785	2.230694897	2.486199493	1.781821302	1.822974825	2.785299444	1.87227718	2.238328303	2.333251974	2.332077736	1.525668007	2.408956365	2.956855863	2.640111869
ENSG00000049247.14	0.227124934	0	0.880254513	0.266636643	0.238175419	0.18142064	0.017351842	0.072174417	0.267715562	0.013783815	0.159887479	0.114100452	0.203013171	0.054779032	0.081612323	0.289834465	0.181802255	0.242206149	0.125783332	0.871133952	0.299127408	0.076969476	0.080930488	0.123666196	0.075874867	0.39330636	0.370052656	1.031112841	0.021053252	0.689388627	0.059908989	0.057415612	0.144437998	0.082021269	0.527971113	0.086783766	0	0.088005871	0.405556763	0.072860402	0.067501049	0.122341408	0.20851726	0.174150712	0.965618077	0.354000719	0.087327052	0.077653186	0.47902356
ENSG00000049249.9	1.074710934	0.151209393	0.636450617	0.705048971	0.425781539	0.433707277	0.387141928	0.427284346	0.860684757	0.227617869	0.382058509	0.380729449	0.620398731	0.054084393	0.373509016	0.64874153	0.806117796	0.529171275	0.202386375	0.619835544	0.533862321	0.497433534	0.447737871	0.463308566	0.817132044	0.46727948	0.825541427	1.131457785	0.390227437	0.163112244	0.089226942	0.474254316	0.43199729	0.27046914	0.583807883	0.501515577	0.014355293	0.213627239	0.572889668	1.115099848	0.979805862	0.707171362	0.260025656	0.385375813	0.192825404	0.943358763	0.955907913	0.232415171	0.327112471
ENSG00000049283.18	2.721788236	3.027826397	2.108056028	2.478247041	2.657457085	2.663663412	2.48377709	1.752919821	1.204203332	2.755720819	1.68212379	2.021159883	2.251688799	3.48707468	3.33778244	1.911499849	2.604095052	1.989792978	2.681898983	2.494390008	2.152118504	2.69432306	0.601601443	2.872946928	1.770871322	2.579518089	2.642262575	0.797179034	3.116281573	3.334882866	2.185010186	2.083587825	2.504340724	2.110029093	2.255379874	2.897763187	2.181166174	2.528596322	2.540944785	1.921322068	1.733180773	1.052902739	3.271365911	2.29610495	2.456464487	1.789604066	3.45666161	3.518157421	3.631826032
ENSG00000049323.16	3.266456744	3.588516767	4.205071844	4.274492772	3.848868272	3.364488389	3.371544923	3.394363225	5.042438599	5.323892429	4.433026197	3.834225787	4.063459799	1.774544614	4.519780908	4.500528017	4.668953041	5.600599818	4.777519662	4.485787456	4.790865852	4.941716697	5.347116392	3.390089832	4.755640713	5.243383469	4.143254629	6.197084952	4.505179567	4.050823808	1.103665483	4.841535415	4.498084884	3.218083671	4.66246188	4.451066011	1.513844428	4.264551443	4.194977427	4.770279343	5.537348878	4.369550237	4.456944105	4.987252641	4.33918728	4.477981634	4.77402269	4.067079358	3.676075548
ENSG00000049449.10	3.896223403	3.838608948	3.481376448	3.572259109	4.150389078	4.539512461	3.36108053	2.410585333	3.965553435	3.517804794	4.704329746	3.377803974	3.421371433	4.774428647	2.952389484	3.253596025	3.683258527	3.322346416	3.419983766	3.336183396	3.702358336	3.683426976	4.178132985	4.789275404	3.561729375	3.560653822	3.15765818	3.194291966	3.296428039	3.814406865	3.133103158	4.165710992	3.7072045	2.385348201	3.54481919	3.606359312	1.584818224	3.223623339	3.367371066	3.686108285	3.079053778	3.784975033	2.90346253	4.111982777	4.12813665	3.977728692	2.999585166	4.008800593	4.211090091
ENSG00000049540.18	4.334310833	4.063563341	5.705469276	4.144136127	4.101776122	3.3574394	5.227698725	4.052702805	5.086066146	5.591362267	6.802441401	4.095629101	4.553385081	3.095738798	5.735286583	6.215406804	4.959487337	5.633954252	4.362259466	4.72079284	4.983495294	4.677525155	7.306788096	4.35634104	4.883371549	5.042294126	4.221946663	5.084459761	4.924613006	4.047817548	3.475902006	5.34983586	4.830402386	3.603525464	3.936034825	5.072950413	3.376623787	3.835823042	3.502928842	4.874585512	5.288096432	5.714234526	3.938709221	4.350787171	2.888207465	5.356844559	5.159572678	3.780929464	4.662769476
ENSG00000049541.11	3.299669607	4.092215897	3.201210399	3.419026442	3.680763175	4.040261223	4.118683648	2.613295899	3.481118077	3.495209066	3.784891302	4.171679213	3.91334901	3.864780437	3.202919169	3.268718832	3.51451366	3.361656083	3.334839971	3.418189948	3.194953796	3.442731222	3.086257263	4.307501387	3.444706817	3.222835467	2.924270946	3.324997767	3.21445124	3.782681141	2.916094423	3.420145505	3.550186526	2.868904022	3.806684944	3.219184012	2.058281857	4.310245586	3.309743722	3.263049434	3.08348571	3.172071417	3.412551218	3.937664537	4.043397004	3.75719397	3.072140109	3.436055206	3.528408788
ENSG00000049618.24	1.301880253	1.460952205	1.587557017	1.618238656	1.274410769	1.270588742	1.186056778	1.318981991	1.405937917	1.327227468	1.017565643	1.541167877	1.283862523	1.488206488	2.001009533	1.660700483	1.769898657	1.624943098	1.352532557	1.440473877	1.483106345	1.514501036	1.449006639	0.898866172	1.521402571	1.60805222	1.650810504	1.741833681	1.621243098	1.186563944	0.392207499	1.180657108	1.420994335	1.068808367	1.479799661	1.796390097	0.850159328	1.479851387	1.223916751	2.257644299	1.621618213	1.776609369	1.863105886	1.368544875	1.642100805	1.423363028	1.70509322	1.440845918	1.670840336
ENSG00000049656.14	4.384851081	5.043436377	3.985108736	4.348104917	4.748836886	4.211713117	4.10046471	3.315957426	4.246871682	4.544244257	4.255342104	4.480698124	4.338723905	5.355086762	4.152248331	4.248572785	4.107905429	4.356517116	4.518547728	4.324241764	4.216951458	4.428390325	3.852148694	5.159294143	4.290756138	3.652865045	4.552112659	4.333581162	4.082787732	4.519221074	3.4975485	4.408779783	3.93506366	3.994624977	4.35054675	4.191862655	3.650362478	5.299171378	4.550069522	4.338616951	4.095308401	4.329360437	4.430686709	4.423194925	3.798237192	4.303086627	4.151956205	4.510221399	4.062941977
[truncated: 59,949 more rows]
[truncated: 53 more columns]
