# Supplementary material for: PLA2G16 expression predicts prognosis and gemcitabine sensitivity in patients with pancreatic cancer
Source: PeerJ. 2025 May 30;13:e19517. doi: 10.7717/peerj.19517 (PMC12129006; doi:10.7717/peerj.19517)
Supplement: Supplemental Information 8 — PZF/PZFX files must be opened using GraphPad Prism. [file peerj-13-19517-s008.zip › FIG 4A/dat_group.txt]

	Samples	Groups
TCGA.FB.AAPY.01A.11R.A41B.07	TCGA.FB.AAPY.01A.11R.A41B.07	highexpression
TCGA.IB.A7LX.01A.12R.A36G.07	TCGA.IB.A7LX.01A.12R.A36G.07	highexpression
TCGA.3A.A9IX.01A.11R.A41B.07	TCGA.3A.A9IX.01A.11R.A41B.07	lowexpression
TCGA.2J.AAB4.01A.12R.A41B.07	TCGA.2J.AAB4.01A.12R.A41B.07	highexpression
TCGA.3A.A9IH.01A.12R.A39D.07	TCGA.3A.A9IH.01A.12R.A39D.07	highexpression
TCGA.IB.AAUO.01A.12R.A38C.07	TCGA.IB.AAUO.01A.12R.A38C.07	highexpression
TCGA.HZ.A77O.01A.11R.A33R.07	TCGA.HZ.A77O.01A.11R.A33R.07	highexpression
TCGA.IB.8126.01A.11R.2404.07	TCGA.IB.8126.01A.11R.2404.07	lowexpression
TCGA.IB.AAUS.01A.12R.A38C.07	TCGA.IB.AAUS.01A.12R.A38C.07	lowexpression
TCGA.3E.AAAZ.01A.11R.A38C.07	TCGA.3E.AAAZ.01A.11R.A38C.07	lowexpression
TCGA.HZ.8001.01A.11R.2204.07	TCGA.HZ.8001.01A.11R.2204.07	highexpression
TCGA.S4.A8RO.01A.12R.A37L.07	TCGA.S4.A8RO.01A.12R.A37L.07	lowexpression
TCGA.IB.7889.01A.11R.2156.07	TCGA.IB.7889.01A.11R.2156.07	highexpression
TCGA.FB.AAPP.01A.12R.A41B.07	TCGA.FB.AAPP.01A.12R.A41B.07	lowexpression
TCGA.FB.A4P6.01A.12R.A26U.07	TCGA.FB.A4P6.01A.12R.A26U.07	lowexpression
TCGA.IB.A5SO.01A.11R.A32O.07	TCGA.IB.A5SO.01A.11R.A32O.07	lowexpression
TCGA.2J.AABR.01A.11R.A41B.07	TCGA.2J.AABR.01A.11R.A41B.07	lowexpression
TCGA.XD.AAUL.01A.21R.A39D.07	TCGA.XD.AAUL.01A.21R.A39D.07	highexpression
TCGA.F2.A8YN.01A.11R.A37L.07	TCGA.F2.A8YN.01A.11R.A37L.07	highexpression
TCGA.2J.AABE.01A.12R.A41B.07	TCGA.2J.AABE.01A.12R.A41B.07	highexpression
TCGA.2J.AAB8.01A.12R.A41B.07	TCGA.2J.AAB8.01A.12R.A41B.07	lowexpression
TCGA.US.A774.01A.21R.A32O.07	TCGA.US.A774.01A.21R.A32O.07	highexpression
TCGA.IB.AAUV.01A.11R.A38C.07	TCGA.IB.AAUV.01A.11R.A38C.07	lowexpression
TCGA.FB.A5VM.01A.11R.A32O.07	TCGA.FB.A5VM.01A.11R.A32O.07	lowexpression
TCGA.3A.A9I7.01A.21R.A38C.07	TCGA.3A.A9I7.01A.21R.A38C.07	lowexpression
TCGA.IB.8127.01A.11R.2404.07	TCGA.IB.8127.01A.11R.2404.07	highexpression
TCGA.IB.AAUU.01A.11R.A37L.07	TCGA.IB.AAUU.01A.11R.A37L.07	highexpression
TCGA.IB.7651.01A.11R.2156.07	TCGA.IB.7651.01A.11R.2156.07	highexpression
TCGA.S4.A8RP.01A.11R.A36G.07	TCGA.S4.A8RP.01A.11R.A36G.07	lowexpression
TCGA.HV.AA8X.01A.11R.A39D.07	TCGA.HV.AA8X.01A.11R.A39D.07	highexpression
TCGA.2J.AABV.01A.12R.A41B.07	TCGA.2J.AABV.01A.12R.A41B.07	lowexpression
TCGA.2J.AABO.01A.21R.A41B.07	TCGA.2J.AABO.01A.21R.A41B.07	highexpression
TCGA.2J.AAB9.01A.11R.A41B.07	TCGA.2J.AAB9.01A.11R.A41B.07	highexpression
TCGA.LB.A9Q5.01A.11R.A39D.07	TCGA.LB.A9Q5.01A.11R.A39D.07	lowexpression
TCGA.F2.A44G.01A.11R.A26U.07	TCGA.F2.A44G.01A.11R.A26U.07	highexpression
TCGA.IB.AAUT.01A.11R.A37L.07	TCGA.IB.AAUT.01A.11R.A37L.07	lowexpression
TCGA.F2.6880.01A.11R.2156.07	TCGA.F2.6880.01A.11R.2156.07	lowexpression
TCGA.LB.A7SX.01A.11R.A33R.07	TCGA.LB.A7SX.01A.11R.A33R.07	highexpression
TCGA.2L.AAQA.01A.21R.A38C.07	TCGA.2L.AAQA.01A.21R.A38C.07	lowexpression
TCGA.HZ.7918.01A.11R.2156.07	TCGA.HZ.7918.01A.11R.2156.07	lowexpression
TCGA.2J.AABT.01A.11R.A41B.07	TCGA.2J.AABT.01A.11R.A41B.07	lowexpression
TCGA.XD.AAUH.01A.42R.A41B.07	TCGA.XD.AAUH.01A.42R.A41B.07	highexpression
TCGA.HZ.7924.01A.11R.2156.07	TCGA.HZ.7924.01A.11R.2156.07	lowexpression
TCGA.3A.A9IC.01A.11R.A38C.07	TCGA.3A.A9IC.01A.11R.A38C.07	highexpression
TCGA.FB.A545.01A.11R.A26U.07	TCGA.FB.A545.01A.11R.A26U.07	highexpression
TCGA.XD.AAUI.01A.42R.A41B.07	TCGA.XD.AAUI.01A.42R.A41B.07	highexpression
TCGA.IB.7891.01A.11R.2204.07	TCGA.IB.7891.01A.11R.2204.07	lowexpression
TCGA.3A.A9IU.01A.11R.A39D.07	TCGA.3A.A9IU.01A.11R.A39D.07	highexpression
TCGA.2L.AAQI.01A.12R.A39D.07	TCGA.2L.AAQI.01A.12R.A39D.07	highexpression
TCGA.3A.A9J0.01A.11R.A41B.07	TCGA.3A.A9J0.01A.11R.A41B.07	highexpression
TCGA.H8.A6C1.01A.11R.A32O.07	TCGA.H8.A6C1.01A.11R.A32O.07	lowexpression
TCGA.IB.7645.01A.22R.2204.07	TCGA.IB.7645.01A.22R.2204.07	lowexpression
TCGA.IB.7885.01A.11R.2156.07	TCGA.IB.7885.01A.11R.2156.07	lowexpression
TCGA.HZ.A49G.01A.11R.A26U.07	TCGA.HZ.A49G.01A.11R.A26U.07	lowexpression
TCGA.FB.AAQ6.01A.11R.A41B.07	TCGA.FB.AAQ6.01A.11R.A41B.07	highexpression
TCGA.IB.7647.01A.11R.2156.07	TCGA.IB.7647.01A.11R.2156.07	lowexpression
TCGA.RB.AA9M.01A.11R.A39D.07	TCGA.RB.AA9M.01A.11R.A39D.07	highexpression
TCGA.F2.6879.01A.11R.2156.07	TCGA.F2.6879.01A.11R.2156.07	highexpression
TCGA.XD.AAUG.01A.61R.A41B.07	TCGA.XD.AAUG.01A.61R.A41B.07	lowexpression
TCGA.IB.A6UF.01A.23R.A33R.07	TCGA.IB.A6UF.01A.23R.A33R.07	lowexpression
TCGA.HZ.7923.01A.12R.2156.07	TCGA.HZ.7923.01A.12R.2156.07	lowexpression
TCGA.HZ.A49H.01A.11R.A26U.07	TCGA.HZ.A49H.01A.11R.A26U.07	lowexpression
TCGA.S4.A8RM.01A.11R.A37L.07	TCGA.S4.A8RM.01A.11R.A37L.07	lowexpression
TCGA.HV.AA8V.01A.11R.A41B.07	TCGA.HV.AA8V.01A.11R.A41B.07	lowexpression
TCGA.IB.A5SP.01A.11R.A32O.07	TCGA.IB.A5SP.01A.11R.A32O.07	highexpression
TCGA.OE.A75W.01A.12R.A32O.07	TCGA.OE.A75W.01A.12R.A32O.07	highexpression
TCGA.IB.7888.01A.11R.2156.07	TCGA.IB.7888.01A.11R.2156.07	lowexpression
TCGA.LB.A8F3.01A.11R.A36G.07	TCGA.LB.A8F3.01A.11R.A36G.07	lowexpression
TCGA.HZ.A9TJ.01A.11R.A41I.07	TCGA.HZ.A9TJ.01A.11R.A41I.07	highexpression
TCGA.IB.AAUW.01A.12R.A38C.07	TCGA.IB.AAUW.01A.12R.A38C.07	lowexpression
TCGA.2J.AABU.01A.11R.A41B.07	TCGA.2J.AABU.01A.11R.A41B.07	highexpression
TCGA.IB.7644.01A.11R.2156.07	TCGA.IB.7644.01A.11R.2156.07	highexpression
TCGA.2J.AAB1.01A.11R.A41B.07	TCGA.2J.AAB1.01A.11R.A41B.07	highexpression
TCGA.Q3.A5QY.01A.12R.A32O.07	TCGA.Q3.A5QY.01A.12R.A32O.07	highexpression
TCGA.HV.A5A6.01A.11R.A26U.07	TCGA.HV.A5A6.01A.11R.A26U.07	highexpression
TCGA.IB.7652.01A.11R.2156.07	TCGA.IB.7652.01A.11R.2156.07	lowexpression
TCGA.3E.AAAY.01A.11R.A38C.07	TCGA.3E.AAAY.01A.11R.A38C.07	lowexpression
TCGA.2J.AABH.01A.21R.A41B.07	TCGA.2J.AABH.01A.21R.A41B.07	highexpression
TCGA.3A.A9IZ.01A.12R.A41B.07	TCGA.3A.A9IZ.01A.12R.A41B.07	highexpression
TCGA.F2.7273.01A.11R.2156.07	TCGA.F2.7273.01A.11R.2156.07	lowexpression
TCGA.IB.A5SS.01A.11R.A32O.07	TCGA.IB.A5SS.01A.11R.A32O.07	highexpression
TCGA.FB.AAPZ.01A.11R.A41B.07	TCGA.FB.AAPZ.01A.11R.A41B.07	highexpression
TCGA.L1.A7W4.01A.12R.A36G.07	TCGA.L1.A7W4.01A.12R.A36G.07	highexpression
TCGA.F2.A44H.01A.11R.A26U.07	TCGA.F2.A44H.01A.11R.A26U.07	lowexpression
TCGA.HV.A7OP.01A.11R.A33R.07	TCGA.HV.A7OP.01A.11R.A33R.07	highexpression
TCGA.2J.AABP.01A.11R.A41B.07	TCGA.2J.AABP.01A.11R.A41B.07	lowexpression
TCGA.YB.A89D.01A.12R.A36G.07	TCGA.YB.A89D.01A.12R.A36G.07	highexpression
TCGA.HZ.A77P.01A.11R.A33R.07	TCGA.HZ.A77P.01A.11R.A33R.07	lowexpression
TCGA.HZ.8637.01A.11R.2404.07	TCGA.HZ.8637.01A.11R.2404.07	highexpression
TCGA.PZ.A5RE.01A.11R.A32O.07	TCGA.PZ.A5RE.01A.11R.A32O.07	highexpression
TCGA.2L.AAQJ.01A.12R.A39D.07	TCGA.2L.AAQJ.01A.12R.A39D.07	highexpression
TCGA.F2.7276.01A.11R.2156.07	TCGA.F2.7276.01A.11R.2156.07	lowexpression
TCGA.H6.8124.01A.11R.2404.07	TCGA.H6.8124.01A.11R.2404.07	highexpression
TCGA.2J.AABF.01A.31R.A41B.07	TCGA.2J.AABF.01A.31R.A41B.07	lowexpression
TCGA.3A.A9I5.01A.11R.A38C.07	TCGA.3A.A9I5.01A.11R.A38C.07	highexpression
TCGA.HZ.8317.01A.11R.2404.07	TCGA.HZ.8317.01A.11R.2404.07	lowexpression
TCGA.RB.A7B8.01A.12R.A33R.07	TCGA.RB.A7B8.01A.12R.A33R.07	lowexpression
TCGA.FB.A78T.01A.12R.A32O.07	TCGA.FB.A78T.01A.12R.A32O.07	lowexpression
TCGA.IB.AAUP.01A.11R.A37L.07	TCGA.IB.AAUP.01A.11R.A37L.07	lowexpression
TCGA.3A.A9I9.01A.11R.A38C.07	TCGA.3A.A9I9.01A.11R.A38C.07	lowexpression
TCGA.2J.AABI.01A.12R.A41B.07	TCGA.2J.AABI.01A.12R.A41B.07	lowexpression
TCGA.YY.A8LH.01A.11R.A36G.07	TCGA.YY.A8LH.01A.11R.A36G.07	highexpression
