# Supplementary material for: PLA2G16 expression predicts prognosis and gemcitabine sensitivity in patients with pancreatic cancer
Source: PeerJ. 2025 May 30;13:e19517. doi: 10.7717/peerj.19517 (PMC12129006; doi:10.7717/peerj.19517)
Supplement: Supplemental Information 8 — PZF/PZFX files must be opened using GraphPad Prism. [file peerj-13-19517-s008.zip › FIG 4A/different gene.R]

#fpkm数据的差异表达分析 limma

DEGs_limma <- function(datas, groups, case, ref) {
  if (!requireNamespace("BiocManager", quietly = TRUE))
    install.packages("BiocManager")
  if (!requireNamespace("limma", quietly = TRUE))
    BiocManager::install("limma")
  library(limma)
  up_index <- which(groups[, 2] == case)
  groups[, 2][up_index] <- 'T0'
  down_index <- which(groups[, 2] == ref)
  groups[, 2][down_index] <- 'T1'
  groups <- groups[c(up_index, down_index), ] # 按照分组进行排序
  datas <- datas[, groups[,1]]           # 对样本进行重新排序
  group_list <- factor(groups[, 2])
  design <- model.matrix(~group_list)
  fit <- lmFit(datas, design)
  fit <- eBayes(fit)
  options(digits = 4)
  topTable(fit, coef=2, adjust='BH')
  res <- topTable(fit, coef=2, adjust='BH', number = Inf)
  res$logFC <- -res$logFC
  return(res)
}

if (F) {
  if (!require("BiocManager", quietly = TRUE))
    install.packages("BiocManager")
  BiocManager::install("limma")
}

dat_exp <- read.delim('dat_exp.txt',
                      stringsAsFactors = F,
                      check.names = F,
                      row.names = 1)
boxplot(dat_exp[, 1:5])

dat_group <- read.delim('dat_group.txt',
                        stringsAsFactors = F,
                        check.names = F,
                        row.names = 1)
table(dat_group$Groups)
head(dat_group)
View(dat_group)
table(dat_group$Groups)

dat_exp <- dat_exp[rowSums(dat_exp) > 0, ]
table(dat_group$Groups)
dat_limma <- DEGs_limma(datas = dat_exp[, dat_group$Samples],
                        groups = dat_group[, c("Samples", "Groups")],
                        case = 'highexpression', 
                        ref = 'lowexpression')
write.csv(dat_limma,
          file = 'dat_limma.csv')
head(dat_limma)
dat_limma_filtered <- subset(dat_limma,
                             adj.P.Val < 0.05 & abs(logFC)> 1)
write.csv(dat_limma_filtered,
          file = 'dat_limma_filtered.csv')
table(dat_limma_filtered$logFC > 0)

#火山图的绘制
library(ggplot2)
# 阈值定义
cut_p <- 0.05
cut_logFC <- 1
# 数据准备
dat_volcano <- data.frame(Gene = rownames(dat_limma),
                          FDR = dat_limma$adj.P.Val,
                          logFC = dat_limma$logFC,
                          stringsAsFactors = F)
head(dat_volcano)
dat_volcano$type = ifelse(dat_volcano$FDR < cut_p & abs(dat_volcano$logFC) >= cut_logFC,
                          ifelse(dat_volcano$logFC > cut_logFC, 'UP', 'DOWN'), 'Stable')
head(dat_volcano)
p <- ggplot(dat_volcano, aes(x = logFC,
                             y = -log10(FDR))) +
  geom_point(aes(color = type),alpha=0.5, size=4) +
  scale_color_manual(values=c("blue", "grey","red"))+
  geom_vline(xintercept=c(-cut_logFC,cut_logFC),
             lty=4,col="black",lwd=0.5) +
  geom_hline(yintercept = -log10(cut_p),lty=4,col="black",lwd=0.5) +
  labs(x='log2(FC)', y='-log10(FDR)') + #xlim(-2.5, 2.5) +
  theme_bw()+
  theme(plot.title = element_text(hjust = 0.5),
        legend.position="top")
p
ggsave(plot = p,
       filename = 'volcano.pdf',
       width = 5, height = 5)


#差异基因热图绘制
library(pheatmap)
head(dat_group)
dat_group <- dplyr::arrange(dat_group, Groups)
annotation_col  <- data.frame(Groups = factor(dat_group$Groups))
rownames(annotation_col) <- dat_group$Samples
annotation_row <- data.frame(row.names = rownames(dat_limma_filtered),
                             Type = dat_limma_filtered$logFC)
annotation_row$Type <- ifelse(annotation_row$Type > 0, 'UP', 'DOWN')
annotation_row$Type <- factor(annotation_row$Type)
diffgenes <- rownames(dat_limma_filtered)
diff_exp_gene_heatmap <- dat_exp[diffgenes, dat_group$Samples]
bk=unique(c(seq(-1.2, 1.2, length=100)))
ann_colors = list(
  Groups = c(highexpression = "#1B9E77", lowexpression = "#D95F02"),
  Type = c(DOWN = "#7570B3", UP = "#E7298A")
)
pheatmap(diff_exp_gene_heatmap,
         scale = 'row',
         breaks = bk,
         annotation_col = annotation_col,
         annotation_row = annotation_row,
         annotation_colors = ann_colors,
         cluster_cols = F,
         cluster_rows = T,
         show_rownames = F,
         show_colnames = F,
         treeheight_row = 25,
         treeheight_col = 25,
         annotation_names_row = F,
         color = colorRampPalette(c("navy", "white", "firebrick3"))(100))
dev.off()
pdf('heatmap.pdf', width = 6, height = 5)
