# Supplementary material for: PLA2G16 expression predicts prognosis and gemcitabine sensitivity in patients with pancreatic cancer
Source: PeerJ. 2025 May 30;13:e19517. doi: 10.7717/peerj.19517 (PMC12129006; doi:10.7717/peerj.19517)
Supplement: Supplemental Information 10 — PZF/PZFX files must be opened using GraphPad Prism. [file peerj-13-19517-s010.zip]

Archive with 16 entries (10 files):
- FIG 4B-F/
- FIG 4B-F/FIG 4B/
- FIG 4B-F/FIG 4B/FIG 4B.pdf
- FIG 4B-F/FIG 4B/FIG 4B.xlsx
- FIG 4B-F/FIG 4C/
- FIG 4B-F/FIG 4C/KEGG_PARTHWAY.xlsx
- FIG 4B-F/FIG 4C/KEGG_PATHWAY.pdf
- FIG 4B-F/FIG 4D/
- FIG 4B-F/FIG 4D/GO_BP.pdf
- FIG 4B-F/FIG 4D/GO_BP.xlsx
- FIG 4B-F/FIG 4E/
- FIG 4B-F/FIG 4E/GO_CC.pdf
- FIG 4B-F/FIG 4E/GO_CC.xlsx
- FIG 4B-F/FIG 4F/
- FIG 4B-F/FIG 4F/GO_MF.pdf
- FIG 4B-F/FIG 4F/GO_MF.xlsx
