# Supplementary material for: PLA2G16 expression predicts prognosis and gemcitabine sensitivity in patients with pancreatic cancer
Source: PeerJ. 2025 May 30;13:e19517. doi: 10.7717/peerj.19517 (PMC12129006; doi:10.7717/peerj.19517)
Supplement: Supplemental Information 11 — PZF/PZFX files must be opened using GraphPad Prism. [file peerj-13-19517-s011.zip › Cibersort/biocLite.R]

## Mirrors: uncomment the following and change to your favorite CRAN mirror
## if you don't want to use the default (cran.rstudio.com).
## options("repos" = c(CRAN="https://cran.rstudio.com"))

## Mirrors: uncomment the following and change to your favorite Bioconductor
## mirror, if you don't want to use the default (bioconductor.org)
## options("BioC_mirror" = "https://bioconductor.org")

local({
  
  vers <- getRversion()
  if (vers >= "3.6"){
    stop(
      "With R version 3.5 or greater, install Bioconductor ",
      "packages using BiocManager; see https://bioconductor.org/install",
      call. = FALSE
    )
  }
  biocVers <- tryCatch({
    BiocInstaller::biocVersion() # recent BiocInstaller
  }, error=function(...) {         # no / older BiocInstaller
    BioC_version_associated_with_R_version <-
      get(".BioC_version_associated_with_R_version",
          envir=asNamespace("tools"), inherits=FALSE)
    if (is.function(BioC_version_associated_with_R_version))
      BioC_version_associated_with_R_version()
    else                            # numeric_version
      BioC_version_associated_with_R_version
  })
  
  if (vers < "3.0") {
    ## legacy; no need to change "3.0" ever
    ## coordinate this message with .onAttach
    txt <- strwrap("A new version of Bioconductor is available
            after installing the most recent version of R; see
            http://bioconductor.org/install", exdent=2)
    message(paste(txt, collapse="\n"))
  } else if ("package:BiocInstaller" %in% search()) {
    ## messages even if already attached
    tryCatch(BiocInstaller:::.onAttach(), error=function(...) NULL)
  }
  
  if (vers > "2.13" && biocVers > "2.8") {
    
    if (exists("biocLite", .GlobalEnv, inherits=FALSE)) {
      txt <- strwrap("There is an outdated biocLite() function in the
                global environment; run 'rm(biocLite)' and try again.")
      stop("\n", paste(txt, collapse="\n"))
    }
    
    if (!suppressWarnings(require("BiocInstaller", quietly=TRUE))) {
      a <- NULL
      p <- file.path(Sys.getenv("HOME"), ".R", "repositories")
      if (file.exists(p)) {
        a <- tools:::.read_repositories(p)
        if (!"BioCsoft" %in% rownames(a)) 
          a <- NULL
      }
      if (is.null(a)) {
        p <- file.path(R.home("etc"), "repositories")
        a <- tools:::.read_repositories(p)
      }
      if (!"package:utils" %in% search()) {
        path <- "//bioconductor.org/biocLite.R"
        txt <- sprintf("use 'source(\"https:%s\")' or
                    'source(\"http:%s\")' to update 'BiocInstaller' after
                    library(\"utils\")", path, path)
        message(paste(strwrap(txt), collapse="\n  "))
      } else {
        if (vers >= "3.2.2" && vers < "3.3.0") {
          ## transitioning to https support; check availability
          con <- file(fl <- tempfile(), "w")
          sink(con, type="message")
          tryCatch({
            xx <- close(file("https://bioconductor.org"))
          }, error=function(e) {
            message(conditionMessage(e))
          })
          sink(type="message")
          close(con)
          if (!length(readLines(fl)))
            a["BioCsoft", "URL"] <-
            sub("^http:", "https:", a["BioCsoft", "URL"])
        }
        ## add a conditional for Bioc releases occuring WITHIN
        ## a single R minor version. This is so that a user with a
        ## version of R (whose etc/repositories file references the
        ## no-longer-latest URL) and without BiocInstaller
        ## will be pointed to the most recent repository suitable
        ## for their version of R
        if (vers >= "3.5.0") {
          a["BioCsoft", "URL"] <- sub(as.character(biocVers), "3.7",
                                      a["BioCsoft", "URL"])
        } else if (vers >= "3.4.0") {
          a["BioCsoft", "URL"] <- sub(as.character(biocVers), "3.6",
                                      a["BioCsoft", "URL"]) 
        } else if (vers >= "3.3.0") {
          a["BioCsoft", "URL"] <- sub(as.character(biocVers), "3.4",
                                      a["BioCsoft", "URL"]) 
        } else if (vers >= "3.2") {
          a["BioCsoft", "URL"] <- sub(as.character(biocVers), "3.2",
                                      a["BioCsoft", "URL"])
        } else if (vers == "3.1.1") {
          ## R-3.1.1's etc/repositories file at the time of the release 
          ## of Bioc 3.0 pointed to the 2.14 repository, but we want 
          ## new installations to access the 3.0 repository
          a["BioCsoft", "URL"] <- sub(as.character(biocVers), "3.0",
                                      a["BioCsoft", "URL"])
        } else if (vers == "3.1.0") {
          ## R-devel points to 2.14 repository
          a["BioCsoft", "URL"] <- sub(as.character(biocVers), "2.14",
                                      a["BioCsoft", "URL"])
        } else if (vers >= "2.15" && vers < "2.16") {
          a["BioCsoft", "URL"] <- sub(as.character(biocVers), "2.11",
                                      a["BioCsoft", "URL"])
          biocVers <- numeric_version("2.11")
        }
        install.packages("BiocInstaller", repos=a["BioCsoft", "URL"])
        if (!suppressWarnings(require("BiocInstaller",
                                      quietly=TRUE))) {
          path0 <- "//bioconductor.org/packages"
          path <- sprintf("%s/%s/bioc", path0, as.character(biocVers))
          txt0 <- "'biocLite.R' failed to install 'BiocInstaller',
                        use 'install.packages(\"BiocInstaller\",
                        repos=\"https:%s\")' or
                        'install.packages(\"BiocInstaller\", repos=\"http:%s\")'"
          txt <- sprintf(txt0, path, path)
          message(paste(strwrap(txt), collapse="\n  "))
        }
      }
    } else {
      ## BiocInstaller version 1.16.0-1.18.1 do not
      ## automatically update when type=="source"; notify users
      ## when they have updated R over their old libraries
      installerVersion <- utils::packageVersion("BiocInstaller")
      test0 <- (vers > "3.1.2") &&
        !identical(getOption("pkgType"), "source") &&
        (installerVersion >= "1.16.0") &&
        (installerVersion <= "1.16.4")
      if (test0) {
        if (installerVersion < "1.16.4") {
          txt <- "Update BiocInstaller with
                         oldPkgType=options(pkgType=\"source\");
                         biocLite(\"BiocInstaller\"); options(oldPkgType)"
          message(paste(strwrap(txt, exdent=2), collapse="\n"))
        }
        if (vers >= "3.2") {
          path <- "//bioconductor.org/biocLite.R"
          txt <- sprintf("BiocInstaller version %s is too old for
                         R version %s; remove.packages(\"BiocInstaller\"),
                         re-start R, then source(\"https:%s\") or
                         source(\"http:%s\")", biocVers, vers, path, path)
          warning(paste(strwrap(txt, exdent=2), collapse="\n"))
        }
      }
    }
  } else {
    tryCatch({
      source("https://bioconductor.org/getBioC.R")
    }, error=function(e) {
      warning("https: failed (", conditionMessage(e), "), trying http",
              immediate.=TRUE)
      source("http://bioconductor.org/getBioC.R")
    })
    biocLite <<-
      function(pkgs, groupName="lite", ...)
      {
        if (missing(pkgs))
          biocinstall(groupName=groupName, ...)
        else
          biocinstall(pkgs=pkgs, groupName=groupName, ...)
      }
  }
})
