# Supplementary material for: PLA2G16 expression predicts prognosis and gemcitabine sensitivity in patients with pancreatic cancer
Source: PeerJ. 2025 May 30;13:e19517. doi: 10.7717/peerj.19517 (PMC12129006; doi:10.7717/peerj.19517)
Supplement: Supplemental Information 11 — PZF/PZFX files must be opened using GraphPad Prism. [file peerj-13-19517-s011.zip › Cibersort/Cibersort original code.R]

#数据处理部分
setwd()
exp2 <- read.table('dat_exp.txt')
write.table(exp2,file = "dat_exp.txt",row.names = T,quote = F,sep = "\t")

source("CIBERSORT.R")

source("http://bioconductor.org/biocLite.R")
biocLite("preprocessCore")

if(!requireNamespace("BiocManager",quietly = TURE))
  install.packages("BiocManager")
BiocManager::install("preprocessCore")
a

if(T){
  TME.results = CIBERSORT("LM22.txt", 
                          "dat_exp.txt" , 
                          perm = 1000, 
                          QN = T)
  save(TME.results,file = "ciber_CHOL.Rdata")
}
load("ciber_CHOL.Rdata")

#画图部分
dat.group <- read.delim('dat_group.txt',row.names = 1,stringsAsFactors = F,check.names = F)
table(dat.group$Groups)
head(dat.group)

dat.cibersort.score <- read.delim('CIBERSORT-Results.txt',row.names = 1,stringsAsFactors = F,check.names = F)
head(dat.cibersort.score)

class(dat.cibersort.score)
str(dat.cibersort.score)
dat.cibersort.score <- as.matrix(dat.cibersort.score)
dat.cibersort.score <- cbind(dat.group,
                             dat.cibersort.score[dat.group$Samples,])
head(dat.cibersort.score)
colnames(dat.cibersort.score)

#梭形图绘制
library(ggsci)  
library(ggplot2)
library(ggpubr)

p1 <- ggplot(dat.cibersort.score,aes(x=Groups, y=`B cells naive`))+
  geom_boxplot(aes(fill = Groups),position = position_dodge(0.95),outlier.colour = NA) +
  stat_compare_means()+
  theme_bw()+
  theme(axis.text.x = element_text(angle = 0,vjust = 0.5,hjust = 0.5,colour = "black"),
        legend.position = 'top')+
  xlab('Groups')+ylab('B cells naive')
p1

p2 <- ggplot(dat.cibersort.score,aes(x=Groups, y=`B cells memory`))+
  geom_boxplot(aes(fill = Groups),position = position_dodge(0.95),outlier.colour = NA) +
  stat_compare_means()+
  theme_bw()+
  theme(axis.text.x = element_text(angle = 0,vjust = 0.5,hjust = 0.5,colour = "black"),
        legend.position = 'top')+
  xlab('Groups')+ylab('B cells memory')
p2

p3 <- ggplot(dat.cibersort.score,aes(x=Groups, y=`Plasma cells`))+
  geom_boxplot(aes(fill = Groups),position = position_dodge(0.95),outlier.colour = NA) +
  stat_compare_means()+
  theme_bw()+
  theme(axis.text.x = element_text(angle = 0,vjust = 0.5,hjust = 0.5,colour = "black"),
        legend.position = 'top')+
  xlab('Groups')+ylab('Plasma cells')
p3

p4 <- ggplot(dat.cibersort.score,aes(x=Groups, y=`T cells CD8`))+
  geom_boxplot(aes(fill = Groups),position = position_dodge(0.95),outlier.colour = NA) +
  stat_compare_means()+
  theme_bw()+
  theme(axis.text.x = element_text(angle = 0,vjust = 0.5,hjust = 0.5,colour = "black"),
        legend.position = 'top')+
  xlab('Groups')+ylab('T cells CD8')
p4

pdf('boxplot.pdf',width = 14, height = 5)
cowplot::plot_grid(p1,p2,p3,p4,
                   ncol = 4)

p5 <- ggplot(dat.cibersort.score,aes(x=Groups, y=`T cells CD4 naive`))+
  geom_boxplot(aes(fill = Groups),position = position_dodge(0.95),outlier.colour = NA) +
  stat_compare_means()+
  theme_bw()+
  theme(axis.text.x = element_text(angle = 0,vjust = 0.5,hjust = 0.5,colour = "black"),
        legend.position = 'top')+
  xlab('Groups')+ylab('T cells CD4 naive')
p5

p6 <- ggplot(dat.cibersort.score,aes(x=Groups, y=`T cells CD4 memory resting`))+
  geom_boxplot(aes(fill = Groups),position = position_dodge(0.95),outlier.colour = NA) +
  stat_compare_means()+
  theme_bw()+
  theme(axis.text.x = element_text(angle = 0,vjust = 0.5,hjust = 0.5,colour = "black"),
        legend.position = 'top')+
  xlab('Groups')+ylab('T cells CD4 memory resting')
p6

p7 <- ggplot(dat.cibersort.score,aes(x=Groups, y=`T cells CD4 memory activated`))+
  geom_boxplot(aes(fill = Groups),position = position_dodge(0.95),outlier.colour = NA) +
  stat_compare_means()+
  theme_bw()+
  theme(axis.text.x = element_text(angle = 0,vjust = 0.5,hjust = 0.5,colour = "black"),
        legend.position = 'top')+
  xlab('Groups')+ylab('T cells CD4 memory activated')
p7

p8 <- ggplot(dat.cibersort.score,aes(x=Groups, y=`T cells follicular helper`))+
  geom_boxplot(aes(fill = Groups),position = position_dodge(0.95),outlier.colour = NA) +
  stat_compare_means()+
  theme_bw()+
  theme(axis.text.x = element_text(angle = 0,vjust = 0.5,hjust = 0.5,colour = "black"),
        legend.position = 'top')+
  xlab('Groups')+ylab('T cells follicular helper')
p8
pdf('boxplot1.pdf',width = 14, height = 5)
cowplot::plot_grid(p5,p6,p7,p8,
                   ncol = 4)

p9 <- ggplot(dat.cibersort.score,aes(x=Groups, y=`T cells regulatory (Tregs)`))+
  geom_boxplot(aes(fill = Groups),position = position_dodge(0.95),outlier.colour = NA) +
  stat_compare_means()+
  theme_bw()+
  theme(axis.text.x = element_text(angle = 0,vjust = 0.5,hjust = 0.5,colour = "black"),
        legend.position = 'top')+
  xlab('Groups')+ylab('T cells regulatory (Tregs)')
p9

p10 <- ggplot(dat.cibersort.score,aes(x=Groups, y=`T cells gamma delta`))+
  geom_boxplot(aes(fill = Groups),position = position_dodge(0.95),outlier.colour = NA) +
  stat_compare_means()+
  theme_bw()+
  theme(axis.text.x = element_text(angle = 0,vjust = 0.5,hjust = 0.5,colour = "black"),
        legend.position = 'top')+
  xlab('Groups')+ylab('T cells gamma delta')
p10

p11 <- ggplot(dat.cibersort.score,aes(x=Groups, y=`NK cells resting`))+
  geom_boxplot(aes(fill = Groups),position = position_dodge(0.95),outlier.colour = NA) +
  stat_compare_means()+
  theme_bw()+
  theme(axis.text.x = element_text(angle = 0,vjust = 0.5,hjust = 0.5,colour = "black"),
        legend.position = 'top')+
  xlab('Groups')+ylab('NK cells resting')
p11

p12 <- ggplot(dat.cibersort.score,aes(x=Groups, y=`NK cells activated`))+
  geom_boxplot(aes(fill = Groups),position = position_dodge(0.95),outlier.colour = NA) +
  stat_compare_means()+
  theme_bw()+
  theme(axis.text.x = element_text(angle = 0,vjust = 0.5,hjust = 0.5,colour = "black"),
        legend.position = 'top')+
  xlab('Groups')+ylab('NK cells activated')
p12
pdf('boxplot2.pdf',width = 14, height = 5)
cowplot::plot_grid(p9,p10,p11,p12,
                   ncol = 4)

p13 <- ggplot(dat.cibersort.score,aes(x=Groups, y=`Monocytes`))+
  geom_boxplot(aes(fill = Groups),position = position_dodge(0.95),outlier.colour = NA) +
  stat_compare_means()+
  theme_bw()+
  theme(axis.text.x = element_text(angle = 0,vjust = 0.5,hjust = 0.5,colour = "black"),
        legend.position = 'top')+
  xlab('Groups')+ylab('Monocytes')
p13

p14 <- ggplot(dat.cibersort.score,aes(x=Groups, y=`Macrophages M0`))+
  geom_boxplot(aes(fill = Groups),position = position_dodge(0.95),outlier.colour = NA) +
  stat_compare_means()+
  theme_bw()+
  theme(axis.text.x = element_text(angle = 0,vjust = 0.5,hjust = 0.5,colour = "black"),
        legend.position = 'top')+
  xlab('Groups')+ylab('Macrophages M0')
p14

p15 <- ggplot(dat.cibersort.score,aes(x=Groups, y=`Macrophages M1`))+
  geom_boxplot(aes(fill = Groups),position = position_dodge(0.95),outlier.colour = NA) +
  stat_compare_means()+
  theme_bw()+
  theme(axis.text.x = element_text(angle = 0,vjust = 0.5,hjust = 0.5,colour = "black"),
        legend.position = 'top')+
  xlab('Groups')+ylab('Macrophages M1')
p15

p16 <- ggplot(dat.cibersort.score,aes(x=Groups, y=`Macrophages M2`))+
  geom_boxplot(aes(fill = Groups),position = position_dodge(0.95),outlier.colour = NA) +
  stat_compare_means()+
  theme_bw()+
  theme(axis.text.x = element_text(angle = 0,vjust = 0.5,hjust = 0.5,colour = "black"),
        legend.position = 'top')+
  xlab('Groups')+ylab('Macrophages M2')
p16

pdf('boxplot3.pdf',width = 14, height = 5)
cowplot::plot_grid(p13,p14,p15,p16,
                   ncol = 4)

p17 <- ggplot(dat.cibersort.score,aes(x=Groups, y=`Dendritic cells resting`))+
  geom_boxplot(aes(fill = Groups),position = position_dodge(0.95),outlier.colour = NA) +
  stat_compare_means()+
  theme_bw()+
  theme(axis.text.x = element_text(angle = 0,vjust = 0.5,hjust = 0.5,colour = "black"),
        legend.position = 'top')+
  xlab('Groups')+ylab('Dendritic cells resting')
p17

p18 <- ggplot(dat.cibersort.score,aes(x=Groups, y=`Dendritic cells activated`))+
  geom_boxplot(aes(fill = Groups),position = position_dodge(0.95),outlier.colour = NA) +
  stat_compare_means()+
  theme_bw()+
  theme(axis.text.x = element_text(angle = 0,vjust = 0.5,hjust = 0.5,colour = "black"),
        legend.position = 'top')+
  xlab('Groups')+ylab('Dendritic cells activated')
p18

p19 <- ggplot(dat.cibersort.score,aes(x=Groups, y=`Mast cells resting`))+
  geom_boxplot(aes(fill = Groups),position = position_dodge(0.95),outlier.colour = NA) +
  stat_compare_means()+
  theme_bw()+
  theme(axis.text.x = element_text(angle = 0,vjust = 0.5,hjust = 0.5,colour = "black"),
        legend.position = 'top')+
  xlab('Groups')+ylab('Mast cells resting')
p19

p20 <- ggplot(dat.cibersort.score,aes(x=Groups, y=`Mast cells activated`))+
  geom_boxplot(aes(fill = Groups),position = position_dodge(0.95),outlier.colour = NA) +
  stat_compare_means()+
  theme_bw()+
  theme(axis.text.x = element_text(angle = 0,vjust = 0.5,hjust = 0.5,colour = "black"),
        legend.position = 'top')+
  xlab('Groups')+ylab('Mast cells activated')
p20
pdf('boxplot4.pdf',width = 14, height = 5)
cowplot::plot_grid(p17,p18,p19,p20,
                   ncol = 4)

p21 <- ggplot(dat.cibersort.score,aes(x=Groups, y=`Eosinophils`))+
  geom_boxplot(aes(fill = Groups),position = position_dodge(0.95),outlier.colour = NA) +
  stat_compare_means()+
  theme_bw()+
  theme(axis.text.x = element_text(angle = 0,vjust = 0.5,hjust = 0.5,colour = "black"),
        legend.position = 'top')+
  xlab('Groups')+ylab('Eosinophils')
p21

p22 <- ggplot(dat.cibersort.score,aes(x=Groups, y=`Neutrophils`))+
  geom_boxplot(aes(fill = Groups),position = position_dodge(0.95),outlier.colour = NA) +
  stat_compare_means()+
  theme_bw()+
  theme(axis.text.x = element_text(angle = 0,vjust = 0.5,hjust = 0.5,colour = "black"),
        legend.position = 'top')+
  xlab('Groups')+ylab('Neutrophils')
p22

pdf('boxplot5.pdf',width = 14, height = 5)
cowplot::plot_grid(p21,p22,
                   ncol = 2)
dev.off()
