# Supplementary material for: PLA2G16 expression predicts prognosis and gemcitabine sensitivity in patients with pancreatic cancer
Source: PeerJ. 2025 May 30;13:e19517. doi: 10.7717/peerj.19517 (PMC12129006; doi:10.7717/peerj.19517)
Supplement: Supplemental Information 11 — PZF/PZFX files must be opened using GraphPad Prism. [file peerj-13-19517-s011.zip › Cibersort/CIBERSORT-Results.txt]

Mixture	B cells naive	B cells memory	Plasma cells	T cells CD8	T cells CD4 naive	T cells CD4 memory resting	T cells CD4 memory activated	T cells follicular helper	T cells regulatory (Tregs)	T cells gamma delta	NK cells resting	NK cells activated	Monocytes	Macrophages M0	Macrophages M1	Macrophages M2	Dendritic cells resting	Dendritic cells activated	Mast cells resting	Mast cells activated	Eosinophils	Neutrophils	P-value	Correlation	RMSE
TCGA.FB.AAPY.01A.11R.A41B.07	0.0888028210412371	0	0.0329176699754015	0.120310383836671	0	0.117166747058082	0	0.0496703038172943	0.127043132336522	0	0	0.0368455434089306	0.00390294254339377	0.0637492529381082	0.0328300004972184	0.14370526353465	0.0888317694370513	0.0241775356883598	0.0528883894768832	0	0	0.0171582444101971	0.02	0.201899877593083	0.999857794318218
TCGA.IB.A7LX.01A.12R.A36G.07	0.0526139039735015	0	0.0162297384627727	0.0876983810882955	0	0.222275502558393	0	0.0623096772188601	0.0574683707063847	0	0.00968643321768115	0.0104909327201572	0	0.199376151933011	0.0902341162747871	0.112297266349475	0	0	0.0697275455439479	0	0	0.00959197995273378	0.069	0.133082289761568	1.03597243589062
TCGA.3A.A9IX.01A.11R.A41B.07	0.151537339699805	0	0.0335935421278949	0.126703779672819	0	0.109902652637798	4.91946768481048e-05	0.0304821384012978	0.0804459605016753	0	0	0.0268777926205484	0.06346881696981	0.0062140246232735	0.0125274462836429	0.102945024971619	0.130752793454313	0.040447681307345	0.071253670382865	0	0	0.0127981416684443	0.011	0.286714967918125	0.963026440082064
TCGA.2J.AAB4.01A.12R.A41B.07	0.017267314595093	0	0	0.109506819083626	0	0.247878474950345	0.00326926724644135	0	0.114768611813383	0	0.00542072434652333	0.00262226762432907	0.0585632219090354	0.0761448981325691	0.075655476347884	0.126541264761248	0.089020824847507	0	0.0733408343420162	0	0	0	0.0620000000000001	0.13994817787262	1.02853682940759
TCGA.3A.A9IH.01A.12R.A39D.07	0.0818018284270573	0	0	0.0541193391138575	0	0.137596200368857	0	0	0.0759966297525668	0	0	0	0.00843127378065074	0.150688825095846	0.0940477719126197	0.203785620705639	0.14038838606887	0	0.0519923445149213	0	0.00115178025911375	0	0.0679999999999999	0.134110950250836	1.02934508280218
TCGA.IB.AAUO.01A.12R.A38C.07	0	0.00460951931359336	0.00467611243296641	0.0701104756400593	0	0.149073319631101	0	0.0449869077304855	0.109698371224071	0	0	0.125036537419525	0.0410247265626554	0.0640192785991953	0.056327056822082	0.0876718705024827	0.0262288351234349	0.122071549434405	0.0852449928092208	0	0	0.00922044675472275	0.294	0.0336645017011442	1.07969727860324
TCGA.HZ.A77O.01A.11R.A33R.07	0.00899235716408372	0.0122582305115829	0	0.0588127562528545	0	0.125924061642014	0	0.0215209014350448	0.0737027884996291	0	0	0.0996076693664947	0.0201722040759378	0.195531340669797	0.0765157545657583	0.136672635313379	0.0696677162107318	0	0.0937784133700302	0	0.000277788297254612	0.00656538262540707	0.293	0.0337811827677869	1.07243270258235
TCGA.IB.8126.01A.11R.2404.07	0.117988655232444	0	0	0.203330835260036	0	0.257953893768608	0.0202606388540405	0.0475695057751086	0.0436079112196808	0	0	0.0194742018057907	0.017978982130517	0	0.0324395802690916	0.114561795576615	0.0245977405283091	0.0182927422475846	0.0669261080469784	0	0	0.0150174092851949	0.016	0.232371939480398	0.999688078743535
TCGA.IB.AAUS.01A.12R.A38C.07	0.0966630360328167	0	0.00872269495319229	0.104516528455833	0	0.116902836181027	0	0	0.0488593308220924	0	0	0.0258285111707024	0.0259587340573979	0.170086458209253	0.0109193203581164	0.220535551639783	0.0393933269832712	0.0178599104455845	0.0834979600622608	0	0	0.0302558006286695	0.031	0.175290479670873	1.01027570824045
TCGA.3E.AAAZ.01A.11R.A38C.07	0.0415884974033107	0	0.00648407203677458	0.107056354615788	0	0.190318554949239	0.0149467435328677	0.0472091572349831	0.036542961348021	0	0.000953991308444833	0	0.00156902099349583	0.124026906963267	0.0154196928529739	0.230539087887132	0.0400742015653248	0.00577048237174209	0.128962309256686	0	0.00266386712764441	0.00587409855230467	0.191	0.0607946810267018	1.05602677513845
TCGA.HZ.8001.01A.11R.2204.07	0.125322667215903	0	0.105339885031479	0.0838113214390703	0	0.0653006071902064	0	0.0782259110031671	0.031129468906269	0	0	0.0711127769747491	0.0213972331192998	0.023005542771805	0.0202243250127243	0.163761598814979	0.0356417991099622	0.000812297977148104	0.144487415643514	0	0	0.0304271497897227	0.00600000000000001	0.339985175167796	0.942039112162288
TCGA.S4.A8RO.01A.12R.A37L.07	0.0272046303929278	0	0	0.06161327232621	0	0.0536341922135723	0.0133143781951093	0.0092503618952739	0.033963758076094	0	0.0112029467200801	0	0.00694842054746627	0.26628485275195	0.0379124823564589	0.377515759664919	0	0.0418990276470734	0.059172661807931	0	0	8.32554049335998e-05	0.159	0.0698423711179011	1.08380017286682
TCGA.IB.7889.01A.11R.2156.07	0.0724887347170226	0.0109577366670933	0.0239011262078243	0.139905484994678	0	0.108445258919901	0	0.0195503210087922	0.0853226013697876	0	0	0.0116986474474568	0.0520785850068178	0.179226236685218	0.04885173261285	0.108017627333034	0.0815236177943941	0	0.0533869160213517	0	0	0.00464537321377801	0.035	0.168083510033846	1.01247646593372
TCGA.FB.AAPP.01A.12R.A41B.07	0.0290691812769077	0	0.030205591359668	0	0	0.416589558015722	0	0.00211139803532287	0.0170123009115821	0	0.0685610784500628	0.0713239328386631	0	0.0376728953227123	0.016198352781692	0.166678827910947	0.0356650368906881	0	0.108911846206032	0	0	0	0.269	0.040477550375068	1.07634182446392
TCGA.FB.A4P6.01A.12R.A26U.07	0.0491282150164953	0	0	0.143110380020137	0	0.254632339906875	0.0347724268795001	0	0.105752328149933	0	0.0473884623088692	0	0.026340585061135	0	0.0268804660179994	0.145751903188578	0.066245563449907	0.00648755234524901	0.0863208804309125	0	0	0.00718889722441045	0.148	0.0762169593306233	1.05949372805177
TCGA.IB.A5SO.01A.11R.A32O.07	0.0789307409630159	0.0571139821420572	0.00452868165365096	0.129465366663761	0	0.139486941151831	0	0.0151284299325984	0.0798629152657037	0	0.00461672129308137	0	0.00323826422382932	0.227432646049082	0.032071300784669	0.162560440230792	0.00468813368192022	0.0270204921953598	0.0322822960569906	0	0	0.00157264771165742	0.03	0.179228430541616	1.01601840179466
TCGA.2J.AABR.01A.11R.A41B.07	0.0680617789989897	0	0.00463407577692879	0.172712799924597	0	0.26672792902037	0.0166594984431191	0.053840177654366	0.0384436152801344	0	0	0.0359592073283946	0.0298873125771408	0.062538448147413	0.0570232152084872	0.0756447090243852	0.0380819203850027	0.00138809534846708	0.0624503583515729	0	0	0.0159468585306322	0.107	0.0989418636498536	1.05581460267591
TCGA.XD.AAUL.01A.21R.A39D.07	0.0268444935533633	0	0.000227369959732247	0.0723182612668888	0	0.170504970956587	0	0.0197485219007038	0.063695125460288	0	0	0.0498580094236221	0.0153003149683669	0.111677975491728	0.00299035131249496	0.20941371719315	0.133882197336682	0.0189386429518557	0.0623042430134615	0	0	0.0422958052110761	0.131	0.0823062892599143	1.04760259702201
TCGA.F2.A8YN.01A.11R.A37L.07	0.027391606113268	0	0.00784605342007666	0.030757801985523	0	0.190665869255794	0	0	0.0516230884785726	0	0	0.0615187924584609	0.0438979129866465	0.215104696254829	0.00381583591209775	0.179548824543764	0.0798410282092369	0.0240039065428325	0.0603777957696258	0	0	0.0236067880692724	0.164	0.0670962969519781	1.05860092014543
TCGA.2J.AABE.01A.12R.A41B.07	0.0946013066997773	0	0.0116349367902255	0.047391230589847	0	0.0960425204243671	0	0.0354136320606628	0.0902380733759263	0	0.0308581887173795	0	0.0907500591789475	0.179732995688931	0	0.116260790780074	0.097183829151032	0.0392032804590224	0	0.0477812611101	0.00233091741697371	0.020576977556734	0.042	0.157414833105324	1.01648278543594
TCGA.2J.AAB8.01A.12R.A41B.07	0.0650713316137605	0.00512595792906956	0	0.0937553746536521	0	0.122459650132982	0	0.0372383215403689	0.113788186145938	0	0	0.0225574297535572	0	0.0987737136185355	0.0452416754346777	0.205384784196428	0.131620214940373	0.0237292514935481	0.0288287687347898	0	0	0.00642533981231927	0.121	0.0890279981880021	1.04569288723612
TCGA.US.A774.01A.21R.A32O.07	0.0733359530498178	0	0.055197487006209	0.0853109790894081	0	0.0799511201304817	0	0.0248644152120701	0.10215234549172	0	0	0.0321853391843957	0.00183557124387514	0.115917000704216	0.101508435258623	0.143171031925003	0.0569877586757426	0.00948522907962192	0.101621513333936	0	0	0.0164758206148794	0.031	0.176679431317758	1.00771117022589
TCGA.IB.AAUV.01A.11R.A38C.07	0.123693545320377	0	0	0.208659001708046	0	0.151325914758398	0.0125553188764125	0.0311576835004684	0.0309404158520463	0	0	0	0.0475047956856216	0.060899687426777	0.0225353867629564	0.193737536481383	0.087325227438536	0	0.0108350785738137	0.014556136226362	0	0.00427427138880212	0.017	0.225886405537454	0.992364855724331
TCGA.FB.A5VM.01A.11R.A32O.07	0.0260333721509406	0.0372291320700838	0.0290329825687408	0.101511683332106	0	0.0530996889475144	0.0362310079100516	0.0229551587218639	0.113635747356528	0	0	0.0140342269810803	0.0113448712125088	0.186964211999811	0.0358882570578895	0.162371162501774	0.119321201922955	0.0298580841777679	0.020489211088383	0	0	0	0.0679999999999999	0.134081296701364	1.02765612085955
TCGA.3A.A9I7.01A.21R.A38C.07	0.122464120113442	0	0.0560716451555723	0.0991708500359126	0	0.142521048502057	0	0.0496680121746587	0.12269537320937	0	0	0.0140877853827557	0.000634767595300397	0.0651250207429463	0.0616840604377103	0.14333138994441	0.0541497725038432	0	0.0683961542020216	0	0	0	0.013	0.25877775960394	0.97803569385354
TCGA.IB.8127.01A.11R.2404.07	0.0407962239442896	0	0.0329468119235953	0.141178342771393	0	0.125190249287354	0.0225324027839205	0.0225143606841806	0.0594863060218925	0	0.0152008988446646	0	0.0190010550201094	0.136717696160607	0.0502770175159757	0.255256842680372	0.0339385777554397	0	0.0330209606895918	0	0.00482585512637575	0.00711639879023826	0.086	0.115084874848769	1.03632919770851
TCGA.IB.AAUU.01A.11R.A37L.07	0.014677985188236	0	0	0.0520145329424462	0	0.144656257309141	0	0.0033863667795744	0.111482537941078	0	0	0.0561761432717332	0.123565805815268	0.0815054744636857	0.011500248010748	0.162705737202303	0.104183601198988	0.0577805437134049	0.0696655677064866	0	0	0.00669919845690744	0.0669999999999999	0.13718580140482	1.02191849827246
TCGA.IB.7651.01A.11R.2156.07	0.0101608065378437	0	0	0.157317746544905	0	0.168095080358927	0.0745600809173367	0.00671153221879199	0.0385875571867634	0	0.0297834812349843	0	0.00529737057297405	0.0942711398248497	0.116360112303654	0.221542580383602	0.0172382547816101	0	0.0571037697279737	0	0	0.00297048740578404	0.475	0.00907221433985509	1.08478657258664
TCGA.S4.A8RP.01A.11R.A36G.07	0.0391192312928959	0	0	0.139381086493194	0	0.122547670166013	0.0166955960439518	0.0222082238605243	0.0301215531552127	0	0	0.00379531631272297	0.0506068246838609	0.117811361842442	0.105273237589164	0.187178532625396	0.0762098627855662	0.0171256979533346	0.063064968044539	0	0	0.00886083715118144	0.159	0.069959346197219	1.05260575299606
TCGA.HV.AA8X.01A.11R.A39D.07	0.0146631118523538	0.0484392559168425	0	0.0490088298147682	0	0.19527543615962	0	0	0.0452446048095735	0	0.000618259203281128	0.0624069511423425	0.0257038475149313	0.0982439525510881	0.0295952689879324	0.0300472335796543	0.0622965838608289	0.0556857452208912	0.275606116160513	0	0	0.00716480322537901	0.163	0.0680461774391055	1.05370339480885
TCGA.2J.AABV.01A.12R.A41B.07	0.0645053136980804	0	0.0639847909939383	0.21786337376781	0	0.0177057595563962	0.014395356614891	0.0101254715015974	0.182828671664128	0	0	0.061057437037659	0.095414041660038	0.00848398211492332	0.0131939830412065	0.0882998156414027	0.0671393519489621	0.000416937794717449	0.0906706816776097	0	0	0.00391503128664053	0.016	0.236735982517512	0.98908072280499
TCGA.2J.AABO.01A.21R.A41B.07	0.104452940570172	0	0	0.0818378389465514	0	0.192993915031172	0.030440826040549	0	0.0798422882060293	0	0.0195348605774119	0	0.0110756893221796	0.158340369972866	0.0400298960158321	0.155703142984194	0.0332718776542675	0.0154260719730402	0.0683278338850785	0	0.00872244882065574	0	0.018	0.211938635062807	0.995105451289468
TCGA.2J.AAB9.01A.11R.A41B.07	0.0906583938074705	0	0.00981590673726407	0.0926443042539631	0	0.214577904868824	0	0	0.126977026886451	0	0	0.0406469518742211	0.0246910019806071	0.0830473382283805	0.0356285450565315	0.111117124075451	0.0611449775917306	0	0.101865877805233	0	0	0.00718464683387201	0.077	0.123943525437251	1.03231655003448
TCGA.LB.A9Q5.01A.11R.A39D.07	0.0167481133560284	0.0106439805898355	0	0.096495959660093	0	0.105219132688679	0	0.0359862179815717	0.0812036698048237	0	0	0.0807327971823153	0.036750137132556	0.123719133482997	0.0131784977863324	0.166479081323567	0.0557612426839354	0.0262818223257734	0.0707606390365314	0	0.0108282010151383	0.069211373949822	0.0679999999999999	0.135443824930685	1.02707439008107
TCGA.F2.A44G.01A.11R.A26U.07	0.00590331226335764	0.0194991045011555	0.000973635856957539	0.0581084750404415	0	0.197479628855093	0	0.0282912838130013	0.0402319710611942	0	0	0.0146311436422288	0.009139842782636	0.160538380925665	0.0935658468072342	0.161757909211096	0.0869299589137096	0.00775506632615569	0.0522270011129341	0.00551502705368488	0	0.0574524118334549	0.205	0.055365582969971	1.06215778126235
TCGA.IB.AAUT.01A.11R.A37L.07	0.0994359596419946	0	0.0434124687829518	0.138896675544833	0	0.21722949795733	0	0	0.0747673927331832	0	0	0.0357086436107166	0.0106351889616815	0.0899573965584085	0.0617723363587184	0.0894490168295435	0.0522112819658241	0	0.0791862133607148	0	0	0.00733792769410025	0.026	0.18967933848923	1.00750625448935
TCGA.F2.6880.01A.11R.2156.07	0.0514565844418962	0	3.97800289712836e-05	0.173100328872482	0	0.0701011277747871	0	0.0336950739327208	0.017408274747363	0	0	0.0399709302402703	0.0167609494589854	0.110651734042281	0.0354480679769047	0.180332580624797	0.0222256970447708	0	0.248808870813771	0	0	0	0.122	0.0885700245630707	1.0464593267531
TCGA.LB.A7SX.01A.11R.A33R.07	0.083488733139844	0	0.111368617825538	0.198142838938163	0	0.212057309657158	0	0.0593122134162983	0.131148024462853	0	0	0.00514324690090874	0.0187218003505723	0.036708608142039	0.0166840354261117	0.00763178755744715	0.0012314339901288	0.0085848282348586	0	0.0728522203700042	0.00563004144152392	0.0312942601465519	0.017	0.226083926142927	1.01402494715247
TCGA.2L.AAQA.01A.21R.A38C.07	0.0176389050113281	0	0.00716665171619124	0.0610028482370017	0	0.192655546436119	0	0.0049892350289638	0.0393361644532823	0	0	0.00879810152617348	0	0.367882181109619	0.0343887739657085	0.191282601692429	0.0389419757753794	0	0	0.0339315211961719	0	0.00198549385163272	0.182	0.0630986403947646	1.09131400666218
TCGA.HZ.7918.01A.11R.2156.07	0.0664799761402682	0	0.0238928094504147	0.136855131683736	0	0.251761881958084	0.0325676661774343	0.0196304654899819	0.0268366358479333	0.000463877227737649	0.0133812666282525	0	0.00694398006662817	0.0670719893814253	0.101183526881186	0.16297424927466	0.0504566559859756	0	0.0271988935550126	0	0	0.0123009942512703	0.077	0.122372631864805	1.03746945869524
TCGA.2J.AABT.01A.11R.A41B.07	0.0408292139153057	0	0	0.0651471299369912	0	0.188566179761459	0.0327799526247108	0	0.0719039061750788	0	0.0116234071259315	0	0.0330357774946448	0.150955591081993	0.0339438824795491	0.262479684328752	0.0393011810909977	0.0303352993908297	0.0318291488599111	0	0	0.00726964573384601	0.011	0.280052676970543	0.969286787642042
TCGA.XD.AAUH.01A.42R.A41B.07	0.244396114951809	0.0239423900216684	0.0213544314099753	0.156626754049151	0	0.170378261716462	0.00553395667070266	0.00297194718843783	0.106795794297346	0	0	0.0245202064199189	0.00669130393202771	0.0313987322731732	0.0139240013027941	0.114488943196061	0.0261002200293392	0	0.0451720398833203	0	0	0.00570490265781337	0.005	0.353900058574253	0.942768412005167
TCGA.HZ.7924.01A.11R.2156.07	0.103620557270474	0	0.041445456330889	0.0840681779387129	0	0.218491366772703	0	0.0112247612575185	0.0486284532119711	0	0	0.0118245350383865	0.0268091397258533	0.0378230718888362	0.0258821423295582	0.116399905531595	0.0198654560015755	1.267116322689e-05	0.253904305538701	0	0	0	0.027	0.187426636234957	1.00732053262894
TCGA.3A.A9IC.01A.11R.A38C.07	0.174529266228536	0	0.0335561945143243	0.0909116670914405	0	0.178588473012928	0.0130694908782504	0.0200612615626798	0.0687969743352615	0	0	0.00866621227222255	0.00416341540047198	0.109510688617368	0.0175716355713956	0.156656245092878	0.0496969559924275	0.000299522843709443	0.0324138595870894	0.00684126099830601	0	0.0346668760007102	0.012	0.261556639587276	0.977034924812529
TCGA.FB.A545.01A.11R.A26U.07	0.0503086875373656	0	0.0265617464077864	0.0108895089434952	0	0.0964663564602737	0	0.00286346488625056	0.096582599887715	0	0.00937232539510533	0	0	0.593535049507813	0.0278280690354531	0.0488962232808061	0	0	0.0347466673157687	0	0.00194930134216711	0	0.116	0.0916484746286223	1.11463418468609
TCGA.XD.AAUI.01A.42R.A41B.07	0.27735761207455	0	0.0116997946260988	0.0513901242745521	0.000582192739276263	0.064644286501934	0.00961541063691386	0.0194412084457776	0.144869234419087	0	0	0	0.000946491802476873	0.198908812384707	0.0266568012147298	0.112961521701167	0.0335653682693241	0.0147253912160035	0.0310696693173809	0	0	0.00156608037602233	0.00900000000000001	0.320572809452919	0.95635664521525
TCGA.IB.7891.01A.11R.2204.07	0.118531363111824	0	0.106509040825235	0.080966957993443	0	0.161469155123542	0.0105822817109509	0.00282687137334401	0.0515352908106051	0	0	0.0217965827508903	0.020391711192835	0.0358654850571343	0.0918896232156253	0.123124902338048	0.063850386193057	0	0.0975744979026961	0	0	0.0130858504007701	0.00700000000000001	0.323760647252108	0.949034566344241
TCGA.3A.A9IU.01A.11R.A39D.07	0.0466773285410052	0.0260672858332143	0.00538241949680068	0.0442894216650203	0	0.0996417442196241	0	0.0342568855566278	0.0535704891667164	0	0	0.0304998187116328	0	0.441765632545838	0.0540301282245632	0.084696967612335	0	0.00683395458446998	0.0722879238421523	0	0	0	0.135	0.0800580453673804	1.08199732675495
TCGA.2L.AAQI.01A.12R.A39D.07	0.109927714924076	0	0.00447568365620087	0.0359945296768277	0	0.120207749328139	0	0.0101630234916431	0.102812760693543	0	0.0061599079372762	0	0	0.429956217792265	0.024568303760645	0.100494156703118	0	0	0	0.0409230902477462	0	0.0143168617885212	0.054	0.146286398037393	1.05446350791185
TCGA.3A.A9J0.01A.11R.A41B.07	0.0156472845389142	0.0534077585484849	0	0.0579707644194795	0	0.109636755376673	0	0.0239089319112059	0.0785150621685922	0	0	0.0251835238282104	0	0.366246898520411	0.0459164863887549	0.189738599011722	0	0	0	0.0238253462834163	0	0.0100025890041355	0.168	0.0656839893211259	1.08648133379776
TCGA.H8.A6C1.01A.11R.A32O.07	0.0748823941295597	0.00673714220425772	0	0.0579544306536253	0	0.165485494573033	0	0.00488375932741738	0.144950578223601	0	0	0.0264221836548504	0	0.0350730027232107	0.0165751614355172	0.13496074893943	0.152043542003013	0.0654461692660179	0.0779752315276319	0	0	0.0366101613388348	0.08	0.118443338281542	1.02912070420695
TCGA.IB.7645.01A.22R.2204.07	0.0621930476995642	0	0	0.0761220245866468	0	0.281784698011583	0.0191719176771235	0.019989586083153	0.0326145025453663	0	0.0364939479371787	0	0.0262956251945506	0.0750363490424817	0.0428138787915998	0.198620637869912	0.0538924548366687	0.00293616491183854	0.048284730864856	0	0	0.0237504339474766	0.14	0.0781444246378552	1.04957460232591
TCGA.IB.7885.01A.11R.2156.07	0.0668560368787276	0	0	0.101702039435059	0	0.172633547239021	0.00400620047890686	0	0.127626975294293	0	0	0.0172580743104184	0.0189896103894613	0.125412594714864	0.0403605047942692	0.175975794705182	0.0957276633527821	0.00198955394893444	0	0.00396746476965091	0.00395972163632242	0.0435342180521075	0.154	0.0744672631859661	1.05568051430245
TCGA.HZ.A49G.01A.11R.A26U.07	0.0519040825298028	0	0.00979527915685785	0.0609589860568156	0	0.11289166712641	0	0.00755006686702965	0.0608902894922353	0	0	0.00393544067086315	0.0584054137976444	0.423747143270885	0.0210401364528733	0.129793148514532	0	0.0027292435754157	0.0541970822349842	0	0	0.00216202025365127	0.055	0.144729577432982	1.05200852294115
TCGA.FB.AAQ6.01A.11R.A41B.07	0.0365588940345769	0.0505232037623226	0	0.012710258583547	0	0.283327801868889	0	0	0.146302882919217	0.00259499211199317	0	0.068651875749072	0	0.162327593533737	0.0827453871812423	0.097783848365373	0	0	0.0473872308797183	0	0	0.00908603101031154	0.125	0.0876359015626703	1.05950737412865
TCGA.IB.7647.01A.11R.2156.07	0.209598225821251	0	0.036555796163737	0.0831451797525935	0	0.19010627411096	0.0366072574329419	0.0121674673993981	0.0312754120024317	0	0	0	0.047966478895829	0.0445780502083302	0.0252011421508515	0.144538062854416	0.0680769407644377	0.0290520853909776	0.0373852777026706	0	0	0.0037463493491738	0.01	0.315695048502483	0.952794792052596
TCGA.RB.AA9M.01A.11R.A39D.07	0.0452248852631672	0.0140858417525097	0.00162643137449853	0.133062837012746	0	0.155473410876333	0	0.0785621006042136	0.0880013416972282	0	0	0.0249685586023219	0.0756269117901272	0.0862809863486715	0.047794234200903	0.101335136738451	0.0750935903454415	0.00813663533890883	0.0587894965861778	0	0	0.0059376014683005	0.131	0.0820853215773777	1.04923260035922
TCGA.F2.6879.01A.11R.2156.07	0	0	0.00176393757310544	0.0733262902866016	0	0.244846352007624	0.010162136801934	0.0303112616533985	0.00964404555953418	0	0.00502492792472526	0	0.0349217978964353	0.104712323607933	0.0888531852009533	0.178587121714247	0.0802785734898764	0.0490784873070318	0.0313467744969354	0.0419137527717603	0	0.0152290317079042	0.028	0.184266949517614	1.01003728314896
TCGA.XD.AAUG.01A.61R.A41B.07	0.184728504985859	0	0.066420336423553	0.0663023363620836	0	0.280627965369709	0.000159061357769175	0	0.035735884780217	0	0	0	0.0796540812054372	0.0164955269481733	0.0102490023748644	0.135196189903493	0.0308551077027138	0.0131266896425647	0.0734997039975644	0	0	0.00694960894599764	0.00600000000000001	0.341547341306842	0.943022120325843
TCGA.IB.A6UF.01A.23R.A33R.07	0.00946443684354309	0	0.0158271879103524	0.0576497096647285	0	0.112191129607079	0	0.00383499453191745	0.0417772578607563	0	0	0.0309769764764926	0.1493444670479	0.163670647063239	0.0421344727205884	0.144682479467185	0.0451431912131346	0	0.120938929642693	0	0.0589747210714372	0.00338939887895396	0.2	0.0574776085909908	1.05219698075602
TCGA.HZ.7923.01A.12R.2156.07	0.0937590553507904	0	0.00648667696315162	0.115091908302146	0	0.260010854332082	0.017410737386081	0.032282656642759	0.0349105672960295	0	0	0	0.0287452041504592	0	0.00622806014296237	0.168626143276148	0.0698313353900426	0.0478786956845011	0.0881794138507995	0	0	0.0305586912320484	0.074	0.126438664125128	1.02931171293409
TCGA.HZ.A49H.01A.11R.A26U.07	0.0821105560543948	0	0.0456952387020107	0.1483432663231	0	0.140876570327656	0.0744856264038743	0.0306659162494914	0.0613666275910326	0	0.0179806674426265	0	0.0644734647727903	0	0.0473992255797549	0.135395488828845	0.0609279536995481	0.0132815758215836	0.0609236889913495	0	0	0.0160741332119424	0.026	0.190551177484814	1.0009896937714
TCGA.S4.A8RM.01A.11R.A37L.07	0.0737346697787127	0	0.018003092651502	0.0965100479597988	0	0.422875094525189	0	0.00390299163392468	0.0574708745091785	0	0.0374901068754016	0.0045826854046555	0.0475041567097138	0.109829882910517	0.0220944148439874	0.0272409679987258	0.0252953490154464	0.0357456951773785	0	0.00781656581605029	0.00990340418981768	0	0.0669999999999999	0.136904516041341	1.04863004236714
TCGA.HV.AA8V.01A.11R.A41B.07	0.0740062825858158	0	0.0154079736017781	0.0486561228809462	0	0.167972186643711	0	0	0.0673233869989769	0	0	0.0548659133883328	0.00784519009871029	0.258110067171014	0	0.117037219317652	0.0300972256505363	0.0208106845057279	0.131108578483589	0	0	0.00675916867320943	0.073	0.127988807046734	1.03360582731885
TCGA.IB.A5SP.01A.11R.A32O.07	0.0153276090645577	0.0181498466084832	0	0.0315885042989208	0	0.166187005627918	0	0	0.0765719455303271	0	0.0361236162533327	0.0041951988451743	0	0.248170327211252	0.0422119053044925	0.230069190412955	0.0363184593457991	0.011559088219249	0.0835273032775399	0	0	0	0.116	0.0917902474927357	1.05394180369013
TCGA.OE.A75W.01A.12R.A32O.07	0.0485536808547764	0	0.0294795804412679	0.135842115456818	0	0.17892448800986	0	0.0327445043699581	0.105199980205138	0	0	0.0367875251238031	0.00727430993411589	0.0901150337129196	0.0839929103145305	0.148899677430206	0.0188427519109642	0.0370808698648632	0.0414759698386292	0	0	0.00478660253215021	0.0610000000000001	0.141131483500597	1.031734323795
TCGA.IB.7888.01A.11R.2156.07	0.179045194322124	0	0.109879247351869	0.114778115272186	0	0.163730120676626	0.0117882733721781	0.0129167495965024	0.0420246851250882	0	0	0.0174332297532893	0.0242290585790394	0.00760949561163571	0.0228734676499097	0.120746238882112	0.0309590592788611	0.00897222467459627	0.0874897328331848	0	0	0.0455251070207977	0.003	0.383097715674392	0.924442875837668
TCGA.LB.A8F3.01A.11R.A36G.07	0.0228037218082737	0.0235386848674417	0	0.0679855096131863	0	0.148865767699258	0	0.0198602462544593	0.0791139350140614	0	0	0.0409153782397544	0.0058259398514055	0.210549005422011	0.0658307241255017	0.214278991978331	0.0113115970060175	0	0.0344474409591558	0	0	0.0546730571611426	0.13	0.0824619542685262	1.0576481730964
TCGA.HZ.A9TJ.01A.11R.A41I.07	0.141295540689678	0	0.0110931316830694	0.0703952212610296	0	0.13329770763864	0	0.0213712784316225	0.107054303763793	0	0	0.0227536147158798	0.00456648591307199	0.205954743479871	0.0683644605148894	0.150341465086237	0.0313346742190452	0.00018391981669655	0.0316422323118865	0	0	0.000351220474589854	0.024	0.193817141490549	1.00799507113905
TCGA.IB.AAUW.01A.12R.A38C.07	0.22384985411559	0	0.0559889983623466	0.131117150367588	0	0.137924279274502	0	0.00738450947128146	0.0309809691447649	0	0	0.0405786626176429	0.0441951353571298	0	0.0743621518346325	0.125064360329382	0.0517972902279224	0	0.0638216812280739	0	0	0.012934957669144	0.00600000000000001	0.351807346869835	0.939061403005129
TCGA.2J.AABU.01A.11R.A41B.07	0.100156641883295	0	0	0.138593103031002	0	0.193919017407862	0.0117624814178814	0.0184783430185197	0.0515922953968388	0	0.0231961635896435	0.0236672822179962	0.0207398147509922	0.114315520945205	0.0162427060205223	0.164821421471116	0.0357462268292935	0.0255851626171397	0.0608334926250484	0	0	0.000350326777644492	0.0669999999999999	0.136826380539202	1.0279151298119
TCGA.IB.7644.01A.11R.2156.07	0.033758417603216	0	0.00665929019433206	0.0769415169158668	0	0.394304574920259	0	0	0.067597530834114	0	0	0.0082114366773798	0.0264021747598661	0.0248237239560527	0.0235981825451608	0.134685344757761	0.123907111672555	0.00148029592894393	0.0423077807492956	0.0218048789017717	0	0.0135177395834259	0.0629999999999999	0.139672035428467	1.03471373002911
TCGA.2J.AAB1.01A.11R.A41B.07	0.0808015311684192	0	0.0105497821441236	0.0798522767712155	0	0.245307321479204	0	0	0.0775585349846407	0	0	0.0294104408572673	0.0399620599418887	0.0327727440811959	0.143853685564223	0.116129234374734	0.0497643684930205	0	0.0940380201400673	0	0	0	0.019	0.207148638575084	1.00245493231927
TCGA.Q3.A5QY.01A.12R.A32O.07	0.216733104184035	0.0420729402093253	0.0782083881291276	0.134179122211359	0.071664428310534	0.023046774276146	0.0247787053873978	0.0476785631876221	0.169066495796362	0	0	0.0114331421071051	0.0147634690316932	0.0546348034097479	0.00575201580239769	0.0552479287585009	0.00403967273945409	0.0333381338663539	0.0133623125928376	0	0	0	0.003	0.392139395668517	0.926571262333584
TCGA.HV.A5A6.01A.11R.A26U.07	0	0.00464261259957743	0.0060598249647454	0.0399708040382561	0	0.202930824965713	0	0	0.061094064397531	0	0	0.0292053417515715	0	0.438843347398287	0.0529935407516582	0.125472694819994	0	0.0076637995657677	0	0.0117446449655756	0	0.0193784997813233	0.235	0.0483664016805793	1.11002742330352
TCGA.IB.7652.01A.11R.2156.07	0.0131911656231647	0	0.00176994046723041	0.0372629386013289	0	0.100957543650853	0.0103659123602741	0.00429790413380508	0.0455154175805161	0	0	0.00667506344813977	0.157746174233569	0.180679512980958	0.0122478478132507	0.265576138129882	0.0403179536752074	0.00714371664873661	0.10976698101105	0	0.00336115568433646	0.00312463395769808	0.384	0.0204143085192951	1.08042030310051
TCGA.3E.AAAY.01A.11R.A38C.07	0.0935077411861038	0	0.00163166974811247	0.0993608978092482	0	0.168783399965965	0	0.030286232515238	0.0988292669425764	0	0	0.0318042379040633	0.00772025992424002	0.0765594095796106	0.0570765030673824	0.229551221186112	0.045445856583391	0	0.0118449425453745	0.00561856819306493	0	0.0419797928495175	0.0669999999999999	0.136975772347986	1.02969427927575
TCGA.2J.AABH.01A.21R.A41B.07	0.187439702872625	0	0.0252325919313562	0.0608261538297565	0	0.173480643262218	0	0	0.0286778580137329	0	0.0165509219894207	0	0.00761710319174641	0.295517466327601	0.0206211240687865	0.080684122280423	0.0833685816352751	0	0	0.00357688775367365	0	0.0164068428433842	0.012	0.263698192976272	0.98325255262347
TCGA.3A.A9IZ.01A.12R.A41B.07	0.0938546534627427	0	0	0.0764114976596643	0	0.154217146454569	0.000666311550670828	0.0582541296846546	0	0	0.0626599293450116	0	0	0.218353826211743	0.0380955421465814	0.0285707048716583	0.00577268724869264	0	0	0.185332431003309	0.0151596180638778	0.0626515222968242	0.161	0.0689940869420198	1.06985901716514
TCGA.F2.7273.01A.11R.2156.07	0.111470963670021	0	0.0107982548936254	0.0698717815904101	0	0.264525287275256	0.0165756468008046	0	0.0219596992011852	0	0.0652473014085043	0	0.0580893261343953	0.0188915529881094	0.0112485350244171	0.19877784888947	0.0437089899510113	0.0138416558675277	0.0764248625800694	0	0.00163478188692541	0.0169335118382676	0.035	0.168054300017925	1.01032702739828
TCGA.IB.A5SS.01A.11R.A32O.07	0.0248151171042418	0	0	0.0350117676710121	0	0.104906321748295	0.0157906775757718	0.0123999254555015	0.0494254092774227	0	0.0121157577471072	0.00539086073538987	0.0219341489445201	0.180971486958312	0.0234691237642651	0.396323515794867	0.0085278359760708	0.0278595514509855	0.0559104822671394	0	0	0.0251480175290984	0.011	0.276950939597245	0.977720953755072
TCGA.FB.AAPZ.01A.11R.A41B.07	0.0735491464019135	0	0.00331578967561652	0.109876104700533	0	0.204335915166093	0.00417362897911005	0.0393479362381065	0.0659371579836132	0	0.00670285561853354	0	0.00686668435672659	0.231414620728591	0.0363817330400311	0.141754744875333	0.0164033684230118	0.017957130463221	0.0172649420542105	0.00184865455543719	0	0.0228695867399184	0.086	0.114612715411397	1.046346731707
TCGA.L1.A7W4.01A.12R.A36G.07	0.0739805036255069	0	0.0145046836887752	0.0017410646269703	0	0.158696895786712	0	0.0623031018963736	0.0416972910980287	0	0	0.0144976571150628	0	0.366509790050956	0.0457016634296466	0.175770648085364	0	0.019349286368488	0.0174942236114542	0	0	0.00775319061666188	0.117	0.0902935445807583	1.07192078460733
TCGA.F2.A44H.01A.11R.A26U.07	0.027612733447577	0	0.00419616282644985	0.0297481513413602	0	0.112383958317159	0	0.00607319639803413	0.0345191384550826	0	0	0.0162887527182593	0.0427742824145467	0.410055345970841	0.0203286692062978	0.170155739740119	0.046026143690415	0.0199045398006049	0.0369949703167514	0	0	0.0229382153565015	0.011	0.270294862379266	0.993680693803321
TCGA.HV.A7OP.01A.11R.A33R.07	0.300036469501734	0	0.115934043498918	0.148574300099068	0	0.00942659586480927	0	0.0039547600038679	0.0636159542134219	0	0.048770146946018	0	0.000830255809406345	0.0176909884672908	0.0182173509107694	0.188506936777757	0.0289030343469874	0	0	0.0555391635599526	0	0	0.002	0.447648385435754	0.895707028055702
TCGA.2J.AABP.01A.11R.A41B.07	0.0185608768839824	0	0.00445953966845467	0.0990641616496416	0	0.0384400001556474	0.0765728989390004	0.0214818518305818	0.038047586567719	0.00516328938988598	0.0263307558999676	0	0	0.251429265208502	0.0621220303128779	0.330948372554549	0.00365401628280085	0	0.0165797411457406	0	0	0.00714561351064864	0.311	0.0304540512208319	1.09159980834388
TCGA.YB.A89D.01A.12R.A36G.07	0.032692198478529	0	0	0.052125547464114	0	0.162538449887088	0	0.0209523815490138	0.0919725410263718	0	0	0.0254784672608906	0.0254763512144316	0.088933486772706	0.0182857763191649	0.216429647773051	0.104547942615976	0.0830313549912722	0	0.0661815719417468	0	0.0113542827056453	0.241	0.0468665599803192	1.06206784052462
TCGA.HZ.A77P.01A.11R.A33R.07	0.0282053409126328	0	0	0.146724857210577	0	0.119336439504364	0.0173375426344162	0.00678844771127578	0.0427817671293629	0	0.0119196583702992	0	0.017425070165532	0.037727206219415	0.0374422485474459	0.317867110682823	0.0630954040739062	0.0117425320235759	0.141606374814375	0	0	0	0.028	0.185530138938828	1.00479911565393
TCGA.HZ.8637.01A.11R.2404.07	0.0728877909032994	0	0	0.0971562147033309	0	0.10138089528101	0.0181204339270992	0.0360484983135386	0.0558466536787749	0	0	0.0116588759936325	0	0.165154895774096	0.140912538592789	0.15939437100405	0.0642443304361387	0	0.0598747496383455	0	0	0.0173197517538954	0.101	0.104215891408558	1.0453303641548
TCGA.PZ.A5RE.01A.11R.A32O.07	0.00307525879912946	0.0345785918306051	0	0.0297717702410624	0	0.135439399801345	0.0119441702677747	0.0120112087124598	0.0679234169888146	0	0.0485860832594206	0	0.00168175513985425	0.294056837872394	0.00223543491118642	0.221890208481209	0.025749526821536	0.0381843890843568	0.0500876751609357	0	0.00727218100354389	0.0155120916243726	0.111	0.0966650571203394	1.05812394338075
TCGA.2L.AAQJ.01A.12R.A39D.07	0.175373293926963	0	0.0387705585046131	0.0842026395626388	0	0.11606096882584	0	0.0390254774040825	0.0751628416229603	0	0	0.0438666836157947	0	0.228728096195453	0.0631774007606465	0.0931341170215767	0.0230818960895376	0	0.0173408706495361	0	0	0.00207515582035715	0.011	0.273580991051814	0.976016114407139
TCGA.F2.7276.01A.11R.2156.07	0.137262814980649	0	0.0196870095837251	0.0851245913629742	0	0.152054647202828	0.0220284961145204	0.0149034668594668	0.0144468657039847	0	0.0218317984082347	0	0.0174655737343218	0.282773339015428	0.0544971183977955	0.128218302779782	0.000188473121219593	0	0.0294640864809772	0.0100454398265065	0	0.0100079764275875	0.029	0.182602109327528	1.0155478499345
TCGA.H6.8124.01A.11R.2404.07	0.107568167949502	0	0.0294492235251238	0.0517269648945186	0	0.157864815943294	0	0	0.069415243761714	0	0.00185166596727634	0.0119213123020863	0	0.311127738933923	0.0164149831291943	0.0508591526594982	0.132212485669028	0	0.0595882452648415	0	0	0	0.021	0.200350394849475	1.00811968960584
TCGA.2J.AABF.01A.31R.A41B.07	0.0682439610806763	0	0	0.0931167933541772	0	0.111502694242283	0	0.0416542627936047	0.0554756144717014	0	0	0.0177350899671708	0.07405428671748	0.0260587924403064	0.136497464949493	0.162878945999837	0.120114544720513	0	0.053225513027245	0	0	0.0394420362355123	0.099	0.105789144195072	1.03822139594552
TCGA.3A.A9I5.01A.11R.A38C.07	0.21503338454618	0	0.0856902713839915	0.0569580596721026	0	0.0773461124644301	0	0.0414556891044338	0.108327265431613	0	0	0.00728018258744844	0	0.183060766963942	0.00988494858877705	0.130760053732723	0.0209538462028546	0.000954792013219414	0.0290357658666093	0	0	0.0332588614416753	0.00600000000000001	0.352815694401637	0.940821684934838
TCGA.HZ.8317.01A.11R.2404.07	0.0202479694244739	0	0	0	0	0.295375006438983	0	0.0094836521359674	0	0	0.0620125112630957	0	0.0190702474427938	0.077915097455408	0.0309411429894535	0.254002282786149	0.0215982206966517	0.02875818176921	0.0806543146868587	0.0365019772844009	0	0.0634393956265549	0.397	0.0191916655106241	1.07071145849922
TCGA.RB.A7B8.01A.12R.A33R.07	0.0411097219039352	0	0	0.106302099888342	0	0.209266981970856	0	0.00269849938375829	0.132591829835619	0	0	0.071427575649974	0.0135266903945629	0.135038294346407	0.0715346881275958	0.145152739409921	0.0423549258113456	0	0.018897565805107	0.00369625131611598	0	0.00640213615646011	0.165	0.0667620524128229	1.06832935722531
TCGA.FB.A78T.01A.12R.A32O.07	0.0396572848521468	0	0	0.0914095090208269	0	0.110251069105828	0.00710883469902634	0.00933883570547293	0.117164762185682	0	0	0	0.144624469803587	0.204241954252927	0.0407735374350783	0.13505660314749	0.0935639351403233	0	0	0.00680920465161163	0	0	0.03	0.180259516067175	1.01330992550629
TCGA.IB.AAUP.01A.11R.A37L.07	0.358300181962757	0.021787053072062	0.0370247183330377	0.0572187525225914	0	0.155506149194369	0.00565751006666644	0.0852849451491911	0.0690251886359763	0	0	0.00420168397054936	0	0.08977589438928	0.0170176378397547	0.0672868238957522	0	0.00946193006811604	0.022451530899897	0	0	0	0.003	0.417618611577416	0.915289572965953
TCGA.3A.A9I9.01A.11R.A38C.07	0.0491940042926765	0.00263120226476685	0	0.0836243001711275	0	0.13433635698016	0	0.0202881520169944	0.107424865041467	0	0	0.0542593239656989	0.034568874578029	0.12799353182344	0.0247889831839607	0.287237685686948	0.0345181033169911	0	0.00792050693905218	0	0	0.0312141097386884	0.097	0.108412074492223	1.0452459970035
TCGA.2J.AABI.01A.12R.A41B.07	0.234478154499004	0	0.0641421792655321	0.044616371443444	0	0.0372872176811639	0.045039706498835	0.0200362041731338	0.128744295205095	0	0.00464765628008866	0	0	0.260114058264983	0.023522532567228	0.105477828270387	0	0.0250582629834117	0	0.00414527431021482	0	0.00269025855747861	0.00600000000000001	0.335808146286001	0.950924797522909
TCGA.YY.A8LH.01A.11R.A36G.07	0.0630810952061557	0.0224963436680921	0	0.0879907783424369	0	0.233013579872157	0	0.0154263066305025	0.156422620602625	0	0	0.0889985713784532	0.0127567898592802	0.0849611011114407	0.0131398251052897	0.0507134503084054	0.0340265582640868	0.0341944243843057	0.102778555266769	0	0	0	0.102	0.103870421959851	1.05450087513142
