# Supplementary material for: PLA2G16 expression predicts prognosis and gemcitabine sensitivity in patients with pancreatic cancer
Source: PeerJ. 2025 May 30;13:e19517. doi: 10.7717/peerj.19517 (PMC12129006; doi:10.7717/peerj.19517)
Supplement: Supplemental Information 11 — PZF/PZFX files must be opened using GraphPad Prism. [file peerj-13-19517-s011.zip › Cibersort/dat_exp.txt]

TCGA.FB.AAPY.01A.11R.A41B.07	TCGA.IB.A7LX.01A.12R.A36G.07	TCGA.3A.A9IX.01A.11R.A41B.07	TCGA.2J.AAB4.01A.12R.A41B.07	TCGA.3A.A9IH.01A.12R.A39D.07	TCGA.IB.AAUO.01A.12R.A38C.07	TCGA.HZ.A77O.01A.11R.A33R.07	TCGA.IB.8126.01A.11R.2404.07	TCGA.IB.AAUS.01A.12R.A38C.07	TCGA.3E.AAAZ.01A.11R.A38C.07	TCGA.HZ.8001.01A.11R.2204.07	TCGA.S4.A8RO.01A.12R.A37L.07	TCGA.IB.7889.01A.11R.2156.07	TCGA.FB.AAPP.01A.12R.A41B.07	TCGA.FB.A4P6.01A.12R.A26U.07	TCGA.IB.A5SO.01A.11R.A32O.07	TCGA.2J.AABR.01A.11R.A41B.07	TCGA.XD.AAUL.01A.21R.A39D.07	TCGA.F2.A8YN.01A.11R.A37L.07	TCGA.2J.AABE.01A.12R.A41B.07	TCGA.2J.AAB8.01A.12R.A41B.07	TCGA.US.A774.01A.21R.A32O.07	TCGA.IB.AAUV.01A.11R.A38C.07	TCGA.FB.A5VM.01A.11R.A32O.07	TCGA.3A.A9I7.01A.21R.A38C.07	TCGA.IB.8127.01A.11R.2404.07	TCGA.IB.AAUU.01A.11R.A37L.07	TCGA.IB.7651.01A.11R.2156.07	TCGA.S4.A8RP.01A.11R.A36G.07	TCGA.HV.AA8X.01A.11R.A39D.07	TCGA.2J.AABV.01A.12R.A41B.07	TCGA.2J.AABO.01A.21R.A41B.07	TCGA.2J.AAB9.01A.11R.A41B.07	TCGA.LB.A9Q5.01A.11R.A39D.07	TCGA.F2.A44G.01A.11R.A26U.07	TCGA.IB.AAUT.01A.11R.A37L.07	TCGA.F2.6880.01A.11R.2156.07	TCGA.LB.A7SX.01A.11R.A33R.07	TCGA.2L.AAQA.01A.21R.A38C.07	TCGA.HZ.7918.01A.11R.2156.07	TCGA.2J.AABT.01A.11R.A41B.07	TCGA.XD.AAUH.01A.42R.A41B.07	TCGA.HZ.7924.01A.11R.2156.07	TCGA.3A.A9IC.01A.11R.A38C.07	TCGA.FB.A545.01A.11R.A26U.07	TCGA.XD.AAUI.01A.42R.A41B.07	TCGA.IB.7891.01A.11R.2204.07	TCGA.3A.A9IU.01A.11R.A39D.07	TCGA.2L.AAQI.01A.12R.A39D.07	TCGA.3A.A9J0.01A.11R.A41B.07
A1BG	0.033511102	0.022900402	0.064055064	0.064193062	0.038155201	0.023468281	0	0.032806145	0.09017595	0.024603367	0.067914014	0.035060797	0.038576651	0.02474519	0.024886999	0.061292338	0.053250385	0.027578727	0.025028794	0.031254025	0.04879418	0.06253622	0.136585153	0.080384787	0.013926706	0.021906077	0.015069322	0.062259894	0.03745251	0.015212085	0.009060468	0.051580921	0.016924144	0.009490503	0.045442971	0.078063256	0.007626092	0.024177814	0.059770581	0.033088169	0.020484422	0.101246657	0.018206857	0.087870133	0.01306915	0.083247414	0.039840265	0.007195501	0.04851521
A1BG-AS1	0.338909273	0.122076304	0.312897473	0.223793216	0.145351386	0.183962835	0.124592825	0.163498732	0.453965265	0.057831475	0.30287467	0.293958979	0.286289758	0.014783753	0.342440964	0.21971064	0.421155961	0.297015288	0.142478791	0.20851726	0.218099174	0.309176187	0.489645688	0.139993302	0.171591153	0.253263199	0.2083924	0.34857237	0.339251427	0.137765808	0.032100843	0.202762485	0.257976116	0.188780698	0.203514411	0.40206725	0.087734382	0.137765808	0.187894405	0.234010733	0.21549223	0.695281195	0.206643224	0.27596058	0.133563526	0.464668267	0.248534836	0.255802837	0.16542962
A1CF	0.790438428	0.272978695	0.831147604	0.712023431	0.277746757	0.122606463	0.310107409	0.982217846	0.309991039	0.156914315	0.661475991	0.511164389	0.332965663	1.464040872	2.247046441	0.250597823	1.331762533	1.08983709	0.104873377	0.184724621	0.618520588	0.602266827	0.719752957	0.080384787	1.790855428	0.73239946	1.172039404	0.321812675	1.516166471	0.095181789	0.244643546	0.778881397	0.508530069	0.789604066	0.535853894	1.225089799	0.863066228	0.05963216	0.819177666	0.390997784	0.57956636	1.280481274	2.627466764	0.058524312	0.169796756	0.765280131	0.924327962	0.155231116	0.541415716
A2M	6.548849645	5.084706359	7.166403135	6.807590629	6.511452226	5.257485905	5.932049357	6.603069929	7.220708187	6.718395878	7.5773193	6.521598869	7.08936785	3.797583715	7.321960555	7.398647937	7.312606185	7.310934455	5.735573624	6.311902679	6.662809345	6.924187794	7.340172347	6.539160362	6.671157476	6.823442398	6.325672435	8.324923535	7.26631056	5.658417159	4.631209075	7.334133814	7.310572795	6.551009909	6.102177293	7.722118971	5.568661474	5.373220141	5.337336456	7.914583657	7.526070377	7.488448329	7.896577021	6.283166159	6.303808141	7.17540883	7.668377293	6.11911128	6.409815196
A2M-AS1	0.459221757	0.239398042	0.642100805	0.418135964	0.395501575	0.349591743	0.261831659	0.608241513	0.884715129	0.565109697	0.62349233	0.201884743	0.451646328	0.175556536	0.498557248	0.579469817	0.473007568	0.556699167	0.448055168	0.560323662	0.712199563	0.512985335	0.854235079	0.265556916	0.492929907	0.602076748	0.312432837	0.417704019	0.777367109	0.202260984	0.152897287	0.387803665	0.534260856	0.299947954	0.353210356	0.689835877	0.347665656	0.18599337	0.290306435	0.495081119	1.02034218	0.726656863	0.550309679	0.460585313	0.332278283	0.340049473	0.578890421	0.366587995	0.430499386
A2ML1	1.224781194	3.573277568	0.597030524	0.020199923	1.766128675	2.134746655	1.282795616	0.018491749	0.79110557	3.952370845	2.176035482	0.220329955	2.71767094	0.006908369	0.152767519	0.389897162	0.556895319	0.236094579	0.253989266	0.702480243	0.307195344	1.789520604	0.051302489	2.674980326	2.433707277	1.46456372	0.074094354	0.123136427	0.036608829	0.153416242	0.005040617	1.590961241	2.437813648	0.341758085	1.840926433	0.038717108	0.012783185	2.470354646	0.066537002	0.058662839	0.01720929	0.036890111	0.015212085	0.132905812	1.790271594	0.179765808	0.014926544	4.495976512	4.459090578
A2ML1-AS1	0	0	0	0	0	0	0	0	0	0	0	0	0	0	0	0	0	0	0	0	0	0	0.054084393	0	0	0.038436182	0	0	0	0	0	0	0	0	0.154583209	0	0	0	0	0	0	0	0	0	0	0	0	0	0
A2ML1-AS2	0	0	0	0	0	0.079429315	0	0	0	0	0	0	0	0	0	0	0	0	0	0	0	0	0	0	0	0	0	0	0	0	0	0	0	0	0.092478087	0	0	0	0	0	0	0	0	0.076148597	0	0	0	0	0
A2MP1	0.240863823	0.095721922	0.097880434	0.061292338	0.043624477	0.05963216	0.046421211	0.216610069	0.193077822	0.042083959	0.124725152	0.088684372	0.038576651	0.010636636	0.210139457	0.073271836	0.133563526	0.064193062	0.049770152	0.061845307	0.028144768	0.117030053	0.161694235	0.076011739	0.017921908	0.084472517	0.100304906	0.029134804	0.094641454	0	0.038717108	0.033370138	0.085152681	0.101784524	0.121413331	0.259423152	0.045163352	0.034497464	0.034497464	0.089226942	0.052137623	0.198619873	0.083928155	0.019346089	0.076695902	0.113167057	0.105812151	0.048375705	0.088955682
A3GALT2	0.032806145	0.029700234	0.074916402	0	0.143915803	0.089633736	0.030265443	0.075874867	0.059493725	0.024177814	0.095586908	0.034215715	0.05004888	0	0	0.024319679	0.041803688	0.05338942	0.032524066	0.079975377	0	0.054362288	0.047817548	0	0.027012465	0.03407482	0.057970069	0	0.107286135	0.029417547	0	0.099093179	0	0.106750315	0.10433666	0.148869044	0	0.121811151	0.077379741	0	0	0.175301034	0.017779413	0.113433803	0.320542442	0.097071371	0	0	0
A4GALT	3.298013064	5.148881243	2.615157305	4.23431737	3.725915622	2.880156538	2.675793354	2.145775262	3.806406554	3.499310157	3.119737968	3.731672024	2.330185488	1.606442228	3.371433405	3.546289481	4.548997564	3.997798211	4.158401663	3.538066293	2.878744957	3.301763217	3.41988941	6.525819888	3.515031156	3.664437329	3.357200085	2.889921273	2.841188176	2.027047863	1.831755661	2.82727029	4.093931957	2.295576103	3.561729375	3.641129807	1.238725727	4.172743517	2.865879234	1.539928043	3.488052203	3.370122422	2.531693361	3.891526121	2.955219795	3.662980199	2.472799672	4.500566258	2.960326357
A4GNT	2.593377676	0.05088474	2.457252816	1.405121035	0.69884077	1.004968732	0.813278405	3.480097056	0.326422296	1.869910877	0.351176003	0.542307584	1.06798283	0	2.523285936	3.556392627	1.455596827	0.66475588	0.211012193	1.134943749	0.471967788	2.476563147	0.183708817	0.054640131	3.021302045	0.326537348	1.742221844	0.375512141	2.185676287	3.963779277	1.199750857	2.903096131	1.298013064	1.765916586	0.211635253	1.267056318	1.198682729	1.36232961	0.824075356	2.831208421	0.798672679	0.686522938	4.076148597	0.098284796	0.113300436	1.010278567	2.003782113	1.572113556	1.328147114
AA06	0	0	0	0	0	0	0	0	0	0	0	0	0	0	0	0	0.067087965	0	0	0	0	0	0	0	0	0	0	0	0	0	0	0	0	0	0	0	0	0	0	0	0	0	0	0	0	0	0	0	0
AAAS	3.473955714	3.180131944	2.996515293	2.963215155	3.119439184	3.386176352	2.875504863	2.412889893	3.177184302	3.118957679	3.338766684	3.195268846	3.068000034	3.623047448	3.362034981	3.39895228	3.206861987	3.146068641	2.644802287	3.305372313	3.461986859	2.956205376	2.836772469	3.258669669	3.184423128	3.21516603	3.033916297	2.783100389	3.420468928	2.634593268	2.291073058	3.237579014	3.352504308	2.587677021	3.077277186	3.259453283	2.228110634	3.576933241	3.160178003	2.803826312	3.217401347	3.155474007	3.084727616	2.953041692	3.343677858	3.239352212	2.817172985	3.094996072	2.726482487
AACS	1.726874802	1.626953042	1.676538227	2.318606075	2.440208075	1.940016364	1.541762619	1.164464499	1.457436698	1.854434575	1.88631602	2.247380704	2.042048928	2.999134123	2.232046713	1.691087441	1.922426225	1.767400556	2.066984675	2.367874244	1.707613134	1.748117693	1.881038076	1.861240785	1.950057757	1.842455949	1.591296434	1.449165157	2.048933645	2.300299474	1.021977123	2.198996966	1.521653828	1.288417627	2.097475959	1.931153531	1.189792938	1.986847774	2.673511198	2.171014626	1.730357367	2.584722032	2.233642683	1.456806149	1.891730247	2.302991616	1.680189309	1.399061691	2.009956229
AACSP1	0.019915368	0.018064389	0	0.025737561	0.067087965	0.036890111	0.157949154	0.01564029	0.009203827	0.014640947	0	0.051580921	0	0	0.029417547	0.007339046	0.03801469	0	0.019773069	0	0.01948843	0.04949137	0.007339046	0	0.008200014	0.051163253	0.026587622	0	0.033370138	0.02672925	0	0.015497569	0	0.054917919	0.074368422	0.046700587	0.070389328	0.047259175	0.01592569	0.015782997	0.036186803	0.011209361	0.032100843	0.008917095	0	0.030124161	0.031536353	0.01678155	0.028852006
AADAC	4.44160963	0.160145725	2.498608305	1.046700587	0.630219065	1.495899786	3.176546182	3.149113007	0.75309103	2.292104407	0.998484374	2.488566423	0.288417627	0.887525271	1.291957116	2.872671187	2.454649693	2.595742339	1.606584359	2.700706037	2.964454084	3.82736176	0.651683181	0.997762088	5.079834615	2.850379393	1.641499788	2.994724529	4.625393242	4.231309516	2.59674436	1.877390894	2.276705089	4.536419746	3.052798429	1.165879789	2.820158535	0.39791246	2.803640357	5.885293705	1.488000771	1.450907702	6.00636311	0.769687121	0.718964336	1.802358678	2.735500515	1.715849452	2.766807151
AADACL2	0.019915368	0	0	0.011495639	0	0	0	0	0	0.01948843	0.005040617	0	0	0.019630756	0	0.004896843	0.017066724	0.005471851	0	0	0	0.005615567	0	0	0.005471851	0.00345832	0	0	0	0.023894043	0	0	0	0	0	0.015782997	0	0.074916402	0.005328121	0.010493419	0	0	0.003602237	0	0	0	0	0	0.006477564
AADACL2-AS1	0.052415894	0	0.08024833	0	0	0	0	0.041242982	0	0.112900262	0	0.255440305	0.040401515	0.285106251	0	0.21896711	0.250476553	0.241474126	0.243425362	0.186120184	0	0.086647913	0.038717108	0	0.12631213	0.206518202	0.046840254	0.089633736	0.169027045	0.87310447	0.056444801	0	0.103396924	0.058385771	0.05699963	0.121148056	0	0.050327554	0.406210109	0.196858801	0	0.169796756	0.110764122	0	0	0	0	0.044324169	0
AADACL3	0.008343459	0	0	0	0	0	0	0.006477564	0	0	0.01235413	0	0	0	0	0	0	0	0	0	0	0	0	0.016211033	0	0	0	0	0	0	0	0	0	0	0	0	0	0	0	0	0	0.009347172	0	0	0	0.008486889	0	0	0
AADACL4	0	0	0	0	0	0	0	0	0.019630756	0.01564029	0.047398789	0	0	0	0	0.015782997	0	0	0	0	0	0.017921908	0.192067884	0	0.052276765	0	0	0	0.023894043	0	0	0.065158675	0	0	0	0	0.019203734	0	0	0	0.051441711	0.160274831	0.023042393	0.019061365	0	0.021621858	0	0	0
AADACP1	1.271365911	0.15885403	0.239398042	0.042924445	0.19181529	0.090988888	0.061015775	0.360195695	0.104068226	1.203075835	0.143262793	1.6617496	0.15924166	2.119057314	1.026304324	1.240131118	1.202574443	1.346531462	1.251325232	1.445726703	0.064331046	0.245739032	0.152507948	0.552868871	1.743471883	1.79018817	0.513288603	0.805787717	1.910387295	2.759944093	0.552180304	1.072174417	1.512429178	0.677260161	0.204641566	0.582556003	0.262553427	0.167614841	2.245434814	0.547449829	0.596171862	0.9509909	1.469990138	0.073134705	0	0.305678743	0.974235604	0.096261853	0.198116929
AADAT	1.386700602	0.797511089	0.984261221	1.404848639	1.201947456	0.861081942	1.695370292	1.011638756	1.171847314	1.414568547	0.971663103	1.5384885	0.912113305	1.42932137	1.186500558	1.50873288	1.384823459	0.957097397	0.811059948	1.498506189	1.44105847	1.408983529	1.341416524	0.843742705	1.120086471	1.709334754	0.863066228	1.515106871	1.968828044	1.840563942	0.660381035	1.311270591	1.381172605	0.836085712	1.243851843	1.254352163	0.590146877	1.400100683	1.52476579	1.336626166	1.062259894	1.484705299	1.136978812	1.334167789	1.446732638	1.1264443	1.237012966	0.922121715	1.260507478
AAGAB	3.700373131	3.482009263	3.503895685	4.160799206	4.393725081	3.941049955	3.892536745	2.790688643	3.541762619	3.410300396	3.832525498	4.117628557	4.159855195	4.606371158	3.418959	3.676222267	3.754545489	3.901311017	3.203702331	3.224565132	4.282069075	3.645136734	3.507388726	4.173127433	3.867837174	3.983467932	4.501872207	3.978689869	4.128697576	3.959046772	2.60250439	4.76499894	3.75595577	3.198745582	3.557312053	3.477638475	2.218130181	3.913530923	3.96349262	3.803681682	3.112883585	3.852578197	4.079531717	3.638595199	3.294503123	3.714805999	3.741876815	3.728628018	4.232760514
AAK1	1.309816467	1.722946843	1.93561061	1.500853031	1.18161146	0.969086007	0.993420758	1.273754579	1.612258125	1.651407656	1.39802195	0.879392103	1.265376883	0.990591873	1.950356428	1.44498504	1.857702379	1.439889048	1.427767059	1.312839402	1.206580714	1.487177608	1.841047243	1.494722806	1.513591806	1.522407338	1.515661997	1.813114191	1.602409369	1.069358463	0.599698653	1.505941728	1.446097392	1.14254414	1.215430102	1.743385708	1.090921161	1.189097099	0.945982186	1.798174969	1.60951859	1.82019939	1.619413011	1.428410425	1.412727339	1.576377015	1.575312331	1.676808994	1.563939074
AAMDC	2.226015216	2.016175368	1.983130425	1.754160628	1.570171448	1.547252389	1.881194737	1.646669586	1.866274992	2.018634174	2.045268215	1.789103218	2.266456744	1.279768422	1.560910561	1.9640289	2.024071406	1.984516439	1.826558656	2.026941667	1.893866969	1.994905516	1.8382257	2.0931883	2.150039693	1.706243201	1.790938814	1.63254742	1.997292408	2.515460158	1.820321948	2.133497768	2.351769652	1.725173999	1.410069692	1.916935177	1.062121712	2.005759269	2.214995135	1.728051108	2.284277218	2.055716264	1.478920048	1.879940969	1.576909062	2.266846496	1.841369355	2.106850796	2.118027423
AAMP	5.763902836	5.484724631	5.098941642	5.584866318	5.820176409	5.176893195	5.478204967	4.517502475	5.097349537	6.139479727	5.102028179	6.462063774	5.637392887	5.842103901	5.336636876	5.26605564	5.238420026	5.578971913	5.757834001	5.855857677	5.969293265	5.462271587	5.005112498	6.171224845	5.449075993	5.735939112	6.101385345	5.990653133	5.438382684	6.405658868	4.319950248	5.631706735	5.264626503	4.731682884	5.542679032	5.401125271	4.067879605	6.153797231	6.078906523	5.543557747	5.411314378	5.567232075	5.564743979	5.85476119	5.432849197	5.876241887	5.386376417	5.718495888	5.716615086
AANAT	0.046421211	0.688851744	0.071076162	0.141694362	0.241840184	0.511569242	0.084744621	0.129480859	0.309641873	0.684998222	0.09085343	0.255802837	0.192067884	0	0.255198566	0.283566239	0.097341109	0.322389683	0.046141782	0.094371211	0.328147114	0.137896932	0.204265945	0.375845725	0.333996118	0.094911647	0.095046725	0.130008304	0.343123519	0.349704962	0.066261442	0.606821212	0.121015401	0.068464451	0.426318435	0.09017595	0.041803688	0.129744606	0.131984509	0.048933645	0.074642438	0.527670916	0.041803688	0.013926706	0.382390583	0.712551762	0.119820952	0.795766948	0.045023522
AAR2	4.133432007	3.906332646	4.031174611	3.613991262	4.191878443	4.273299544	4.300694831	3.310325577	3.985263605	4.543477324	4.333115983	4.054744308	4.307982181	4.749662978	4.133242928	3.869960215	4.055499366	4.05104141	3.581025791	3.968496309	4.043974365	4.299860061	3.947675507	4.71550904	4.002801517	4.155320181	3.989347947	4.249081208	4.224179226	4.022989148	3.078729371	4.241817308	4.196339504	3.278534949	4.361698188	3.732605681	2.685603817	4.599133279	3.753807749	4.145750811	4.194662313	4.463570146	4.079318371	3.866433264	4.191278379	4.161154059	4.057086303	3.945270586	3.902633179
AARD	0.160145725	0.06253622	0.47019844	0.314986485	0.142870845	0.22983399	0.171847314	0.096126889	0.402831302	0.193330195	0.655809754	0.072037181	0.387362541	0	0.139076515	0.341416524	0.201884743	0.234501321	0.171463056	0.084880654	0.319849117	0.228726355	0.566571641	0.204766751	0.133168933	0.159500022	0.143654635	0.253142153	0.219338923	0.086104371	0.05963216	0.277151611	0.109026176	0.177343788	0.10353121	0.216485907	0.074231394	0.439676323	0.149649582	0.226385217	0.757023247	0.387362541	0.151469198	0.165815488	0.203138497	0.438931542	0.302055788	0.178873958	0.092613393
AARS1	3.66101986	3.580555557	3.912640285	4.085739064	3.83489321	3.921455374	3.891681648	3.402872222	3.731541698	4.030592103	4.418520556	4.016309107	3.717638042	5.205689655	3.748139167	3.889522216	3.835509796	3.649500499	3.873773834	3.829626341	3.935384311	3.790834581	3.670772368	4.068696604	3.694668508	4.47131104	4.081893486	5.002788018	3.654664667	4.314522522	2.573059387	4.321913668	3.766838947	3.685884099	4.024257615	3.892225859	3.567423758	4.411453364	3.756414881	4.630609326	3.897869652	4.177543121	3.895893928	3.538277412	4.09726525	4.639220585	4.09396575	3.579988661	4.509651509
AARS1P1	0	0	0	0	0	0	0	0	0	0	0	0	0	0	0	0	0	0	0	0	0	0	0	0	0	0	0	0	0	0	0	0	0	0	0	0	0	0	0	0	0	0	0	0	0	0	0	0	0
AARS2	2.280095189	2.282499113	2.302202051	2.097442248	1.668936027	2.147208996	3.022385569	1.680234326	2.104068226	1.929185014	2.159532314	2.810607621	1.879980166	2.757599356	2.77465003	2.225398337	2.446282701	1.938248148	2.058662839	2.233704031	2.452542723	2.381144911	1.994905516	2.456701031	2.263425083	2.207455605	2.020057652	2.533712843	2.53684865	2.480601195	1.226385217	2.018847785	2.1295468	1.713475875	2.148153179	2.529546121	1.28433645	2.168545767	2.244613104	2.252657864	2.286644621	2.428624817	2.767252228	2.201414304	2.606536983	2.066537002	1.929298656	2.498327469	2.183105345
AARSD1	0.517628449	0.691355492	0.270110276	0.329525485	0.272142662	0.619835544	0.121678557	0.225151512	0.361319202	0.381283373	0.244156396	0.740452698	0.13422094	0.303459302	0.498761466	0.483467554	0.397145797	0.272859292	0.287590496	0.454070583	0.333652715	0.277865757	0.514602026	0.340277405	0.255077682	0.299596349	0.372283513	0.159758338	0.700528497	0.170566057	0.104739216	0.282143229	0.327457434	0.098554307	0.561790462	0.475499987	0.126047755	0.754972993	0.743385708	0.091124334	0.336283388	0.432745659	0.145481822	0.420940456	0.613531653	0.421909973	0.05004888	0.419431022	0.244278199
AARSD1P1	0.261711329	0.324349789	0.167229454	0.163241085	0.184216808	0.547943311	0.265676925	0.128821281	0.218843151	0.177981556	0.021195425	0.196229326	0.261470639	0.160145725	0.121943734	0.179001399	0.106214296	0.113167057	0.135797512	0.16774328	0.158983251	0.282499113	0.159370847	0.081612323	0.218843151	0.128293401	0.278460609	0.111432005	0.415650514	0.301353519	0	0.31741985	0.056444801	0.092883966	0.203389117	0.066261442	0.123533772	0.204766751	0.045163352	0.044603951	0.164786278	0.31741985	0.104470858	0.298775603	0.086104371	0.189792938	0.151209393	0.13842131	0.322505058
AASDH	1.409743929	1.376290383	1.718350665	1.596982834	1.504162725	1.304043696	1.2829142	1.51525829	1.574440641	1.321985802	1.659878903	1.578842128	1.534958027	1.726874802	2.187736081	1.641915903	1.703632307	1.40315863	1.175620405	1.791397348	1.865047789	1.80805549	1.810072871	1.671836829	1.413810687	1.792605513	1.410341105	1.834630322	1.727746232	1.828022207	0.692070051	1.40958102	1.390832744	1.277687254	1.74910515	1.484550639	0.901185494	2.065813545	1.581495871	2.051058817	1.394239735	2.085560625	2.121877444	1.149259365	1.405012083	1.517124486	1.654939571	1.737903041	1.52084965
AASDHPPT	1.848197267	1.91823356	2.598889207	2.172231469	2.32892261	2.110630508	2.298628992	2.427847496	2.319560133	2.559075709	2.164528861	2.024709736	2.420563246	1.961438118	2.628400336	2.001874286	2.497765632	2.183613549	2.180975295	2.109861988	2.542035127	2.445117507	2.282884555	1.852438373	2.2880632	2.715212486	2.254684738	2.665961186	2.436561644	2.541960812	1.069152202	2.309176187	2.489131853	2.00273852	2.416488481	2.371084856	1.875544181	2.481402283	2.30287467	2.731661164	2.123931008	2.439037963	2.539059525	1.693141227	2.620023298	2.269272578	2.684953353	2.297308823	2.502585202
AASS	1.65145358	1.148478616	1.715322328	1.76964481	1.22422554	1.570511506	1.242511049	1.54428754	2.011137783	1.729095908	1.356707253	1.595885528	1.329066174	0.984334145	2.851759034	1.839798384	1.978342089	1.935082523	1.574876552	1.580241983	1.546659906	1.857423709	2.341501922	1.112566698	1.406318971	1.738508453	1.755101219	1.981998742	1.826395948	1.263575315	1.195221593	1.793562995	1.744591687	1.157561176	1.498608305	2.130832052	0.92189329	1.630871383	1.223669671	1.785132015	1.865404181	2.2174789	1.314638527	1.704871964	1.831269236	2.171847314	1.564280603	1.451646328	1.372617844
AATBC	0.24865627	0.616075342	0.325846898	0.169283661	0.379399163	0.75719397	0.231309516	0.058662839	0.343919426	0.327342456	0.260146127	0.540225701	0.285224645	0.262072288	0.321581807	0.2450088	0.127765328	0.125651102	0.241230036	0.780478089	0.538041453	0.303342394	0.10353121	0.353210356	0.623211368	0.788017448	0.244887059	0.191436315	0.294782469	1.225891862	0.0223323	0.326192164	0.335025838	0.140255134	0.274768566	0.079975377	0.030971642	1.038717108	0.615039565	0.105946212	0.248291938	0.155619721	0.094371211	0.107286135	0.740970722	0.484911487	0.248048998	0.370722275	0.593975179
AATF	3.961891841	4.673827752	3.554281863	3.837055156	4.134393461	3.932760422	4.063330361	3.046525983	3.612458662	4.266531705	3.918691534	4.825678795	4.215290306	3.65255533	3.47394273	3.836499825	3.856149102	3.725370348	3.125221271	3.853197255	3.754427904	3.681426776	3.376596007	4.525486356	3.63197732	3.955573194	4.308804986	3.928237655	3.822363055	4.878583125	3.121380174	4.12154595	3.787411568	3.445408894	4.076901088	3.632733526	2.67813953	4.385334394	4.843873327	3.569624759	3.714234526	3.790459281	3.58088112	3.796327794	3.808601284	4.337739632	4.048279787	3.922645053	4.338367362
AATK	1.424545918	1.387803665	1.186627327	1.24902051	1.634453871	2.845068471	1.304043696	1.283566239	1.468791822	1.925847548	0.643579166	2.10634832	0.857184806	0.288181352	1.587461007	1.680909419	0.958582874	1.073683154	0.503959271	1.789812702	1.458591988	1.669933836	0.850239355	0.778040322	1.842576631	0.984625805	1.07990713	1.595026184	2.138257463	1.771463058	0.719402512	1.230694897	1.342725401	1.241352086	2.223391657	1.061223202	1.342213373	2.498021039	1.520698817	0.942308056	1.899330335	1.216920426	1.524916199	0.910272154	1.298365055	1.128095396	0.562865168	1.10433666	1.530720009
ABALON	0.035201596	0	0.013640911	0	0	0.04879418	0	0	0.016211033	0.025879273	0	0.072723231	0	0	0	0	0	0.028993412	0	0.043484498	0	0	0.01306915	0.01720929	0.014640947	0.009203827	0.015782997	0.030547964	0.096396804	0	0	0.054084393	0	0	0.038295698	0	0	0.016924144	0.06942721	0	0.124592825	0	0	0	0.080384787	0.017921908	0.028003278	0	0
ABAT	2.022154722	1.092748686	2.08477863	2.109327125	1.634221512	0.873576994	2.054535946	2.890933022	1.257493448	0.846954584	2.331504589	1.993058391	1.873734468	0.510860674	1.895418963	1.903539655	2.050432042	1.479592742	2.371391584	1.626999751	1.549817006	1.603596675	2.093931957	1.229464873	2.540225701	1.603311811	2.135370694	1.853317042	2.17155913	1.941106311	1.553016378	2.133727907	2.038892658	3.125849442	1.40310408	1.739329676	3.968717474	1.518887587	1.833092483	2.508808926	1.573277568	3.929951919	2.575675379	0.752577341	1.207892852	1.820689561	2.35044067	1.296310561	2.10259095
ABBA01000933.1	0	0	0	0	0	0	0	0	0	0	0	0	0	0	0	0	0	0	0	0	0	0	0	0	0	0	0	0	0	0	0	0	0	0	0	0	0	0	0	0	0	0	0	0	0	0	0	0	0
ABBA01000935.2	0	0	0	0.034356597	0.03040671	0.037171338	0	0.031395196	0	0	0	0	0	0	0	0	0	0	0	0	0	0	0	0	0	0.020911066	0	0	0	0	0	0	0	0	0	0	0	0	0	0	0	0	0	0	0	0	0	0.033792989	0.038717108
ABBA01006766.1	0	0	0	0	0	0	0	0	0	0	0	0	0	0	0	0	0	0	0	0	0	0	0	0	0	0	0	0	0	0	0	0	0	0	0	0	0	0	0	0	0	0	0	0	0	0	0	0	0
ABBA01045074.1	0	0	0	0	0.137765808	0.085696581	0	0	0	0	0	0	0	0	0	0	0	0	0	0	0	0	0	0	0	0	0	0	0	0	0	0	0	0	0	0	0	0	0.0739573	0	0	0	0	0	0	0	0	0	0
ABBA01045074.2	0	0	0	0	0.1212807	0	0	0	0	0	0	0	0	0	0	0	0	0	0	0	0	0	0	0	0	0	0	0	0	0	0	0	0	0	0	0	0	0	0	0	0	0	0	0	0	0	0	0	0
ABCA1	1.655992884	1.695281195	2.333251974	1.478505927	1.554539738	2.195410597	1.80805549	2.127600266	3.349860624	2.009848767	2.37920506	1.825256474	1.691936098	1.09173368	2.383358695	2.24177918	2.064986292	1.959733067	1.941031169	1.977206642	1.824116101	2.6098495	3.485929107	1.660700483	2.213533926	2.513490746	1.758175235	2.69859633	2.113833829	1.23382672	0.436375082	1.461423785	1.534609483	1.842938617	2.576304447	2.276079728	0.820485343	1.720278465	1.594214111	3.168930802	2.149454487	2.572186335	2.723099797	2.452516366	2.278698482	1.789729251	3.169700565	1.931153531	1.500445159
ABCA10	0.479644475	0.34879896	1.025028794	0.40053793	0.404249185	0.365692537	0.19181529	1.135994463	0.492519788	0.677079711	0.550506701	0.258338011	0.414785006	1.450538247	0.768247855	0.973648008	0.811964175	0.524264315	0.272978695	0.309525466	0.555423532	0.542307584	1.035060797	0.135140816	0.560323662	0.671655699	0.569491092	0.621805735	0.821220391	0.450907702	0.228849468	0.451857294	0.648097244	0.381172605	1.162016633	0.738292263	0.349591743	0.683471893	0.234501321	0.272262125	0.525066592	1.077653186	0.461528559	0.25592366	0.50548448	0.68212379	0.461947582	0.263755573	0.409146506
ABCA11P	0.419107367	0.624428477	0.333881659	0.240253262	0.462680579	0.484705299	0.321004474	0.284158746	0.254231207	0.454912848	0.248899107	0.454491777	0.368824212	0.40403114	0.509645176	0.246712101	0.416191194	0.288299495	0.274052884	0.524866065	0.700528497	0.268314613	0.51903861	0.327227468	0.376846014	0.375956902	0.40403114	0.140255134	0.979147348	2.244826185	0.161049225	0.25761413	0.326192164	0.190172345	0.25386828	0.355016264	0.105409894	0.570171448	0.468426919	0.18027519	0.375512141	0.889862881	0.149259365	0.265916914	0.592827755	0.511468039	0.271784214	0.261951979	0.197865391
ABCA12	0.445620775	0.406427825	0.327687364	0.603691617	1.113900489	0.522357116	0.566961242	0.109026176	0.40294042	0.179765808	0.407189572	0.484499082	0.218347209	0.005184376	0.120086471	0.885964757	1.082498227	0.564914659	0.807519792	0.862828258	1.001802243	0.531967777	0.05338942	0.480988873	0.369717729	0.256286071	0.403594951	0.030265443	0.675002916	1.19093086	0.011352507	1.305386906	0.618238656	0.170437869	1.603644147	0.1728715	0.009490503	1.03414527	0.167357928	0.987757429	0.058801354	0.192825404	0.144699025	0.361768359	0.580531438	0.525668007	0.489234635	0.466444406	0.788518674
ABCA13	0.387472834	0.202386375	0.210513552	0.159112461	0.356481902	0.228726355	0.58168868	0.015212085	0.055889758	0.037311931	0.05963216	0.226755123	0.040401515	0.130271955	0.173255383	0.214124805	0.374844741	0.289716448	0.07231164	0.140647793	0.587653021	0.21263159	0.012926174	0.273814245	0.383607534	0.317188278	0.290542363	0.3658045	0.449429314	0.152897287	0.020911066	0.591775147	0.257493448	0.013783815	0.06060083	0.061707085	0.04879418	0.585923977	0.345623464	0.6368218	0.201508404	0.140909507	0.299361898	0.134352387	0.292663973	0.359071312	0.174022842	0.206518202	0.052415894
ABCA17P	0.090040415	0.129480859	0.100035721	0.135403531	0.08011186	0.074779426	0.056167306	0.067087965	0.028003278	0.051998468	0.041663532	0.047817548	0.084608575	0.088548697	0.059770581	0.077789889	0.114233744	0.045862298	0.045442971	0.370275897	0.04949137	0.055056793	0.109427427	0.092478087	0.098554307	0.060324133	0.10634832	0.046840254	0.084064265	0.05004888	0.08120326	0.085288675	0.080521232	0.061845307	0.060462488	0.161436266	0.063502942	0.118625514	0.126179949	0.071488106	0.085288675	0.132905812	0.051859299	0.067225673	0.275126274	0.10057404	0.052276765	0.148738913	0.410558198
ABCA2	2.438638844	2.873655733	3.0739573	3.253217808	3.65200456	3.343748912	2.586764743	2.202166933	2.53662489	2.657479951	2.619882485	2.752684375	2.202856497	2.361263047	3.530270548	3.020893291	2.891769124	2.875288598	3.204704159	3.353774945	2.549373456	3.161468515	2.973905111	2.569199413	2.545128199	2.915520901	2.386617839	3.123467556	3.67215375	3.175971632	1.1264443	2.558071669	2.443951372	2.390254956	2.200410188	2.972766165	2.265046764	3.36430628	3.2450088	2.505433665	3.151176914	3.469508326	2.396762313	2.929525911	3.481518533	2.860466259	2.546931491	3.196166363	2.757471351
ABCA3	1.753133829	1.307661669	2.24619524	2.489440176	2.111064708	2.174118746	1.528521311	1.545770726	1.619553869	2.386231545	2.512403893	1.561252808	2.485117645	3.009490503	2.745624581	2.144307467	2.371084856	2.804631843	1.449851865	1.649155563	1.438984753	1.634267987	1.971258435	1.231309516	2.205674018	1.900219563	2.172775514	3.51259352	2.5562332	2.264626503	1.324407399	1.842496177	2.301704696	1.85427498	1.052624562	2.576086724	2.198305554	1.038576651	1.222062625	2.805602014	2.758814832	3.653289362	2.100641316	1.422555956	1.983093933	2.152897287	2.432879255	1.864215865	2.691712816
ABCA4	0.10701825	0.097206246	0.178491568	0.040401515	0.05630606	0.103128316	0.046840254	0.033792989	0.063917054	0.084744621	0.866868425	0.10017032	0.068464451	0.005902957	0.118226814	0.071350804	0.079019633	0.121678557	0.069289713	0.043624477	0.408711861	0.068051643	0.082157559	1.009705472	0.275841423	0.107286135	0.058939855	0.056167306	0.086240276	0.028286243	0	0.048236186	0.114766793	0.039278795	0.03407482	0.095316842	0.010636636	0.405338916	0.034497464	0.058385771	0.070664101	0.164400135	1.266576679	0.055473336	0.288299495	0.286289758	0.04949137	0.167357928	0.114500293
ABCA5	1.675409481	1.196858801	1.554048507	1.758729568	1.243973672	1.20576784	0.920903029	1.711759193	1.171334947	1.617016311	1.071762669	1.132708439	1.094371211	2.376734905	2.173639164	1.639046894	1.806530289	1.4722798	0.925543759	0.973574542	1.000721167	1.443818797	1.468114072	0.749319725	1.973537807	0.865126995	1.409961112	1.067225673	2.003350373	1.195725548	0.9067367	0.976290308	1.532865503	1.184343778	1.490775482	2.070904484	1.244217298	2.325300058	0.843742705	1.641407302	1.505332031	2.165719031	1.715893371	0.803723007	1.398131432	1.431890348	1.478661236	1.340049473	1.570414355
ABCA6	0.667029201	0.4089292	1.183454754	0.381615625	0.374955996	0.260025656	0.165043649	1.115033243	1.02906411	0.442757758	0.893129186	0.316145742	0.661475991	0.051998468	1.083928155	1.408820535	0.987102535	0.621055503	0.536152393	0.421909973	0.630219065	0.872395394	1.425942629	0.569491092	0.364236231	0.772561353	0.615133758	0.958582874	0.664846882	0.252173413	0.077926579	0.688225127	0.85861763	0.593592806	0.556993385	0.97254562	0.275603079	0.367035516	0.255319441	0.890485605	0.811881996	1.276973019	0.48377709	0.431569476	0.299947954	0.992405899	0.871055075	0.501923147	0.283566239
ABCA7	2.283358804	3.065520614	2.026162654	2.57523971	2.566985589	3.338153394	1.428839177	1.504976256	2.356763585	1.698174019	2.075053365	2.204328555	1.623398682	1.753690103	2.608880193	2.904830881	2.164657575	2.327371201	2.165172318	3.043064479	3.244750088	1.753818443	1.901069616	3.097155669	2.031818626	2.403731274	2.098823768	2.042714369	2.934837274	2.529121288	1.394239735	1.966541212	1.979037566	2.086953565	2.831613804	2.114700172	1.13691321	2.525768219	3.045862298	0.847676272	1.989139007	2.489414485	1.9559451	2.344970488	2.897492149	2.520019872	1.501209824	2.461083214	2.05526508
ABCA8	0.873419503	0.422878839	2.281282813	0.644225472	0.703189315	0.251446432	0.316609184	2.326508586	1.44641505	1.088616536	2.222557291	0.592158002	1.097813029	0.098823768	1.785927131	2.03083043	1.540176095	0.298423712	0.521955279	0.277984747	1.085560625	1.087123344	2.386148755	1.062190805	1.050327554	1.105208723	0.861240785	0.789353664	0.997545331	0.420185937	0.290660312	1.668845283	0.59636272	1.089362553	0.526970214	1.315218411	0.876958896	0.582074221	0.265436896	1.207518077	1.769052328	3.121943734	1.907352184	0.333881659	0.525668007	1.28433645	1.521050737	0.855591108	0.706552654
ABCA9	0.864493226	0.805375011	1.787933894	0.662387819	0.58245966	0.258338011	0.282973489	1.140974927	1.09241043	0.705225957	0.938097561	0.45206823	0.925011974	0.122208862	0.842938617	1.466078909	1.293370484	0.71087805	0.236951759	0.472591746	0.696439021	0.849599011	1.377790095	0.515207819	0.388465097	0.817213924	0.632919608	1.304218969	0.849438881	0.150559677	0.082702589	0.645424989	1.061914413	0.652601218	0.499271883	1.470771113	0.404140166	0.654893757	0.222062625	1.045373071	1.09396575	1.840644504	0.241962182	0.472071799	0.389787054	0.841570637	1.411697404	0.721066369	0.333423734
ABCA9-AS1	0.022474347	0.010206943	0	0.009777122	0.008630305	0	0.010493419	0	0	0	0.01678155	0	0	0.016638942	0.04949137	0.024886999	0	0	0.033370138	0.013926706	0.085968454	0.009490503	0.01649632	0.021906077	0	0.005902957	0.010063683	0.01306915	0	0.010206943	0	0	0	0	0	0.013355059	0	0.094641454	0	0.017779413	0	0.025312343	0	0.010063683	0	0.033933911	0.008917095	0	0
ABCB1	2.379260521	0.98622888	2.818543833	2.188622471	1.662797954	1.360757558	0.966504298	2.196008944	2.081441894	2.299186034	1.911653237	1.21263159	2.222650022	0.332507446	4.248375439	1.805622648	3.403935735	1.901224117	0.641268561	0.875937296	0.741402266	2.375567743	2.430526148	0.818523382	3.850459408	1.606252699	1.968053878	2.03396914	2.308419127	0.863066228	0.784503983	2.070217568	2.34848739	1.275007047	0.71791217	3.348119084	1.056375432	0.781989116	0.542109438	2.369243117	2.691511832	2.278014493	3.516141251	0.964287722	0.964213778	1.714223534	2.722968694	1.024816096	2.415244872
ABCB10	1.921169705	2.355862006	2.575651179	2.289981972	2.459352924	2.14208663	2.562572145	2.167582729	2.57758593	3.130107179	2.189508317	3.117179702	2.669457695	2.522457558	3.311488584	2.389291462	2.778334754	2.692003076	2.333910275	2.466783713	2.446706175	2.510987229	2.577561761	1.788142771	2.972913177	2.934535373	2.846011836	3.310034679	3.015979196	3.001351893	1.141432791	2.156881964	2.341644241	1.928199748	2.778797311	2.625901677	1.203326466	2.873143853	3.041961347	3.078712295	2.469000296	2.653358159	3.491327218	2.060358723	2.186468864	2.478428266	2.865364587	2.48326116	3.26186174
ABCB10P1	0	0.014069583	0	0	0	0	0	0	0	0	0.011495639	0	0	0	0	0	0	0	0	0	0	0	0	0	0.025454096	0	0	0	0	0	0	0	0	0	0.01678155	0	0	0	0	0	0.018776585	0	0.008343459	0	0	0	0	0	0
ABCB10P3	0	0	0	0	0	0	0	0	0	0	0	0	0	0	0	0	0	0	0	0	0	0	0	0	0	0	0	0	0	0	0	0	0	0	0	0	0	0.014926544	0	0	0	0	0	0	0	0	0	0	0
ABCB10P4	0	0	0.023752136	0	0	0	0	0.012068023	0	0	0	0	0	0	0	0	0	0	0	0	0	0	0.011352507	0	0	0.008056555	0	0.008917095	0	0	0	0	0	0	0	0	0	0.014783753	0	0.012211084	0	0	0.008343459	0	0	0	0.012211084	0	0.014926544
ABCB11	0.047538389	0.385375813	0.163627539	0.062950609	0.10634832	0.040261223	0.044044333	0.067225673	0.035764654	0.009633819	0.229587923	0.067363367	0.110496882	0.165300975	0.032100843	0.15367565	0.118758389	0.389456678	0.160920188	0.042924445	0.042224074	0.057692867	0.075464174	0.046421211	0.176960992	0.325731791	0.19761381	0.049909522	0.206018004	0.015782997	0	0.07299756	0.118492626	0.080930488	0.105946212	0.020626651	0.007913082	0.025028794	0.220949004	0.027578727	0.036890111	0.353436218	0.10514166	0.030971642	0.123666196	0.159500022	0.051441711	0.086376168	0.094776557
ABCB4	0.373063499	0.193077822	0.783582374	0.274291484	0.316493338	0.180020521	0.078883047	0.305445279	0.363675722	0.316609184	0.417271945	0.2131295	0.468114072	0.456806149	0.287354085	0.663207972	0.25664839	0.410775259	0.258579224	0.433814084	0.507515586	0.484911487	0.760859637	0.40729836	0.701770822	0.46727948	0.581592279	0.204891925	0.415326009	0.160274831	0.069289713	0.847996907	0.25011268	0.144176924	0.300416628	0.514198023	0.035060797	0.414135533	0.327802315	0.265196827	0.28936234	0.806860199	0.475499987	0.659193895	0.321119959	0.710172748	0.372506409	0.250840334	1.753861221
ABCB5	0.064469017	0.026304324	0.165558254	0.01564029	0.094371211	0.027012465	0.006764782	0.094371211	0.119024103	0.065710164	0.05088474	0.03040671	0.047119549	0.005328121	0.0739573	0.068602027	0.117030053	0.087462841	0.032383005	0.013497992	0.308011315	0.027295624	0.323888827	0.049212535	0.061983516	0.065158675	0.057692867	0.049909522	0.075874867	0.009777122	0.019630756	0.354903461	0.166458372	0.036327492	0.023752136	0.08827731	0.00992041	0.095181789	0.023184369	0.053945425	0.086512047	0.141171172	0.071350804	0.06060083	0.055612157	0.263154625	0.037311931	0.057554246	0.096126889
ABCB6	0.189033824	0.282973489	0.078336571	0.232537969	0.081884967	0.208267529	0.115699153	0.045163352	0.136453909	0.114766793	0.121015401	0.111432005	0.029700234	0.348459062	0.172359498	0.115432826	0.142870845	0.07299756	0.147436959	0.108892402	0.234256048	0.130271955	0.213005039	0.056028539	0.143001506	0.082293836	0.174917695	0.073271836	0.105409894	0.266516713	0.075327251	0.125386605	0.076422275	0.063917054	0.089226942	0.104068226	0.017494379	0.333194716	0.115033243	0.128029389	0.092072095	0.191941593	0.075327251	0.084472517	0.266036894	0.322966462	0.055750964	0.069702167	0.138290234
ABCB7	2.137896932	2.2246886	2.285875641	2.151339301	2.123302001	2.063744522	2.378650337	1.792189019	2.239214714	2.046211644	2.550408193	2.548880463	2.489671375	2.324436203	2.544782105	2.335940529	2.374650025	2.27369491	2.402285592	2.239520247	2.064469017	2.404194676	2.235543265	2.220701417	2.352871496	2.522407338	2.44065991	2.503094269	2.24263299	2.488257913	1.253989266	2.173767068	2.372617844	1.70137162	2.408032466	2.415082583	1.048305947	2.296310561	2.113867159	2.340334382	2.512985335	2.345396375	2.791126414	2.041172879	1.956205376	2.586500555	2.260627908	2.200975089	2.420212891
ABCB8	2.378622596	2.034955189	1.942570805	2.361122651	2.730487799	2.337739632	2.286762889	1.248474115	2.3225339	2.253596025	2.198557015	2.651384693	2.084268405	3.248428573	2.574489082	2.124692072	2.31103803	2.032030294	2.445038028	2.810114013	2.486997479	2.442651611	2.089193037	2.576667247	2.78075103	2.469495302	2.503145166	2.230633421	2.523888094	2.626205483	1.326134626	2.479515139	2.318461465	1.885379129	2.535182046	2.251446432	1.225460037	2.840664643	2.54357012	1.524866065	2.351910961	2.377095978	2.431917084	2.410123978	2.444402036	2.333051562	1.814140217	2.244643546	2.444322517
ABCB9	0.707789805	1.162081103	0.665574688	0.655535016	0.711671103	1.159887479	0.800910251	0.36982938	0.55198351	0.594261893	0.441908364	0.612871445	0.661384776	1.101313901	0.968938605	0.715541987	0.686343643	0.903423966	0.598936834	0.933723698	0.435308552	0.735002193	0.356707253	1.136388283	1.103061156	0.8681336	0.580531438	0.61786266	0.707878133	0.633570707	0.40315863	1.300943704	0.665210831	0.459011864	0.854155273	0.764431087	0.420940456	0.64117606	0.838508103	0.398897571	0.569685512	0.907198338	0.560617141	0.819586442	1.018420531	0.99385548	0.383718115	0.873970646	0.557091444
ABCC1	3.054726945	3.047834994	3.199499604	3.441881812	3.186754085	3.522005515	3.835560324	2.396680125	3.470914246	4.068025839	3.274112538	4.514305348	3.278639017	3.820567033	3.244399991	3.033845836	3.453846774	2.899697691	3.822872881	3.942139121	3.718832857	3.470315596	3.186357929	2.851878941	2.926246174	3.608549061	4.116248298	2.994416801	3.298980833	3.515989925	1.34215647	3.16407827	3.14722528	2.850399397	3.76006123	3.121943734	1.66698377	3.840292014	4.572465284	3.366881697	3.636763809	3.480097056	3.218021655	3.898808141	3.542654272	3.11919015	3.234470664	2.900393478	3.23595677
ABCC10	2.405121035	2.74934118	2.084234384	2.433386809	1.911384797	2.143099494	2.985700791	1.474877286	2.393910378	2.226940041	1.711891318	2.746162254	1.815329494	2.090616348	2.602385613	2.463387045	2.522457558	2.700595077	2.577126661	2.796452397	2.43850578	2.516090811	2.126741637	2.283299531	2.361150731	2.389456678	2.274977239	2.360757558	2.987848363	2.238542314	1.02034218	2.207924078	2.141955886	1.802606834	2.309467259	2.411941402	1.109761717	2.509290462	2.555202634	2.095721922	2.322908794	2.208860569	2.441191299	2.166490508	2.685917729	2.260146127	1.98819386	2.273068242	2.233796049
ABCC11	0.039559557	0.056860943	0.107286135	0.060739158	0.097206246	0.025879273	0.089633736	0.076285443	0.018206857	0.031959741	0.049909522	0.07751647	0.027437183	0.057970069	0.052276765	0.09990111	0.050327554	0.042083959	0.066123642	0.077379741	1.704739195	0.036327492	0.020484422	0.034779158	0.132247798	0.096531743	0.43199729	0.080794082	0.09963185	0.063364879	0.01720929	0.750863723	0.023894043	0.017779413	0.042924445	0.014069583	0.028569152	0.114367025	0.216361735	0.034356597	0.014498127	0.083111227	0.079838881	0.021195425	0.06060083	0.051580921	0.022048165	0.082157559	0.05699963
ABCC12	0.003890027	0.00345832	0.009060468	0	0	0.003602237	0.014355293	0.012211084	0	0.002882509	0	0	0	0	0	0	0	0	0	0	0.045023522	0	0	0	0.003170443	0	0.00345832	0	0	0	0.041383179	0.023894043	0	0.038576651	0	0.004609253	0.101515615	0.007482576	0.003170443	0	0	0	0.004177761	0.00345832	0.00604663	0	0.006190289	0	0.003746139
ABCC13	0	0.028286243	0.002450499	0	0	0.005902957	0	0	0	0.004609253	0.004753055	0.00662118	0.009633819	0.086104371	0.004609253	0.027720258	0	0.114633549	0.003170443	0	0.01834931	0	0.029841557	0.006190289	0.171719239	0.054779032	0.212133508	0.078063256	0.003602237	0.002882509	0	0	0	0.02446153	0.033933911	0.018634174	0	0	0.005040617	0	0.03040671	0	0.056860943	0.005615567	0.033792989	0.006333934	0	0.028993412	0.131721171
ABCC2	0.159629186	0.264236151	0.196607044	0.111031312	0.070664101	0.22650853	0.100439479	0.147957881	0.236829335	0.08024833	0.09963185	0.079292767	0.178109076	0.408711861	0.325271271	0.136978812	0.28557977	0.135403531	0.185232254	0.250597823	0.247806018	0.224163787	0.32308179	0.061983516	1.273993228	0.173511248	0.164013889	0.603216843	0.38084025	0.133563526	0.072860402	0.146264195	0.156267163	0.102456577	0.516519498	0.117960953	0.154842407	0.847596102	0.184597684	0.105409894	0.116231661	0.29007047	1.328951324	0.139338514	0.295487943	0.378400642	0.096396804	0.057276965	0.116763971
ABCC3	5.769158146	5.593906479	4.547326432	5.51234384	5.396080692	6.40596684	4.936878172	3.054813755	3.795569561	4.236775772	3.957905315	4.899422183	4.471460623	4.903457709	5.736166481	5.087708927	5.101813933	4.90691464	4.687200695	5.472413035	5.234685248	5.195890869	2.473838853	1.477729129	4.223360763	5.179319952	5.874105939	5.067324642	5.938278734	5.117038367	2.99213394	4.818911899	5.146846624	4.38770718	5.336411939	5.15548615	3.147013571	5.102548959	5.453728272	3.866373914	4.351119452	3.362862596	5.432628752	4.29777102	5.757751346	4.564054959	5.686693807	4.16978874	5.504423359
ABCC4	1.264896684	1.331647897	1.804879608	1.358002337	1.341131829	0.974162168	1.275066662	1.58520293	1.816681617	1.701992554	1.385927957	1.506652715	1.456070161	0.316377482	1.871528271	1.469365054	1.886120884	1.748332415	1.132840024	1.182755851	1.543347399	1.94016675	2.4843444	1.062674363	1.652234073	1.659924558	1.265736926	2.674709215	1.453069754	1.051093629	0.555914294	1.292663973	1.295546717	0.98170655	1.577537593	1.688583227	0.837055156	1.765704465	1.16079114	2.290040971	2.08004362	1.470562895	2.974767906	1.188970547	1.0614306	2.000721167	2.199813663	1.019701914	1.244887059
ABCC5	2.065468914	2.024106877	2.022083685	2.161468515	1.745108226	2.752256193	1.860207991	1.704429352	2.380064459	2.432638773	1.938172856	2.776630423	1.519743173	1.257915791	2.413756539	2.343464676	2.316348517	2.705801009	2.450802153	2.715498057	2.47064098	2.174598169	2.640181297	1.826436626	2.255772629	2.164882798	2.716661725	2.020733313	2.387941488	1.953526	0.764091329	1.98079307	1.781275772	1.626018533	2.370666485	2.294900072	0.995158858	2.393965276	3.136486721	1.588852528	2.397939833	2.734243548	2.098015234	2.124592825	2.545103481	2.035764654	1.750349241	1.545869551	2.008737858
ABCC5-AS1	0	0	0	0	0	0	0	0	0.126576457	0	0	0.073683154	0	0	0.103128316	0.052415894	0	0.058108649	0.070114503	0	0.134746655	0	0.102456577	0	0	0.073271836	0.063088712	0.08106688	0	0	0	0.208017755	0	0	0.284514133	0.161694235	0	0	0.111164889	0	0	0.079156207	0.038436182	0	0.107687869	0	0	0	0
ABCC6	1.363843897	0.306145559	1.045163352	0.699906932	1.087259152	0.656908183	0.869871406	1.26092894	0.769263957	0.728138203	0.455649427	0.595503661	0.70540292	0.286999397	2.44456106	1.231923873	0.941481964	0.547647242	0.970632817	0.449746239	0.698040631	1.638583615	0.613814507	0.212507085	1.787724986	0.911499849	1.925201919	0.865126995	1.023184369	0.578793833	0.716947009	0.489542936	1.455596827	1.257674467	0.39330636	1.552573811	1.330959889	1.087462841	0.731878349	1.605920963	0.925543759	1.297074	2.10755397	0.990374036	0.456595905	0.749834574	1.102187793	0.480161699	1.070870146
ABCC6P1	0.425029548	0.078336571	0.131326075	0.153156788	0.122473941	0.123136427	0.227741076	0.487795024	0.087734382	0.131589484	0.06474492	0.184216808	0.250355272	0.797345071	0.571822407	0.216361735	0.376623787	0.245495663	0.104068226	0.151079473	0.513995979	0.317882883	0.049909522	0.056722242	0.619366055	0.516822023	0.41802799	0.583037624	0.289716448	0.183200647	0.092883966	0.289952472	0.254110242	0.136585153	0.200378798	0.507312604	0.339137385	0.152767519	0.212507085	0.320773477	0.292899515	0.032947164	0.971221642	0.085424656	0.045163352	0.124328135	0.19761381	0.180147861	0.504061001
ABCC6P2	0.938699813	0.260146127	0.472799672	0.379066399	0.431569476	0.405447844	0.700794799	0.51318752	0.286526343	0.347212086	0.541316585	0.156008221	0.304277388	0.293252756	0.746656736	0.349138777	0.476433536	0.237563718	0.282973489	0.250355272	0.376623787	0.696795088	0.234256048	0.089226942	1.030618586	0.550900665	0.732833575	0.488412176	0.550014095	0.108892402	0.248899107	0.09423607	0.233029057	0.36960607	0.130799111	0.445091015	0.517829985	0.439144376	0.120617361	0.711847278	0.399116393	0.344942091	1.455123338	0.7812338	0.266036894	0.121943734	0.33330923	0.266156864	0.651683181
ABCC8	2.570001389	0.185105363	2.332879758	3.272247193	2.678252231	1.127831348	0.726133673	1.716595882	0.978634962	0.183454754	4.398117747	2.582266953	1.087394948	0.290660312	2.319299998	2.577851755	2.807231257	1.350610395	0.562279064	1.332851122	0.377401431	1.188780698	3.333953197	2.367287186	0.364796523	0.618802465	2.146101236	1.394349504	3.473475225	1.105007525	0.512985335	2.651017238	1.856149102	1.754972993	0.356369214	2.926853393	2.079361043	1.019915368	0.327687364	2.336083396	0.061015775	5.477301712	0.452595435	0.252294541	1.13842131	2.739308071	2.772899122	0.747688154	2.856507699
ABCC9	0.901726133	0.583422805	2.121678557	0.908812908	0.832282436	0.286881148	0.656359073	1.912534905	2.058870606	1.821628589	1.75787666	0.70017335	0.872080137	0.071488106	1.607484193	1.500445159	1.570122862	0.948301812	0.776861994	0.915176678	1.01948843	1.492263405	2.431088034	0.745624581	1.219524793	0.955312803	0.670930955	1.22292818	1.136322654	0.243181602	0.183073576	0.910502426	1.117695043	0.903655334	0.9655442	1.698351849	0.733354341	0.688135588	0.548140657	1.66343571	2.813976102	2.415353054	1.512378608	1.199436784	1.105476945	1.229587923	1.839959587	0.952855377	1.103732615
ABCD1	2.524615366	2.616451803	2.49372418	3.300489844	2.832322949	2.993475106	2.922749697	2.563499845	3.33636909	2.363143036	2.430954271	2.415677553	2.177790256	2.125452734	2.856567457	2.631849308	2.677575893	2.923757704	2.468061924	2.732681649	2.148218272	3.008809555	2.690752307	2.543149397	3.43496176	2.303605423	3.044936121	2.656450606	2.882779977	3.558879853	1.612635584	2.708165159	2.470667008	2.90421432	2.071247819	2.834792105	2.2083924	2.926018401	2.218688188	2.617110375	3.042836917	2.44763209	2.369941022	2.880117346	2.506805024	2.888246438	2.650626715	2.877037451	2.626602672
ABCD1P2	0	0	0	0	0	0	0	0	0.038295698	0	0	0	0	0	0	0.015497569	0	0	0	0	0	0	0	0	0	0	0	0	0	0	0	0	0	0	0	0	0	0	0	0	0	0	0.011352507	0	0	0	0.033229161	0	0
ABCD1P3	0	0	0	0	0	0	0	0	0	0	0	0	0	0	0	0	0	0	0	0	0	0	0	0	0	0	0	0	0	0	0	0	0	0	0	0	0	0	0	0	0	0	0	0	0	0	0	0	0
ABCD1P4	0	0	0	0	0	0.051302489	0	0.043344505	0	0	0	0	0	0	0	0	0	0	0	0	0	0	0	0	0	0	0	0	0	0.049630768	0	0	0	0	0	0	0	0	0	0	0	0	0	0	0	0	0	0	0
ABCD1P5	0	0	0	0	0	0	0	0	0	0	0.033088169	0	0	0	0	0	0	0	0	0	0	0	0.032665112	0	0	0	0	0	0	0	0	0	0	0	0	0	0	0	0	0	0	0	0	0	0	0	0	0	0
ABCD2	0.143654635	0.089904868	0.513288603	0.124328135	0.040401515	0.034638318	0.048933645	0.621430668	0.227741076	0.233151803	0.312897473	0.049909522	0.25386828	0	0.288181352	0.200253232	0.292663973	0.064882852	0.057692867	0.09071796	0.196481149	0.251809968	0.315218411	0.111298453	0.410775259	0.191309967	0.119953718	0.242693958	0.181166174	0.033511102	0.011638756	0.112233058	0.063502942	0.10433666	0.063088712	0.245739032	0.042924445	0.179638435	0.025595836	0.711671103	0.408603179	0.909734709	0.40315863	0.037874166	0.008343459	0.174150712	0.410666733	0.053528441	0.08120326
ABCD3	2.945701333	2.471369575	3.316218165	3.09384747	3.554294143	2.65718266	2.526043765	2.874305166	2.575215502	2.722116238	2.662273872	2.4849888	2.717627076	3.627408396	3.522470113	2.886042823	3.416407409	3.341060646	3.610971664	2.437520723	3.127616773	3.232046713	2.520145627	1.810895482	3.285816472	3.062484413	3.686074659	2.899871669	3.738281453	3.118858038	1.676267408	2.781716409	2.760455166	2.568688832	3.290527618	3.204172025	2.277092083	3.781884235	2.829707515	3.162935069	2.706132665	2.790980505	4.552500037	2.504696656	3.043046975	2.836833049	3.398965957	3.389676937	3.662308057
ABCD4	2.86904226	3.224086593	2.512479747	2.856567457	1.954568571	2.932703738	2.301031531	1.900374155	2.721022608	3.010797738	2.680211818	2.854175225	2.697840527	2.742200282	2.888733509	2.505814729	2.47365705	2.416758689	2.915692981	2.58070026	2.573738063	2.680189309	2.516368211	2.230633421	2.701881692	2.683786269	3.029117131	2.089294749	3.000108198	3.08219163	1.661111098	3.055299791	2.598460492	1.89518627	2.766997915	2.706088449	1.241718175	2.268164874	2.739718513	2.218688188	2.649201559	2.892546459	2.677102269	2.528821331	3.07310042	2.847616145	1.966135105	2.60509129	2.928787199
ABCE1	2.596601257	2.895050515	3.164802365	2.63978783	3.132790681	2.971368811	3.420010724	2.805560743	3.129134618	3.088429971	3.19662278	4.112633417	3.346205216	3.471564671	2.979622972	2.771927824	3.225768496	2.730313886	3.391657754	2.741208087	3.391726484	3.108658266	3.324076111	2.566717754	2.853376932	3.431689812	2.907063709	3.901841958	3.07830241	3.178140954	1.940317121	2.719884352	2.891652488	2.720147106	3.482899899	2.813257879	2.068464451	3.529671048	2.94437122	3.544522479	2.893323376	3.379052532	3.562511092	2.823871617	3.525505149	3.057207636	3.20761178	3.059857088	3.410992287
ABCF1	4.262448192	4.638120188	4.306750737	4.177782284	3.849909213	3.966245873	4.547807621	3.545400072	4.457134594	4.083247414	4.576304447	4.941585251	4.356157899	4.548991401	4.335218829	4.322036293	4.635771801	4.595521563	4.774750168	4.428457326	4.546906804	4.635597694	4.204868456	5.029315943	4.397796118	4.634535188	4.791293149	4.591793095	4.484305727	4.579620663	3.686052242	4.423342857	4.490217115	3.833244317	4.443692839	4.422199355	3.093813673	4.206393169	3.702424832	4.174206652	4.408378998	4.724562965	4.553907248	4.471655707	4.701415981	4.857204716	4.330651613	4.563463237	4.596803982
ABCF2	2.246924872	1.595408178	2.114600236	1.955312803	2.071522429	2.451066011	1.871055075	1.136716384	2.154777612	2.357326786	2.484679524	2.873498251	2.351656595	2.612800691	1.924935988	1.688359425	2.120882733	1.653426952	1.721985046	2.134450964	2.508175081	2.032876656	2.2131295	3.151517906	2.374650025	1.989829301	1.910809399	2.075566858	1.886862259	1.81991338	1.601744051	2.365356597	2.21732379	1.495029937	2.115998713	1.744290286	0.939677937	2.32270694	2.038576651	1.97603363	2.242328116	2.662638471	1.737470449	2.147567207	2.351062899	2.429455284	1.966688859	1.93164524	1.997834333
ABCF2-H2BE1	0	0	0	0	0	0	0	0	0	0	0	0	0	0	0	0	0	0	0	0	0	0	0	0	0	0	0	0	0	0	0	0	0	0	0	0	0	0	0	0	0	0	0	0	0	0	0	0	0
ABCF2P1	0	0	0	0	0	0	0.016638942	0	0.01649632	0	0	0	0	0	0	0.013355059	0	0	0	0	0	0	0	0	0	0.018776585	0.016068369	0.010493419	0	0	0	0	0	0.020057652	0	0.021337583	0	0.017351842	0	0	0	0	0	0	0	0	0	0	0
ABCF2P2	0	0	0.085968454	0	0	0	0	0	0	0	0	0	0	0	0	0	0	0	0	0	0	0	0	0	0	0	0	0	0	0	0	0	0	0	0.22983399	0	0	0	0	0	0	0	0	0	0.31684085	0	0	0	0
ABCF3	3.631814393	3.459667677	3.449706627	3.492378783	3.647521745	4.335547569	3.479282307	2.922388165	3.621852611	3.613896995	3.841822202	3.708705939	3.727746232	3.399362529	3.686119493	3.645367342	3.580857006	3.809815709	3.715849452	3.516771607	3.988130222	3.837822171	3.447076612	4.214109259	3.585515428	3.453557087	3.590434352	3.873143853	3.690908713	3.791022195	2.553213031	3.600852519	3.579747361	3.212304743	3.576715613	3.578564409	2.698951866	4.073683154	3.151436724	3.762444496	3.207721092	3.8168659	3.694311915	3.671995298	3.616063576	3.679750316	3.434601542	3.740787276	3.510683478
ABCG1	3.305095011	2.55198351	2.267685603	3.603062508	3.640632495	2.21754094	2.718898598	2.07830241	4.100246026	2.178236585	2.998105219	3.148039259	2.841429742	3.861012442	2.636868191	3.378123153	2.569758413	3.486263863	3.101818134	3.306801764	2.267925258	3.229511018	3.186754085	2.994742629	3.873576994	3.62622885	3.534597034	3.064486263	2.972968302	3.73239946	0.78307943	2.253021096	2.16748639	2.603406772	2.946786995	3.200111956	1.427016102	2.16459322	3.398500871	3.131457785	2.585972034	3.221119197	2.825826324	3.262222662	2.148250818	2.986247087	3.180084193	2.468166218	2.944502412
ABCG2	0.801407018	0.327112471	1.038155201	0.715981203	0.406645508	0.209141398	0.372729271	0.781989116	0.97929371	0.753775664	0.80240004	0.679513879	0.832120372	0.442651611	0.868212636	1.052763657	0.97614364	0.4918018	0.548436625	0.798174969	0.720015735	0.84831747	1.040261223	0.611361264	3.616557665	0.844626685	0.561008354	1.438984753	0.800744624	0.445726703	0.088684372	0.831066511	0.614191559	0.571919463	0.468114072	0.95836015	0.202887833	0.437334286	0.406101238	1.029134804	1.530570204	1.105543992	2.416758689	0.651958653	0.64579387	0.732225777	1.051441711	0.395172506	0.694211608
ABCG4	0.032241931	0.057970069	0.029134804	0.041523362	0.06474492	0.054640131	0.04949137	0.037874166	0.124063396	0.126047755	0.113033665	0.039278795	0.065434446	0.01592569	0.130799111	0.07819992	0.087870133	0.099227866	0.047817548	0.065985829	0.072586047	0.084064265	0.129876461	0.067363367	0.15704371	0.074368422	0.024035935	0.114633549	0.133695033	0.043344505	0.011638756	0.081884967	0.074505436	0.082566351	0.069289713	0.111432005	0.024319679	0.041102772	0.084472517	0.017066724	0.18027519	0.094776557	0.099227866	0.177471364	0.136453909	0.059216817	0.063364879	0.054084393	0.082021269
ABCG5	0.147176427	0.032665112	0.061983516	0.076422275	0.047677975	0.129612738	0.049630768	0.096666669	0.032947164	0.052555009	0.066399229	0.065296567	0.048236186	1.604925298	0.189286907	0.078609835	0.123003954	0.036890111	0.053250385	0.190298792	0.151858817	0.192446694	0.284514133	0.043764442	2.434027675	0.259423152	0.266516713	0.85239842	0.319039816	0.169796756	0.085832524	0.337996464	0.122738972	0.030124161	0.203138497	0.103933991	0.05630606	0.068326861	0.043064479	0.182438056	0.177216201	0.02034218	1.321466359	0.175428791	0.055334502	1.129085148	0.33433944	0.03040671	0.06060083
ABCG8	0.096666669	0.023894043	0.023042393	0.005759269	0.005040617	0.07244885	0.03040671	0.025879273	0.012211084	0.080794082	0.004896843	0.024177814	0.027861775	1.143785225	0.067363367	0.055473336	0.016924144	0.010923027	0.042364175	0.134089481	0.142348082	0.155749233	0.12631213	0.003314389	1.686253987	0.157302466	0.136060107	0.352871496	0.243059706	0.153156788	0.010779839	0.421586873	0.013355059	0.014783753	0.025170576	0.065434446	0.003026483	0.028427705	0.057415612	0.081884967	0.127897364	0.033370138	0.933799222	0.03801469	0.015354834	0.392427338	0.136191386	0.008343459	0.060047384
ABHD1	0.146133829	0.07751647	0.124592825	0.103396924	0.107286135	0.07299756	0.298541019	0.115699153	0.09085343	0.147957881	0.240741731	0.478298822	0.144437998	0.182438056	0.163627539	0.139076515	0.142740172	0.076011739	0.125254339	0.210887549	0.149259365	0.094911647	0.152897287	0.14912927	0.121413331	0.205392513	0.131062617	0.286408055	0.177216201	0.296428039	0.121148056	0.087870133	0.071762669	0.08719125	0.100035721	0.201759307	0.13211616	0.412510571	0.170822399	0.073271836	0.168000125	0.343009783	0.146394549	0.100708589	0.350270924	0.174022842	0.079156207	0.089904868	0.167357928
ABHD10	2.934101278	2.680031737	3.149584553	2.96790637	2.969214971	3.435375233	3.025808419	2.794083098	2.956093835	3.146655222	3.363787841	3.243425362	3.298658316	3.861538569	3.360631157	2.742502119	2.934441015	2.686052242	3.010457613	2.943883829	3.428571222	3.001117656	3.01795753	3.541948425	3.086410139	3.045006042	2.811779266	3.061568849	2.904233592	3.326551729	2.266786541	3.316956668	2.808158485	2.849779137	3.235910831	3.254820769	2.391685246	3.632687002	3.076011739	3.332851122	2.675206213	3.769412078	3.531057013	2.781506599	3.053875936	3.332077736	3.02849843	3.192352001	3.085696581
ABHD11	4.474442533	5.443590076	3.45482075	5.142311318	4.716716592	4.733137378	3.931427774	2.573544188	3.409092182	3.705115343	4.276831618	4.348770638	4.880793258	5.875590869	4.422495407	4.950393758	4.2360563	4.850879415	4.908947374	4.649241804	4.624018987	3.862887754	2.609754962	3.982455172	3.870769111	4.734064666	4.628960189	3.828834649	4.634511955	4.485903353	3.635905269	3.810237431	3.924441986	2.969804375	4.374469193	3.928322943	2.575215502	5.367472414	4.905808168	3.309685524	4.317723732	3.283017953	4.18142064	5.029223167	4.649213058	4.183272119	3.063761776	4.647510233	4.611408481
ABHD11-AS1	3.49812319	4.152353806	1.245860702	2.785822535	5.078597027	3.860923081	2.681561708	0.830579853	2.1091265	2.501107892	4.497369661	3.860496056	5.352691444	3.494210777	1.919683313	2.735478852	1.967168608	3.763719628	4.334968651	2.711054322	1.888967245	2.455728324	0.629846179	1.467488174	3.080538286	2.720387922	4.384795835	3.474877286	3.512555596	4.492128785	2.283418074	2.623843456	2.167646952	2.112700133	3.919435433	2.366867712	0.655168618	3.378095401	4.785194804	2.224842921	2.197173436	2.135994463	2.941538303	3.502368795	3.361866594	2.492314685	1.487486349	5.227421485	3.893934903
ABHD12	4.840548836	4.078891584	4.128466633	4.858448552	4.738897511	4.087250665	4.410578549	3.543805176	4.855282125	4.115233048	4.263657936	4.877140547	4.270528942	4.656101606	4.559975078	4.212865007	4.525793271	4.271858898	4.455136492	4.229103354	3.995439293	4.071762669	4.214536723	4.3323499	4.488013629	4.468746214	4.273970856	4.368949897	4.348968878	4.458112917	4.138699809	4.785712702	4.6006682	3.988384757	3.858130232	4.721252339	4.593754132	3.827249962	4.29758029	4.928469816	3.976711894	4.145400301	4.070097324	3.986492853	4.172207462	4.636079338	4.065589544	4.112408229	4.504569548
ABHD12B	0.079702372	0.110363243	0.07299756	0.093154488	0.071899932	0.074231394	0.054084393	0.079429315	0.092478087	0.717122541	0.080930488	0.13395801	0.033933911	0.053945425	0.043484498	0.105946212	0.046979908	0.053945425	0.127369147	0.072037181	0.151728955	0.036890111	0.079838881	0.063917054	0.100708589	0.034497464	0.052276765	0.181547856	0.073134705	0.039559557	0	0.12154595	0.128689329	0.088548697	0.109159939	0.043344505	0.019915368	2.121976877	0.011924948	0.029134804	0.05338942	0.089362553	0.039699918	0.07751647	0.183708817	0.080521232	0.074916402	0.393745671	0.042644337
ABHD13	1.964509533	2.69777382	2.571943726	2.20435986	2.354113592	2.208642109	2.2025431	2.318143274	2.534460082	2.452674499	2.486637153	2.528246238	2.620680241	1.950729681	2.58166458	2.476200205	2.575989948	2.199436784	2.338994819	2.407842178	2.879235246	2.417379976	2.528921324	1.768374907	2.501235306	2.591080962	2.763305334	2.655535016	2.414947328	2.505662316	0.956131016	2.427820684	2.287294976	1.604972726	2.644617732	2.49487638	1.143785225	2.549200927	2.423309237	2.733679724	2.253414493	2.742868551	2.841852386	1.78776677	2.365524577	2.261290095	2.584457469	2.229126433	2.642262575
ABHD14A	2.742997858	1.282143229	1.950020419	2.343095086	1.793438142	1.780058078	1.699418373	1.286585483	1.567009935	1.768374907	2.367594722	1.883425316	1.865206197	1.863859179	1.714003674	1.731052872	1.783624278	1.430124667	1.547893971	1.909965067	1.462680579	1.670568446	1.617392528	2.08004362	1.362722356	1.324810603	1.594166328	1.354282886	2.200284624	1.387638259	1.951662389	1.931267017	1.855750557	1.340106459	1.574198411	1.754288927	1.49241724	1.686119493	1.388740605	1.330501035	1.302933144	2.822057073	1.198619873	1.464250034	1.038997979	2.109327125	1.487949337	1.53689837	1.869160738
ABHD14A-ACY1	0	0.019203734	0.005471851	0.018206857	0.010779839	0	0.00662118	0	0.012926174	0.01564029	0.026304324	0.044044333	0	0	0.010493419	0	0.027154052	0.005902957	0.034919984	0.008773707	0	0.011924948	0.010350188	0.013783815	0.028993412	0.022048165	0.012640181	0.036468167	0.007913082	0.006333934	0	0.010923027	0	0.007913082	0.015354834	0.025028794	0.006333934	0	0.005615567	0.005615567	0	0.023894043	0.019061365	0	0.043344505	0.014355293	0	0.011924948	0.027295624
ABHD14B	5.09126823	3.975611845	4.570268616	4.767940767	5.282165474	3.860426528	4.809820852	3.953376999	4.265316867	4.707933335	4.809764271	4.672261261	5.329471667	4.899944154	4.52752705	4.340669079	4.312745031	4.99450279	4.150185957	5.120497098	4.544998424	4.590655908	4.27296377	4.235803634	4.622988901	4.177790256	4.314558774	4.837262089	4.985855596	4.23064879	4.412889893	4.215639772	4.197472276	4.154072777	4.946202149	4.502413352	3.565743388	4.58297141	5.537907933	4.083647388	4.172159448	4.957677844	5.014408857	4.000135246	3.883122238	4.632489257	4.116572695	4.199680196	4.715767102
ABHD15	2.840020034	2.829240699	2.930850857	2.968735903	2.919282869	2.811080505	2.885593886	2.437334286	2.720978845	2.69592702	3.401712374	2.865997973	3.19323556	2.532840574	2.918596135	2.916877868	3.018384921	2.975189938	1.725173999	2.811162729	3.052085442	2.925049965	2.835479478	2.627069813	2.968367281	3.068808367	3.136486721	3.215119425	3.143344435	3.927896454	1.451699072	3.77119892	2.730118209	2.319646834	2.446309172	2.834124635	1.654985383	2.958063131	2.891302522	3.127171015	2.421479157	3.736442522	2.880293702	2.420832692	3.29387072	2.733441117	2.817459538	2.904310675	3.133415566
ABHD15-AS1	0.170822399	0	0	0	0	0	0	0	0	0	0	0	0	0	0	0.128029389	0	0.141563582	0	0	0	0	0	0	0	0	0	0	0	0	0	0	0	0	0	0	0	0	0	0	0.205267382	0	0	0	0	0.172487516	0	0	0
ABHD16A	0.411643176	0.467592509	0.407733431	0.399335183	0.276794405	0.40370401	0.323773564	0.234869152	0.427069755	0.426533138	0.240253262	0.421586873	0.140516919	0.547351112	0.30018231	0.517628449	0.349818172	0.356481902	0.585251011	0.538438835	0.384381423	0.346304516	0.371168515	0.183327706	0.491083454	0.325156118	0.439782689	0.218719182	0.571531198	0.357270476	0.070389328	0.280956314	0.393855477	0.346077535	0.3021728	0.468426919	0.051720116	0.552278691	0.43956995	0.168000125	0.536948088	0.635800817	0.378289653	0.388685507	0.3934162	0.389566812	0.192194165	0.559736524	0.394184847
ABHD16B	0	0	0	0	0	0	0	0	0	0	0	0	0	0	0	0	0	0	0	0	0	0	0	0	0	0	0	0	0	0	0	0	0	0	0	0	0	0	0	0	0	0	0	0	0	0	0	0	0
ABHD17A	2.88477373	2.918653375	2.504239013	2.954252156	2.893847558	3.141841475	2.407243967	2.110229592	3.224765762	2.960845286	2.291515155	3.20008056	1.736778032	2.777829977	2.953619117	3.20454767	2.817868802	2.939301814	2.756382855	3.139698684	2.667687795	2.622930351	3.128012886	3.536612458	2.965710417	2.608194192	2.575409153	2.077584829	3.409024275	2.913703242	1.893478709	2.383801045	2.728530069	2.233673357	2.648718525	3.049142817	1.830052456	2.634082078	3.139256644	1.416407409	2.918729692	2.831613804	2.288978625	2.970043751	3.283329168	2.742911655	1.620164096	2.372227783	2.743924216
ABHD17AP1	0	0.095451881	0.081884967	0.09085343	0.106616329	0.159758338	0.065710164	0.135666197	0.186880831	0.077789889	0.079019633	0.144699025	0.054779032	0	0	0.15263774	0.133300476	0.114633549	0.232783534	0	0.135403531	0.171847314	0.175684271	0.372617844	0.115033243	0.274410769	0.063364879	0.101246657	0.154194325	0.063917054	0.076422275	0	0.07121349	0.078883047	0.038997979	0.042364175	0.063917054	0.068051643	0.111699072	0.083655897	0.166843964	0	0.038717108	0.123931008	0	0.10608026	0.084064265	0.252536767	0.10191896
ABHD17AP3	0	0.052972275	0	0.025454096	0	0	0.080384787	0.023184369	0.079702372	0	0	0	0	0	0.043484498	0.043344505	0	0.024319679	0.029276182	0	0	0.096531743	0.021763974	0.111832587	0.024319679	0.015354834	0.052276765	0.03407482	0.032947164	0.026587622	0	0.045442971	0	0	0.063502942	0.068877141	0.026587622	0.056028539	0	0	0	0.033229161	0.047398789	0.052137623	0.045442971	0.029841557	0	0.024886999	0
ABHD17AP4	0.036890111	0.033370138	0.083928155	0	0	0.034215715	0	0	0.09895848	0.053667449	0.027578727	0.183073576	0	0	0.10634832	0.027295624	0	0.030265443	0	0.089633736	0	0.09071796	0.053806444	0.10514166	0.03040671	0.05699963	0	0	0	0.033088169	0	0.056583528	0	0	0.078883047	0.043484498	0	0.673646872	0.058385771	0	0.088005871	0.041383179	0.039699918	0.032806145	0	0	0	0.061568849	0
ABHD17AP5	0.205142241	0.032947164	0.109293689	0	0.107687869	0	0	0.083792032	0.033229161	0.02672925	0.053667449	0.074916402	0.055334502	0.053250385	0	0.129612738	0.134615244	0.029841557	0.07121349	0	0	0.089362553	0.29207495	0.06997707	0.029982866	0	0.032383005	0	0	0.032665112	0	0	0.140516919	0.155231116	0.039419183	0.042784398	0	0.068739591	0.028993412	0.084608575	0.207767938	0.119024103	0.077106244	0.063917054	0.055750964	0.269990634	0	0.030689204	0.069564695
ABHD17AP6	0.182819402	0.057692867	0.097071371	0.027720258	0	0.059078342	0.058801354	0.025170576	0	0.023610215	0.070801468	0.033652052	0.049073097	0	0	0.092883966	0.040962548	0	0.09369538	0	0	0.026870865	0.069839625	0.061983516	0.078063256	0.082021269	0	0.055195654	0	0	0	0	0	0.070664101	0.034919984	0	0.057276965	0.03083043	0.025737561	0.025454096	0.038997979	0.0360461	0	0.028569152	0	0	0	0	0
ABHD17AP7	0	0	0	0	0	0	0	0	0	0	0	0	0	0	0	0	0	0	0	0	0	0	0	0	0	0	0	0	0	0	0	0	0	0	0	0	0	0.053667449	0	0	0	0	0	0	0	0	0	0	0
ABHD17AP8	0	0	0	0	0	0	0	0	0	0	0	0	0	0	0	0	0	0	0	0	0	0	0	0	0	0	0	0	0	0	0	0	0	0	0	0	0	0	0	0	0	0	0	0	0	0	0	0	0
ABHD17AP9	0	0	0	0	0	0	0	0	0	0	0	0	0	0	0	0	0	0	0	0	0	0	0	0	0	0	0	0	0	0	0	0	0	0	0	0	0	0	0	0	0	0	0	0	0	0	0	0	0
ABHD17B	1.989393364	1.978342089	2.620046765	2.138552375	2.309816467	1.879313676	1.728486533	2.426694144	2.265016749	2.383331044	2.259875054	2.333395109	2.686926269	3.742286528	2.941350496	2.323860012	2.736171894	2.012604428	2.517275693	2.324522612	2.31478352	2.517502475	2.520095326	1.806200304	2.856089328	3.216190981	2.322937628	2.376540444	2.625387397	2.481195593	0.965322548	2.381670993	2.283240256	1.69113212	1.886745225	2.837196479	1.176450439	2.243882301	2.877253454	2.700417523	2.180752571	2.620023298	3.301309616	2.333223345	2.506881173	2.403322266	2.767824268	2.342099565	2.324666615
ABHD17C	4.074950644	4.936114941	3.239275826	4.9288393	5.226878404	4.20288	4.010726139	2.507743907	3.565402204	4.60378062	3.112416569	5.937648061	4.847330508	5.385896904	3.454096911	4.792308773	4.201218242	4.712375673	5.215977509	4.801489796	5.224885356	3.804631843	1.60876194	3.921683868	4.053945425	5.001878788	5.76655806	4.901986725	5.172343495	5.332367804	2.197267813	4.498199798	3.185105363	3.394898224	5.91733866	2.718986248	1.256950253	4.702773885	5.838422379	3.875347583	3.172983477	3.382777906	4.674381554	5.209628818	4.396084118	4.541490059	3.554330985	5.351889766	5.35661923
ABHD18	1.491750501	1.59062597	1.47316347	1.540424105	1.336283388	1.301997279	1.049003373	1.478350601	1.273575566	1.297074	1.009418839	1.512024566	1.10608026	2.0900743	2.051894092	1.374733478	1.528521311	1.333881659	1.676312548	1.496206666	1.394239735	1.329468079	1.395775743	0.670024511	1.537395474	1.451804556	1.677034595	1.707657304	1.887057294	1.414622665	0.658462861	1.301002256	1.125651102	1.033581579	1.789937869	1.578117532	0.820403648	1.698129557	1.132576843	1.581785075	1.445038028	1.490416098	2.02672925	1.251931127	1.643763854	1.453227826	1.249263286	1.346928531	1.419161314
ABHD2	4.635377129	5.001842767	5.008917095	5.472042547	5.475026499	4.285690729	5.072526025	4.165799412	4.048715725	6.155633887	3.906265292	6.42997743	5.379575912	4.921464895	6.058877098	6.077061369	5.564158638	5.919623731	5.282899378	4.622391582	5.073773114	5.396464358	4.012899365	3.193156693	5.206170426	5.234999403	5.459962695	6.402896092	5.607830361	5.521503079	2.657342747	5.406567282	5.270861546	4.29480452	5.373251468	4.940669491	3.498723177	4.694807778	5.998622019	5.681612304	4.282350839	4.961901099	6.563864353	4.412239566	4.521119854	4.809810565	5.482709556	4.85153918	5.757905987
ABHD3	3.355735177	2.804652492	2.651797967	2.933667052	2.262222662	2.688180359	2.037768763	2.573374526	2.61666352	2.657708594	2.09990111	2.671542482	2.318953078	4.192904289	3.001135675	3.413472228	2.553876537	2.481247268	2.947011513	3.134697378	3.558622753	2.555644395	2.179319952	1.37022009	3.316348517	3.828956476	4.250438653	2.846693885	3.140696868	4.451402359	0.930699496	3.438878329	2.66254733	2.368181655	3.797677087	2.878411465	0.923643625	2.994416801	3.51944126	2.962530515	2.290040971	2.760050581	3.984516439	2.978634962	3.140893151	2.924384975	3.165558254	2.334253617	2.333051562
ABHD4	4.129563285	3.910780623	4.008952939	4.203757137	3.773025765	3.944933389	3.543619608	3.102238194	3.755379003	3.713002891	3.647970654	3.3313756	3.821761229	3.943368141	4.467038141	3.924470491	3.992478413	3.665904355	3.91949264	4.322490636	4.031924464	4.121438198	3.56943033	3.217106608	3.809188041	4.878279028	3.985700791	3.937259636	3.65648493	4.339336953	2.251779677	4.065589544	4.110906073	3.279619866	3.331733875	4.410266471	2.43421454	3.236201754	3.602243068	4.224796626	3.948002715	3.541341369	3.822271267	3.739880498	3.934658028	4.212748303	3.803392379	3.730759496	4.098823768
ABHD5	1.837014776	2.110062511	2.197488002	2.161597502	2.201037842	1.825419311	1.878686111	1.86155842	2.890816318	1.902768222	2.296927216	2.509746506	2.135042286	1.9814143	2.036890111	1.693408897	2.332421514	2.627443417	2.263665447	2.00568742	1.909811499	1.9157121	2.269152867	2.926967218	2.12763328	2.466000576	1.934667462	2.689634632	2.098924803	1.437760394	1.174917695	1.724999445	2.101784524	1.633570707	2.362582102	1.945233123	1.040682059	1.683651545	1.998484374	2.410829519	2.048689573	2.27735994	2.497075806	1.862272841	1.868765772	2.162532318	2.306116388	2.542307584	2.055612157
ABHD6	1.581447665	0.958879786	1.88009775	2.2451001	1.849879197	1.05595915	1.648189303	1.347325492	1.814550423	1.942946076	2.505662316	1.94016675	1.617439548	1.655901322	1.834428069	1.786094468	1.761625692	1.674370254	2.062605293	1.818809668	1.564573279	1.55723852	1.923985834	1.455754622	3.23388806	2.030442025	1.585347168	2.408168371	1.781065898	1.38211386	0.695192093	1.550457448	1.526419424	1.355636524	1.817664184	1.649983271	0.858299348	1.553704546	2.189666447	2.032277201	1.883229789	2.29392956	2.75311243	1.366923649	1.628400336	1.970411945	1.983276384	1.102187793	1.916247324
ABHD8	2.561766027	2.251113109	2.520422249	2.509949146	1.988848259	1.959695979	2.539506257	1.695414838	2.612092955	2.205392513	2.119455784	2.433787383	1.710349106	1.610369348	2.816886374	2.727768011	2.614332928	2.714860936	3.075207432	2.470823163	1.974309037	2.668550325	2.582266953	3.125469266	2.641499788	2.461607135	2.740539049	2.396378727	2.531693361	2.46550437	1.620961697	1.923073097	2.719752957	2.023752136	2.01795753	2.765577178	1.932136782	2.277062317	1.985937544	1.473994666	2.923681653	2.410802389	2.253898528	2.756297448	2.491622247	2.419269204	1.973060173	2.083553787	2.361880627
ABI1	3.928303991	4.607146821	4.25714643	4.262410606	4.55342809	3.633373083	3.572877545	3.566949069	4.179479202	4.78648136	3.839858837	4.415170492	4.31355787	3.803061675	4.405025702	4.281275393	4.346659103	4.395131367	4.599805752	4.408800159	4.381691755	4.052789736	4.17837205	3.920455285	4.355474436	4.977188321	4.805173774	4.677818284	4.39257159	4.656553574	2.046770422	4.224356755	4.217083337	3.264596479	4.468309609	4.324176946	2.493416771	4.553053253	4.801360454	4.795959114	3.947563304	4.204383337	4.727795234	3.593784005	4.219199504	4.193196127	4.450472263	4.102347389	4.583910152
ABI1P1	0	0.053806444	0	0	0	0.055195654	0	0	0.027437183	0	0	0	0	0	0	0	0.038295698	0.024603367	0	0.037030731	0	0	0.022048165	0	0	0	0.02672925	0	0	0	0	0	0	0	0.32308179	0	0	0.028710586	0	0	0	0.033652052	0	0	0.046141782	0.030265443	0	0	0
ABI2	1.525968621	1.918309899	1.908851328	1.751078037	1.731270148	1.770279343	1.407243967	1.234930448	1.549373456	1.742609903	1.566328086	2.436268465	1.28475101	1.435468582	1.893595198	1.596171862	1.810484235	1.737124282	1.347949066	1.549028378	1.884207159	1.545424786	1.893129186	1.308477377	1.577827591	1.913071308	1.779175657	1.933874742	1.730009488	1.669344305	0.520749097	1.934290031	1.54399072	0.958657108	1.483673919	1.829971301	0.638583615	1.86844972	1.499271883	1.839395295	1.919149363	2.037839032	1.731139786	1.480833814	1.866907978	1.729748524	1.794353478	1.693141227	1.840604223
ABI3	3.716804374	1.919225654	3.560568232	2.901417221	2.461973767	3.027437183	2.543347399	2.250506871	4.00311646	2.283803271	3.672934439	2.806942665	3.66066626	0.960808225	3.438212995	3.256799329	3.681516732	2.828245674	2.209983556	2.73229091	2.141988573	3.055612157	3.8131963	3.877449792	3.170469917	2.998953667	2.899194969	3.370164281	2.975813584	2.123003954	2.220453786	2.331619237	3.065796315	2.821016249	2.205142241	3.849298752	1.352702036	2.138388542	2.029346866	3.426331855	3.113283764	3.627583493	2.937570384	2.498072115	1.785801615	3.082736647	3.194685949	2.153286521	2.403485883
ABI3BP	2.050954373	1.662433396	3.267341029	2.154615611	1.258639521	0.818932344	0.961993677	3.165043649	2.373341963	1.756596351	2.682348561	1.180147861	2.000973491	0.725959235	3.872158957	2.627863606	3.379135731	1.202574443	0.818277949	1.14110576	1.131852846	2.466496613	3.581447665	1.13218198	1.46952135	1.599555843	1.968864898	2.128293401	2.438106514	0.536251879	0.477780929	2.007626092	1.737297376	3.228941795	1.093424959	2.791647396	0.845831239	0.898711418	1.063088712	3.008110354	2.743644217	3.194386532	3.375247999	0.801655338	1.876723207	2.454544418	3.013998146	1.847235283	1.640805996
ABITRAM	2.22583018	2.721766366	2.699307313	2.795621507	2.63675221	2.779427832	2.282054244	2.408032466	2.298277065	3.052815814	2.714201549	3.055924455	2.922388165	3.444865808	2.999043898	2.701038867	2.639973004	2.346389625	2.901320672	2.562254637	3.091649064	2.719095803	2.545671894	2.981377764	2.447817202	3.402981337	2.291190964	3.144976314	2.684527028	2.974382466	1.425996321	2.76644675	2.54606718	2.159047858	2.575312331	2.547252389	1.784420225	2.920255184	2.660768927	2.8928767	2.691422497	2.519491583	3.16132339	2.489106156	2.772096792	2.982236104	2.651706139	3.215274772	2.462157048
ABITRAMP1	0	0	0	0	0	0	0	0	0	0	0	0	0	0	0	0	0	0	0	0	0	0	0	0	0	0	0	0	0	0	0	0	0	0	0	0	0	0	0	0	0	0	0	0	0	0	0	0	0
ABL1	3.460270761	3.593246192	4.528958819	3.797811947	3.809939152	3.806282807	3.675849797	3.664767255	4.806875662	4.692008658	3.866126595	3.973987741	3.347708171	4.377623538	4.432197784	4.305240966	4.357080413	3.967823391	3.784022306	4.152183419	4.141007637	4.725086725	4.559387798	3.661863588	4.442950129	4.294561937	3.552721349	4.164697796	4.230633421	3.73239946	1.845590409	4.034330182	4.18693628	3.102792486	3.714948832	4.247570592	2.777367109	3.500661855	3.766955525	3.988493829	5.098714306	4.739885897	4.431054594	4.58124277	4.421930164	3.863611429	4.038962873	3.958814842	3.541291802
ABL2	1.6019817	2.454175893	2.330730481	1.503246954	1.404848639	1.74118651	1.623773238	1.927631019	2.539208451	1.784043252	1.897279155	2.431676441	1.709070023	1.187831077	2.037030731	1.840684783	2.069599064	1.626018533	1.603074381	1.931872127	1.955759159	2.048166421	2.823790114	2.214995135	2.091056613	2.455675727	1.639556328	2.180625285	1.924137901	1.168577857	0.691802133	2.114999939	1.823423291	1.559981194	1.845108627	1.924365971	0.897395338	1.500802053	1.812744643	1.953004431	1.77677779	2.869476634	1.611644543	2.425056411	2.382086185	2.136191386	2.066192544	2.05418861	1.505789328
ABLIM1	4.239504972	4.930538658	4.388864566	4.780483338	5.532740852	5.042451732	3.296310561	3.740970722	3.241580902	4.79888519	3.781936676	3.094202283	4.576020191	5.616928122	4.817398139	4.962359304	4.385016807	3.996786427	5.17698492	4.446335642	4.648436681	4.537028877	3.342768062	2.96556267	4.006154376	4.282209964	4.419262461	4.112057865	4.569120406	5.325256877	2.3154503	4.806659169	3.968413363	3.021053252	4.024505856	4.271022215	2.963529611	6.15548615	4.701992554	3.990891344	4.144527732	4.866067232	5.058874934	4.077918036	3.904503366	4.335597588	4.368523922	3.336868918	4.653306562
ABLIM2	2.456227904	1.206768235	1.415217825	3.375400929	2.570147155	1.112433251	1.570365777	1.174150712	1.533214468	1.116763971	1.969675463	1.927706862	1.422986451	1.322966462	2.22709412	2.23765549	1.44010174	1.631476843	2.480420242	2.980482356	2.164561041	2.309816467	1.438292852	2.330156799	0.810401972	1.686433293	1.495337002	2.215336906	1.445620775	3.42886597	0.598365205	2.281905924	2.17155913	1.307253642	2.053250385	1.801034459	0.791022195	2.931853221	1.955052366	1.162016633	2.389429143	2.623773238	1.011137783	1.463256244	0.849438881	2.14388316	1.249141903	0.796265489	1.990482958
ABLIM3	2.842556518	4.106197542	2.962400952	3.244308648	4.016255613	2.230141516	3.197519455	1.351232551	2.546931491	3.818738102	3.292207501	3.75579558	3.529795965	2.343521528	3.213596135	2.245799868	2.902691056	3.237380158	3.581941703	3.667210912	3.117628557	2.446388581	2.495925362	3.021568561	2.85431488	3.811049669	2.419592823	3.463020773	3.052694111	3.960706305	1.224719466	4.199326842	3.009687559	2.147632327	2.599032083	2.27524549	0.677891557	2.898711418	4.234440006	2.645816922	2.899233647	3.267610702	2.437627248	3.286127083	4.418756658	4.075233108	2.132905812	3.583025585	3.190693867
ABO	2.500037171	2.514829228	1.595312689	2.340733161	3.062104438	2.929923523	1.288358562	1.892779578	1.560470409	3.516834627	0.994434904	2.912343284	3.095738798	1.683247296	2.395611249	2.585635601	1.28172792	2.361234969	3.974364109	4.727637332	3.567448097	2.844405741	1.117495578	0.959473426	3.022314543	3.874059203	3.361487652	2.205830385	4.021186539	4.120700295	1.359408719	1.63747114	1.408059648	0.963991922	1.452226412	1.875858682	0.418135964	3.987548259	4.146288637	0.119024103	3.26659167	2.889473543	3.694791066	3.11064721	2.507591697	2.430740226	1.96284512	3.780562076	1.910962861
ABR	3.505497183	4.201108436	3.525141783	3.468374782	3.453359539	3.95454996	3.312287607	2.55254922	3.914621924	4.051807107	3.371879426	3.499731105	3.742793117	4.016451748	4.257795134	3.523624681	3.75997604	3.586128208	3.433987629	3.739351281	3.357298631	3.773732651	3.41475795	2.982345642	3.959658889	3.721449222	3.328333846	3.609223071	4.442366302	3.424881789	1.559051228	3.853107408	3.60376282	2.491211756	3.440247948	3.732182353	1.722553458	3.02137312	3.266876472	3.945130097	3.854444549	3.944961492	4.08170605	3.196024687	3.89351754	3.582953352	3.610404785	3.413756539	3.369815424
ABRA	0	0.02219024	0.018918982	0	0.009347172	0.022758398	0.011352507	0.056722242	0.011209361	0.270947487	0.131457785	0.012783185	0.009490503	0.053528441	0.035905384	0.009060468	0.061707085	0.010063683	0	0.015212085	0	0.030547964	0.137896932	0.011924948	0.020199923	0.012783185	0	0.021195425	0.144176924	0.021906077	0.013212111	0.056028539	0.048654702	0.08011186	0.039559557	0	0	0.011781859	0.009777122	0	0.880646348	0.194087052	0.114766793	0.010923027	0	0.036890111	0.01948843	0.020626651	0.023610215
ABRACL	4.770918881	5.159532314	4.345297013	4.87547046	4.973418414	4.123277166	4.147388113	3.47460477	5.034052804	4.513023247	4.618555826	5.371255656	4.922440498	4.767262823	4.167566673	4.84707489	4.885789093	5.163233033	6.409519924	4.288018891	5.110292243	4.561161143	4.514501036	5.800633333	4.686326833	5.109669795	5.316714162	4.395542704	4.351501127	4.719084847	3.284143936	4.561539989	6.391002941	3.3563833	4.974410001	4.604658485	1.675364313	4.274738753	4.332994296	5.034096836	4.116872073	4.596225543	4.51412226	4.405985554	4.196111269	5.18571989	4.996411345	4.042083959	5.030861322
ABRAXAS1	0.516620347	0.958063131	0.822934048	0.498148726	0.538935409	0.354000719	0.581785075	0.684549469	0.797096008	0.847515928	0.607105384	0.687239894	0.834792105	0.693408897	0.900721928	0.775682702	0.758729568	0.670024511	1.177152403	0.666120303	0.574149961	0.818686981	0.826436626	0.290660312	0.595121692	0.996171784	0.529970829	1.073340397	0.62928667	0.693587315	0.174278571	0.625925048	0.716859236	0.548831154	0.517628449	0.843581923	0.299479128	0.714663152	0.447103068	1.026516803	0.890952471	0.786345437	1.095991913	0.427606173	0.669208225	0.605209844	0.890018587	0.567350739	0.781485616
ABRAXAS2	2.849138588	3.213425053	3.035025595	2.807849476	3.075686647	3.00680068	2.547326432	2.468296574	3.034215715	3.262869088	2.835863456	4.5894579	3.199201184	3.23319783	3.186880831	2.993130871	2.858836409	3.06696746	2.917699073	2.959176637	3.126708602	2.972398572	2.980244705	2.885574364	3.03483197	3.493557675	3.26089884	3.837267135	3.122738972	3.431930452	1.495183478	3.004914816	2.751249465	2.226539356	2.967998564	2.808034889	1.673194574	3.269317467	2.920178947	3.187878573	3.037470081	3.241352086	3.490967972	2.755934412	2.872533297	3.009848767	3.319010904	2.524138919	3.091378259
ABT1	3.299142065	3.504442428	3.228618623	2.656565014	3.17219946	3.526769951	3.07251745	2.685760781	3.464053945	3.437600618	3.231155886	3.904474464	3.545832492	3.469339003	3.271903706	3.465125571	3.406495854	3.47797516	2.718920511	3.428397025	3.182342704	3.579264641	3.356326953	3.954782577	3.396132082	3.559075709	2.973409229	3.894604374	3.529696032	3.910531208	2.431302028	3.264971726	3.16753456	2.822199873	4.173095444	3.35614381	2.091293622	3.048863914	2.879744969	2.956781536	3.17269552	3.668686467	3.630813152	3.174965618	3.16470584	3.603822153	3.221150138	3.905427923	3.248792871
ABT1P1	0	0	0	0	0	0	0	0	0	0	0	0	0	0	0	0	0	0	0	0	0	0	0	0	0	0	0	0	0	0	0	0	0	0	0	0	0	0	0	0.032241931	0	0	0	0	0	0	0	0	0
ABTB1	3.422381031	3.653094421	2.985864701	2.834205557	3.750649378	4.488508582	2.462445014	2.499654578	3.325314451	4.251363108	2.997798211	2.903481811	3.158999403	3.11209958	3.74278234	4.086919607	3.060116576	3.775134846	3.258081678	3.644248549	5.320726551	3.242968278	2.986465547	4.027304472	3.265181821	3.153497312	3.577150837	4.103304596	3.122175723	3.424304042	2.222279062	2.98314867	3.362399751	2.569077862	3.794218295	3.445965014	1.807561007	4.571500861	3.371419465	2.213627239	3.754834068	3.440407431	3.099312038	3.04717191	3.378927725	3.585659635	2.468713636	3.317825012	2.312403792
ABTB2	2.195757039	3.581965798	2.379731849	3.456569622	2.84199324	2.689880595	2.458775699	1.188843984	1.545622476	2.269392279	1.818400671	2.76523769	2.099295204	1.141301988	2.754930248	2.506322658	2.756745778	2.489337409	3.066760856	2.591224614	1.95173698	2.532641124	1.454702328	1.856149102	2.995990956	4.317586269	3.72187571	1.902498123	2.404167422	2.109393993	1.00273852	3.015997031	3.14295251	1.285461405	1.546511748	2.063330361	0.722466024	1.827859663	3.199044096	1.682213702	2.847175138	2.348232419	1.886589165	1.665983918	3.674652727	3.633314953	1.927934369	1.89782126	2.755699458
AC000032.1	0	0	0.052415894	0	0	0	0	0	0.121148056	0.049770152	0	0.137765808	0	0	0	0	0	0	0	0	0	0	0	0	0	0	0.060324133	0.07751647	0	0	0	0	0.132379425	0	0	0.079429315	0	0.350949786	0	0	0	0	0.036749476	0	0	0.068189259	0	0	0.065434446
AC000035.1	0	0	0	0	0	0	0	0	0	0	0	0	0	0	0	0	0	0	0	0	0	0	0	0	0	0	0	0	0	0	0	0	0	0	0	0	0	0	0	0	0	0	0	0	0	0	0	0	0
AC000036.1	0	0	0	0	0	0.060739158	0	0.01306915	0.045163352	0	0	0	0	0	0	0.012211084	0.021195425	0.013640911	0.01649632	0	0	0.054917919	0	0.016211033	0	0	0	0	0	0.014926544	0	0	0	0	0	0.019630756	0.044324169	0.031677496	0	0.01306915	0	0.018634174	0.017921908	0.014783753	0.025595836	0.01678155	0	0	0
AC000041.1	0	0	0	0	0	0	0	0	0	0	0	0	0	0	0	0	0	0	0	0	0	0	0	0	0	0	0	0	0	0	0	0	0	0	0	0	0	0	0	0	0	0	0	0	0	0	0	0	0
AC000050.2	0.259061529	0.699018519	0.751806465	0.326422296	0.104068226	0.713519866	0.710525442	0.206643224	1.739848103	0.444242994	0	0.141301988	0	0	0.368377246	0.284158746	1.399006986	0.403485883	0.370722275	0.314870509	0.253384236	0.656267535	0.784168921	0	0.405012083	0.140386032	0	0	0.993275822	0.339251427	0.277627748	0.542505701	0.671112175	0.286053134	0.279649579	0.859492545	0.122341408	0.461738086	0.109159939	0	0.564329387	0.914717586	0.339365461	0.43306627	0.204265945	0.261470639	0	0.221567789	0.8175414
AC000058.1	0	0	0	0.05338942	0	0	0	0	0	0	0	0	0	0	0	0.046002047	0	0	0	0	0	0	0.045722536	0	0	0	0	0	0	0	0	0	0	0.068877141	0	0	0	0.171463056	0	0	0	0	0.033652052	0	0	0	0	0.052415894	0
AC000061.1	0.80760222	0.698307394	1.427874307	1.883425316	0.307778227	0.231801023	0.157819839	1.215057281	0.543693838	0	0	0.177343788	0	0	1.916056195	0.592158002	0.911193023	0.329295848	0.520648536	0.389676937	0	0.877273089	0.298071735	0.085288675	0.3305584	0.295605489	0.416407409	0.051163253	1.035342381	0.224657734	0	0	0.702657543	0.431355522	0.860525852	1.782534376	1.161565256	1.013712365	0.321581807	0.428356822	0.296545508	0	0.455018097	0	0.471655707	0.463517834	0.674099029	0.453438561	1.22200078
AC000065.1	0.008486889	0.052694111	0.025879273	0.043064479	0.050606174	0.135140816	0	0.013212111	0.023042393	0.030689204	0.012497163	0	0.019346089	0.02474519	0.012497163	0.02474519	0.021479727	0.020768865	0.025028794	0.020911066	0.032665112	0.035060797	0.072723231	0.016353684	0.048096653	0.004465437	0.022474347	0.0528332	0.018776585	0.037593076	0.009060468	0	0.050188223	0.009347172	0.071899932	0.00992041	0	0.040120917	0.039980598	0.019915368	0.050606174	0.018918982	0.009060468	0.022474347	0.088955682	0.008486889	0.033229161	0.035342381	0.048375705
AC000065.2	0.020768865	0.091530593	0.016068369	0	0.015782997	0.038295698	0.019203734	0	0	0.015212085	0	0	0	0.060324133	0	0.015354834	0	0.05046687	0	0.025595836	0.040120917	0.034497464	0.015212085	0.020199923	0.033933911	0.010779839	0	0.047398789	0.023184369	0.018634174	0	0	0	0	0	0	0	0.019915368	0	0	0	0	0	0	0.09369538	0	0	0.017494379	0.020057652
AC000067.1	0.317072478	0	0.171975377	0.098284796	0.169411952	0.105812151	0.463099267	0	0.201508404	0.163627539	0.842536405	0.2282338	0.323888827	0.164528861	0	0.312432837	0	0.181929438	0.314986485	0.266756562	0	0.095586908	0.163885117	0.39988201	0.09423607	0.173383321	0.101784524	0.249748715	0.350497247	0.198116929	0	0.325846898	0.219586745	0	0.617580599	0.133432007	0	0	0.258458623	0.25592366	0	0.127104965	0	0.44826666	0	0.114633549	0.09085343	0.096396804	0
AC000068.1	0.356481902	0.314522522	0.43839932	0.355805639	0.423416817	0.333881659	0.320426911	0.376734905	0.16748639	0.410123978	0.433707277	0.409689628	0.370610693	0.565207206	0.413160776	0.271186602	0.442333123	0.17466208	0.137765808	0.222557291	0.336397656	0.644040843	0.209640514	0.310805431	0.255682003	0.158983251	0.137503524	0.368489001	0.420940456	0.391987626	0.133168933	0.272739878	0.211012193	0.535953401	0.118093889	0.179638435	0.478402378	0.610416597	0.170309669	0.06253622	0.113433803	0.489029064	0.806942665	0.188527527	0.372617844	0.226261894	0.257976116	0.215119425	0.47612242
AC000068.2	0.071899932	0.30018231	0.161436266	0.178746506	0.347212086	0.13093087	0.066537002	0.111031312	0.065985829	0.201508404	0.251446432	0.214622201	0.109026176	0.461528559	0.539531071	0	0	0.274530045	0	0.172103428	0.377734578	0.060462488	0.053111336	0.885105754	0	0.110630508	0	0.122208862	0.156267163	0.186120184	0.287472295	0.307078739	0.269272578	0.079975377	0	0.084608575	0.126840735	0.425459305	0.113167057	0.16491497	0.087055435	0.364460374	0.114633549	0.12551886	0.396269112	0.389236386	0.216982489	0	0
AC000068.3	0	0	0	0	0	0	0	0	0	0	0	0	0	0	0	0	0	0	0	0	0	0	0	0	0	0	0	0	0	0	0	0	0	0	0	0	0	0	0	0	0	0	0	0	0	0	0	0	0
AC000072.1	0.068739591	0.151079473	0.05338942	0	0	0.032383005	0.032100843	0.027295624	0.062950609	0.025595836	0.026020971	0.205517633	0	0	0	0.100304906	0.044324169	0.163498732	0.133432007	0.042924445	0.251446432	0.057692867	0.21549223	0.066950244	0.028710586	0.172103428	0.031112841	0.039980598	0.113567157	0	0	0.105007525	0	0	0	0.040962548	0	0.247319935	0.081884967	0	0.042224074	0.077106244	0.03745251	0.030971642	0.154583209	0	0.027720258	0.086376168	0.066674763
AC000077.1	0	0	0	0	0	0	0	0	0	0	0	0	0	0	0	0	0	0	0	0	0	0	0	0	0	0	0	0	0	0	0	0	0	0	0.075327251	0	0	0	0	0	0	0	0	0	0	0	0	0	0
AC000078.1	0.568129417	0.727092709	0.5387368	0.272142662	0.109293689	0.329181016	0.252415659	0.462366483	0.324580215	0.684010782	0.141040345	0.589667624	0.245373963	0	1.248777694	0.355918372	0.69412244	0.226015216	0.185105363	0.751720787	0.489337409	0.194339249	0.490467444	0.093830572	0.328262029	0.479230561	0.45301706	0.110363243	0.548831154	0.128161401	0	0.457646819	0.42867841	0.157431827	0.247806018	0.574537521	0.24610401	0.548633903	0.58062791	0.076559095	0.323773564	1.113167057	0.245982361	0.085832524	1.083655897	0.572792677	0.149779631	0.431890348	0.379177329
AC000081.1	0	0	0	0	0	0	0	0	0	0	0	0	0	0	0	0.081884967	0	0	0	0	0	0	0	0	0	0	0	0	0	0	0	0	0	0	0	0	0	0	0	0	0	0.236462004	0	0	0	0	0	0	0.106616329
AC000081.2	0	0	0	0	0	0	0	0	0.297250121	0	0	0	0	0	0	0	0	0	0	0	0	0	0	0	0	0	0	0	0	0	0	0	0	0	0	0	0	0.310107409	0	0	0	0	0	0	0	0	0	0	0
AC000082.1	0.123798608	0.112499976	0.096531743	0.792355631	0.048375705	0	0	0.144307467	0.21896711	0.091801369	0.302757716	0.129217064	0.095991913	0.092342769	0.549521321	0.51551062	0.426533138	0	0.062812492	0.151858817	0	0.15367565	0.445302942	0.177471364	0.151469198	0.097341109	0.262673687	0.072723231	0.137765808	0	0.068051643	0.272381578	0.124195772	0.201257457	0	0.509645176	0.111699072	0.118891252	0.050745464	0	0.408059648	0.682033871	0.164400135	0	0.272262125	0.346417994	0	0.10514166	0.061292338
AC000085.1	0.038576651	0	0.088005871	0.128821281	0	0.138683428	0.138028045	0.351967481	0.035342381	0.083655897	0.057138304	0.117960953	0.170053235	0	0.164013889	0.189286907	0.096936483	0.236462004	0	0.09396575	0	0.095046725	0.23793077	0	0	0.293605911	0.068189259	0.108758614	0.204015477	0	0.197110515	0.116364757	0	0.164786278	0.405665675	0.292546188	0.197236355	0.272859292	0.030971642	0.06060083	0	0.350270924	0.121413331	0	0	0.21971064	0.060877473	0.1264443	0.336854639
AC000089.1	1.303108551	1.502534286	1.358621314	0.683471893	0.700528497	1.657411351	0.922273978	1.263935809	1.292840634	1.209640514	1.537097232	1.393745671	1.70261322	1.117096566	0.867659289	1.267595722	1.010493419	1.075395714	1.075464174	1.039348991	1.587509013	0.894759569	1.338966304	1.872080137	0.865522959	1.508479361	0.793271654	0.884715129	1.309234406	0.96295614	1.239459146	0.932061171	1.123202659	0.80933212	1.015140705	1.213565031	1.354564999	1.215678597	1.252718409	1.25761413	1.025383221	1.388299768	1.020484422	1.403376807	0.787599627	1.592492917	1.494210777	1.209390977	0.649569476
AC000093.1	0.049909522	0.089226942	0.060462488	0.096666669	0.027295624	0.091530593	0.026587622	0.022616379	0.071350804	0.052276765	0.084064265	0.06681251	0.016638942	0	0.052694111	0.142740172	0.063640993	0.075464174	0.077242999	0.112633417	0.055612157	0.08841301	0.208142647	0.014069583	0.142348082	0.077106244	0.019346089	0.028993412	0.161307264	0.051302489	0.007769594	0.08719125	0.014498127	0.031959741	0	0.09963185	0.038717108	0.020768865	0.079019633	0.011495639	0.026304324	0.154842407	0.038576651	0.044603951	0.0223323	0.057554246	0.005759269	0.042224074	0.027861775
AC000095.1	0	0	0	0	0	0	0	0	0	0	0	0	0	0	0	0	0	0	0	0	0	0	0	0	0	0	0	0	0	0	0	0	0	0	0	0	0	0	0	0	0	0	0	0	0	0	0	0	0
AC000095.2	0	0	0	0	0	0	0	0	0	0	0	0	0	0	0	0	0	0	0	0	0	0	0	0	0	0	0	0	0	0	0	0	0	0	0	0	0	0	0	0	0	0	0	0	0	0	0	0	0
AC000111.1	0	0	0	0.132642643	0.117828004	0.142740172	0	0.233029057	0	0	0	0.159758338	0	0	0.221072783	0.411860074	0.516015147	0	0.152118504	0.187514398	0	0.129217064	0.113967146	0	0	0	0	0	0.322620422	0	0	0	0	0	0	0.482538548	0.264596479	0.402722177	0.123533772	0	0	0	0	0	0.230326	0	0.122871469	0.130271955	0.406427825
AC000111.2	0.686253987	0.287472295	1.378289653	1.03414527	0.353887836	0.154712814	0.153935011	1.441695937	0.290306435	0.342554745	0	0.173127433	0.129085148	0	1.390227437	0.124195772	0.553753689	0.262793937	0	1.142936177	0	0.688314661	0.123533772	0	0.379620962	0.5290713	0	0	0.749834574	0	0.336511916	0.24902051	0.31556623	1.060877473	0.179383654	1.593114696	0.821138737	0.30287467	0.369382725	0.3658045	0.671474547	0	0.177981556	0	0.24902051	0.577344228	0.255077682	0.598269912	0.305678743
AC000113.1	0	0	0	0	0	0	0	0	0	0	0	0	0	0	0	0	0	0.089769309	0	0	0	0	0.04082231	0	0	0	0	0	0	0	0	0	0	0	0	0	0	0	0	0	0	0	0	0	0	0	0	0	0
AC000120.1	0.122738972	0.593592806	0.156137698	0.139862368	0.109427427	0.203138497	0.113700499	0.245252252	0.14834845	0.270349529	0	0.226878404	0.064193062	0.091530593	0.232660757	0.360420466	0.203514411	0.068326861	0.179128829	0.19761381	0.119820952	0.103396924	0.321697245	0.020626651	0.165944088	0.157431827	0.144829521	0.060324133	0.482745045	0.092883966	0	0.064606975	0.123136427	0.114367025	0.132905812	0.232660757	0.037874166	0.422663592	0.386479889	0.065848003	0.194087052	0.18027519	0.152767519	0.03745251	0.425674135	0.143524033	0.049909522	0.185612862	0.137896932
AC000120.2	0	0	0	0	0	0	0	0	0	0	0	0	0	0	0	0	0	0	0	0	0	0	0	0	0	0	0	0	0	0	0	0	0	0	0	0	0	0	0.006764782	0	0	0	0	0	0	0	0	0	0
AC000120.3	0	0	0	0	0	0	0	0	0	0	0	0	0	0	0	0	0	0	0	0	0	0	0	0	0	0	0	0	0	0	0	0	0	0	0	0	0	0	0	0	0	0	0	0	0	0	0	0	0
AC000123.1	1.157173094	1.0223323	1.482796665	1.221938932	1.33616911	1.620351807	0.372729271	0.549619889	1.298071735	1.649891327	0.886355044	1.13211616	1.130996745	1.09936254	1.747688154	1.165944088	1.331533252	1.109962253	1.264416327	1.051928885	0.775261292	0.878529177	1.324810603	0.774502445	1.088073736	1.029629568	1.096126889	0.979879012	1.367706537	1.258036438	0.069152202	1.136257022	1.18922364	0.857980995	1.734698783	1.127963378	0.615981211	1.72905239	1.567886125	1.08106688	0.998339946	1.60876194	0.816804475	1.497842259	1.135994463	1.68198891	0.815083517	1.365132593	1.372450688
AC000123.2	1.55478529	0.678252231	0.96014098	1.006477564	0.764006378	0.926303112	0.305328532	0.442863897	1.146133829	1.006908369	0.615227944	0.760178357	0.630871383	0.984042426	1.190362011	0.899485023	0.666847467	0.626392409	0.773067977	0.761710784	0.996750279	0.675635301	0.710525442	0.803723007	0.667301759	0.50984783	0.71087805	0.338795203	1.136519533	0.588804567	0.469885976	0.96095646	0.779469857	0.227124934	0.916170875	1.018206857	0.2429378	1.490056624	0.574053054	0.44625623	0.750520755	0.895612845	0.381172605	1.266996372	0.634128558	0.599317794	0.531368983	0.640898521	0.626205483
AC000123.3	0.50650039	0.744936067	0.683471893	0.615981211	0.648833548	0.606442228	0.315682151	0.55924706	0.607105384	0.889395662	0.251082803	0.455018097	0.514400039	0.925467801	0.984334145	0.450063094	0.604356038	0.468531186	0.600364915	0.616545903	0.592062298	0.560127976	0.675002916	0.30439422	0.466235562	0.820485343	0.653702091	0.870739525	0.759411533	0.439995398	0.099497201	0.502534286	0.350610395	0.36109457	0.646254839	0.650856448	0.247319935	0.728486533	0.770363927	0.662023157	0.655260226	0.739588913	0.825378604	0.436375082	0.729182941	0.648833548	0.718262977	0.587172939	0.548337976
AC000124.1	0.035060797	0	0.130799111	0.088684372	0.02672925	0	0	0	0	0.025737561	0.077106244	0.036608829	0.079429315	0.051302489	0	0.025879273	0	0.028710586	0.034779158	0	0.13211616	0	0	0.100035721	0.085016673	0	0.031254025	0	0.039138394	0.031536353	0.074505436	0.105678078	0	0.038997979	0.03801469	0	0.062398064	0	0	0.054917919	0	0	0.110363243	0	0.053806444	0	0	0.058662839	0.033933911
AC000362.1	0	0	0	0	0	0	0	0	0	0	0	0	0	0	0	0	0	0	0	0	0	0	0	0	0	0	0	0	0	0	0	0	0	0	0	0	0	0	0	0	0	0	0	0	0	0	0	0	0
AC000367.1	0	0	0	0.01649632	0	0	0	0	0.017494379	0	0	0	0	0	0	0	0	0	0	0	0	0	0	0	0	0	0	0	0	0	0	0	0	0	0.100843124	0	0	0	0	0	0	0	0	0	0	0	0	0	0
AC000372.1	0	0	0	0	0	0	0	0	0	0	0	0	0	0	0	0	0	0	0	0	0	0	0	0	0	0	0	0	0	0	0	0	0	0	0	0	0	0	0	0	0	0	0	0	0	0	0	0	0
AC000374.1	0	0	0	0	0	0	0	0	0	0	0	0	0	0	0	0	0	0	0	0	0	0	0	0	0	0	0	0	0	0	0	0	0	0	0	0	0	0	0	0	0	0	0	0	0	0	0	0	0
AC000403.1	0.437334286	0.334797075	0.581495871	0.332851122	0.564426949	0.257010618	0.320195821	0.206643224	0.553851968	0.580434959	0.670024511	0.236829335	0.636172167	0.873419503	0.687956494	0.425996321	0.59664896	0.312665174	0.193077822	0.565304708	0.747172537	0.54675867	0.823912367	0.420940456	0.416731671	0.268314613	0.615604626	0.360308085	0.812210685	0.486044993	0.1728715	0.721766366	0.410449655	0.169027045	0.210139457	0.488823464	0.145481822	0.345169251	0.299127408	0.597221268	0.64745267	0.682483407	0.367259224	0.395172506	0.27857955	0.308477377	0.75009193	0.281905924	0.492212122
AC001226.1	0.232046713	0.259905175	0.138945498	0.053111336	0.136847604	0.266156864	0.05699963	0.048375705	0.110764122	0.13211616	0.217230716	0.126047755	0.264356271	0.089904868	0.718087584	0.045722536	0.416947805	0.147046143	0.061154063	0	0.226878404	0.051720116	0.21424917	0	0.10017032	0.094911647	0	0.105007525	0.134352387	0.055473336	0.248777694	0.622742976	0	0	0.250597823	0.207643013	0.055473336	0.223175386	0.049351959	0.048933645	0.145481822	0.425888934	0.160403926	0.107821756	0.344601283	0.287235865	0.049073097	0	0.059770581
AC001226.2	0.054223347	0.077789889	0.025312343	0.03745251	0.033229161	0.035483152	0.025312343	0.042504263	0.029982866	0.031959741	0.008200014	0.01720929	0.021053252	0.032241931	0.109962253	0.036186803	0.075737982	0.026870865	0.021763974	0.06681251	0.0528332	0.027437183	0.047817548	0.010779839	0.027012465	0.031254025	0.029276182	0.022048165	0.101381142	0.014783753	0.011924948	0.025454096	0.054362288	0	0.029700234	0.051302489	0.00992041	0.087327052	0.07299756	0.021621858	0.026587622	0.054779032	0.052555009	0.004896843	0.016924144	0.011066201	0.03040671	0.068189259	0.042224074
AC002044.1	0.673737315	0.182310918	0	0.468843943	0.154712814	0	0.350497247	0.158983251	0	0	0.288890061	0.552967211	0.297015288	0.286289758	0	0	0	0	0.529271244	0.244278199	0	0.169283661	0.284987847	0.367482898	0	0.107420059	0.339593501	0.228480098	0.584577731	0.341871921	0.214746523	0.298892881	0	0.221320307	1.19792828	0.23388806	0	0.651315802	0	0	0	0.223298973	0	0.338909273	0	1.234194723	0	0	0
AC002044.2	0.255682003	0.233274539	0.02672925	0.115565996	0.244034582	0.182819402	0.093830572	0.027154052	0.062674363	0.146133829	0.325156118	0.105812151	0.200378798	0.147046143	0	0	0.044044333	0.187894405	0.10057404	0.084200362	0.066674763	0.139338514	0.123003954	0.278103728	0.056444801	0.035905384	0.119688175	0.039840265	0.038576651	0.231678162	0	0.247927513	0.068464451	0.038436182	0.396378727	0.263875733	0	0.097206246	0.081475982	0.054223347	0	0.284632576	0.018776585	0.03083043	0.336054824	0.476744584	0.027437183	0.140386032	0.098150021
AC002044.3	0.0614306	0	0	0	0.046979908	0.11209958	0.056860943	0.048236186	0	0.045303168	0	0	0	0.174022842	0	0.04558276	0	0.05046687	0	0	0	0.051580921	0.089226942	0	0.050745464	0.032241931	0.054917919	0	0.068464451	0.055195654	0	0.093830572	0.120617361	0	0	0.07231164	0	0.115432826	0.049212535	0	0.074368422	0	0.033370138	0	0.093830572	0.061983516	0	0.051998468	0.059493725
AC002056.1	0	0.039840265	0.03407482	0.074779426	0.066399229	0.119289768	0.040682059	0.068189259	0	0.032383005	0.06502077	0.046002047	0.033933911	0.126047755	0.12631213	0	0.056028539	0.071350804	0.085968454	0	0	0.14208663	0.064055064	0.346417994	0	0.089904868	0.151079473	0.025454096	0	0	0	0	0	0.186373777	0	0.10191896	0.039559557	0.272142662	0	0.034779158	0.053250385	0	0.093154488	0.150689643	0.131852846	0	0.035060797	0.242084171	0.042644337
AC002056.2	0	0	0	0	0	0.106884289	0	0	0	0	0	0	0	0	0	0	0	0	0	0	0	0	0	0	0	0	0.10272531	0	0	0	0	0	0	0.127369147	0	0	0	0	0.092342769	0	0	0	0	0	0	0	0	0.097341109	0.111298453
AC002057.1	0	0	0	0	0.013926706	0	0	0.097206246	0.016638942	0.013355059	0	0	0	0	0	0	0	0	0	0	0	0	0	0	0	0	0	0	0	0	0	0	0	0.040401515	0	0	0.032665112	0	0	0	0	0	0	0	0	0	0	0	0
AC002057.2	0	0	0	0	0	0	0	0.133037379	0	0	0	0	0	0	0	0	0.032241931	0	0	0	0	0	0	0	0	0	0	0	0	0	0	0	0	0	0	0	0	0	0	0.019915368	0	0	0	0	0	0	0	0	0
AC002059.1	0.989720329	0.181293413	0.340847077	0.466339988	0.292663973	1.069770897	0.241474126	0.254473108	1.119356177	0.482848283	0.526669809	0.444667067	0.502330602	0.101246657	0.789854426	0.240985904	0.324695414	0.404249185	0	0.085560625	0.566669051	0.694657366	1.203138497	1.199813663	0.686164326	0.173767068	0.12154595	0.261831659	0.732833575	0.179893171	0.564036662	0.543396896	0.759155834	0.57956636	0.215119425	0.493647334	0.06253622	0.511265613	0.30591217	0.055056793	0.730748629	1.254594043	0.369941022	0.433814084	0.465817783	0.377068206	0.055334502	0.321350901	0.308943288
AC002059.2	0	0.255198566	0	0.243547227	0	0	0	0	0	0.210014738	0.563255771	0	0.219338923	0.395391894	0.396269112	0.21126145	0	0	0	0	0.503043371	0	0.393745671	0.272978695	0	0	0	0	0.309409049	0	0	0	0	0	0	0.325156118	0	0.691266147	0	0	0	0.310805431	0.157302466	0	0	0.282024581	0	0	0.271545198
AC002059.3	0.155878733	0.018491749	0.150819598	0.069152202	0.120086471	0.05630606	0.092072095	0.063088712	0.091259766	0.073546061	0.045303168	0.063226802	0.076969476	0.144307467	0.030124161	0.030124161	0.051720116	0	0.02034218	0.025312343	0.039559557	0.099766486	0.059216817	0.152118504	0.05004888	0.142478791	0.036186803	0.069564695	0.067501049	0.054362288	0.022048165	0.062259894	0.080384787	0.045163352	0.107687869	0.09423607	0.054501216	0.057970069	0.04851521	0.079019633	0.024886999	0.089769309	0.06502077	0.053945425	0.179383654	0.080794082	0.110095929	0.084336446	0.151339301
AC002064.1	0.089633736	0.334911461	0.200002066	0.039278795	0.197110515	0.162467868	0	0.035764654	0.197488002	0.129744606	0.067363367	0.047677975	0	0	0.130799111	0.161307264	0.113833829	0.178236585	0.045163352	0.261590989	0.248291938	0.181675061	0.129876461	0	0.110095929	0.093154488	0.08024833	0.151858817	0.364124147	0.080794082	0	0	0	0	0.097206246	0.155490198	0	0.771632081	0.072037181	0.0360461	0.055195654	0.148218272	0.049073097	0.227987459	0.136453909	0.133826527	0.036327492	0.038576651	0.086919607
AC002064.2	0	1.123202659	0.087870133	0.505789328	0.748976389	0.381172605	0.202135581	0.653610384	1.029982866	0.875858682	0	0	0	0.163498732	1.058455043	0.623117702	0.392317423	0.678522677	0.313013609	0.488926268	0.562083643	0.627046459	0.441802155	0	0.619272138	0.373843063	0.195473592	0.248170473	1.001009533	0.286053134	0	0.323888827	0	0.240375394	0.614097305	0.972398572	0.524966332	1.168513676	0.722116238	0.174406419	0.579952469	0	1.06798283	0.100843124	0.588036972	0.496513481	0.090311471	1.069083442	0
AC002064.3	0.094776557	0	0	0.082021269	0	0	0	0	0	0	0	0	0	0	0	0	0	0	0	0	0	0	0	0.092478087	0.078609835	0	0	0	0	0	0.102053383	0.144176924	0	0	0	0	0	0.090988888	0	0	0	0	0	0.164657575	0	0	0	0	0
AC002066.1	0.092478087	0.505586103	0.173639164	0.227617869	0.352758525	0.225521734	0.186120184	0.287235865	0.105275783	0.270708334	0.199122642	0.142609487	0.088955682	0.134483822	0.102322191	0.197362184	0.277389699	0.131062617	0.355580147	0.219338923	0.133563526	0.151599082	0.117828004	0.367930141	0.28475101	0.260387037	0.235359447	0.09328973	0.175939705	0.272859292	0	0.442014566	0.301704696	0.198619873	0.100304906	0.234133396	0.063088712	0.465608848	0.276794405	0.037311931	0.312316654	0.223546116	0.099497201	0.10259095	0.299127408	0.303459302	0.178109076	0.307428525	0.469885976
AC002069.1	0	0	0	0	0	0	0	0	0	0	0	0	0	0	0	0	0	0	0	0	0	0	0	0	0	0	0	0	0	0	0	0	0	0	0	0	0	0	0	0	0	0	0	0	0	0	0	0	0
AC002069.2	0.016353684	0.007482576	0	0.007051943	0.006190289	0	0	0	0	0	0	0.008630305	0.006333934	0	0.024177814	0	0	0.046560906	0	0	0	0	0.00604663	0.008056555	0	0.012783185	0.007339046	0	0	0.014783753	0	0.05004888	0	0	0.008917095	0	0	0.046560906	0	0	0	0	0	0	0	0	0	0	0
AC002069.3	0	0	0	0	0	0	0	0	0	0	0	0	0	0	0	0	0	0	0	0	0	0	0	0	0	0	0	0	0	0	0	0	0	0	0	0	0	0	0	0	0	0	0	0	0	0	0	0	0
AC002069.4	0	0	0	0	0	0	0	0	0	0	0	0	0	0	0	0	0	0	0	0	0	0	0	0	0	0	0	0	0	0	0	0	0	0	0	0	0	0	0	0	0	0	0	0	0	0	0	0	0
AC002070.1	0.755485829	0.231309516	0.318808503	0.303459302	0.461842838	0.162210036	0.306495572	0.170309669	0.651775011	0.290424404	0.3222743	0.634686193	0.317188278	0.277984747	0.535754381	0.399225792	0.363899952	0.492519788	1.989647677	0.673827752	0.491699201	0.430927517	0.290660312	0.209141398	0.396597932	0.201257457	0.584577731	0.908351786	0.533862321	0.380618638	0.142217362	0.506805024	0.292663973	0.321581807	0.412076939	0.558953302	0.119422583	0.127104965	0.454807592	0.354000719	0.208891775	0.481298942	0.175556536	0.541713066	1.028144768	0.917622702	0.105946212	0.199750857	0.423416817
AC002072.1	0	0	0.023468281	0	0	0	0	0	0	0	0	0	0	0	0	0.066261442	0.038717108	0	0	0	0	0	0	0	0	0.015782997	0	0	0	0	0	0	0	0	0	0	0	0.028993412	0	0.070801468	0	0	0	0.027012465	0	0	0	0	0.029417547
AC002074.1	0.06060083	0.133826527	0.358283723	0.175428791	0.134878054	0.163112244	0.212507085	0.093830572	0.457541762	0.462366483	0.741315967	0.182438056	0.178873958	0.250961574	0.432211149	0.325961996	0.185739709	0.338110596	0.352871496	0.27857955	0.504976256	0.302757716	1.017494379	0.143524033	0.398678716	0.290542363	0.10648233	0.361543798	0.22428729	0.157949154	0	0.179893171	0.229464873	0	0.302640751	0.204641566	0	0	0.185486004	0.287472295	0.581399457	0.195221593	0.08120326	0.506195692	0.301470587	0.203890227	0.404685176	0.217851097	0.1696685
AC002074.2	0	0	0	0	0	0	0	0	0.044883678	0	0	0	0	0	0	0	0	0	0	0	0	0	0.036186803	0	0	0	0	0	0.054779032	0	0	0	0	0.054501216	0	0	0	0	0	0	0.059493725	0	0	0	0	0	0	0	0
AC002075.1	0	0	0.038295698	0	0	0.045862298	0	0	0	0	0	0	0	0	0	0	0	0	0	0	0	0	0	0	0	0	0	0	0	0	0	0	0	0	0	0.058108649	0	0	0	0	0	0	0	0	0	0	0	0	0
AC002075.2	0.128689329	1.125915549	0.365468586	0.311270591	0.511670438	0.230694897	0.681224354	1.116697443	0.328951324	0.692159346	0.928578776	0.751292319	0.779637945	0	0	0.813278405	0.309059743	0	0.353774945	0.30018231	0.789520604	0.47529245	0.752577341	1.184661154	0.299244658	1.295194037	0.115299644	0.281193775	0.605968359	0.323543009	0.681404286	0.194465332	0	0.39176772	0	0.732920382	0.417487999	1.227494651	0.921436331	0.600079412	0.422771219	0.394843362	0.487897901	0.221567789	0.194465332	0.810484235	0.972839673	0.558071669	0.239764627
AC002076.1	0	0.232046713	0.200253232	0	0	0	0	0	0.234256048	0	0	0	0	0.360982241	0	0	0	0	0	0	0	0	0	0	0.212507085	0	0	0	0	0	0	0	0	0	0	0	0	0.244521774	0	0	0	0	0	0	0	0	0	0	0
AC002090.1	0	0	0	0	0	0	0	0	0	0	0	0	0	0	0	0	0	0	0	0	0	0	0	0	0	0	0	0	0	0	0	0	0	0	0	0	0	0	0	0	0	0	0	0	0	0	0	0	0
AC002091.1	0.373509016	0.106214296	0.752491709	0.284395681	0.214746523	0.258338011	0.108357178	0.338338835	1.842938617	0.207518077	0.83673208	0.287826867	0.830498728	0	0.522959662	0.752834209	1.019132551	0.844947998	0.417163907	0.7031007	0.318692833	0.646070469	1.677936646	0.269870983	0.392757034	0.589188211	0.420940456	1.164464499	0.812128519	0.105409894	0.064193062	0.334797075	0.671746267	0.729965997	0.451118776	0.998845382	0.155619721	0.165300975	0.182438056	1.485529873	0.737686761	0.815247506	0.541118304	0.293135019	0.257976116	0.423309237	1.20576784	0.146394549	0.494569217
AC002091.2	0.233151803	0.074368422	0.581977846	0.380618638	0.062812492	0.520749097	0.148088083	0.631709645	1.6992851	0.425566724	0.383939251	0.315913965	0.182438056	0	0.428571222	0.720103317	0.458801942	0.417704019	0.367706537	0.660015865	0	0.526369342	1.530470325	0.296310561	0.366252264	0.600745498	0.701238528	0.934101278	0.888149004	0.073820233	0	0.239886801	0.435308552	0.476226133	0.088955682	0.635336495	0.0739573	0.22428729	0.247076832	1.197488002	0.890407779	0.610038557	0.912956381	0.073134705	0.239886801	0.161049225	0.638768944	0.199122642	0.647636863
AC002094.1	0	0	0	0	0	0	0	0	0	0	0	0	0	0	0	0	0	0	0	0	0	0	0	0	0	0	0	0	0	0	0	0	0	0	0	0	0	0	0	0	0	0	0	0	0	0	0	0	0
AC002094.2	0	0	0	0	0	0	0	0	0	0	0	0	0	0	0	0	0	0	0	0	0	0	0	0	0	0	0	0	0	0	0	0	0	0	0	0	0	0	0	0	0	0	0	0	0	0	0	0	0
AC002094.3	0	0	0	0	0	0	0	0	0	0	0	0	0	0	0	0	0	0	0	0	0	0	0	0	0	0	0	0	0	0	0	0	0	0	0	0	0	0	0	0	0	0	0	0	0	0	0	0	0
AC002094.4	0.205642742	0.272620455	0.23572706	0.410775259	0.368712484	0.279174108	0.359633613	0.310107409	0.189160371	0.153545952	0	0.111164889	0.160533009	0	0.539034703	0.480782124	0.371949104	0.323312418	0.204265945	0.130799111	0.201006466	0.253626278	0.224781194	0.457541762	0.249991368	0.110496882	0.268913416	0.17951105	0.2282338	0	0.49865936	0.161565256	0.691355492	0.118226814	0.41467678	0.446044443	0	0.598269912	0.243059706	0.084744621	0.128557365	0.827981573	0.058385771	0.095046725	0.559442866	0.549915554	0.241718175	0.090311471	0.374955996
AC002094.5	0.201006466	0.094506339	0.230448976	0.045722536	0.040401515	0.353662045	0.096396804	0.121413331	0.140909507	0.113967146	0.354339313	0.108624815	0.156914315	0	0.077653186	0.150949541	0	0.126972856	0.103262627	0.187767747	0	0.129348967	0	0.051580921	0.086240276	0.081748651	0.137503524	0.03083043	0.416407409	0.047677975	0	0.30018231	0	0.115432826	0.611927767	0.234869152	0.047677975	0.09990111	0.042364175	0	0.12551886	0.462994607	0	0	0.604261139	0.105007525	0.123003954	0	0.100843124
AC002101.1	0	0	0	0	0	0	0	0	0	0	0	0	0	0	0	0	0	0	0	0	0	0	0	0	0	0	0	0	0	0	0	0	0	0	0	0	0	0.032383005	0	0	0	0	0	0	0.026162654	0	0	0	0
AC002115.1	0	0	0	0	0	0	0	0.046002047	0	0	0	0	0	0	0	0	0	0	0	0	0	0.049073097	0	0	0	0	0	0.067225673	0	0	0	0.089498151	0	0	0	0	0	0	0	0	0	0.065710164	0	0	0	0	0	0	0
AC002116.1	0	0	0	0	0	0	0	0	0	0	0	0	0	0	0	0	0	0	0	0	0	0	0	0	0	0	0	0	0	0	0	0	0	0	0	0	0	0	0	0	0	0	0	0	0	0	0	0	0
AC002116.2	0.48769214	0.092478087	0.326767425	0.617956668	0.078063256	0.913262832	0.383054501	0.156396617	0.263875733	0.668845283	0.575505968	0.880959739	0.15367565	0.570851483	0.405338916	0.112233058	0.303459302	0.201508404	0.14912927	0.125254339	0.440314402	0.279887255	0.312084262	0.361880627	0.239642442	0.180147861	0.134615244	0.144568518	0.49487638	0.373620373	0.055750964	0.74734443	0.19761381	0.166458372	0.39835037	0.332851122	0	0.79585005	0.715805533	0.194591403	0.236217064	0.578697238	0.306378911	0.370499103	0.886042823	0.413918977	0.266756562	0.486456956	0.711583007
AC002127.1	0	0	0	0	0	0	0	0	0	0	0	0	0	0	0	0	0	0	0	0	0	0	0	0	0	0	0	0	0	0	0	0	0	0	0	0	0	0	0	0	0	0	0	0	0	0	0	0	0
AC002128.1	1.256044474	1.559785462	0.700972307	1.470771113	0.628166999	1.443659691	0.37784561	0.387252239	0.901494455	0.872946928	0.601316184	0.615981211	0.565597176	0.495285829	1.305328532	0.675906238	0.847916755	0.650213105	0.675635301	0.827493874	0.893905789	0.569393872	0.688404188	0.537146944	0.580724376	0.444349024	0.766976721	0.326077085	1.061845307	0.414243799	0.262553427	1.101246657	0.982144815	0.270588742	0.635522241	0.775261292	0.142740172	0.882056071	1.351741389	0.150169706	0.479334051	1.152702631	0.432211149	0.747945893	1.14834845	0.786178129	0.197739606	0.968348847	0.662570116
AC002128.2	0.992115808	1.407624676	0.466757616	1.010421805	0.19496955	0.741229664	0.31741985	0.408820535	0.188021051	0.763326583	0.191183609	0.441695937	0.233151803	0.292192774	0.96820137	0.418783639	0.474669659	0.613908779	0.294664856	0.602931904	0.861479018	0.398569276	0.416947805	0.199499604	0.358396262	0.616922242	0.912343284	0.260025656	1.160016608	0.597125899	0.057970069	0.867026632	0.466548817	0.059908989	0.836570515	0.490467444	0.18497846	0.629566451	1.481505617	0.124460486	0.353549136	0.513894947	0.31741985	0.655718181	0.304861451	0.790772038	0.346871814	1.270349529	0.914258349
AC002306.1	0.104739216	0.064055064	0	0.147827668	0.027295624	0.033229161	0	0.028003278	0.032806145	0.026304324	0	0.14404637	0.027578727	0.102993993	0	0.02644598	0	0.114100452	0	0.128689329	0.069014678	0	0.026304324	0.068877141	0.086783766	0.055334502	0.09369538	0.061292338	0.189539944	0.063640993	0	0.054917919	0	0	0.149389449	0.083111227	0	0.067776372	0.084200362	0.056028539	0.043344505	0.040120917	0.019346089	0	0.15885403	0.139338514	0	0.030265443	0.034638318
AC002310.1	0.726395292	0.515813357	0.699995744	0.494159564	0.337425664	0.550900665	0.682483407	0.56774013	0.397255346	0.637100124	0.787850334	0.296662968	0.806777729	1.002450499	0.799170217	0.559149148	0.699818116	0.559344967	0.466966384	0.381061828	0.460270761	0.493544866	0.480885503	1.036116453	0.622086971	0.492314685	0.673737315	0.690908713	0.472799672	0.898943543	0.698485208	0.600364915	0.867342995	0.314058409	0.355016264	0.711494907	0.201633861	1.329582889	0.663663412	0.448795255	0.5387368	0.854634043	0.549521321	0.336397656	0.581206609	0.754374453	0.395940218	0.393965276	0.430927517
AC002310.2	0	0.014355293	0.02446153	0.013640911	0	0.043764442	0.014640947	0.01235413	0	0	0	0	0.024319679	0.134483822	0	0	0	0.01306915	0	0	0	0.02644598	0	0.090311471	0	0.008200014	0.028144768	0.018206857	0.069564695	0.014212445	0.033933911	0	0	0.017636903	0	0.018776585	0	0.030265443	0	0.012497163	0	0	0.042364175	0.014069583	0	0.031818626	0	0	0.04558276
AC002310.3	0	0.041803688	0.170694234	0.078473209	0.035201596	0.240375394	0	0.036327492	0	0.067225673	0	0.094911647	0	0.193960937	0.13251104	0	0	0.074916402	0.045862298	0	0.172487516	0.076422275	0.067225673	0.212258044	0.075327251	0.047957107	0.195347598	0.026870865	0.149519521	0.041523362	0	0.070801468	0.091259766	0	0.050188223	0	0	0.169540231	0.108223341	0.036608829	0.056028539	0.10191896	0.025028794	0	0	0	0	0.038997979	0.171206827
AC002310.4	0	0	0	0	0	0	0	0	0	0	0	0	0	0	0	0	0	0	0	0	0	0	0	0	0	0	0	0	0	0	0	0	0	0	0	0	0	0	0	0	0	0	0	0	0	0	0	0	0
AC002310.5	0.779974061	1.036327492	1.020555538	0.945083264	1.355185452	0.98812113	0.972692654	0.540424105	0.714135594	1.568275372	0.543792806	0.762731499	0.109293689	1.616028277	1.373286274	0.931304844	1.301353519	1.32900875	1.059978188	1.383386346	0.9509909	0.936666204	0.798589739	0.535356259	1.463570146	1.070320626	1.334968651	0.624428477	1.5601769	2.045827359	0.174917695	0.983458812	1.18142064	0.862590248	0.531568609	1.196795866	0.757791341	1.247866767	1.240863823	0.112233058	1.571967989	0.708143082	0.955238397	1.055542748	0.753946772	0.870029285	0.166072676	0.853277114	1.624896322
AC002331.1	0.018064389	0	0	0	0	0.016924144	0	0	0.016638942	0.013355059	0	0	0	0	0	0.013355059	0.023184369	0	0	0.022474347	0	0	0.013355059	0	0.014926544	0.018776585	0	0.010493419	0	0	0	0	0	0	0	0	0	0	0	0.014355293	0	0	0	0	0	0	0.014355293	0	0
AC002347.1	0	0.210887549	0	0.052972275	0	0.11209958	0.056860943	0.094911647	0.162596766	0	0.046002047	0.064193062	0	0	0.174406419	0.04558276	0	0.09936254	0.060877473	0.075737982	0	0	0.131852846	0.059908989	0.147176427	0.032241931	0.054917919	0.035764654	0.068464451	0.055195654	0	0	0.232046713	0.068189259	0.066537002	0.141171172	0	0.169925001	0	0.048654702	0.074368422	0.134615244	0.066123642	0.054779032	0.264956718	0.061983516	0	0.102053383	0.059493725
AC002347.2	0	0.169283661	0.277865757	0.161307264	0.143524033	0.173511248	0	0.147436959	0.170950553	0.381172605	0	0	0	0.266396773	0	0.139338514	0.23388806	0	0.184597684	0	0.619929424	0	0.138683428	0	0	0.099497201	0.166843964	0.110095929	0.547548539	0.168000125	0	0	0	0	0	0	0	0.178619043	0	0	0.223175386	0.3887957	0.199373961	0	0	0	0	0	0
AC002350.1	0	0	0	0	0	0	0	0	0	0	0	0	0	0	0	0	0	0	0	0	0	0	0	0	0	0	0	0	0	0	0	0	0	0	0	0	0	0	0	0	0	0	0	0	0	0	0	0	0
AC002350.2	0.269990634	0.328951324	0.261470639	0.207767938	0.257734802	0.598269912	0.321466359	0.13842131	0.345509924	0.510354341	0.144568518	0.24902051	0.283803271	0.295958068	0.523461591	0.403376807	0.279887255	0.325616675	0.189666447	0.271784214	0.233519979	0.281193775	0.238053099	0.645332754	0.338909273	0.349365278	0.350836665	0.254473108	0.443394475	0.230571942	0.096801582	0.285461405	0.331246599	0.21126145	0.307661669	0.366252264	0.187514398	0.479851387	0.60767356	0.30287467	0.375512141	0.157949154	0.39176772	0.228480098	0.420185937	0.377068206	0.09963185	0.244278199	0.404903122
AC002351.1	0	0.01235413	0	0	0.010350188	0.012640181	0.012497163	0.010636636	0	0.00992041	0.010063683	0	0	0	0	0	0	0	0.013497992	0	0	0	0	0	0	0	0.024035935	0.01564029	0	0	0	0	0	0.015069322	0	0.016068369	0	0.025879273	0	0.010779839	0	0	0	0	0	0	0	0	0.013212111
AC002368.1	0	0	0	0.073271836	0	0.079019633	0	0	0.077789889	0	0.124725152	0	0	0	0	0	0	0	0	0	0	0	0.123003954	0	0.070251922	0	0	0	0	0	0	0	0	0	0	0	0	0	0	0	0	0	0.091259766	0	0	0	0	0	0.082293836
AC002375.1	0	0	0	0	0	0	0	0	0	0	0	0.117296086	0	0	0	0	0	0	0	0	0	0	0	0	0	0	0	0.033229161	0.063917054	0	0	0	0	0	0	0	0	0	0	0	0	0	0.031112841	0	0	0	0	0	0
AC002377.1	0.152767519	0.085016673	0.02474519	0.182183769	0.048236186	0	0.058385771	0.025028794	0.029134804	0.023468281	0.023752136	0.065985829	0.07244885	0	0	0.023610215	0	0.051998468	0.031677496	0.11516645	0.061568849	0	0.023468281	0	0.052137623	0.033088169	0.028427705	0	0.03562391	0.164142649	0	0	0	0.035483152	0.101515615	0.074368422	0.028710586	0	0.169796756	0.025312343	0	0.070801468	0	0.05630606	0	0	0	0.027012465	0
AC002378.1	0.015212085	0.094100916	0.011781859	0.026162654	0.123003954	0.069564695	0	0.011924948	0.027861775	0.011209361	0.011352507	0	0.023326332	0.044603951	0	0.098419558	0	0.012497163	0	0	0.029700234	0.012783185	0	0.014926544	0.061845307	0.007913082	0	0.017636903	0.067087965	0	0.01649632	0.046700587	0	0	0.032947164	0	0	0.126708602	0.036327492	0.012068023	0	0	0.01649632	0	0.046700587	0	0.012068023	0.012926174	0.029417547
AC002381.1	0	0	0	0	0.089362553	0	0	0	0	0.086240276	0	0	0	0	0	0	0	0	0	0	0	0	0	0.113433803	0	0	0	0	0.129612738	0	0	0	0	0	0	0	0	0.215367972	0	0	0	0	0	0	0	0	0	0	0
AC002383.1	0	0	0	0	0.025454096	0	0	0	0	0	0	0	0.025737561	0.02474519	0	0.01235413	0	0	0	0	0	0	0	0	0.013783815	0.008773707	0	0	0	0	0	0.025879273	0	0	0	0	0	0.016068369	0.013497992	0	0	0	0	0	0	0	0	0	0
AC002386.1	0	0	0	0	0	0	0	0	0	0	0	0	0	0	0	0	0	0	0	0	0	0	0	0	0	0	0	0	0	0	0	0	0	0	0	0	0	0	0	0	0	0	0	0	0	0	0	0	0
AC002398.1	1.465661085	0.76366652	0.553655402	1.127038912	0.627046459	0.979659552	0.384381423	0.380396992	0.588612707	0.530170648	0.577344228	0.942383132	0.632175135	0.722291142	0.573859222	0.4918018	0.435628594	0.706817847	0.28534303	1.01720929	0.620492574	0.40315863	0.570462931	0.851998837	0.787098082	0.543693838	0.987029751	0.251567621	1.1978025	0.579759427	0.375067242	1.64579387	0.634686193	0.316725022	0.878136767	0.406645508	0.375289709	0.963548106	0.652234073	0	0.554736183	0.900721928	0.374955996	1.153610802	1.929639526	0.918157217	0.232415171	0.762816526	0.341074883
AC002398.2	0	0	0	0	0	0	0	0	0	0	0	0	0	0	0	0	0	0	0	0	0	0	0	0	0	0	0	0	0	0	0	0	0	0	0	0	0	0	0	0	0	0	0	0	0	0	0	0	0
AC002401.1	0	0.064193062	0	0.119555385	0.054084393	0.065848003	0.065434446	0	0	0.052137623	0	0	0	0	0	0	0	0	0	0	0	0	0.052276765	0	0.058524312	0	0.123798608	0	0	0.063640993	0	0	0	0	0	0	0	0	0.111298453	0.056167306	0	0	0.038576651	0.181547856	0	0	0	0.059908989	0
AC002401.2	0.076832696	0.199750857	0.05963216	0.066261442	0	0	0	0.174278571	0.070389328	0.356819915	0.166329818	0.156267163	0.059355278	0.853277114	0.216237552	0.215864939	0.097610797	0.063226802	0.148738913	0.183454754	0.616922242	0.185486004	0	0	0.124460486	0.155231116	0.257010618	0.130403762	0.385044426	0.258820397	0	0	0.150169706	0	0.083247414	0.175428791	0.198494154	0	0.284869433	0	0.092883966	0.635522241	0.868212636	0.068464451	0	0.151079473	0.230940776	0.06502077	0.074505436
AC002401.3	0.513490746	0.31254901	0.220453786	0	0.112766845	0.069839625	0.069564695	0.059078342	0	0.304627854	0	0.152897287	0	0.960437572	0.3068455	0.351628329	0.18497846	0.061845307	0.277627748	0.17951105	0.605494334	0.237318966	0.055473336	0.272978695	0.692605738	0.28936234	0.362778454	0.043764442	0.780310099	0	0.080794082	0.412076939	0.402394751	0.237196574	0.158595552	0.250476553	0	0.072037181	0.227371423	0	0.09085343	0.310805431	0.898556647	0.131062617	0	0.282024581	0.277508728	0.2391536	0.072860402
AC002401.4	1.85646786	2.087123344	0.49057013	0.953600494	1.052068047	2.668641088	1.938248148	0.250233981	1.023681177	1.440952198	2.054501216	1.820321948	1.677936646	0	0.619835544	0.618802465	2.034849573	0.994362489	0.163627539	0.263034406	1.124857467	1.496513481	0.082975027	4.337775306	1.260085892	0.567448097	0.925315875	0.859174456	1.089633736	0.520749097	0.12035194	2.16774328	1.596267294	1.699240673	1.751635103	0.131457785	0.051441711	0.158337027	0.629846179	0.252294541	0.135009441	0.397802962	0.476433536	1.078746447	1.612494048	1.621571329	2.797739332	2.057970069	1.422233001
AC002407.1	0	0	0.013497992	0	0	0	0	0	0	0.006477564	0	0	0	0	0	0	0	0	0	0	0	0	0	0	0	0	0	0	0.009777122	0	0	0	0	0	0.009490503	0	0	0	0	0	0	0	0.004753055	0	0	0	0	0	0
AC002428.1	0	0	0	0	0	0	0	0	0	0	0	0	0	0	0	0	0	0	0	0	0	0	0	0	0	0.022616379	0	0	0	0	0	0	0	0	0	0	0	0.041523362	0	0	0	0	0	0	0	0	0	0	0
AC002428.2	0	0	0	0	0.061015775	0	0	0	0	0.058801354	0	0	0	0	0	0.059216817	0	0	0	0	0	0	0.058939855	0	0	0.082702589	0	0	0	0	0	0	0	0	0	0	0	0.076422275	0	0	0	0	0	0	0	0	0	0	0
AC002429.1	0.212756083	0	0	0	0	0	0	0	0	0	0	0	0	0	0	0	0	0	0	0	0	0.180020521	0	0	0	0	0	0	0	0	0	0	0	0	0	0	0	0	0.172359498	0	0	0	0	0	0	0	0	0	0
AC002451.1	0.111298453	0.0360461	0.249263286	0.128293401	0.092613393	0.023184369	0.045722536	0.191436315	0.097880434	0.116897018	0.083655897	0.010493419	0.093560176	0.065296567	0.220329955	0.061707085	0.164142649	0.095721922	0.053945425	0.061015775	0.057692867	0.049630768	0.103262627	0.057692867	0.080521232	0.051302489	0.04851521	0.081748651	0.223793216	0.004465437	0.119688175	0.097745622	0.14404637	0.123533772	0.037733627	0.114367025	0.182438056	0.088820033	0.023894043	0.088548697	0.123136427	0.170566057	0.253142153	0.035342381	0.105007525	0.049909522	0.06253622	0.066399229	0.057276965
AC002451.2	0	0	0.010923027	0	0	0	0	0	0	0	0	0	0	0	0	0	0	0	0	0	0	0.011781859	0	0	0	0	0.012497163	0	0	0	0	0	0	0.01564029	0	0.016638942	0.012640181	0.026870865	0	0	0	0	0.007626092	0	0	0	0	0	0
AC002456.1	0.131326075	1.33822472	0.238664592	0.089091319	0.245130531	0.730313886	0.321350901	0.081339627	0.213876043	0.054917919	0.278460609	0.054917919	0.232415171	0.011209361	0.248291938	0.223916751	0.209016592	0.10272531	0.116497841	0.14404637	0.220701417	0.185612862	0.612022163	0.455649427	0.359970888	0.182310918	0.060047384	0.021906077	0.122738972	0.053806444	0.170694234	0.417596013	0.302991616	0.098689044	0.072860402	0.145873062	0.099497201	0.266636643	0.105812151	0.035764654	0.149909668	0.265916914	0.036608829	0.24902051	0.60767356	0.247441471	0.065158675	0.15263774	0.100035721
AC002456.2	0	0	0	0	0	0	0	0	0	0	0	0	0	0	0	0	0	0	0	0	0	0	0	0	0	0	0	0	0	0	0	0	0	0	0.046281503	0	0	0	0	0	0	0	0	0	0	0	0	0.0360461	0
AC002458.1	0	0.099227866	0	0	0.01235413	0.029841557	0	0	0.014783753	0	0	0.016924144	0.01235413	0	0	0	0	0	0.016068369	0	0	0	0.023610215	0	0.02644598	0	0	0	0	0	0	0	0	0	0	0	0	0	0	0.025454096	0	0	0	0	0	0.016353684	0	0	0.01564029
AC002460.1	0	0	0	0	0	0	0	0	0	0	0	0	0	0	0	0	0	0	0	0	0	0	0	0	0	0	0	0	0	0	0	0	0	0	0	0	0	0	0	0	0	0	0	0	0	0	0	0	0
AC002460.2	0.025170576	0.030265443	0.01306915	0.028852006	0.012783185	0	0.015497569	0.019773069	0.007769594	0.042784398	0.067638717	0.008773707	0.012926174	0.049073097	0.02474519	0.018634174	0.042644337	0.027437183	0.008343459	0	0	0.069014678	0.01235413	0	0.006908369	0.021763974	0.022474347	0.038576651	0.028144768	0.015069322	0.027154052	0	0	0.091259766	0	0.049212535	0.044883678	0.032100843	0	0.02644598	0.050606174	0	0.08841301	0.014926544	0	0.042083959	0.052694111	0.042224074	0.032383005
AC002463.1	0.019630756	0.023752136	0.015212085	0.016924144	0.015069322	0	0.00604663	0.010350188	0.012068023	0.042924445	0	0.027437183	0.015212085	0.182946495	0.17466208	0.009777122	0.049909522	0.026870865	0.03885755	0.032383005	0.025595836	0.005471851	0.014498127	0.006477564	0.010779839	0.020484422	0.017636903	0.033933911	0.029276182	0.151988666	0.014212445	0.02034218	0.026304324	0	0.070114503	0	0.023610215	0.150299708	0.020911066	0.041102772	0.047398789	0.051163253	0.031677496	0.011781859	0.060047384	0.02644598	0.01564029	0.027578727	0.037874166
AC002464.1	0.022048165	0	0.017066724	0	0	0	0	0	0.116897018	0	0.016353684	0.067914014	0.016924144	0	0	0	0.082702589	0.035905384	0.043344505	0.131326075	0.163498732	0.018491749	0.047957107	0.021479727	0.07121349	0.045303168	0.038997979	0.012783185	0.024603367	0	0	0.033933911	0	0.02446153	0.047398789	0	0	0.021053252	0	0	0.201006466	0	0	0.03885755	0	0.02219024	0	0	0
AC002465.1	0	0	0	0	0	0	0	0	0	0	0	0	0	0	0	0	0	0	0	0	0	0	0	0	0	0	0	0	0	0	0	0	0	0	0	0	0	0.058524312	0	0	0	0	0	0	0	0.061568849	0	0	0
AC002467.1	0.375400929	0.168385305	0.576570509	0.435948565	0.356481902	0.332965663	0.273575566	0.164786278	0.309525466	0.350044566	0.731009412	0.376846014	0.67238008	0.706110557	0.327572404	0.361880627	0.296662968	0.66448284	0.213378391	0.16079114	0.405883473	0.457226546	0.45964145	0.924556002	0.440845918	0.332736572	0.277508728	0.552180304	0.262553427	0.607294801	0.29207495	0.833173463	0.415866811	0.331590576	0.36109457	0.309176187	0.104068226	0.761540595	0.279292991	0.420078116	0.333767192	0.465817783	0.439037963	0.350497247	0.471031344	0.345055675	0.322043506	0.287708686	0.40958102
AC002470.1	0.965174762	0.216113358	0.75668174	0.779721981	1.092004418	0.582748671	0.526168995	0.505179567	0.8175414	0.800661803	0.915865041	0.642008357	1.099766486	0.691176797	0.769009998	0.730052978	0.993203349	0.792605513	0.306145559	0.669389662	0.85861763	1.032524066	0.566181934	1.031606927	0.622274431	0.487486349	0.510658162	1.021337583	1.179829491	1.156979014	0.657822903	0.796182411	0.675635301	0.261831659	0.473215434	0.883386213	0.514198023	2.320282484	0.513793907	0.410449655	0.520447393	1.22583018	1.086172325	0.6622055	1.008917095	0.679063417	0.603786553	0.487177608	0.708672836
AC002470.2	0.009777122	0.017779413	0	0	0	0	0.018064389	0	0	0	0.007339046	0	0	0	0	0	0	0	0	0	0	0	0	0.009633819	0	0.005040617	0.026162654	0	0.010923027	0.008773707	0	0	0	0	0	0	0	0.037311931	0	0.007769594	0.011924948	0.011066201	0.005328121	0	0	0.00992041	0	0	0
AC002472.1	0	0.162467868	0	0.040261223	0	0.043484498	0	0	0	0	0	0	0	0	0	0.034638318	0	0	0.046421211	0.057692867	0.089904868	0	0	0	0.038576651	0.04851521	0.041803688	0	0	0	0	0	0	0	0.050745464	0	0	0	0	0	0	0	0	0	0	0	0	0	0
AC002472.2	0	0	0	0	0	0	0	0	0	0	0	0	0	0	0	0	0	0	0	0	0	0	0	0	0	0	0	0	0	0	0	0	0	0	0	0	0	0	0	0	0	0	0	0	0	0	0	0	0
AC002472.3	0	0	0	0	0	0	0	0.042083959	0	0	0.079156207	0	0	0.078336571	0.078609835	0	0	0	0	0.066123642	0	0.045023522	0	0	0	0.028144768	0	0	0	0.048236186	0	0	0	0	0	0.063226802	0	0.14912927	0	0.042504263	0.186754085	0	0	0	0	0	0	0	0.051998468
AC002472.4	0	0	0	0	0	0	0	0	0	0	0	0	0	0	0	0	0	0	0	0	0	0	0	0	0	0	0	0	0	0	0	0	0	0	0	0	0	0	0	0	0	0	0	0	0	0	0	0	0
AC002480.1	0.12035194	0.097610797	0.282854909	0.38703161	0.188654118	1.47430624	0.258820397	0.135403531	0.427498905	0.03040671	0.247562997	0.085016673	0.171591153	0	0.17466208	0.201382936	0.230571942	0.067087965	0.20614307	0.116231661	0.079429315	0.144176924	0.218099174	0.35918379	0.131721171	0.183454754	0.036890111	0.062950609	0.243547227	0.037171338	0.044464067	0.309525466	0.411317768	0.147567207	0.029982866	0.095721922	0.024886999	0.02644598	0.086512047	0.166329818	0.190425227	0.334568276	0.066123642	0.152897287	0.083792032	0.221567789	0.186627327	0.113167057	0.236217064
AC002480.2	0.077106244	0.110363243	0.117429084	0.203013171	0.104605043	1.286112294	0.178746506	0.072586047	0.264116022	0.068051643	0.113433803	0.048933645	0.161049225	0	0	0.068464451	0.224904644	0.038436182	0.031112841	0.076559095	0.06060083	0.114633549	0.122606463	0.132642643	0.088548697	0.04851521	0.041803688	0.155749233	0.069289713	0.055889758	0	0.117562069	0.179128829	0.085696581	0.03407482	0.12551886	0.028144768	0.059493725	0.012640181	0.037030731	0.09328973	0.086512047	0.122738972	0.068739591	0.162081103	0.047259175	0.154842407	0	0.186880831
AC002486.1	0	0	0	0	0	0	0	0	0	0	0	0	0	0	0	0.062674363	0	0	0	0	0	0	0	0	0	0	0	0	0.182183769	0	0	0	0	0	0	0	0	0	0	0	0	0	0	0.075190314	0	0	0	0	0
AC002486.2	0	0	0	0	0	0	0	0	0	0	0	0	0	0	0	0	0	0.046421211	0	0	0	0	0	0	0	0	0	0	0	0	0	0	0	0	0	0	0	0	0	0	0	0	0	0	0	0	0	0	0
AC002487.1	0	0	0	0	0	0	0	0	0	0	0	0	0	0	0	0	0	0	0	0	0	0	0	0	0	0	0	0	0	0	0	0	0	0	0	0	0	0	0	0	0	0	0	0	0	0	0	0	0
AC002511.1	0.160403926	0.060185765	0.240741731	0.510658162	0.259061529	0.149519521	0.091124334	0.330787836	0.09017595	0.072723231	0.658005777	0	0.124725152	0.272739878	0.273336847	0.251931127	0.164013889	0.182692298	0	0.120882733	0.06474492	0.160920188	0.208267529	0.126576457	0.231801023	0.118359726	0.223669671	0.166072676	0.559344967	0.088684372	0	0.240985904	0.066537002	0.274530045	0	0.415434186	0.225398337	0.094371211	0.026870865	0.245739032	0	1.00353028	0.354903461	0.143524033	0.101246657	0.161823203	0.397474417	0.028286243	0.374177033
AC002511.2	0.655077003	0.360420466	0.40370401	0.39462389	0.638120188	0.256044474	0.133037379	0.316609184	0.131721171	0	1.263635404	0.409255147	0.214870834	0.622461867	0.623679608	0.470406711	0.416191194	0.118625514	0	0.332392869	0	0.232415171	0.205892928	0.54428754	0.600650362	0.076285443	0.188780698	0.084472517	1.037311931	0	0.22527493	0.570365777	0.39462389	0.662023157	0	0.637934776	0.358283723	0.379066399	0.115565996	0.168385305	0	2.140255134	0.591679417	0.245982361	0.216113358	0.396817103	0.271784214	0.062259894	0.437547355
AC002511.3	0	0	0	0	0	0	0	0	0	0	0	0	0	0	0	0	0	0	0	0	0	0	0	0	0	0	0	0	0	0	0	0	0	0	0	0	0	0	0	0	0	0	0	0	0	0	0	0	0
AC002519.1	0	0.021763974	0.09085343	0.030971642	0	0.033511102	0.011209361	0.055889758	0.054501216	0.02644598	0	0.074368422	0	0.086919607	0.08719125	0.044184258	0.060877473	0.039278795	0	0.101784524	0	0.088684372	0.052555009	0	0.124592825	0.031254025	0.042644337	0.020911066	0.079292767	0.053528441	0	0.055334502	0	0.026870865	0.039138394	0.028427705	0.021621858	0.057138304	0.047677975	0.047259175	0.043624477	0.053667449	0	0.021479727	0.073271836	0.036327492	0	0.02034218	0.123931008
AC002519.2	0.023042393	0	0.070114503	0.019915368	0	0.042644337	0.042364175	0.122208862	0	0.016924144	0.01720929	0.024177814	0	0	0	0.017066724	0.029417547	0.037733627	0	0.028569152	0	0	0.016924144	0.022474347	0.037874166	0.024035935	0	0.013355059	0.076011739	0	0	0.035483152	0.09044698	0	0	0	0.020768865	0	0.036749476	0.054084393	0.0824301	0.051441711	0.120219212	0.020484422	0	0.023326332	0.054362288	0.076422275	0.044324169
AC002525.1	0.49139136	0.394953085	0.405665675	0.522457558	0.559736524	0.147567207	0.038155201	0.240619629	0.179638435	0.42234066	0.147957881	0.570754355	0.37928825	0.37784561	0.305445279	0.279649579	0.455333797	0.115299644	0.119422583	0.344374033	0.992985906	0.211136827	0.089226942	0.098419558	0.162725653	0.388134419	0.673194574	0.233397264	0.507617067	0.448478121	0.189919418	0.465922239	0.232169543	0.133432007	0.732746762	0.330099418	0.108624815	0.078063256	0.919378223	0.156396617	0.121943734	0.574440641	0.266876472	0.255077682	0.488926268	0.215367972	0.402831302	0.411643176	0.478402378
AC002529.1	0	0	0	0	0	0	0	0	0	0	0	0	0	0	0	0	0	0	0	0	0	0	0	0	0	0	0	0	0	0	0	0	0	0	0.078746447	0	0	0	0	0	0	0	0	0	0	0	0	0	0
AC002540.1	0.04949137	0	0	0	0	0	0	0	0	0.01834931	0	0	0	0	0	0.018491749	0.093424959	0	0	0.03083043	0	0	0	0.139993302	0	0.025879273	0.02219024	0	0.027861775	0.022474347	0	0.038436182	0	0.027720258	0.027012465	0	0.022474347	0.047398789	0	0	0	0.108892402	0	0	0	0.025170576	0	0	0.024177814
AC002542.1	0	0	0	0	0.127897364	0	0	0	0	0	0	0	0	0	0	0	0	0	0	0	0	0	0.123533772	0	0	0.088548697	0	0	0	0	0	0	0	0	0.339023333	0	0	0	0	0.13251104	0	0	0	0	0	0	0	0.269631651	0
AC002542.2	0	0	0	0	0	0	0	0	0	0	0	0	0	0	0	0	0	0	0	0	0	0	0	0	0	0	0	0	0	0	0	0	0	0	0	0	0	0	0	0	0	0	0	0	0	0	0	0	0
AC002542.3	0	0	0	0	0	0	0	0	0	0	0	0	0	0	0	0	0	0	0	0	0	0	0	0	0	0	0	0	0	0	0	0	0	0	0	0	0	0	0	0	0	0	0	0	0	0	0	0	0
AC002542.4	0	0	0	0	0	0	0	0	0	0	0	0	0	0	0	0	0	0	0	0	0	0	0	0	0	0	0	0	0	0	0	0	0	0	0	0	0	0	0	0	0	0	0	0	0	0	0	0	0
AC002542.5	0	0	0	0	0	0	0	0	0	0	0	0	0	0	0	0	0	0	0	0	0	0	0	0	0	0	0	0	0	0	0	0	0	0	0	0	0	0	0	0	0	0	0	0	0	0	0	0	0
AC002542.6	0.061154063	0.108758614	0.09328973	0.176578094	0.069564695	0.215119425	0	0.024177814	0.083247414	0.172359498	0.111832587	0.183708817	0.047119549	0.131852846	0.21400043	0.045303168	0.077789889	0.050327554	0.06060083	0.111565545	0.225151512	0.025879273	0.067087965	0.325386415	0.123136427	0.016068369	0.157949154	0	0.367818344	0.081748651	0.065848003	0.138028045	0	0	0.129744606	0.173639164	0	0.169155359	0.072860402	0	0.109561152	0.068602027	0	0.206518202	0.181166174	0.149519521	0	0.149909668	0.088005871
AC002543.1	0.034356597	0	0	0.029558897	0.013212111	0.016068369	0	0	0	0	0	0.035905384	0	0	0.025454096	0	0	0	0.03407482	0	0.033511102	0.014498127	0.012640181	0	0.014212445	0.026870865	0	0.029700234	0.057138304	0	0	0.026587622	0	0.019203734	0.018776585	0	0.03083043	0.032947164	0.040962548	0	0	0.057415612	0.018634174	0.015354834	0	0.051720116	0	0.014640947	0.01678155
AC002545.1	0	0	0.379620962	0	0.135928816	0	0	0.267116262	0	0	0.133300476	0	0	0	0	0.253021096	0.221938932	0.400100683	0.175045486	0.568615877	0	0	0	0	0.146655222	0	0	0.104202449	0	0	0	0.264116022	0	0.195095577	0	0.20614307	0	0	0.142348082	0	0.211635253	0.36982938	0	0.429428502	0	0	0.27046914	0	0.170950553
AC002546.1	0.607200095	0	0.246833688	0	0.316145742	0	0	0.527270557	0.198242682	0.235236889	0.970559197	0.116630912	0.043904394	0	0.826924683	0.161952159	0.388685507	0.611927767	0	0.201257457	0	0.182310918	1.256286071	1.566571641	0	0.059078342	0.05088474	0.354564999	0.182946495	0	0.430071128	0.457961944	0.313129735	0.123931008	0	0	0.195095577	0	0.04558276	0.212880566	0.476951913	2.685648665	0.14860877	0.099766486	0	1.747645193	0	0	0.108357178
AC002550.1	0	0	0	0	0	0	0	0	0	0	0	0.050606174	0	0	0	0	0	0	0	0	0	0	0	0	0	0.025312343	0	0	0	0	0	0.037593076	0.095451881	0	0.052555009	0	0	0	0	0	0	0	0.013212111	0	0	0.024603367	0	0	0
AC002550.2	0.503552276	1.056860943	0.976730221	0.905042763	1.09396575	1.442970028	0.869634556	0.247076832	1.173575207	0.689299161	0.698040631	0.754288927	0.938775077	0.611833365	0.770533078	0.481505617	0.688135588	0.873419503	0.438825113	1.025595836	1.189856179	0.721503907	0.940956022	1.113167057	1.335483256	0.695993813	0.664846882	0.695548468	1.264416327	0.668754533	0.926682639	0.453333197	0.564719594	0.735608823	1.317304068	1.182882949	0.51530876	1.314638527	1.100035721	0.510151758	0.592732095	1.004896843	0.504061001	1.185359135	1.196481149	0.882603925	0.360869904	0.811553233	0.710084561
AC002551.1	0.056167306	0	0.043624477	0	0	0.10272531	0.051998468	0	0.149259365	0.041383179	0.042083959	0.058801354	0	0	0	0.041663532	0	0.090988888	0.161307264	0	0.107687869	0	0	0	0.046421211	0	0.14574266	0.064606975	0.062674363	0.050606174	0	0.085968454	0	0.06253622	0.332278283	0.129480859	0.050606174	0.053945425	0.045023522	0	0	0	0	0.098554307	0	0.263635404	0.044743821	0.138159145	0
AC002553.1	1.07990713	2.261470639	0.786261785	1.506348049	0.850159328	0.985937544	0.674460652	0.589571754	0.851679091	1.261350279	0.432318067	0.743988823	0.665028868	1.087055435	1.33187716	1.414352056	1.062398064	0.823260228	0.882838656	1.137110008	1.138617903	0.599317794	0.879078371	0.362554049	0.992768431	0.753005428	1.050954373	0.508631478	1.436108524	0.507312604	0.325271271	0.787014474	0.667574266	0.543396896	1.3021728	1.336569042	0.211884402	1.332049084	1.307311939	0.430071128	0.746398767	0.992188336	0.720716243	0.935761456	1.51525829	0.917011584	0.246225649	1.096059403	0.700262145
AC002553.2	0.995954788	1.550408193	0.822199873	0.983750648	0.344942091	1.36960607	0.669752467	0.415326009	1.073683154	1.357495703	0.397693455	1.178491568	0.576377015	0.39429462	1.632593949	0.836812856	1.447737871	0.432424977	0.76994096	1.268434394	1.413485768	0.307661669	1.170758318	0.635893663	0.996099455	0.491493981	0.963622085	0.268793675	1.616639997	0.173255383	0.10648233	0.410992287	0.651040207	0.21200896	1.160597546	1.328893895	0.252900029	0.965913544	1.339935493	0.534858451	0.898479256	0.969896447	0.756425557	0.761370386	1.14280551	1.102792486	0.479851387	0.878843028	0.49865936
AC002558.1	0.121413331	0.145351386	0	0	0	0.038717108	0.038576651	0.032665112	0.181293413	0.06060083	0.091395186	0	0.265916914	0	0	0.090582476	0.053111336	0	0.081475982	0.101112158	0.08024833	0.102322191	0.174917695	0.040541794	0.034356597	0.021763974	0	0.047957107	0.046560906	0	0	0.125122061	0.160274831	0	0.327227468	0	0.03745251	0.153545952	0.218719182	0	0.05046687	0	0.044883678	0	0.240131118	0.235604533	0.065572312	0.069564695	0.117828004
AC002558.2	0.097475959	0	0	0.084200362	0.074642438	0.046141782	0	0	0.045442971	0.036468167	0	0.150169706	0	0	0	0.07244885	0	0	0	0	0	0	0	0	0	0.025879273	0	0.028710586	0.055334502	0.044603951	0	0	0	0	0.155619721	0.058385771	0	0	0.039699918	0	0.060047384	0	0.05338942	0	0	0.098419558	0	0.04194383	0.139469495
AC002558.3	0.12154595	0.12551886	0.054917919	0.03083043	0.027295624	0.049630768	0.016638942	0.014069583	0.01649632	0.026304324	0.052972275	0.091801369	0.041102772	0.052415894	0	0.127765328	0.023042393	0.014783753	0.104068226	0.0223323	0.034919984	0.044743821	0.039278795	0.017494379	0.044044333	0.018634174	0.016068369	0.071350804	0.020057652	0.079156207	0	0.027720258	0	0.020057652	0.03885755	0.042224074	0	0.01720929	0.042784398	0.014212445	0	0.135928816	0.038576651	0.016068369	0.054917919	0.172231469	0.014355293	0.059908989	0
AC002563.1	0	0.130140135	0	0	0.056028539	0	0.067914014	0	0.192951618	0.054084393	0	0.076559095	0	0.386921282	0.107152199	0	0	0	0	0	0	0.061568849	0.054223347	0	0.06060083	0	0	0	0.081748651	0	0	0	0	0	0	0	0.066123642	0	0	0.058247217	0.251204023	0	0.116763971	0	0.215616477	0	0	0.121678557	0
AC002984.1	0.073820233	0.066950244	0.057276965	0.183200647	0.056444801	0.423631952	0	0	0.067638717	0.25386828	0.160016608	0.077106244	0	0.10755397	0.301938767	0	0	0.119156942	0.143001506	0.176450439	0.140647793	0	0.157819839	0	0.061015775	0.113433803	0.065985829	0.16491497	0	0	0	0	0.144437998	0	0.362105136	0.168770384	0	0.070801468	0.059216817	0	0	0.235236889	0.117562069	0.128821281	0.112499976	0.145351386	0	0.06253622	0.071488106
AC002985.1	0	0	0	0	0	0	0	0	0	0	0	0	0	0	0	0	0	0	0	0	0	0	0	0	0	0	0	0	0	0	0	0	0	0	0	0	0	0	0	0	0	0	0	0	0	0	0	0	0
AC002996.1	0	0	0	0	0	0	0	0	0	0	0	0	0	0	0	0	0	0	0	0	0	0	0	0	0	0	0	0	0	0	0	0	0	0	0	0	0	0	0	0	0	0	0	0	0	0	0	0	0
AC003001.1	0	0	0	0	0.017351842	0	0.021053252	0	0	0	0	0.047119549	0	0	0	0.01678155	0	0	0	0	0	0	0	0	0	0	0	0	0.025454096	0.020484422	0	0	0	0	0.186754085	0	0	0.043344505	0.018206857	0	0	0	0	0	0	0	0	0	0
AC003001.2	0	0	0	0.034638318	0	0	0	0	0	0	0	0	0	0	0	0	0	0	0	0	0	0	0	0	0	0	0	0	0	0	0	0	0	0	0	0	0	0	0	0	0	0	0	0	0	0	0	0	0
AC003002.1	0	0	0	0	0	0	0	0	0	0	0	0	0	0	0	0	0	0	0	0	0	0	0	0	0	0	0	0	0	0	0	0	0	0	0	0	0	0	0	0	0	0	0	0	0	0	0	0	0
AC003002.2	0.124725152	0.362890643	0.143524033	0.054917919	0.141432791	0.547153659	0.222557291	0.098419558	0.114500293	0.516116031	0.047677975	0.130140135	0	0.18027519	0.341302653	0	0.08106688	0.102993993	0.181929438	0.153027043	0.234133396	0.105007525	0.221072783	0	0.103396924	0.098015234	0	0.073271836	0.489542936	0.21685836	0	0.097341109	0	0.070801468	0.372172052	0.400756503	0	0.176067406	0.282380495	0.09936254	0.219958398	0.20451637	0.068602027	0	0.274172189	0.064331046	0.193204014	0.053945425	0.061707085
AC003002.3	0.081748651	0.049909522	0.063502942	0.093424959	0.042083959	0.076148597	0	0	0.025454096	0.099227866	0.100843124	0.112766845	0.042504263	0.04082231	0.080657663	0.138028045	0.035483152	0.022758398	0.107286135	0.132774233	0.105543992	0.112766845	0.060462488	0	0.045442971	0.138683428	0.073134705	0.031959741	0.148869044	0.143654635	0	0.163756333	0.108357178	0	0	0.096126889	0.025028794	0.026587622	0.107821756	0.021906077	0.130271955	0.061707085	0.130008304	0.07299756	0.124460486	0.109026176	0.065296567	0.113700499	0.178619043
AC003005.1	0	0	0	0	0	0	0	0	0	0	0	0	0	0	0	0	0	0	0	0	0	0	0	0	0	0	0	0	0	0	0	0	0	0	0	0	0	0	0	0	0	0	0	0	0	0	0	0	0
AC003005.2	0.050188223	0.089633736	0.038997979	0	0.038295698	0.135797512	0.046421211	0.11516645	0	0	0.144699025	0.151988666	0.076422275	0.073408955	0.073683154	0.073408955	0.125254339	0.158595552	0.049909522	0.061983516	0	0.161565256	0.037030731	0.048933645	0.041523362	0.102456577	0.08841301	0.029134804	0.162081103	0.045163352	0	0	0	0	0.157690514	0.059216817	0	0.048096653	0.040261223	0	0	0.110630508	0.027295624	0.088141597	0.285698126	0	0.039980598	0.123798608	0
AC003006.1	0	0	0	0	0	0	0	0	0	0	0	0	0	0	0	0	0	0	0	0	0	0	0	0	0	0	0	0	0	0	0	0	0	0	0	0	0	0	0	0	0	0	0	0	0	0	0	0	0
AC003009.1	0	0.044044333	0	0	0	0	0	0	0	0	0	0	0	0	0	0	0	0	0	0	0	0	0	0	0	0	0	0	0	0	0	0	0	0	0	0	0	0	0	0	0	0	0	0	0	0	0	0	0
AC003035.1	0.119555385	0.055334502	0.180784391	0	0.178236585	0.056860943	0.056444801	0.266636643	0.055889758	0.045023522	0.133037379	0.06377903	0.092748686	0.252536767	0	0	0.221567789	0	0	0	0	0.194843512	0.045023522	0.059493725	0.146394549	0	0.054501216	0.137110008	0.068189259	0	0.3021728	0	0	0.067914014	0.066261442	0.268314613	0.2083924	0	0.048933645	0	0.0739573	0.196355243	0.097475959	0	0.09328973	0	0.048654702	0.051720116	0.059216817
AC003035.2	0	0	0	0.081475982	0	0	0	0	0	0	0	0.05004888	0	0.070114503	0	0	0	0	0	0	0.178746506	0	0	0	0	0	0	0	0	0	0	0	0	0	0.051998468	0	0	0	0	0	0	0.053806444	0	0	0	0	0	0	0
AC003043.1	0	0	0	0	0	0	0	0	0	0	0	0	0	0	0	0	0.123401336	0	0	0	0.184216808	0	0.072037181	0	0	0	0	0	0	0	0	0	0	0	0	0	0	0.093424959	0	0	0	0	0	0	0	0	0	0	0
AC003043.2	0	0.007482576	0.012783185	0.007195501	0.012640181	0	0	0	0.022758398	0	0	0	0	0	0	0.012211084	0.010636636	0.006764782	0	0	0.016211033	0	0.018206857	0	0	0	0.007482576	0.004753055	0	0.007482576	0	0	0	0	0	0	0	0	0.00662118	0	0.010063683	0	0	0	0.012926174	0	0	0	0
AC003044.1	0	0	0	0.039419183	0	0.021337583	0.021337583	0.088005871	0.041803688	0	0.067501049	0.024035935	0	0	0	0	0	0.018918982	0	0	0	0	0	0.022474347	0	0.012068023	0	0.013355059	0.025737561	0	0	0	0	0	0.143915803	0	0.020768865	0	0	0.018206857	0	0.124857467	0.02474519	0	0	0	0.01834931	0	0
AC003070.1	1.917622702	2.523637225	0.562572145	1.834630322	1.040191072	2.312519967	0.513894947	0.40294042	1.212818326	1.584577731	0.545770726	1.127104965	0.560030123	0.814673463	1.680864422	2.066399229	1.083860095	1.258458623	1.556257729	2.271126827	1.968017002	0.64099104	0.748203586	0.137896932	0.885574364	1.190867665	1.615745857	0.374844741	2.744053428	1.226693479	0	0.779217689	0.389346536	0.653885489	1.617956668	0.685626241	0	1.75159226	2.982163073	0.406101238	1.24902051	1.109226816	1.367874244	0.902806803	2.426318435	1.384381423	0.316145742	1.760050581	1.319155458
AC003070.2	0.085288675	0	0.129744606	0.143785225	0.127897364	0.294429602	0	0	0	0.063088712	0	0	0	0	0	0.063364879	0	0	0	0	0	0.071762669	0	0.083247414	0	0	0	0	0	0	0	0	0	0	0	0.282261867	0.076969476	0.715717689	0.13395801	0	0.289598422	0	0	0	0.24902051	0	0	0	0
AC003071.1	0	0	0.080930488	0	0	0	0	0	0	0	0	0	0	0	0	0	0	0	0	0	0	0	0	0	0	0	0	0.060739158	0	0	0	0	0	0	0	0	0	0	0	0	0	0	0	0	0	0	0	0	0
AC003072.1	2.592732095	2.140156953	2.112199689	2.377679059	3.098874287	2.784441165	1.544534844	0.732573121	1.668663778	2.338053531	1.814796491	1.627606838	2.04558276	2.761349108	2.230356745	1.917508137	1.592875582	2.107085226	1.441642826	2.5621325	2.57271993	1.700217748	1.8681336	1.929147132	2.290424404	1.746312766	1.5621325	2.649178561	2.205142241	2.969638629	1.36418019	2.7193587	1.793854276	1.689970025	2.547104291	2.494210777	0.634779111	3.62564456	2.942533272	0.910655921	1.891613607	1.97753638	2.27866875	2.417028847	1.989175347	2.849498932	1.318519311	1.679829119	1.516469071
AC003072.2	0	0	0	0.084608575	0.075053365	0.091124334	0	0	0	0.141301988	0.073546061	0	0	0.14208663	0	0.072860402	0	0	0	0	0.185232254	0	0	0.095451881	0	0.101515615	0	0.057276965	0	0	0	0	0	0	0.10608026	0.115033243	0	0.09396575	0	0	0	0.395940218	0	0	0	0	0	0.082975027	0
AC003077.1	0.016353684	0	0.006333934	0.007051943	0.006190289	0	0	0.012783185	0.007482576	0	0	0	0	0.012068023	0.024035935	0.024035935	0	0.013355059	0.016211033	0.020199923	0	0.020484422	0.00604663	0	0.013497992	0.004321606	0.007339046	0.014069583	0.009203827	0	0	0	0	0	0.061154063	0.019346089	0	0	0.006477564	0	0	0	0	0	0	0.01649632	0.012926174	0.013783815	0.007913082
AC003080.1	0	0.039419183	0	0.037593076	0.033229161	0.040541794	0	0	0.116497841	0.063502942	0.032524066	0.04558276	0	0	0	0	0	0	0	0.053806444	0	0	0	0	0	0.022758398	0	0	0	0	0	0	0	0	0.047259175	0.051441711	0	0	0.034919984	0	0.0528332	0	0	0	0	0	0	0	0
AC003084.1	0	0	0	0	0.058108649	0	0	0.059770581	0	0	0	0	0	0	0	0	0	0	0	0	0	0	0	0	0	0.116630912	0	0	0	0	0	0	0	0	0	0.089362553	0	0	0	0	0	0	0	0	0	0	0	0	0
AC003086.1	0.103396924	0.835843249	0.29818907	0.227124934	0.380175312	0.157173094	0.631802755	0.368377246	0.240375394	0.522055749	0.510354341	1.231309516	0.542802827	0.150039693	0.411100789	0.390337512	0.561497221	0.19181529	0.317304068	0.419970287	0.615416297	0.47902356	0.263034406	0.068051643	0.472695713	0.510658162	0.364236231	0.741143355	0.529671048	0.462994607	0.075053365	0.252900029	0.533563348	0.41283571	0.695548468	0.233642683	0.209016592	0.853995647	1.495746321	0.456070161	0.65315176	0.503857533	0.401193551	0.313245852	0.42739163	0.433279971	0.49865936	0.24865627	0.417920008
AC003087.1	0	0	0	0	0	0	0	0	0	0	0	0.06942721	0	0	0	0	0	0	0	0	0	0	0	0	0	0	0	0	0	0	0	0	0	0	0.206268125	0	0	0	0	0	0	0	0	0	0	0	0	0	0
AC003092.1	0.031536353	0.028569152	0	0	0	0.029276182	0.029134804	0.02474519	0.057138304	0	0.069564695	0.065158675	0	0	0.046421211	0	0.040261223	0.025879273	0	0	0	0	0.023184369	0	0.026020971	0.01649632	0.082838815	1.822118275	0	0	0	0.04851521	0	0.102859658	0.33822472	0	0	0.059908989	0.074368422	0	0	0.035483152	0.017066724	0.055612157	0.095316842	0	0.049770152	0.026587622	0.030547964
AC003092.2	0	0	0	0	0	0.069014678	0	0	0	0	0.055612157	0	0	0	0.108357178	0	0.09423607	0.061015775	0	0	0	0	0	0	0	0	0	0.601030869	0	0	0	0	0	0	0	0	0	0.071076162	0.171591153	0	0	0	0	0.066123642	0	0	0	0	0.140255134
AC003093.1	0.09895848	0.04558276	0	0.021906077	0	0.157690514	0.046560906	0.039559557	0.023184369	0.108491003	0.110229592	0	0.167100969	0.037311931	0.03745251	0.037311931	0.032383005	0.061707085	0	0.031395196	0	0	0.108624815	0.096531743	0.041663532	0.06502077	0.045023522	0.057970069	0.110363243	0.045303168	0	0.114233744	0.09936254	0	0.107286135	0.029982866	0	0.494261988	0.02034218	0.039980598	0.090582476	0	0	0	0.185612862	0.075601085	0.020199923	0.063364879	0
AC003098.1	0	0	0	0	0	0	0	0	0	0	0	0	0	0	0	0	0	0	0	0	0	0	0	0	0	0	0	0	0	0	0	0	0	0	0	0	0	0	0	0	0	0	0	0	0	0	0	0	0
AC003101.1	0.072037181	0.127897364	0	0	0	0.131194352	0.066674763	0	0	0	0	0.075327251	0	0	0	0	0	0.059355278	0	0.172487516	0	0	0.053250385	0.201382936	0	0.037874166	0	0	0.156526059	0.064882852	0	0	0	0	0.152378145	0	0	0	0	0	0	0.080794082	0	0	0	0.331819848	0.057554246	0	0.069839625
AC003101.2	0.615322123	0.613248744	0	0.67337551	0.216361735	1.223051788	0.317072478	0.058801354	0.572113556	0.553851968	0.212258044	0.222804561	0	0	0.210762894	0.109026176	0.095046725	0.431890348	0.45385994	0.611266825	0.391217808	0.236339539	0.303693088	0.332507446	0.178109076	0.186754085	0.512884231	0.085968454	0.375845725	0	0	0	0	0.083111227	0.901030988	0.862193478	0.067363367	0.327687364	0.226385217	0	0.25592366	0	0.119024103	0.604640696	0.318114344	0.147176427	0.116897018	0.621524444	0.20739313
AC003101.3	0	0	0	0	0	0	0	0	0	0	0	0	0	0	0	0	0	0	0	0	0	0	0	0	0	0	0	0	0	0	0	0	0	0	0	0	0	0	0	0	0	0	0	0	0	0	0	0	0
AC003102.1	1.606394848	1.241596155	0.799170217	1.399717984	1.353492678	1.828428485	1.178555307	0.822363055	1.421425296	1.250597823	1.13251104	0.666120303	1.156979014	0.601316184	1.766340733	1.317014574	1.395446736	1.389346536	0.479747934	1.325789346	1.910732662	1.494722806	1.092342769	1.179001399	1.183010037	1.197299271	1.691623493	0.64099104	2.486173744	1.155878733	0.576763978	1.373286274	0.954717448	0.489234635	1.166651181	0.986374526	0.312316654	2.269033146	1.981341228	0.363002823	1.095721922	1.83838708	1.18033885	1.100035721	1.008486889	1.300592341	0.474565835	1.106616329	1.285520589
AC003109.1	0	0	0	0	0	0	0	0	0	0	0	0	0	0	0	0	0	0	0	0	0	0	0	0	0	0	0	0	0	0	0	0	0	0	0	0	0	0	0	0	0	0	0	0	0	0	0	0	0
AC003657.1	0	0	0	0	0.132379425	0	0	0	0	0	0	0.179128829	0	0	0	0	0	0	0	0	0	0	0	0	0	0	0	0	0	0	0	0	0	0	0	0.201006466	0	0.165043649	0	0	0.206393169	0	0	0	0	0	0	0	0
AC003659.1	0	0	0	0	0	0	0	0	0	0	0	0	0	0	0	0	0	0	0	0	0	0	0	0	0	0	0	0	0	0	0	0	0	0	0.077242999	0	0	0	0	0	0	0	0	0	0.108624815	0	0	0	0
AC003666.1	0	0	0	0	0	0	0.05046687	0	0	0	0	0	0	0	0	0	0	0	0.054084393	0	0	0	0	0	0	0	0	0.031677496	0	0	0	0	0	0.06060083	0	0	0	0.052276765	0	0.043204499	0	0.119820952	0	0	0	0	0	0	0
AC003669.1	0	0	0	0	0	0	0.05046687	0	0	0	0	0	0	0	0	0	0	0	0	0	0	0	0	0	0	0	0.048654702	0	0	0	0	0	0	0	0	0	0	0	0	0	0	0	0	0	0	0	0	0	0
AC003681.1	0.124592825	0.170181458	0.075601085	0.117030053	0.08827731	0.094100916	0.018918982	0.058524312	0.114900024	0.064606975	0.031959741	0.106884289	0.037593076	0.03801469	0.171591153	0.159887479	0.101246657	0.048236186	0.060877473	0.121811151	0.069564695	0.070251922	0.101381142	0.024603367	0.046840254	0.056167306	0.074231394	0.043344505	0.131721171	0.045023522	0.005184376	0.037874166	0.04082231	0.037874166	0.105946212	0.117960953	0.023326332	0.177343788	0.108491003	0.044464067	0.114233744	0.120219212	0.068051643	0.058247217	0.158078456	0.111699072	0.027012465	0.075190314	0.082975027
AC003682.1	0.139862368	0.186754085	0	0.061845307	0.054779032	0.130403762	0	0	0.065710164	0.153027043	0.053667449	0.340505301	0	0	0.202260984	0	0.091124334	0.058939855	0.138814469	0.08827731	0	0.117828004	0.153286521	0	0	0.145090477	0.125386605	0.082293836	0.296075575	0	0	0	0.140255134	0	0.077653186	0.164013889	0	0	0.057415612	0	0.168385305	0.425888934	0.038997979	0.063917054	0.394843362	0.07231164	0.11209958	0.06060083	0.06942721
AC003684.1	0	0	0.015212085	0	0.014926544	0	0	0	0	0	0	0	0.030124161	0	0	0	0	0	0	0	0	0	0.028710586	0	0.016211033	0.02034218	0.034919984	0.011352507	0	0	0	0	0	0	0	0	0	0	0	0.030971642	0	0	0	0	0	0.019773069	0	0	0.019061365
AC003685.1	0	0	0	0	0	0	0	0	0.065158675	0	0	0	0	0	0	0	0	0	0	0	0	0	0	0	0	0	0	0	0	0	0	0	0	0	0.076969476	0	0	0	0	0	0	0	0	0	0	0	0	0	0
AC003686.1	0	0	0	0	0	0	0	0	0	0	0	0	0	0	0	0	0	0	0	0	0	0	0	0	0	0	0	0	0	0	0	0	0	0	0	0	0	0	0	0	0	0	0	0	0	0	0	0	0
AC003687.1	0	0	0	0	0	0	0	0	0	0	0	0	0	0	0	0	0	0	0	0	0	0	0	0	0	0	0	0	0	0	0	0	0	0	0	0	0	0	0	0	0	0	0	0	0	0	0	0	0
AC003688.1	0	0	0	0	0	0	0	0	0	0	0	0	0	0	0	0	0	0	0	0	0	0	0	0	0	0	0	0	0	0	0	0	0	0	0	0	0	0	0	0	0	0	0	0	0	0	0	0	0
AC003688.2	0	0	0	0	0	0	0	0	0	0	0	0	0	0	0	0	0	0	0	0	0	0	0	0	0	0	0	0	0	0	0	0	0	0	0	0	0	0	0	0	0	0	0	0	0	0	0	0	0
AC003950.1	0	0	0	0	0	0	0	0	0	0	0	0	0	0.066950244	0	0	0	0	0	0	0	0.038295698	0	0	0	0	0	0	0	0	0	0	0	0	0.097610797	0.053945425	0	0	0	0	0	0	0	0	0	0.090988888	0	0	0
AC003956.1	0.673013615	1.053875936	0.327802315	0.595790071	0.202511756	0.166972472	0.166201253	0.141955886	0.44625623	0.367930141	0.135403531	0.352080514	0.071350804	0.369941022	0.134483822	0.524565221	0.117163075	0.40599236	0.409037857	0.796514695	0.174917695	0.2880632	0.368265483	0	0.676628488	0.349931373	0.082566351	0.156137698	0.735608823	0.236339539	0	0.268194823	0.339251427	0.198116929	0.442545456	0	0.161952159	0.46456372	0.276079728	0.073408955	0.311503115	0.199876467	0.236339539	0.160274831	0.778040322	0.263154625	0.210762894	0.22292818	0.533961965
AC003957.1	0.098150021	0	0.038717108	0	0.009633819	0.023326332	0.011638756	0.039138394	0.045722536	0.027578727	0	0.013212111	0	0	0.142870845	0.09071796	0.032100843	0.010350188	0.012497163	0	0.048654702	0.041803688	0.107687869	0.01235413	0.081339627	0.01306915	0.022474347	0.021763974	0.028144768	0.011352507	0	0.038717108	0	0	0	0	0	0	0.010063683	0.00992041	0.04558276	0.042224074	0.073408955	0.055334502	0	0.012783185	0.04949137	0.010636636	0.036468167
AC003958.1	0	0	0	0	0	0	0	0	0	0	0	0	0	0	0	0	0	0	0	0	0	0	0	0	0	0	0	0	0	0	0	0	0	0	0	0	0	0	0	0	0	0	0	0	0	0	0	0	0
AC003958.2	0	0	0	0.014212445	0.006333934	0	0	0	0	0	0	0.008630305	0.006333934	0	0	0	0.010636636	0.033792989	0	0	0	0	0.018206857	0	0	0.004321606	0	0.014355293	0	0	0	0.025595836	0	0	0.009060468	0	0	0.221938932	0.00662118	0.00662118	0	0.009347172	0	0.007339046	0	0.008343459	0.00662118	0	0
AC003965.1	0.255319441	0.263395035	0.469469253	0.465399883	0.648925559	0.30018231	0.821220391	0.405774578	0.382611923	0.112499976	0.433173124	0.366699889	0.692605738	0.827981573	0.316609184	0.113167057	0.474565835	0.605778768	0.220082261	0.598746316	0.404903122	0.187514398	0.217106608	0.147697444	0.155619721	0.15704371	0.289244285	0.654710488	0.487897901	0.605778768	0.376623787	0.227864273	0.353436218	0.206768235	0.163885117	0.297484916	0.169155359	1.079770628	0.826273904	0.149519521	0.381615625	0.552573811	0.273575566	0.691712816	0.118359726	0.476226133	0.150299708	0.482022175	0.541514839
AC003965.2	1.274708939	1.699906932	1.06798283	3.982400408	1.351628329	1.863105886	0.727615551	0	0.721941313	1.029134804	1.78454586	0.354452161	0.494671612	1.362049012	1.124857467	2.51424853	1.308360875	1.912649865	3.510189744	1.948563471	1.449851865	1.177343788	0.333996118	0.602931904	0.664118707	2.228757134	2.873793516	1.723602246	1.758217884	1.330214177	0.131852846	1.612824276	1.167679062	1.061914413	2.588660674	0.879235246	0.399553938	1.828469107	3.391410301	0.575796375	1.659239572	0.676899239	0.932665948	1.817991558	1.160081168	1.951289378	0.190045887	2.312374747	1.731487392
AC003973.1	0	0	0	0	0	0	0	0	0	0	0	0	0	0	0	0	0	0	0	0	0	0	0	0	0	0	0	0.003314389	0	0	0.00604663	0	0	0	0.01235413	0	0	0	0	0	0	0	0	0	0	0	0	0	0
AC003973.2	0.03562391	0.010779839	0.045722536	0.050745464	0.027154052	0.011066201	0.011066201	0.018634174	0.032665112	0.026162654	0.008917095	0	0.01834931	0	0.017636903	0.026304324	0.015354834	0.029276182	0.035342381	0	0.023326332	0.029841557	0.051998468	0.011638756	0.019630756	0.018634174	0.021337583	0.006908369	0.039840265	0	0.012926174	0.054779032	0.023894043	0	0.063917054	0.082838815	0	0	0	0	0	0.066123642	0.012926174	0.010636636	0	0	0.037733627	0.020199923	0.045862298
AC003975.1	0	0	0	0	0	0	0	0	0	0	0.059078342	0	0	0	0	0	0	0	0	0.049351959	0	0	0	0	0	0	0	0	0	0	0	0	0.079156207	0	0	0	0	0	0	0	0	0	0	0	0	0	0	0	0
AC003982.1	0	0	0	0	0	0	0	0	0	0	0	0	0	0.117163075	0	0	0	0	0	0	0	0	0	0	0	0	0	0	0	0	0	0	0	0	0	0	0	0	0	0	0	0	0	0	0	0	0	0	0
AC003984.1	0	0	0.00604663	0	0	0	0	0	0	0	0	0	0	0	0	0	0	0	0	0	0	0	0	0	0	0	0	0	0	0	0	0	0	0	0	0	0	0	0	0	0	0	0	0	0	0	0	0	0
AC003985.1	0	0	0	0	0	0	0.048096653	0.119422583	0	0	0.076832696	0	0	0	0	0	0	0	0	0	0	0.043624477	0	0	0	0	0	0	0	0	0	0	0	0	0	0.061292338	0	0	0	0	0	0	0.212133508	0	0	0	0	0.044044333	0.05046687
AC003986.1	0	0	0	0	0	0	0	0	0	0	0.032806145	0	0	0	0	0	0	0	0	0	0	0.018491749	0.016211033	0	0.018206857	0.022900402	0	0	0	0.019773069	0	0	0	0	0	0	0	0	0	0	0	0.02474519	0	0	0	0	0	0	0
AC003986.2	0.019630756	0.087055435	0.015212085	0.016924144	0.029841557	0.237196574	0	0.015497569	0.294311961	0.084744621	0.043624477	0.060877473	0	0	0	0.085152681	0.098150021	0.079019633	0.03885755	0.095046725	0.280481274	0.064882852	0.05699963	0	0.079429315	0.050606174	0.034919984	0.022616379	0.06502077	0.069564695	0	0.060047384	0.039278795	0	0.393635856	0.023326332	0	0	0.046700587	0	0.023894043	0	0	0.272381578	0.089091319	0.058801354	0	0.049351959	0
AC003986.3	0	0	0.037311931	0.041523362	0.036749476	0.211386062	0	0	0.087055435	0	0.0360461	0.050327554	0	0	0	0.070526721	0	0.039699918	0.047817548	0.116630912	0.092613393	0.118093889	0.070251922	0	0.039840265	0.074505436	0	0.028003278	0.105678078	0.085424656	0	0.144176924	0	0.053667449	0.198745582	0.056860943	0	0.046281503	0.038576651	0	0	0	0	0.042924445	0.144176924	0	0	0	0
AC003988.1	0	0	0	0	0.043904394	0	0	0	0	0	0	0	0	0.084064265	0	0	0	0	0	0	0	0	0	0	0	0	0	0.033511102	0	0	0	0	0	0	0	0	0	0	0	0	0	0	0	0	0	0	0	0	0.055750964
AC003989.1	0	0	0	0	0	0	0	0	0	0.043344505	0	0.0614306	0	0	0.086104371	0	0.074916402	0	0	0.072586047	0	0	0	0	0	0	0	0.034215715	0	0	0	0	0	0	0.346417994	0	0	0	0.047119549	0	0	0	0	0	0.254594043	0	0	0	0
AC003989.2	0	0	0	0	0	0	0	0	0	0	0	0	0	0	0	0	0	0	0	0	0	0	0	0	0	0	0	0	0	0	0	0.281193775	0	0.208017755	0	0	0	0	0	0.286644621	0	0	0	0	0	0	0	0	0
AC003991.1	0.027720258	0.074231394	0.032100843	0.035764654	0.010636636	0.032241931	0	0.037874166	0.019061365	0.015354834	0.010350188	0.014640947	0.010779839	0.272501021	0.109694865	0.030689204	0.008917095	0.005759269	0.034356597	0.051302489	0	0.011638756	0.03562391	0.006764782	0.022900402	0.039559557	0.012497163	0.028003278	0.068877141	0.018776585	0	0.042784398	0	0.023184369	0.015212085	0.04082231	0	0.059216817	0.033229161	0.01649632	0.016924144	0.069289713	0.051998468	0.01235413	0.0739573	0.041803688	0.022048165	0.017636903	0.013497992
AC003992.1	0	0	0	0	0	0.055473336	0.055195654	0	0	0.086647913	0	0	0	0	0	0.044184258	0	0	0	0	0.114233744	0.05004888	0.044044333	0	0.096936483	0.031254025	0.053250385	0	0	0	0.125651102	0	0	0	0	0	0	0	0	0.047259175	0	0	0	0	0	0	0	0.05046687	0
AC004000.1	0.217727042	0.198494154	0.223793216	0.302757716	0.319386715	0	0.202260984	0.173127433	0.320080262	0.162725653	0.313478058	0.227001675	0.3222743	0.111164889	0.311386858	0.214373524	0.187767747	0.062812492	0.147697444	0.09396575	0.39835037	0.064055064	0.309292623	0.454702328	0.123533772	0.040120917	0.255440305	0	0.241596155	0.134352387	0	0.116364757	0	0	0.437440824	0.174278571	0	0.333767192	0.230694897	0	0.33822472	0.513490746	0	0.254835883	0.324119326	0.410341105	0.060877473	0.1264443	0.336854639
AC004004.1	0	0	0.101112158	0	0.09963185	0	0	0.198116929	0	0	0	0	0.10057404	0	0	0	0	0	0	0	0	0.210762894	0	0	0	0.068877141	0	0	0	0	0	0	0	0	0	0.152118504	0.117163075	0	0.104470858	0	0.156267163	0	0.071350804	0	0	0	0.103799743	0	0
AC004006.1	0	0	0	0	0	0	0	0	0	0	0	0	0	0	0	0	0	0	0	0	0	0	0	0	0	0	0	0	0	0	0	0	0	0	0	0	0	0	0	0	0	0	0	0	0	0	0	0	0
AC004009.1	0.970559197	0	0.270110276	1.181929438	0.038436182	0.33822472	0.336626166	0.097071371	0.134352387	0.516015147	0.778040322	1.428624817	1.13842131	0	0.03745251	0.073683154	0.348232419	0.369047643	0.991317757	0.693230456	0.391987626	0.517124486	0	0	0.354000719	0.93659083	1.505077915	1.513541277	0.875937296	1.340619235	0.080657663	0.867659289	0.192446694	0.284395681	1.017138009	0	0	0.048375705	1.132247798	0.171591153	0.307778227	0.545671894	0	1.257795134	0.552967211	0.498557248	0.098284796	0	1.095114259
AC004009.2	0.215989154	0	0.137241192	0.415109632	0.035060797	0.124328135	0.042364175	0.171719239	0.04194383	0.387141928	0	0.685446835	0.532666057	0	0.067363367	0.033933911	0.058385771	0.074505436	0.46967763	0.714223534	0.324465006	0.344942091	0	0.088141597	0.213627239	0.505281211	0.332507446	1.180466161	0.844064215	0.857901396	0.097206246	0.432638773	0	0	0.610322096	0	0	0	0.695013873	0	0.258699816	0.904426293	0	1.024603367	0.484911487	0.176960992	0	0	0.392757034
AC004009.3	0.28534303	0	0	0.129744606	0.039419183	0	0.047817548	0.155878733	0	0.214622201	0.113033665	0.204766751	0	0	0.147697444	0	0	0	0.051302489	0.183454754	0	0.043344505	0	0	0.042644337	0.360757558	0.257010618	0.116497841	0.315798063	0.408711861	0	0.225398337	0.10191896	0.057415612	0.307778227	0	0	0	0.462994607	0.040962548	0	0	0	0.175939705	0.154064674	0.198116929	0	0	0.190678066
AC004012.1	0.911116306	0	0.777535442	0	0.047538389	0.166972472	0.112900262	0.229341813	0.164528861	0	0.177854025	0.186754085	0.094371211	1.117096566	0	0.176195095	0	0.194591403	0	0	0	0.452384576	0.29419431	0.280481274	0.367482898	0.032665112	0.258579224	0.139600465	0.19887128	0.109828565	0.192067884	0.268194823	0	0	0.416839742	0.209390977	0.056028539	0.669843154	0	0.096936483	0.075327251	0.069702167	0.192067884	0.055473336	0.095046725	0.062812492	0	0.103396924	0.060324133
AC004014.1	0	0	0	0	0	0	0	0	0	0	0	0	0	0	0	0	0	0	0	0	0	0	0	0	0	0	0	0	0	0	0	0	0	0	0	0	0	0	0	0	0	0	0	0	0	0	0	0	0
AC004014.2	0	0	0	0	0	0.012211084	0	0	0	0	0	0	0	0	0	0	0	0	0	0	0	0	0	0	0	0	0.005902957	0	0	0	0	0	0	0	0.028569152	0	0	0	0.005328121	0	0.008056555	0	0	0	0.010206943	0	0	0	0
AC004022.1	0	0	0.024319679	0	0.024035935	0.029276182	0	0	0	0	0	0.032947164	0	0	0	0	0	0	0	0	0	0.026304324	0	0	0.051441711	0	0.028144768	0	0.102993993	0	0	0	0	0	0	0	0	0.059770581	0	0.024886999	0	0	0.033933911	0	0	0	0.049630768	0	0
AC004022.2	0	0.150949541	0	0	0	0	0	0	0	0	0.125254339	0	0	0	0	0	0	0.137372364	0	0	0	0	0	0	0	0	0	0	0	0	0	0	0	0	0	0	0	0.159370847	0	0	0	0	0	0	0	0	0	0	0.160920188
AC004023.1	0	0	0.029700234	0	0.043764442	0	0	0.05963216	0	0.014212445	0.014355293	0	0	0	0.028427705	0	0	0	0	0.023894043	0	0.016211033	0.042224074	0.018776585	0.01592569	0	0	0.02219024	0	0	0	0	0.038576651	0	0	0.022758398	0.017351842	0	0	0	0.023468281	0	0	0	0.029700234	0	0.015354834	0	0
AC004024.1	0	0.119289768	0.197865391	0.218843151	0.100843124	0	0	0.103665483	0	0.188527527	0	0	0	0.507109594	0	0	0.165944088	0.108491003	0	0.305678743	0.455859809	0	0	0	0.393526032	0.069702167	0	0.077106244	0.146003451	0	0	0	0	0	0.499680087	0.292899515	0	0.126047755	0.105678078	0	0.158078456	0.146785541	0.269392279	0	0	0	0	0	0
AC004034.1	0.452911665	0.585731733	0.05046687	0.21238257	0.144307467	0.174406419	0.173511248	0.28273632	0.373174891	0.306378911	0.228603232	0.419646753	0.319502329	2.509011698	0.42320165	0.626859618	0.437334286	0.338795203	0.185612862	0.425351877	0.622836666	0.157949154	0.383496944	0.063364879	0.250840334	0.281549893	0.693051993	0.21350282	0.550211158	0.22119655	0.430820497	0.279649579	0.12763328	0.329869872	0.263635404	0.627793583	0.271784214	0.436801474	0.372394965	0.149519521	0.477780929	0.446785562	0.483054736	0.577440913	0.09936254	0.355354621	0.10191896	0.47394273	0.18142064
AC004039.1	0.21126145	0.131194352	0.099093179	0.183581791	0.124328135	0.181802255	0.034638318	0.141301988	0.116630912	0.09423607	0.160274831	0.114367025	0	0.054917919	0.159112461	0.15885403	0.138683428	0.104873377	0.073408955	0.217727042	0.238297728	0.092207438	0.08120326	0.054362288	0.119820952	0.158466295	0.098015234	0.115565996	0.216361735	0.098689044	0.02034218	0.166072676	0.178746506	0.020911066	0.040682059	0.2083924	0.016924144	0.138552375	0.130140135	0.044184258	0.067638717	0.217354814	0.010206943	0.097880434	0.19181529	0.092748686	0.044464067	0.077789889	0.123136427
AC004047.1	0	0	0	0	0	0	0	0	0	0	0	0	0	0	0	0	0	0	0	0	0	0	0	0	0	0	0	0	0.059493725	0	0	0	0	0	0	0	0	0	0	0	0	0	0	0	0	0	0	0	0
AC004052.1	0	0	0	0	0.015782997	0	0	0	0	0	0	0	0	0	0	0	0	0	0	0	0	0	0	0	0	0	0	0	0	0	0	0	0	0	0	0	0	0	0	0	0	0	0.011209361	0	0	0	0	0	0
AC004053.1	0	0.052415894	0	0	0.044184258	0.053806444	0	0	0	0	0	0	0	0	0	0.042924445	0	0	0.057415612	0	0	0	0	0	0	0	0	0.033652052	0.064606975	0	0	0.08841301	0.219214996	0	0	0	0	0	0.046421211	0	0	0	0	0.051580921	0	0	0	0	0.056028539
AC004054.1	0	0	0	0	0	0	0	0.095181789	0	0.089226942	0	0	0	0	0	0	0	0	0.119688175	0	0.22650853	0	0	0	0	0	0	0	0	0	0	0	0	0	0	0	0	0	0	0	0	0	0	0	0	0	0	0	0
AC004057.1	0.130140135	0.279411863	0.051720116	0	0	0.178364082	0	0.102859658	0.061015775	0.391217808	0.144699025	0.135928816	0	0.097071371	0	0	0	0.10755397	0.129217064	0	0	0.055889758	0	0.126972856	0.108089492	0.258458623	0.171591153	0.076559095	0	0	0.139862368	0.101650076	0	0	0.269392279	0.152767519	0	0.240008965	0	0.153027043	0	0	0.297602299	0.059355278	0	0.131457785	0.336054824	0.05630606	0.449851865
AC004062.1	0	0	0	0	0	0	0	0	0	0	0	0	0	0	0	0	0	0	0	0	0	0	0	0	0	0	0	0	0	0	0	0	0	0	0	0	0	0	0	0	0	0	0	0	0	0	0	0	0
AC004063.1	0	0	0	0	0	0.163241085	0	0	0	0	0	0.124195772	0	0	0	0.045023522	0	0	0	0	0	0	0	0	0	0	0	0	0	0	0	0	0	0	0.30287467	0	0	0.058247217	0.048654702	0	0	0	0	0	0	0	0	0	0
AC004066.1	0.058108649	0.052694111	0.172487516	0.190804468	0.129348967	0.205142241	0.053806444	0.215243704	0.053250385	0.084472517	0	0.060739158	0.08841301	0.838508103	0.511468039	0.241230036	0.0739573	0.094100916	0.166586914	0.267595722	0.40152125	0.426318435	0.042924445	0	0.094506339	0.353436218	0.150559677	0.099093179	0.45206823	0.565597176	0	0.088955682	0	0.242693958	0.063088712	0.47394273	0.289008146	0.306145559	0.177981556	0.540523296	0.070389328	0.065158675	0.484292836	0.051859299	0	0.272023189	0.176960992	0	0.354677829
AC004067.1	0.956354085	0.815657398	0.7212414	0.604166235	1.137896932	1.188717409	0.355467388	0.532965216	0.987902921	0.735435526	1.202198284	0.767908995	0.718175283	0.801738102	1.316145742	1.194465332	0.928275562	0.755827619	0.708054771	0.999567127	0.9395275	0.563255771	1.221134668	0.576377015	1.036468167	0.793188404	0.781485616	0.843340717	0.927593096	0.734482022	0.195221593	0.913186225	0.855192408	0.292310588	0.663754482	1.232967681	0.084608575	1.110496882	0.45995614	0.537047519	0.925163932	1.56774013	0.406971971	0.702657543	0.952184443	1.036679154	0.512479747	1.05429282	0.635243612
AC004069.1	0.329869872	0.661293556	0.412293771	0.413160776	0.334110568	0.110496882	0.352758525	0.452806263	0.834792105	0.587268968	0.767061498	0.578117532	0.410341105	0.463622457	0.396817103	0.250476553	0.578600636	0.57695742	0.375845725	0.510759422	0.503857533	0.363563594	0.526168995	0.625364016	0.190425227	0.462785263	0.426211072	0.318461465	0.610889008	0.428999926	0.187261005	0.261470639	0.228849468	0.131589484	0.406971971	0.6388616	0	1.739891297	0.18497846	0.225398337	0.502636117	1.201947456	0.326537348	0.156137698	0.895923002	0.332851122	0.267715562	0.814509408	0.169283661
AC004069.2	0	0	0	0	0	0	0	0	0	0	0	0	0	0	0	0	0	0	0.029982866	0	0	0	0	0	0	0	0	0.017494379	0	0	0	0	0	0	0	0	0	0	0	0	0	0	0	0	0	0	0	0	0
AC004069.3	0	0	0	0	0	0	0	0	0	0	0	0	0	0	0	0	0	0	0	0	0	0	0	0	0	0	0	0	0	0	0	0	0	0	0	0	0	0	0	0	0	0	0	0	0	0	0	0	0
AC004076.1	0.032665112	0.114766793	0	0.055612157	0.073408955	0.03040671	0.030124161	0	0	0.024035935	0	0.067501049	0.049770152	0	0.047957107	0.024177814	0.082157559	0	0.095046725	0	0.290660312	0.027295624	0.070938821	0.031818626	0.026870865	0.066950244	0.085696581	0.018918982	0.036468167	0	0	0	0	0.036327492	0	0	0.029417547	0	0.026162654	0.025879273	0.039559557	0	0.017636903	0.028993412	0	0.127501219	0.076559095	0.054640131	0
AC004076.2	0.319155458	0.66247897	0.323543009	0.211884402	0.222557291	0.628166999	0.297367523	0.077789889	0.183835831	0.407950917	0.319271091	0.477470103	0.155878733	0.36982938	0.40522998	0.30439422	0.125122061	0.188147687	0.224781194	0.395940218	0.514097005	0.22119655	0.362441834	0.23793077	0.274768566	0.351289098	0.219214996	0.069014678	0.693854902	0.212756083	0.10608026	0.323888827	0.136716384	0.109561152	0.308477377	0.389126227	0.036186803	0.283329168	0.565792121	0.09369538	0.270947487	0.458382004	0.151339301	0.22650853	0.608903843	0.297015288	0.182438056	0.503654035	0.253263199
AC004079.1	0	0	0	0	0	0	0	0	0	0	0	0	0	0	0	0	0	0	0	0	0	0	0	0	0	0	0	0	0	0	0	0	0	0	0	0	0	0	0	0	0	0	0	0	0	0	0	0	0
AC004079.2	0	0	0	0	0	0	0	0	0	0	0	0	0	0	0	0	0	0	0	0	0	0	0	0	0	0	0	0	0	0	0	0	0	0	0	0	0	0	0	0	0	0	0	0	0	0	0	0	0
AC004079.3	0	0	0	0	0	0	0	0	0	0	0	0	0	0	0	0	0	0	0	0	0	0	0	0	0	0	0	0	0	0	0	0	0	0	0	0	0	0	0	0	0	0	0	0	0	0	0	0	0
AC004079.4	0	0	0	0	0	0	0	0	0	0	0	0	0	0	0	0	0	0	0	0	0	0	0	0	0	0	0	0	0	0	0	0	0	0	0	0	0	0	0	0	0	0	0	0	0	0	0	0	0
AC004079.5	0	0	0	0	0	0	0	0	0	0	0	0	0	0	0	0	0	0	0	0	0	0	0	0	0	0	0	0	0	0	0	0	0	0	0	0	0	0	0	0	0	0	0	0	0	0	0	0	0
AC004080.1	0.355580147	0.039980598	0	0.952408122	0.066537002	0.333080194	0	0	0	0	0	0.176322773	0	0	0.126840735	0.095856924	0	0	0.16774328	1.000865357	0.241107975	0.108223341	0	0	0.036468167	0.023042393	1.815821322	0	0.502941568	0.078336571	0.138159145	0.365356597	0.169540231	0	0	0.051998468	0	0.674008609	0.556993385	0	0.053528441	0	0.023894043	0.849038477	0	0.044603951	0.035201596	0.037311931	0.124725152
AC004080.10	0	0	0	0	0	0	0	0	0	0	0	0	0	0	0	0	0	0	0	0	0	0	0	0	0	0	0	0	0	0	0	0	0	0	0	0	0	0	0	0	0	0	0	0	0	0	0	0	0
AC004080.11	0	0	0	0	0	0	0	0	0	0	0	0	0	0	0	0	0	0	0	0	0	0	0	0	0	0	0	0	0	0	0	0	0	0	0	0	0	0	0	0	0	0	0	0	0	0	0	0	0
AC004080.12	0	0	0	0	0	0	0	0	0	0	0	0	0	0	0	0	0	0	0	0	0	0	0	0	0	0	0	0	0	0	0	0	0	0	0	0	0	0	0	0	0	0	0	0	0	0	0	0	0
AC004080.13	0	0	0	0	0	0	0	0	0	0	0	0	0	0	0	0	0	0	0	0	0	0	0	0	0	0	0	0	0	0	0	0	0	0	0	0	0	0	0	0	0	0	0	0	0	0	0	0	0
AC004080.14	0	0	0	0	0	0	0	0	0	0	0	0	0	0	0	0	0	0	0	0	0	0	0	0	0	0	0	0	0	0	0	0	0	0	0	0	0	0	0	0	0	0	0	0	0	0	0	0	0
AC004080.15	0	0	0	0	0	0	0	0	0	0.117562069	0	0	0	0	0	0	0	0	0	0	0	0	0	0	0	0.084336446	0.270947487	0	0	0	0	0.237686079	0	0	0	0	0	0.151858817	0	0	0	0	0	0.141432791	0	0	0	0	0
AC004080.16	0	0	0	0	0	0	0	0	0	0	0	0	0	0	0	0	0	0	0	0	0	0	0	0	0	0	0	0	0	0	0	0	0	0	0	0	0	0	0	0	0	0	0	0	0	0	0	0	0
AC004080.17	0	0	0	0	0	0	0	0	0	0	0	0	0	0	0	0	0	0	0	0	0	0	0	0	0	0.070801468	0	0	0	0	0	0	0	0	0	0	0	0	0	0	0	0	0	0	0	0	0	0	0
AC004080.2	0.745538535	0.054223347	0.091259766	0.44763209	0	0.210638228	0	0.046979908	0.054779032	0.168642036	0.130271955	0	0.603881483	0	0.523762665	0.247562997	0.14834845	0	0.505687719	1.240680682	0.498455128	0.545770726	0	0.220206113	0	1.416623592	1.28273632	0	0.851519191	0.053806444	0.241718175	0.177343788	0.117562069	0	0.351402184	0	0	0.610700062	0	0	0.269990634	0	0	0.460690149	0.335140206	0.377290365	0.047677975	0.236829335	0.987830177
AC004080.3	0	0	0	0	0	0	0	0	0	0	0	0	0	0	0	0	0	0	0	0	0	0	0	0	0	0	0	0	0	0	0	0	0	0	0	0	0	0	0	0	0	0	0	0	0	0	0	0	0
AC004080.4	0.052555009	0.047677975	0	0.045442971	0.040120917	0	0	0	0	0.038717108	0	0	0.118492626	1.277687254	0.077106244	0	0	0	0	0	0	0	0	0	0	0.027578727	0	0	0	0	0	0.364348307	0	0	0	0	0	0.192067884	0	0	0	0	0	0	0	0	0	0	0
AC004080.5	0	0	0	0	0	0	0	0	0	0	0	0	0	0	0	0	0	0	0	0	0	0	0	0	0	0	0	0	0	0	0	0	0	0	0	0	0	0	0	0	0	0	0	0	0	0	0	0	0
AC004080.6	0	0	0	0	0	0	0	0	0	0	0	0	0	0	0	0	0	0	0	0	0	0	0	0	0	0	0	0	0	0	0	0	0	0	0	0	0	0	0	0	0	0	0	0	0	0	0	0	0
AC004080.7	0	0	0	0	0	0	0	0	0	0	0	0	0	0	0	0	0	0	0	0	0	0	0	0	0	0	0	0	0	0	0	0	0	0	0	0	0	0	0	0	0	0	0	0	0	0	0	0	0
AC004080.8	0	0	0	0	0	0	0	0	0	0	0	0	0	0	0	0	0	0	0	0	0	0	0	0	0	0	0	0	0	0	0	0	0	0	0	0	0	0	0	0	0	0	0	0	0	0	0	0	0
AC004080.9	0	0	0	0	0	0	0	0	0	0	0	0	0	0	0	0	0	0	0	0	0	0	0	0	0	0	0	0	0	0	0	0	0	0	0	0	0	0	0	0	0	0	0	0	0	0	0	0	0
AC004083.1	0.007051943	0.012783185	0.016353684	0.00604663	0.010779839	0	0	0.011066201	0.012926174	0	0.010493419	0	0.005471851	0	0.010493419	0.005184376	0.009060468	0	0.007051943	0	0.027437183	0.005902957	0.010350188	0.020626651	0.011638756	0.003746139	0.012640181	0.008200014	0	0.018918982	0.015212085	0	0.014212445	0.023468281	0.067638717	0.016638942	0.012640181	0.020199923	0.005615567	0.005615567	0	0	0.003746139	0.006333934	0.010923027	0.007195501	0.005615567	0.005902957	0
AC004112.1	0.180147861	0.042784398	0.269631651	0.156267163	0.23511432	0.086512047	0.086104371	0.037030731	0.085152681	0.196984664	0	0.143262793	0.140386032	0.069152202	0.373063499	0.069152202	0.376290383	0.184470737	0.046840254	0.114367025	0.09071796	0.322389683	0.10191896	0	0	0.072860402	0.161694235	0.343123519	0.375956902	0.200880954	0.05088474	0	0.093154488	0.152118504	0.14860877	0.109293689	0.123931008	0.467383831	0.179893171	0.558561532	0.112233058	0.153416242	0.23793077	0.082975027	0.207018226	0.223916751	0.244643546	0.116630912	0.21549223
AC004125.1	0	0	0	0	0	0	0	0	0	0	0	0	0	0	0	0	0	0	0	0	0	0	0	0	0	0	0	0	0	0	0	0	0	0	0.253626278	0	0	0	0	0	0	0	0	0	0	0	0	0	0
AC004129.1	0	0.03801469	0	0	0	0	0.113567157	0	0.038436182	0.119820952	0	0.086512047	0	0	0	0.091395186	0	0	0.041663532	0.051859299	0	0.035201596	0	0.22983399	0.068602027	0.106616329	0.03745251	0.048375705	0	0	0	0	0	0	0.04558276	0	0.037874166	0.040261223	0	0.097610797	0	0	0.022758398	0	0	0	0	0.070114503	0
AC004129.2	0	0	0	0	0	0	0.203389117	0	0.104202449	0	0	0	0	0	0	0	0	0	0	0	0	0	0.084200362	0	0.09423607	0	0.196732928	0	0	0	0	0	0	0	0	0	0	0	0	0	0	0	0	0	0	0.114633549	0	0	0
AC004129.3	0	0	0	0	0	0	0	0	0	0	0	0	0	0	0	0	0	0	0	0	0	0	0	0	0	0	0	0	0	0	0	0	0	0	0	0	0.016924144	0	0	0	0	0	0.020199923	0	0	0	0	0	0.018206857
AC004130.1	0	0.925467801	0.328606717	0	0	0.38703161	0	0	0	0.313594147	0	0	0	0	0	0.31533436	0	0	0.72900887	0.496308945	0	0	0	0	0	0	0	0	0	0.375734539	0	0	0	0	0.443606651	0	0	0.709202395	0	0	0	0	0	0	1.017280568	0	0	0.355467388	0
AC004130.2	1.679919175	1.804920898	1.588132944	1.262733813	1.788560435	2.363114995	1.337825247	1.0766275	0.565694652	0.94373383	1.855591108	1.142674831	2.909043413	2.164689752	1.630079244	1.485684428	1.624241296	2.020022082	1.282617721	1.754844755	1.832282436	1.278995767	0.824075356	2.250840334	1.640620928	1.770998143	1.709246516	0.641453546	1.611408481	1.563939074	1.461790463	2.072620344	1.683471893	0.637563879	1.278757944	1.547943311	0.625457537	3.197786777	1.338909273	1.268614046	1.166651181	1.307836502	1.053180862	1.220763317	1.674008609	1.200692666	1.209203797	1.458801942	1.705977902
AC004134.1	0	0.8885387	0	0.622274431	0.212756083	0.256044474	0.133037379	0.113433803	0.131721171	0.298423712	0	0.523361219	0	0	0.69430077	0.387803665	0.486765851	0	0.500802053	0	0	0	0	0	0.331361267	0.076285443	0	0.084472517	0.159500022	0.357946053	0	0.216113358	0	0	0.423094054	0.16812853	0	0.379066399	1.116497841	0	0.172615522	0.160274831	0.079019633	0.456175325	0.216113358	0.144699025	0	0.338567037	0.490467444
AC004147.1	0	0	0	0	0	0	0	0	0	0	0	0	0	0	0	0	0	0	0	0	0	0	0	0	0	0	0	0	0	0	0	0	0	0	0	0	0	0	0	0	0	0	0	0	0	0	0	0	0
AC004147.2	0	0	0	0.028144768	0	0	0	0.006477564	0	0	0.100843124	0.008630305	0	0	0	0	0.010493419	0.006764782	0	0.010206943	0	0.006908369	0.012068023	0.016068369	0	0	0.014640947	0	0.009203827	0	0	0.037733627	0.01649632	0	0	0	0	0.007913082	0	0.012926174	0	0.045722536	0	0	0	0.02474519	0.032383005	0	0.01592569
AC004147.3	0	0	0	0	0	0	0	0	0	0	0	0	0	0	0	0	0	0	0	0	0	0	0	0	0	0	0	0	0	0	0	0	0	0	0	0	0	0	0	0	0	0	0	0	0	0	0	0	0
AC004147.4	0	0	0	0	0	0	0	0	0	0	0	0	0	0	0	0	0	0	0	0	0	0	0	0	0	0	0	0	0	0	0	0	0	0	0	0	0	0	0	0	0	0	0	0	0	0	0	0	0
AC004147.5	0	0	0	0	0	0	0	0	0	0	0	0	0	0	0	0	0	0	0	0	0	0	0	0	0	0.032524066	0	0	0	0	0	0	0	0	0	0	0	0	0	0	0	0	0	0	0	0	0	0	0
AC004148.1	1.875347583	2.407325556	1.353662045	1.765662037	0.872158957	1.327974725	0.534559685	0.876330305	1.455544225	1.825378604	0.691087441	1.313245852	0.856627212	1.205642742	1.98550043	1.539282909	1.093424959	1.010708239	0.919378223	1.262312878	1.568275372	1.06060083	1.298892881	0.951662389	1.028003278	1.080998686	1.180084193	0.44763209	2.544238074	1.048305947	0.491186096	1.333423734	1.195662563	0.648833548	1.057623558	2.113900489	0.586692697	1.498710414	1.877233819	0.740452698	1.085152681	1.866749758	0.714575239	0.939151337	1.632687002	1.595264942	0.277151611	1.201508404	1.081680489
AC004156.1	0.07956585	0.072174417	0.01564029	0.085288675	0.05338942	0.109694865	0.117828004	0.023752136	0.046002047	0.065848003	0.05963216	0.07299756	0.069014678	0	0.029982866	0.051859299	0.076422275	0.073546061	0.020199923	0.167357928	0.151339301	0.091124334	0.051580921	0.039278795	0.105409894	0.082566351	0.113833829	0.182438056	0.260868739	0.080384787	0.010923027	0.336854639	0.136847604	0.044883678	0.043764442	0.116098552	0.027295624	0.066950244	0.117429084	0.070938821	0.060877473	0.252415659	0.075190314	0.027012465	0.061845307	0.165558254	0.047817548	0.05088474	0.194213156
AC004158.1	0.006477564	0	0.005040617	0	0	0	0	0.010063683	0.005902957	0.014069583	0	0.013497992	0.004896843	0.009490503	0	0.014212445	0	0.010493419	0.012783185	0	0.012497163	0	0.004753055	0.012497163	0	0.010063683	0	0.007482576	0.007195501	0	0	0.00992041	0	0	0.034638318	0	0	0.006190289	0.015354834	0	0	0.007195501	0	0	0.029700234	0.012926174	0	0	0.006190289
AC004160.1	0.109561152	0.063640993	0.094100916	0.030547964	0.018064389	0.122738972	0.022048165	0.082021269	0.344601283	0.101784524	0.160403926	0.0614306	0.009203827	0.043484498	0.035060797	0.333996118	0.103665483	0.033933911	0.168256923	0.232783534	0.490980804	0.187767747	0.335940529	0.017351842	0.219338923	0.2429378	0.103128316	0.057554246	0.097206246	0.005328121	0	0.107152199	0.058939855	0.032947164	0.277627748	0.173383321	0.016068369	0.072860402	0.101650076	0.037311931	0.043064479	0.177343788	0.108892402	0.453754607	0.089769309	0.110630508	0.087598618	0.125783332	0.028710586
AC004160.2	0.059078342	0.053528441	0.09017595	0.05088474	0.045163352	0.15885403	0.054640131	0	0.466862004	0	0.20851726	0	0	0.167614841	0.168000125	0.517326092	0	0.04851521	0.058662839	0.44615034	0.493237419	0.143785225	0.243547227	0	0.141694362	0.061292338	0.052694111	0.034356597	0	0.053111336	0	0	0	0.065572312	0.184216808	0.135928816	0	0.056583528	0.093154488	0	0.139600465	0.190172345	0.124460486	0.494364405	0.255440305	0.05963216	0	0.098284796	0.165300975
AC004217.1	0.044464067	0	0	0	0	0	0	0	0	0	0	0	0	0	0	0	0	0	0	0.054917919	0	0	0.032806145	0	0	0	0	0	0	0	0	0	0	0	0	0.052415894	0	0	0.03562391	0	0.053945425	0	0	0	0	0.044883678	0	0	0
AC004217.2	0.038155201	0	0	0	0	0	0	0	0	0	0	0.039840265	0	0	0	0	0	0	0	0	0	0	0	0	0	0	0	0	0	0	0	0	0	0	0.196103398	0	0	0.036608829	0	0	0	0	0	0	0.221072783	0	0	0.032241931	0.036890111
AC004221.1	0	0.035905384	0.090311471	0.10017032	0.030265443	0.107821756	0.036608829	0.031112841	0.071762669	0.057692867	0.029558897	0	0.030547964	0	0.058247217	0.086376168	0.050606174	0	0.039419183	0	0	0.097475959	0.029134804	0.148738913	0.126708602	0	0.035342381	0	0.12895322	0.03562391	0.042644337	0.119289768	0	0	0.084880654	0.046700587	0.104470858	0.111164889	0	0	0	0	0.063640993	0.10353121	0	0	0.062398064	0.098284796	0.038436182
AC004223.1	0	0.210513552	0.093560176	0.291485686	0	0	0.111298453	0.094776557	0.110229592	0.088955682	0	0.125386605	0.180529813	0.173767068	0.174150712	0	0.151988666	0.099227866	0.119156942	0.147436959	0	0	0	0	0	0.124460486	0	0.137634672	0	0.699107385	0	0	0.23155529	0	0.359408719	0	0	0.414352056	0.096666669	0	0	0	0.065985829	0.107286135	0.342896037	0.121148056	0	0.10191896	0
AC004223.2	0.175939705	0.108624815	0.137765808	0.10353121	0.259664184	0.263995882	0.056444801	0.139469495	0.211884402	0.529671048	0	0.06377903	0.047119549	0	0.253021096	0.213378391	0.352419559	0.14574266	0.06060083	0.075327251	0.59091335	0	0.251325232	0	0.192067884	0.094100916	0.107152199	0.137110008	0.367594722	0.346871814	0	0.181038924	0	0	0.460375619	0	0.055056793	0.582266953	0.096261853	0	0.21126145	0.313942357	0.065710164	0.299479128	0.341758085	0.061568849	0.048654702	0.241596155	0.416839742
AC004223.3	0	0	0	0	0	0	0	0	0	0	0	0	0	0	0	0	0	0	0	0	0	0	0	0	0	0	0	0	0	0	0	0	0	0.018776585	0	0	0	0	0	0	0	0	0	0	0	0	0	0	0
AC004223.4	0.64754477	0.597221268	0.219214996	0.242206149	0.570171448	0.729444007	0.258579224	0.288890061	0.332507446	0.391217808	0.074094354	0.199373961	0	0.143393419	0.274291484	0.449640605	0.240375394	0.231678162	0.276079728	0.434241233	0.186754085	0.374288339	0.501617481	0.271545198	0.232660757	0.198116929	0.395940218	0.268075023	0.708407983	0.398459827	0.106214296	0.285816472	0	0.109561152	0.299830762	0.504671235	0.089091319	1.107085226	0.538438835	0.223793216	0.331590576	0.639324789	0.297602299	0.171206827	0.907659828	0.280481274	0.292546188	0.620774066	0.425459305
AC004224.1	0.058524312	0.15367565	0.045442971	0	0.044743821	0.157561176	0.10634832	0	0	0.043064479	0.086376168	0.119820952	0	0	0.085696581	0	0.074505436	0.183708817	0	0	0.216113358	0	0.085152681	0.05699963	0	0.030689204	0.10272531	0.099766486	0.127765328	0	0	0.089498151	0	0	0.063502942	0	0	0	0	0	0.203013171	0	0.031818626	0.10259095	0.089498151	0.115832299	0.091801369	0.04949137	0.111298453
AC004224.2	0	0	0	0	0	0	0	0	0	0	0	0	0	0	0	0	0	0	0	0	0	0	0	0	0	0	0	0	0	0	0	0	0	0	0	0	0	0	0	0	0	0	0	0	0	0	0	0	0
AC004231.1	0.459431619	0.476848252	0.439889048	0.532765783	0.233274539	0.038155201	0.074916402	0.06377903	0.212133508	0	0.515712452	0.042924445	0.092883966	0	0.173767068	0.554048507	0.702923453	1.356988892	0.330902541	0.147046143	0.153935011	0.132905812	0.117296086	0.535953401	0.192320435	0.083928155	0.269990634	0.023752136	0.367930141	0.072860402	0.044184258	0.342213373	0.2310637	0.215119425	0.210139457	0.227248184	0	1.130403762	0.244034582	0.032524066	0.097880434	0.09071796	0.265676925	0.32964029	0.062950609	0.335940529	0.214497868	1.225583429	0.152897287
AC004231.4	0	0.114367025	0.098150021	0	0.096666669	0.117296086	0	0	0	0	0	0	0	0	0	0.093830572	0	0.291839273	0	0	0	0	0	0	0.104470858	0	0.112766845	0	0	0	0	0	0	0	0	0	0	0	0	0	0	0	0.258820397	0	0	0.126972856	0	0	0
AC004232.1	0	0	0	0	0	0	0	0	0	0	0	0	0	0	0	0	0	0	0	0	0	0	0	0	0	0	0	0	0	0	0	0	0	0	0	0	0	0	0	0	0	0	0	0	0	0	0	0	0
AC004232.2	0.488515009	1.538687143	0.230203013	0.429428502	0.595408178	1.114433661	0.456806149	0.506601942	0.268913416	0.373509016	0.450907702	0.409255147	0.600364915	0.788017448	0.674460652	0.815493455	0.426533138	0.526769951	0.530670075	0.530270548	0.120882733	0.15367565	0.699995744	0.938549274	0.45301706	0.504671235	0.564914659	0.498965654	0.808755717	0.215243704	0.367147375	0.272381578	0.238542314	0.262553427	0.314290484	0.662296662	0.164528861	0.99088227	0.893983426	0.19093086	0.218347209	0.852718007	0.22527493	0.845510123	0.872552996	0.747086583	0.099093179	1.093154488	0.382611923
AC004233.1	0.624241296	0.735608823	0.563548655	0.81974992	0.0824301	0.552967211	0.402285592	0.240741731	0.145481822	0.117828004	0.194087052	0.165300975	0.161952159	0.079975377	0.425566724	0.155878733	0.531668411	0.326192164	0.428142391	0.13211616	0.202887833	0.25592366	0.191436315	0	0.398897571	0.379953597	1.291839273	0.123268887	1.116630912	0.314058409	0.273217473	0.442439294	0.301938767	0.119289768	0.116497841	0.673104098	0.46727948	0.199499604	0.774165052	0.1264443	0.248777694	0.564036662	0.415326009	1.26933243	0.676177124	0.257372756	0.085968454	0.834306703	0.572404647
AC004233.2	2.097341109	1.42067103	2.431221784	2.721175766	0.969528122	1.388575307	1.902845384	1.492006976	0.702391584	0.724301014	1.332278283	0.874600266	2.0614306	0.774502445	2.665028868	0.853197255	2.268673925	1.623726424	1.261831659	0.974309037	0.520045024	1.79896293	1.196544098	0.444879056	1.90565897	1.207268173	2.693565014	0.480678739	2.543669095	1.404794153	1.612588407	1.641869674	1.990918566	0.8522386	0.769687121	2.480109985	1.981377764	0.9032697	1.292722863	1.507820006	0.444242994	2.156784908	2.203451766	2.539307727	2.177503257	1.464040872	1.313361959	2.071831302	1.88455885
AC004233.3	0.293370484	0.327917257	0.061568849	0.473007568	0	0.274410769	0.209515751	0.122076304	0.072586047	0.114633549	0.224040274	0.160920188	0	0	0	0.1696685	0.10057404	0.300065137	0.223916751	0	0.150689643	0.066537002	0.114766793	0	0.354564999	0.159887479	0.487795024	0.09085343	0.324695414	0.204140717	0	0.335254565	0.421694581	0.087870133	0	0.415109632	0	0.812867836	0.238909117	0	0.095721922	0.172231469	0.125915549	0.070664101	0.521955279	0.155619721	0.181675061	0.251325232	0.149519521
AC004233.4	0.09044698	0.082157559	0.070389328	0.039559557	0	0.124460486	0	0	0	0.033792989	0	0	0.035342381	0.131457785	0.067363367	0	0.16889872	0.074505436	0.132642643	0.111298453	0	0	0.066950244	0	0.180402507	0.024035935	0.157561176	0	0.100843124	0.041383179	0	0.137503524	0	0	0.049909522	0.156655489	0	0	0.14182513	0	0.055612157	0	0.04949137	0.157173094	0.201633861	0.046421211	0	0.03885755	0.044464067
AC004241.1	0.142217362	0.144699025	0.154971988	0.185739709	0.073820233	0.062259894	0.105409894	0.094371211	0.120219212	0.223793216	0.059078342	0.044883678	0.123798608	0.391877677	0.156914315	0.058524312	0.062398064	0.064882852	0.095721922	0.053111336	0.127897364	0.085968454	0.114233744	0.144307467	0.155490198	0.087870133	0.086240276	0.083792032	0.151988666	0.038717108	0.097341109	0.084200362	0.073134705	0.13251104	0.178109076	0.113300436	0.054917919	0.136585153	0.155490198	0.113433803	0.116364757	0.120882733	0.164786278	0.054362288	0.028569152	0.07956585	0.136716384	0.154323965	0.087734382
AC004241.2	0.454912848	0.655535016	0.452173687	0.671021568	0.164528861	0.426962448	0.257855464	0.114900024	0.312897473	0.662114331	0.351741389	0.151599082	0.687239894	0.768078435	0.393086655	0.515813357	0.421155961	0.334110568	0.0739573	0.259423152	0.141955886	0.235359447	0.256165277	0.207643013	0.232046713	0.039138394	0.249627373	0.205017088	0.438825113	0.131062617	0.36232961	0.653885489	0.511063157	0.373063499	0.428035163	0.170181458	0.251567621	0.20451637	0.326192164	0.370499103	0.174789893	0.376068071	0.570754355	0.129876461	0.113567157	0.279649579	0.418135964	0.778040322	0
AC004241.3	0.710701757	0.693765712	0.54260475	0.833821138	0.635429371	0.708231388	0.418135964	0.279292991	0.699640466	0.450802153	0.911269736	0.514198023	0.607862903	1.142413438	0.682753061	0.711494907	0.551688269	0.64099104	0.444879056	0.293370484	0.84711499	0.579662897	0.451224302	0.810237431	0.535555333	0.626112011	0.756596351	0.50548448	0.43956995	0.407950917	0.75411786	0.644040843	0.349138777	0.491083454	1.027295624	0.853356969	0.218595202	0.799999066	0.446891405	0.621805735	0.413485768	0.862669589	0.754032318	0.359746047	0.098015234	0.832444482	0.519139283	0.507921465	0.387803665
AC004241.4	0.171078696	0.204140717	0.046002047	0.14834845	0.067501049	0.108357178	0.027720258	0.023468281	0.080794082	0.244521774	0.0223323	0.061983516	0.09017595	0.354677829	0.086919607	0.02219024	0.075464174	0.04879418	0.058939855	0.142870845	0.268913416	0.025170576	0.022048165	0.085968454	0.049073097	0.120617361	0.177598929	0.034497464	0.384491944	0	0	0.046141782	0.116763971	0.033370138	0.032524066	0.103665483	0.027012465	0.084608575	0.223546116	0	0.071899932	0.130140135	0.063917054	0.052972275	0.134089481	0.088955682	0	0.168642036	0.291249913
AC004241.5	0.093830572	0.324349789	0.152248331	0.147176427	0.091801369	0.135140816	0.110897723	0.124592825	0.178619043	0.522658421	0.118758389	0.028710586	0.14182513	0.294782469	0.117960953	0.07956585	0.198494154	0.088141597	0.053945425	0.131326075	0.129217064	0.153805336	0.144960005	0.201382936	0.192067884	0.169540231	0.095586908	0.107687869	0.379510067	0.060877473	0.014926544	0.062950609	0.08106688	0.104202449	0.129612738	0.12551886	0.061015775	0.114900024	0.271545198	0.259664184	0.189286907	0.320195821	0.332163688	0.129612738	0.103396924	0.195977459	0.185486004	0.448478121	0.10353121
AC004253.1	0.973427598	1.002234446	0.495081119	1.217975141	0.45037988	1.695236645	0.341530387	0.202637126	1.071762669	0.829606046	0.364124147	1.616687042	0.332392869	0.099093179	1.438186376	1.119688175	0.747172537	0.706817847	0.654435541	0.675635301	1.21200896	0.40315863	0.913875539	0.460165895	0.874442887	0.561301694	0.99146289	0.353774945	1.1978025	0.474565835	0.333194716	0.921664828	0.745796658	0.147176427	1.55478529	1.097341109	0.230571942	0.872946928	0.621618213	0.156008221	0.997328542	1.300475201	0.240985904	0.859492545	0.533064922	1.269631651	0.054084393	0.686791838	0.552573811
AC004253.2	0	0.075327251	0.185486004	0	0.124460486	0.077242999	0	0.300768033	0	0	0	0	0	0	0.766043843	0	0	0	0	0	0	0	0	0	0.068739591	0	0.144829521	0.04851521	0.261590989	0.074779426	0	0	0	0.178873958	0	0.356369214	0.074916402	0.226878404	0	0	0	0	0.131984509	0.074094354	0	0	0.066261442	0	0
AC004257.1	0	0	0	0	0.090311471	0	0	0	0	0	0.08841301	0	0	0	0	0	0	0.188021051	0	0	0	0	0.08719125	0	0	0	0	0	0	0	0	0.177981556	0	0	0.127369147	0	0	0.112900262	0	0.093560176	0	0	0.064606975	0	0.177854025	0	0	0	0
AC004263.1	0.096801582	0.286526343	0.038155201	0.162596766	0.037593076	0.21549223	0.045442971	0.148738913	0.251446432	0.172615522	0.14182513	0.326537348	0.037874166	0.206018004	0.072174417	0.237686079	0.235849577	0.227248184	0.096126889	0.331131922	0.42050935	0.12035194	0.139862368	0	0.118625514	0.051024003	0.128029389	0.028569152	0.551589842	0	0.153416242	0.075327251	0.097071371	0.158207748	0.104873377	0.269152867	0	0.646254839	0.413918977	0.038997979	0.171847314	0.348232419	0.078746447	0.086376168	0.146915848	0.144176924	0.039138394	0.082021269	0.047677975
AC004263.2	1.070732786	2.464459166	0.881508009	1.369382725	0.791188942	1.510911298	0.54823932	0.847034789	1.229895501	1.139469495	0.688046044	1.452911665	0.395172506	0.721941313	1.83163407	1.399827337	1.237380158	1.414514428	0.928957705	1.547252389	1.03885755	0.672832634	1.13066734	0.159629186	1.197676709	1.329123596	1.110964519	0.672923127	1.925581736	0.443076151	0.09044698	0.826843352	0.586884813	0.475396222	1.460008581	1.288949105	0.433814084	0.919912089	1.927593096	0.404903122	1.504722077	1.009203827	1.089023502	0.617392528	1.81623105	1.19105724	0.299010149	1.158530925	0.721941313
AC004264.1	1.127237062	2.343208816	0.866631081	1.662251082	2.748525638	2.08627425	0.28557977	0.819586442	0.722640886	1.624943098	0.751635103	1.182819402	0.184597684	0.688404188	0.609187605	2.036397831	1.194654434	0.924859999	0.934554243	2.547425151	1.568129417	0.956948765	0.520749097	1.107286135	0.890329949	0.79776008	1.021408657	0.268913416	1.258036438	1.063986061	0.089362553	1.405393381	0.501821265	0.260627908	1.628726943	0.395282204	0.110897723	2.0923766	1.790396722	0.218719182	0.405121035	0.76502547	0.484499082	1.038295698	1.429803402	1.173767068	0.066261442	1.953376999	1.38211386
AC004264.2	0.057415612	0.228356954	0.129744606	0.033229161	0.114233744	0.670024511	0.03562391	0.059908989	0.119953718	0.110229592	0.05699963	0.226385217	0.044324169	0	0.084064265	0.150429698	0.165172318	0.10795563	0	0.070801468	0.074231394	0.063917054	0.149649582	0.109962253	0.047398789	0.069289713	0.017351842	0.044324169	0.105275783	0.017494379	0	0.087870133	0.113033665	0	0.041803688	0.067638717	0.034638318	0.287590496	0.075874867	0.015354834	0	0.126047755	0.010493419	0.01720929	0.170694234	0.019630756	0.060739158	0.032524066	0.018776585
AC004381.1	0.554736183	0.084880654	0.499680087	0.546956178	0.327342456	0.246955265	0	0.27464931	0.451751815	0.198242682	0	0	0.207143205	0.135928816	1.424330919	0.318577154	0.753604536	0.220082261	0.262433158	0.413810687	0.335140206	0.29172142	0.712991889	0.177088602	0.287708686	0.314522522	0.309059743	0.345282818	0.867501151	0.084336446	0.10057404	0	0.741747408	0.200755432	0.522959662	0.904117959	0.311386858	0.174278571	0.566961242	0.661658403	0.217851097	0	0.194591403	0	0	0.094371211	0.511265613	0.154453593	0.332965663
AC004381.2	0	0	0	0	0.248777694	0	0	0	0	0	0	0	0	0	0	0	0.397036241	0	0	0	0	0	0	0	0	0	0	0	0	0	0	0	0	0	0	0	0	0	0	0	0	0	0.180657108	0	0.467488174	0	0	0	0
AC004381.3	0.545869551	0.518434424	0.937721026	1.12895322	0.47529245	0.410015403	0.277984747	0.336968862	0.368824212	0.15924166	0.018918982	0.102993993	0.827575168	0	1.641083553	0.176960992	1.292487292	0.266756562	0.074094354	0.457226546	0.048933645	0.289244285	0.892973815	0.072723231	0.214497868	0.287590496	0.360645202	0.45132982	0.792855352	0.088955682	0.204891925	0.076832696	1.070870146	0.479541007	0.253747285	1.212942804	0.499373945	0.117429084	0.079292767	0.371168515	0.147436959	0.136847604	0.027295624	0.130140135	0.18497846	0.192699178	0.434027675	0.308943288	0.497024694
AC004381.4	0.026162654	0.092342769	0.135797512	0.444879056	0.115432826	0.024319679	0	0.08024833	0.070526721	0.019203734	0	0.054084393	0.059493725	0	0.462471189	0.019346089	0.159370847	0.021479727	0	0.063917054	0	0.1264443	0.231678162	0	0.042784398	0.079838881	0.046281503	0.08841301	0.407950917	0.023468281	0	0.079292767	0.150429698	0.085424656	0.056167306	0.380951044	0.13553487	0.025028794	0.041523362	0.119688175	0.031677496	0.029276182	0.04194383	0	0	0.052276765	0.158207748	0.086240276	0.074642438
AC004383.1	0.49241724	0.372506409	0.461528559	0.641453546	0.388905884	0.873025701	0.293370484	0.089091319	0.290778251	0.441377239	0.313129735	0.226755123	0.321928095	0.443606651	0.566766455	0.623117702	0.604830437	0.415326009	0.215989154	0.265076777	0.21263159	0	0.675454648	0.21238257	0.342554745	0.550802184	0.367594722	0.248170473	0.863383461	0.196858801	0	0	0	0.446467986	0.339479485	0.46967763	0.286289758	0.475084883	0.405774578	0.174406419	0.375067242	0.349931373	0.286053134	0.283447708	0.323773564	0.40990682	0.175173266	0.497535726	0.211136827
AC004386.1	0	0.193834811	0	0	0	0	0	0	0	0	0	0	0	0	0	0	0	0	0	0	0	0	0	0	0	0	0	0	0	0	0	0	0	0	0	0	0	0	0	0	0	0	0	0	0	0	0	0	0
AC004386.2	0	0	0	0	0	0	0	0	0	0	0	0	0	0	0	0	0	0	0	0	0	0	0	0	0	0	0	0	0	0	0	0	0	0	0	0	0	0	0	0	0	0	0	0	0	0	0	0	0
AC004386.3	0	0	0	0	0	0	0	0	0	0	0	0	0	0	0	0	0	0	0	0	0	0	0	0	0	0	0	0	0	0	0	0	0	0	0	0	0	0	0	0	0	0	0	0	0	0	0	0	0
AC004386.4	0	0	0	0	0	0	0	0	0	0	0	0	0	0	0	0	0	0	0	0	0	0	0	0	0	0	0	0	0	0	0	0	0	0	0	0	0	0	0	0	0	0	0	0	0	0	0	0	0
AC004386.5	0	0	0	0	0	0	0	0	0	0	0	0	0	0	0	0	0	0	0	0	0	0	0	0	0	0	0	0	0	0	0	0	0	0	0	0	0	0	0	0	0	0	0	0	0	0	0	0	0
AC004386.6	0	0	0	0	0	0	0	0	0	0	0	0	0	0	0	0	0	0	0	0	0	0	0	0	0	0	0	0	0	0	0	0	0	0	0	0	0	0	0	0	0	0	0	0	0	0	0	0	0
AC004408.1	0	0	0	0	0	0.053945425	0	0	0	0	0	0	0	0	0	0	0	0	0	0	0	0	0	0	0	0	0	0	0	0	0	0	0	0	0	0	0	0	0	0	0	0	0	0	0	0	0	0	0
AC004408.2	0	0	0	0	0	0.011352507	0.011209361	0.037733627	0	0	0	0.012783185	0	0	0.017921908	0	0.015497569	0	0	0	0	0	0	0	0	0.006333934	0	0	0	0	0.01306915	0	0	0	0	0	0.010923027	0	0	0	0.014783753	0	0.00662118	0	0	0	0	0	0
AC004415.1	0	0	0	0	0	0	0	0	0	0	0	0	0	0	0	0	0	0	0	0	0	0	0	0	0	0	0	0	0	0	0	0	0	0	0	0	0	0	0	0	0	0	0	0	0	0	0	0	0
AC004448.1	0	0	0	0	0	0	0	0	0	0	0	0	0	0	0	0	0	0	0	0	0	0.051302489	0	0	0	0	0	0	0	0	0	0	0	0	0	0	0	0	0	0	0	0	0	0	0	0	0	0	0
AC004448.2	0	0.08024833	0.010779839	0.023894043	0	0.044883678	0	0.005471851	0.006333934	0.025454096	0.005184376	0.021906077	0.010779839	0	0.040962548	0.010350188	0.017921908	0.011495639	0.027578727	0	0	0.017494379	0.015354834	0.006764782	0.034215715	0.010923027	0.006190289	0.004033901	0.007769594	0	0	0	0	0	0.045023522	0	0	0.006764782	0.054917919	0	0.025312343	0	0.007482576	0	0.084336446	0.035060797	0	0.017636903	0.006764782
AC004448.3	0	0	0	0	0	0	0	0	0	0	0	0	0	0	0	0	0	0	0	0	0	0	0	0	0	0	0	0	0	0	0	0	0	0	0	0	0	0	0	0	0	0	0	0	0	0	0	0	0
AC004448.4	0	0	0	0	0	0	0	0	0	0	0	0	0	0	0	0	0	0	0	0	0	0	0	0	0	0	0	0	0	0	0	0	0	0	0	0	0	0	0	0	0	0	0	0	0	0	0	0	0
AC004448.5	0.129480859	0.117695043	0	0	0	0	0	0	0	0	0	0	0	0	0	0.049073097	0	0	0	0	0	0.055612157	0	0	0	0	0	0	0	0	0	0	0	0	0	0	0	0	0	0	0	0	0	0	0.195473592	0.06681251	0	0	0
AC004449.1	0.148738913	0.317072478	0.223793216	0.189160371	0.168513676	0.853756176	0.070664101	0.060047384	0	0.162725653	0.112233058	0.155231116	0.115565996	0.214373524	0.401848875	0.056722242	0.354000719	0.439676323	0.075737982	0.09396575	0.277389699	0.125386605	0.262192588	0.338681125	0.237441347	0.117163075	0.421155961	0.044464067	0.571531198	0.068739591	0.159758338	0.324234562	0.408059648	0.164786278	0.082702589	0.254110242	0	0.073271836	0.061292338	0.17466208	0.179001399	0.513490746	0.121413331	0.068051643	0.116364757	0.410341105	0	0.064606975	0.144307467
AC004453.1	2.174725988	2.356425559	2.160887927	1.370889631	1.613484505	2.923282317	2.224812058	2.086681877	1.94373383	2.453833607	2.001658146	2.628750269	2.380064459	1.959844328	2.054119133	1.584096624	1.840805613	1.687598239	3.919454502	1.514753498	1.542109438	1.810072871	1.922806773	3.18394696	1.535306486	2.040331371	2.01153142	1.499731105	1.915635623	1.096869034	2.260266587	1.730096466	2.002594517	1.80933212	2.991608008	1.974676144	2.273307005	1.953302493	1.875347583	2.31022377	1.305737104	2.417515003	1.762178702	1.812333923	2.686007405	2.240161655	2.26189182	2.170021178	1.717605143
AC004453.2	0.031112841	0.083111227	0	0.053250385	0.023752136	0.09895848	0.014498127	0.012211084	0.014355293	0.045442971	0.023326332	0	0.012068023	0	0.023042393	0.068051643	0.039840265	0.063226802	0	0.057415612	0.03040671	0.026162654	0.022900402	0.015212085	0.088141597	0.056167306	0.027861775	0.009060468	0.150559677	0.014069583	0	0	0.031254025	0	0.033792989	0.018491749	0.014069583	0.157302466	0.024886999	0.084608575	0.019061365	0.035060797	0.025312343	0	0.024177814	0.046979908	0	0.013212111	0.015212085
AC004461.1	0.302640751	0.45385994	0	0.202386375	0.390227437	0.283092058	0.075737982	0	0.075053365	0.060462488	0.231186613	0.166201253	0	0	0	0.119156942	0.200880954	0.067363367	0.08120326	0.658645654	0.155619721	0.134352387	0.228110634	0.596267294	0.067776372	0.043064479	0.142870845	0.09396575	0.177088602	0.143785225	0	0.124592825	0	0.176322773	0.326192164	0	0	0.476640909	0.407189572	0.127237062	0.09895848	0.259302621	0.044743821	0.332851122	0.239275826	0.436694888	0	0.198745582	0.226015216
AC004461.2	0.121413331	0.455333797	0.183581791	0.203013171	0.180911663	0.218099174	0.112633417	0.126576457	0.075327251	0.305795461	0.031112841	0.385486259	0.063502942	0.061015775	0.333194716	0.357045213	0.247806018	0.067638717	0.267236142	0.326652391	0.297015288	0.287354085	0.202135581	0	0.132905812	0.126047755	0.073408955	0.116897018	0.335826224	0.211386062	0	0.125122061	0.160274831	0.046281503	0.045163352	0.230326	0.366923649	0.642840175	0.247319935	0.216485907	0.146394549	0.260146127	0.130535557	0.037030731	0.445938537	0.042083959	0.065572312	0.374510926	0.226755123
AC004464.1	0	0	0	0	0	0	0	0.031818626	0	0	0.030265443	0	0	0	0	0	0	0	0	0	0	0	0	0	0	0	0	0	0.045163352	0	0	0	0	0	0	0.093830572	0	0	0.032383005	0	0	0	0	0	0.062121712	0	0	0	0
AC004466.1	0.177088602	0.109427427	0.070938821	0.053111336	0.023752136	0.241230036	0.056860943	0	0.110630508	0.110764122	0.046002047	0.064331046	0	0	0.215367972	0.04558276	0.039699918	0.050606174	0.090582476	0.038436182	0.060047384	0.051580921	0.153027043	0.030265443	0	0.079292767	0.027720258	0	0.068602027	0	0	0.047817548	0.061707085	0	0.033792989	0	0	0.143132156	0.096936483	0.04879418	0.074505436	0.034919984	0.033511102	0.027720258	0.09396575	0	0	0.026304324	0.088548697
AC004466.2	0.348685669	0.580145484	0.144829521	0.210139457	0.096666669	0.551589842	0.224534263	0.146655222	0.322043506	0.263515224	0.307545102	0.192825404	0.14404637	0	0.557385581	0.182056609	0.081748651	0.291839273	0.239886801	0.293958979	0.616922242	0.204766751	0.416191194	0.122738972	0.104470858	0.27857955	0.314754522	0.178109076	0.733614653	0.057831475	0	0	0	0	0.481608943	0.216237552	0.057970069	0.232292362	0.195977459	0.147957881	0.221938932	0.206268125	0.10259095	0.266276823	0.276675317	0.298775603	0	0.106884289	0.062259894
AC004466.3	0.600935752	1.687911717	0.64653135	1.026587622	0.297719672	1.137700241	0.05630606	0.138945498	0.351402184	0.49610438	0.13251104	0.239031363	0.092478087	0.088820033	1.301294981	0.432424977	0.287472295	0.509746506	0.377734578	1.120683709	0.667574266	0.365356597	0.36120689	0.171078696	0.4379734	0.181675061	0.656267535	0.103665483	0.254231207	0.054779032	0.128161401	0.180402507	0.428356822	0.417812018	0.685805625	0.54428754	0.054779032	0.411643176	0.095991913	0.308127844	0.749319725	0.312897473	0.354564999	0.507312604	0	0.476537226	0.140778656	0.558071669	0.222680931
AC004467.1	0.099227866	0	0	0	0	0	0	0.078336571	0	0	0	0	0	0	0	0	0	0	0.098554307	0	0	0	0	0	0	0	0	0	0	0	0	0	0	0	0	0	0	0	0	0	0	0	0	0	0	0.100304906	0	0	0.096261853
AC004470.1	0	0	0	0	0	0	0	0	0	0	0	0	0	0	0	0	0	0	0	0	0	0	0	0	0	0	0	0	0	0	0	0	0	0	0	0	0	0	0	0	0	0	0	0	0	0	0	0	0
AC004470.2	0	0	0	0	0.022616379	0.027437183	0	0	0	0	0	0	0	0	0	0.064606975	0	0	0	0	0	0	0	0	0.02446153	0	0	0.017066724	0	0	0	0	0	0	0	0	0	0.056167306	0	0	0.035905384	0.065710164	0.016068369	0	0	0	0	0.025028794	0
AC004471.1	0.313129735	0.328836464	0.1696685	1.102187793	0.244034582	0.53645083	0.246955265	0.211759833	0.453754607	0.469990138	0.345736995	0.670568446	0.128425389	0.502941568	0	0.503145166	0.389897162	0.516721189	0.60539951	0	0.306378911	0	0.272142662	0.437653878	0.18027519	0.348005741	0.282380495	0.457121458	0.293958979	0.284158746	0.061568849	0.169925001	0.571919463	0.124328135	0.480471945	0.895302621	0.051441711	0.550605202	0.928427177	0.089226942	0.135272179	0.12551886	0.30987466	1.004537347	0.857582955	0.794353478	0.04558276	0.494671612	0.209765266
AC004471.2	0.02219024	0.020199923	0.034215715	0.019203734	0.016924144	0.061154063	0.020626651	0	0.060185765	0.04851521	0.016638942	0.023184369	0	0.032665112	0	0	0.028427705	0.036327492	0.022048165	0	0	0.073134705	0.016353684	0.084744621	0	0.045862298	0.019773069	0.025595836	0.096936483	0	0.093560176	0	0	0.02474519	0	0.051998468	0	0.042364175	0.017779413	0.034919984	0.027012465	0.025028794	0.012068023	0.039278795	0	0.044603951	0.035201596	0.018776585	0.021479727
AC004477.1	0	0	0	0	0	0	0	0	0	0	0	0	0	0	0	0	0	0	0	0	0	0	0	0	0	0	0	0	0	0	0	0	0	0	0	0	0	0	0	0	0	0	0	0	0	0	0	0	0
AC004477.2	0.639602631	0.482125464	0.516922851	0.531668411	0.788602195	0.454491777	0.452384576	0.391657754	0.448478121	0.581785075	0.470823163	0.222557291	0.575118667	0.770110162	0.557189496	0.693676517	0.977682906	0.725610294	0.307311939	0.715717689	0.765619608	0.647728951	0.69081934	0.626485863	0.479127064	0.434988439	0.4760187	0.654985383	0.659650603	0.44148348	0.174917695	0.636729013	0.214124805	0.390557636	0.519239949	0.305211776	0.147306699	0.384712962	0.623866862	0.324004081	0.472799672	1.022119204	0.403049529	0.831877241	0.897317884	0.786094468	0.620774066	0.712551762	0.388244653
AC004485.1	0	0	0.096126889	0	0	0.114900024	0	0.188654118	0	0	0	0	0	0	0	0.046700587	0.08011186	0	0	0	0	0.0528332	0.046421211	0	0	0	0	0.036608829	0	0	0	0	0	0.06997707	0	0	0.056722242	0	0	0.144960005	0	0.322966462	0	0	0	0.124460486	0.098689044	0	0.061015775
AC004486.1	0.138683428	0.242084171	0.108223341	0	0.620304882	0.247927513	0	0	0	0.102993993	0.293370484	0.396926676	0	0	0	0.739848103	0	0.114766793	0	0	0	0	0.602646909	0.135403531	0	0.836974394	0	4.107394949	0	0.240375394	0	0	0	0	0	0	0	0.255198566	0.915559143	0	0	0	0.148999163	0	0	0.139993302	0	0	0
AC004490.1	0.024603367	0.011209361	0.009490503	0.010636636	0.009347172	0.03407482	0.011352507	0.009633819	0	0.044743821	0	0.025737561	0	0.0360461	0	0.045023522	0	0	0	0.045303168	0.093560176	0	0.009060468	0.070664101	0	0.031818626	0	0.069702167	0.040962548	0.065296567	0	0.019061365	0.024603367	0	0.039840265	0.014640947	0.011066201	0	0.114100452	0	0	0.094371211	0	0.010923027	0.037874166	0.049212535	0	0	0
AC004491.1	0	0	0	0	0	0	0	0	0	0	0.026587622	0	0	0	0	0	0	0	0	0.02219024	0	0	0	0	0	0	0	0	0.039840265	0	0	0	0	0	0.01948843	0	0	0	0.014355293	0	0	0.020199923	0	0	0	0.018064389	0	0.015069322	0
AC004492.1	0.651040207	1.140582357	0.476744584	0.904734561	0.311503115	0.771124953	0.159758338	0.628260338	0.578020891	1.080794082	0.249506021	0.413052429	0.285816472	0.805622648	1.022048165	0.55345881	0.889006197	1.249323974	0.704163719	0.771547572	0.3887957	0.638398262	0.802565477	0.168000125	0.654618845	0.686253987	0.885730534	0.468635446	1.336111968	0.191941593	0.095316842	0.575409153	0.466339988	0.27727066	0.665028868	0.925543759	0.39330636	1.497024694	1.163369914	0.3222743	0.9157121	0.863700624	0.706729455	0.56481713	1.02069776	0.656267535	0.658462861	1.030336078	0.484499082
AC004494.1	0.152378145	0.157302466	0.135272179	0.04851521	0	0.170822399	0.031536353	0.103933991	0.149519521	0.121015401	0.033792989	0.011924948	0.043484498	0.01678155	0.358846331	0.219586745	0.242815884	0.055473336	0.077653186	0.109561152	0.16889872	0.171847314	0.309641873	0.011209361	0.143915803	0.131062617	0.06997707	0.089769309	0.146394549	0.06060083	0	0.119156942	0.089362553	0.050327554	0.036890111	0.214124805	0	0.251809968	0.122871469	0.104873377	0.158466295	0.40294042	0.118758389	0.010206943	0.052276765	0.174534255	0	0.047677975	0.054501216
AC004494.2	0	0	0	0	0	0	0	0	0	0	0	0	0	0	0	0	0	0	0	0	0	0	0	0	0	0	0	0	0	0	0	0	0	0	0	0	0	0	0	0	0	0	0	0	0	0	0	0	0
AC004510.1	0	0	0	0	0	0	0	0	0	0	0	0	0	0	0	0	0	0	0	0	0	0	0	0	0	0	0	0	0	0	0	0	0	0	0	0	0	0	0	0	0	0	0	0	0	0	0	0	0
AC004510.2	0	0.025454096	0	0	0	0	0	0	0	0.020626651	0	0	0	0	0	0	0	0	0	0	0	0	0	0	0	0	0	0	0	0	0	0	0	0	0	0	0	0	0	0	0	0	0	0	0	0	0	0	0
AC004522.1	0	0	0	0	0	0	0	0	0	0	0	0	0	0	0	0	0	0	0	0	0	0	0	0	0	0	0	0	0	0	0	0	0	0	0	0	0	0	0	0	0	0	0	0	0.65718266	0	0	0	0
AC004522.2	0	0.046141782	0	0	0	0	0	0	0	0	0	0	0	0	0	0	0	0	0	0	0	0.042784398	0	0	0	0.052972275	0	0	0	0	0	0	0	0	0	0	0	0	0	0	0	0	0	0	0	0	0	0	0
AC004522.3	0	0	0.03801469	0	0	0	0	0	0.044883678	0.036186803	0.036749476	0	0	0.071762669	0.205892928	0.036327492	0	0	0	0	0.09423607	0	0	0.047817548	0.040541794	0.05088474	0	0.028427705	0.054779032	0.128557365	0	0.146655222	0.096801582	0	0	0.057831475	0.044184258	0	0	0	0.059493725	0.390777727	0	0.086104371	0	0.143785225	0.038997979	0	0.047538389
AC004522.4	0.038436182	0	0	0	0	0	0	0	0	0	0.028710586	0	0	0.05630606	0	0	0	0.062398064	0.111432005	0	0	0	0	0	0.062674363	0	0.034215715	0.02219024	0	0	0	0	0	0	0	0	0	0	0.030689204	0.03040671	0.046560906	0	0	0	0	0	0.060462488	0.032383005	0
AC004522.5	0.280956314	0	0.501107892	0.387693396	0.218595202	0.137372364	0.221072783	0.356707253	0.698663	0.109427427	0.666574824	0.336283388	0.553950241	1.077379741	0.145351386	0.179128829	0.186120184	0.269990634	0.191941593	0.235972083	0.432745659	0.238664592	0.506805024	0.640528385	0.30591217	0.355354621	0.253142153	0.412185359	0.356932568	0.174789893	0.254956787	0.636357806	0.193960937	0	0	0.27727066	0.045722536	0.972325042	0.156396617	0.117562069	0.384270893	1.245252252	0.300885149	0.467383831	0.414135533	0.366923649	0.261951979	0.203138497	0.353662045
AC004528.1	0	0	0.040261223	0.044883678	0	0.140386032	0	0	0	0	0.076695902	0	0.040120917	0	0	0	0	0.042784398	0	0	0	0	0	0.050606174	0	0	0.046421211	0	0	0	0	0	0	0	0	0	0	0	0	0	0	0.058385771	0	0	0	0	0	0	0
AC004528.2	0	0	0	0	0	0	0	0	0	0	0	0	0	0	0	0	0	0	0	0	0	0	0	0	0	0	0	0	0	0	0	0	0	0	0	0	0	0	0	0	0	0	0	0	0	0	0	0	0
AC004540.1	0.655443425	0.410775259	0.499884146	0.66120233	0.38835488	0.499373945	0.462889938	0.420401554	0.552573811	0.316609184	0.640713465	0.315913965	0.631523406	0.281787257	0.89902091	0.38084025	0.684639231	0.349931373	0.29372361	0.874914973	0.536351358	0.418999465	0.698218478	0.548337976	0.348232419	0.444879056	0.42739163	0.25011268	0.691087441	0.207518077	0.153286521	0.5383395	0.695548468	0.309176187	0.285698126	0.725261269	0.243790925	0.356481902	0.347552277	0.612210935	0.387693396	0.713255902	0.249991368	0.289952472	0.423954594	0.294429602	0.580241983	0.41921526	0.370387504
AC004540.2	0.283092058	0.183835831	0.872631791	0.580145484	0.567642792	0.355016264	0.235481995	0.516922851	0.375845725	0.110363243	0.669208225	0.143654635	0.584770129	0.052276765	0.41467678	0.259302621	0.513086431	0.193582525	0.125783332	0.401084302	0.197236355	0.24902051	0.935157976	0.441164734	0.10514166	0.353097411	0.236951759	0.10701825	0.324234562	0.124195772	0.025737561	0.331131922	0.398459827	0.344374033	0.148999163	0.855032897	0.201633861	0.328721595	0.093019233	0.381837084	0.165686877	0.429856951	0.222062625	0.113167057	0.175045486	0.203639694	0.516317779	0.079019633	0.522357116
AC004542.1	0	0	0	0	0	0	0	0	0	0	0	0	0	0	0	0	0	0	0	0	0	0	0	0	0	0	0	0	0	0	0	0	0	0	0	0	0	0	0	0	0	0	0	0	0	0	0	0	0
AC004542.2	0	0	0	0	0	0	0	0	0	0	0	0	0	0	0	0	0	0	0	0	0	0	0	0	0	0	0	0	0	0	0	0	0	0	0	0	0	0	0	0	0	0	0	0	0	0	0	0	0
AC004542.3	0	0	0	0	0	0	0	0	0	0	0	0	0	0	0	0	0	0	0	0	0	0	0	0	0	0	0	0	0	0	0	0	0	0	0	0	0	0	0	0	0	0	0	0	0	0	0	0	0
AC004542.4	0	0	0	0	0	0	0	0	0	0	0	0	0	0	0	0	0	0	0	0	0	0	0	0	0	0	0	0	0	0	0	0	0	0	0	0	0	0	0	0	0	0	0	0	0	0	0	0	0
AC004542.5	0	0	0	0	0	0	0	0	0	0	0	0	0	0	0	0	0	0	0	0	0	0	0	0	0	0	0	0	0	0	0	0	0	0	0	0	0	0	0	0	0	0	0	0	0	0	0	0	0
AC004542.6	0	0	0	0	0	0	0	0	0	0	0	0	0	0	0	0	0	0	0	0	0	0	0	0	0	0	0	0	0	0	0	0	0	0	0	0	0	0	0	0	0	0	0	0	0	0	0	0	0
AC004543.1	0.399006986	0.489234635	0.135403531	0.219586745	0.313013609	0	0.082566351	0	0.081748651	0.128821281	0.066950244	0	0.068877141	0	0.129876461	0.066261442	0.113167057	0.073546061	0	0.109694865	0	0.146133829	0.12895322	0.16889872	0.073820233	0	0	0	0.09936254	0.08024833	0	0.135666197	0.328606717	0	0	0.104873377	0	0.166329818	0.071625394	0.138290234	0.107687869	0.363675722	0.04879418	0.07956585	0	0.089904868	0.07121349	0.075601085	0.168000125
AC004549.1	0	0.087055435	0	0.082838815	0.073546061	0	0	0	0	0	0	0	0	0	0	0	0	0	0	0	0	0	0	0	0	0	0	0.056028539	0	0	0	0	0	0	0.377290365	0	0	0	0	0	0	0	0	0	0	0	0	0	0
AC004551.1	0.113433803	0.2450088	0	0.144699025	0.087055435	0.579083579	0	0.045442971	0.104068226	0	0	0	0	0.084472517	0.084744621	0.12498977	0	0.09369538	0	0	0	0	0.042644337	0	0.047817548	0.277865757	0.149779631	0.066537002	0	0	0	0.08841301	0	0	0.438931542	0.068189259	0	0	0.046421211	0	0	0	0.031395196	0	0.08841301	0.058385771	0.046141782	0	0.056028539
AC004554.1	0	0	0.106616329	0.04558276	0.013497992	0	0	0.068464451	0.032383005	0.161436266	0.052415894	0.018634174	0.08024833	0.026162654	0.077379741	0.077242999	0.067225673	0.057554246	0.052415894	0.022048165	0.034497464	0.029700234	0.01306915	0.034497464	0.071899932	0.045862298	0.06253622	0.099766486	0.019915368	0.016068369	0	0.080794082	0.035483152	0.039419183	0.019346089	0	0	0	0.014212445	0.082566351	0.364124147	0.134615244	0.129217064	0.015782997	0	0.053250385	0.135666197	0.029982866	0.01720929
AC004584.1	0.329869872	0.76366652	0.136453909	0.198368423	0.176705738	0.2131295	0	0.047538389	0.055473336	0.359071312	0.21350282	0.23780843	0	0	0.396817103	0.288299495	0.150169706	0.049770152	0.060047384	0.074642438	0	0.050745464	0.210638228	0.058939855	0.098284796	0.062812492	0.341758085	0.135928816	0.364572432	0.25386828	0	0	0.515813357	0.067225673	0.355354621	0.204015477	0.054501216	0.219338923	0.04851521	0.047957107	0.073271836	0.067914014	0.127501219	0.156137698	0.339023333	0.230203013	0.094911647	0.239520247	0.221567789
AC004584.2	0	0.07299756	0	0	0	0.213876043	0	0	0	0	0	0.084064265	0	0.117163075	0	0	0	0	0	0	0	0	0.116630912	0.078473209	0	0	0	0	0	0	0	0.122606463	0	0	0.458382004	0	0	0	0	0	0	0	0	0	0	0	0	0	0
AC004584.3	0.124063396	0.038576651	0.022048165	0.048654702	0.021763974	0.02644598	0	0.011209361	0.064469017	0.020911066	0.010636636	0.029841557	0	0	0.14182513	0.062398064	0.054223347	0.011781859	0.028286243	0.017779413	0.134089481	0.03562391	0.041663532	0.013926706	0.011781859	0.0223323	0.05046687	0.032806145	0.047538389	0	0	0.022048165	0	0	0.134352387	0.082702589	0	0.093560176	0.011495639	0.022616379	0.085016673	0	0.030689204	0	0.043904394	0.042924445	0	0	0.027578727
AC004585.1	0.843421123	0.981633493	1.18142064	0.89956236	0.681764083	0.684190366	0.605968359	0.745882689	0.505789328	0.361431504	1.313652188	0.618708512	1.393526032	0.653335227	0.503450509	0.641546029	0.928957705	0.534858451	0.21126145	0.669843154	1.270588742	0.682932803	0.901494455	1.894604374	0.915941506	0.553557109	0.342099565	0.291603558	0.689120211	0.251325232	0.131194352	1.026800059	0.647821033	0.394843362	0.508124361	0.7015047	0	0.671021568	1.87892148	1.109093059	0.30591217	1.091936738	0.533264313	0.444879056	0.218843151	1.191183609	1.01628236	0.815083517	0.072174417
AC004585.2	0	0	0	0	0	0	0	0	0	0	0	0	0	0	0	0	0	0	0	0	0.044324169	0	0	0.0223323	0	0	0	0	0	0	0	0	0	0	0	0	0	0	0	0	0	0	0	0	0	0	0	0.019346089	0
AC004590.1	0	0	0	0	0	0	0	0	0	0	0	0	0	0	0	0	0	0	0	0	0	0	0	0	0	0	0	0.037874166	0	0	0	0	0	0	0	0	0	0	0	0	0	0	0	0	0	0	0	0	0
AC004593.1	0.223298973	0.138814469	0.315218411	0.111031312	0.030265443	0.036890111	0.01235413	0.091530593	0.048236186	0.029276182	0	0	0.109159939	0.693676517	0.168385305	0.058247217	0.067087965	0.021906077	0	0.06502077	0.051441711	0.076559095	0.218843151	0.113167057	0.146915848	0.12035194	0.103799743	0.038155201	0.222186307	0.012068023	0.070526721	0.13842131	0.128689329	0.044184258	0.014498127	0.206643224	0.212756083	0.181038924	0.042224074	0.07231164	0.094776557	0.029841557	0.104605043	0.069839625	0	0.040120917	0.052276765	0.011209361	0.124460486
AC004593.2	0	0	0.015497569	0	0	0	0	0	0	0	0	0	0	0	0	0.004896843	0	0	0	0	0	0	0	0	0.005471851	0.010493419	0	0.003890027	0	0	0	0	0	0.014926544	0	0	0	0.019203734	0	0	0	0	0.003602237	0	0	0	0	0	0
AC004594.1	0.113167057	0.052276765	0.088141597	0.1212807	0.065572312	0.195725548	0	0.060185765	0.0528332	0.056444801	0.028993412	0.060324133	0.087734382	0.150949541	0.151339301	0.028710586	0.049351959	0.008056555	0.13920752	0.139076515	0.196607044	0.072037181	0.063364879	0.009490503	0.008056555	0.059908989	0.117562069	0.055473336	0.175428791	0.174150712	0.010493419	0.102456577	0	0.043064479	0.122606463	0.17466208	0.043484498	0.623866862	0.197362184	0.053250385	0.114633549	0.06474492	0.021053252	0.051441711	0.144176924	0.019630756	0.038436182	0.095991913	0.100977648
AC004596.1	0.531368983	0.787098082	0.533164621	0.619459965	0.420832692	0.620961697	0.578987003	0.431462503	0.217851097	0.808096689	0.339479485	0.355580147	0.140909507	0.259543673	0.546857428	1.16889872	0.650856448	0.728834779	0.48326116	0.733354341	0.430499386	0.803227036	0.258338011	0.176578094	0.63236129	0.700084549	0.874914973	0.522658421	0.845831239	0.641546029	0.132247798	0.633198686	0.778208576	0.376068071	0.569588305	0.452700852	0.163627539	1.077174623	1.071968558	0.357720896	0.572889668	0.585731733	0.699729293	0.481505617	0.498863564	0.394843362	0.613625944	0.644779219	0.560225822
AC004597.1	0	0	0.046002047	0.100439479	0	0.108223341	0	0	0.054223347	0.043624477	0.459011864	0.061845307	0	0	0.086783766	0.20739313	0.147046143	0.04879418	0	0	0	0.144307467	0.167357928	0.166715445	0.048933645	0.031112841	0	0.133168933	0	0	0.124857467	0	0	0	0	0.069839625	0	0.311619363	0	0.136585153	0.071762669	0.190804468	0	0	0.175811994	0.374399637	0.092883966	0	0
AC004623.1	0.077653186	0.137634672	0.012211084	0.093019233	0.012068023	0.141040345	0.043484498	0	0.043064479	0.034638318	0	0.096801582	0	0.046281503	0.113300436	0.145351386	0.098689044	0.038717108	0.031254025	0.076969476	0	0.02644598	0.034638318	0.015497569	0.064193062	0.048933645	0.055750964	0.018206857	0.168256923	0.028427705	0.033933911	0	0.031677496	0.017636903	0.034215715	0.073546061	0.014212445	0.186246986	0.145220937	0.012497163	0.05699963	0.035483152	0.025595836	0.122341408	0.118359726	0.093560176	0	0.02672925	0.089904868
AC004637.1	0.257131341	0.062398064	0.104873377	0.059355278	0.245495663	0.183962835	0.063640993	0	0.123401336	0.585635601	0.101246657	0	0	0.100304906	0.100439479	0.051024003	0	0.214124805	0	0.164786278	0.131194352	0.057692867	0.322620422	0	0.214995135	0.172103428	0.0614306	0.116897018	0.076695902	0.061845307	0	0.202762485	0	0.076422275	0.074505436	0.080930488	0.1212807	0.356819915	0.159500022	0	1.128755306	0	0.03745251	0.061292338	0	0.13553487	0.158466295	0.168000125	0.066674763
AC004672.1	0.016211033	0.071762669	0.049351959	0	0	0.015069322	0.014926544	0	0.014783753	0	0.024035935	0	0.012497163	0	0	0	0.020626651	0.039419183	0.016068369	0.020057652	0	0	0.011924948	0	0.02644598	0.049770152	0.014355293	0.009347172	0.035905384	0	0	0	0	0	0	0	0	0.046002047	0	0	0	0	0	0	0	0	0	0.053806444	0.01564029
AC004672.2	0	0.052555009	0	0	0	0.053945425	0.053667449	0	0	0.084200362	0	0	0.044743821	0.084608575	0	0	0	0	0	0	0	0	0	0	0	0	0	0	0	0	0.062398064	0	0	0	0.123136427	0	0	0	0	0	0	0	0.031536353	0	0.088548697	0	0	0	0
AC004674.1	0	0	0	0	0	0	0	0	0	0	0	0	0	0	0	0	0	0	0	0	0	0	0	0	0	0	0	0	0	0	0	0	0	0	0	0	0	0	0	0	0	0	0	0	0	0	0	0	0
AC004678.1	0.105543992	0.064606975	0.055334502	0.120484657	0.13251104	0.24865627	0.033370138	0.083247414	0.065296567	0.052555009	0.079429315	0.074505436	0	0.153156788	0.201257457	0.224040274	0	0.169283661	0.170694234	0.248899107	0.260146127	0	0.052694111	0.035201596	0.115565996	0.259664184	0.094506339	0.121148056	0.673285045	0.032383005	0	0.055334502	0.071488106	0.040120917	0.319155458	0.042504263	0.032524066	0.133563526	0.19093086	0.111031312	0.206518202	0	0.095181789	0.063502942	0.39297679	0.140386032	0.164142649	0.118226814	0.102456577
AC004678.2	0.129480859	0.060047384	0.217975141	0.11196609	0.050606174	0.284514133	0.061292338	0.026304324	0.06060083	0.141694362	0	0.135140816	0.025737561	0	0.187514398	0.208891775	0.084200362	0.182310918	0.158983251	0.232046713	0.401193551	0.028003278	0.04879418	0	0.081339627	0.181547856	0.059216817	0.019346089	0.505992524	0.171847314	0.0360461	0.101112158	0.066399229	0	0.173127433	0.039419183	0.05963216	0	0.357383094	0.052555009	0.08011186	0	0.018064389	0	0.101112158	0.161565256	0	0.236584458	0.064193062
AC004687.1	2.47064098	0.305445279	2.0767643	0.618426617	0.601411277	2.051615721	0.372060582	1.497433534	2.08511868	0.552672171	1.859770816	0.222186307	0.883386213	0.060324133	0.908582365	1.567594121	1.199499604	1.159693763	0.229464873	0.963991922	0.509543838	1.279827839	1.818646083	2.290453894	1.823056374	0.955759159	0.729531018	0.415542354	1.188464227	0.553753689	0.522959662	0.681943947	0.787432465	0.787098082	0.39462389	1.56934526	0.09085343	0.862590248	0.42932137	0.362554049	1.246590503	2.474176426	0.923719679	1.083996212	0.181675061	1.751506569	0.5452765	0.561692721	0.418351888
AC004687.2	0.045862298	0.051720116	0.008917095	0.029700234	0.013212111	0.02672925	0.010779839	0.013640911	0.04194383	0.025312343	0.008630305	0.024177814	0.008917095	0.033933911	0.03407482	0.017066724	0.014783753	0.023610215	0.011495639	0.028569152	0.033652052	0.028852006	0.025454096	0.022474347	0.033229161	0.012068023	0.010350188	0.006764782	0.044883678	0.010350188	0.006333934	0.052972275	0.046002047	0.012926174	0.031254025	0.03407482	0.005184376	0.163369914	0.036749476	0.009203827	0.014069583	0.045163352	0.024886999	0.015497569	0.008917095	0.034779158	0.004609253	0.004896843	0.033370138
AC004687.3	0	0	0.014069583	0.005184376	0	0	0	0.014212445	0.02219024	0.008917095	0.004465437	0.006333934	0.004609253	0	0.008917095	0.004465437	0	0	0	0.015069322	0	0	0.008917095	0.029417547	0.005040617	0.003170443	0.010779839	0	0.033652052	0.005471851	0.00662118	0	0	0	0.04558276	0.007195501	0.005471851	0.023184369	0.004896843	0.014355293	0.007339046	0.073408955	0.009777122	0.016211033	0	0.006190289	0.004896843	0.02034218	0.011781859
AC004690.1	0	0	0	0.086376168	0	0	0	0	0	0	0	0	0	0	0	0	0	0	0	0	0	0	0	0	0	0	0	0	0	0	0	0	0	0	0	0	0	0	0	0	0	0	0	0	0	0	0	0	0
AC004690.2	0	0	0	0	0	0	0	0	0	0	0	0	0	0	0.024035935	0	0	0	0	0	0.031677496	0	0	0	0.013497992	0	0	0	0	0	0	0	0	0	0.017779413	0	0	0	0	0	0	0	0.008773707	0	0	0	0	0	0
AC004691.1	0.060739158	0.15924166	0.047119549	0.102859658	0.091395186	0.163241085	0.056167306	0.047677975	0.210762894	0.171334947	0	0.063502942	0.092207438	0	0.088955682	0.045023522	0	0.05004888	0	0.074916402	0.323888827	0.051024003	0.130403762	0	0.050188223	0.123401336	0.054223347	0.069839625	0.067776372	0.054640131	0	0	0.229587923	0	0.30287467	0.204766751	0.20739313	0.114233744	0	0.094776557	0.073546061	0	0	0.054084393	0.092883966	0.283329168	0.048375705	0.195347598	0
AC004691.2	0	0	0	0	0	0	0	0	0	0	0	0	0	0	0	0	0	0	0	0	0	0	0	0	0	0	0	0	0	0	0	0	0	0	0	0	0	0	0	0	0	0	0	0	0	0	0	0	0
AC004692.1	0	0	0	0	0	0.141432791	0.072037181	0	0	0.057554246	0.058385771	0.081339627	0	0	0	0	0	0	0	0	0	0	0	0	0	0.080794082	0	0	0.086919607	0.070114503	0	0	0	0	0	0	0	0.074779426	0.06253622	0	0	0	0	0.06942721	0	0	0	0	0.075464174
AC004692.2	0	0	0	0	0	0	0	0	0	0	0	0	0	0	0	0	0	0	0	0	0	0	0	0	0	0	0	0.047957107	0	0	0	0	0	0	0	0.032947164	0	0	0	0	0	0	0	0	0	0	0.044044333	0	0
AC004696.1	0	0	0.124063396	0	0	0	0	0.084880654	0.191183609	0.040401515	0	0	0	0	0.297602299	0.040682059	0	0.088820033	0	0.132247798	0	0.046002047	0.079838881	0	0.045303168	0.028710586	0.186754085	0.063088712	0.061154063	0	0	0	0	0	0	0.185739709	0	0	0.043904394	0	0	0.120484657	0.059078342	0	0	0	0	0	0
AC004696.2	0	0.089904868	0.077106244	0	0	0	0	0.152118504	0.09085343	0.143001506	0	0.103396924	0	0	0.608998436	0	0.12551886	0.158983251	0	0	0.353097411	0	0.209640514	0	0	0.10272531	0.088548697	0.057970069	0.110363243	0	0	0	0	0.109962253	0	0.324234562	0.089362553	0.095046725	0.07956585	0.153416242	0	0	0.054223347	0.08841301	0.150299708	0.09990111	0	0	0.18599337
AC004702.1	0	0	0	0	0	0.153156788	0	0	0	0	0	0	0	0	0	0	0	0	0	0	0	0	0	0	0	0.087598618	0	0	0	0	0	0	0	0	0	0	0	0	0.132642643	0.131194352	0	0	0	0	0	0	0	0	0
AC004704.1	0	0	0	0	0	0	0	0	0	0	0	0	0	0	0	0.123401336	0	0	0	0	0	0.047817548	0	0	0	0.029982866	0	0	0	0	0	0	0	0	0	0	0	0.054779032	0	0	0.069152202	0.064055064	0	0	0	0	0	0	0
AC004706.1	0.458906907	0.827656458	0.477677328	0.757279323	0.775682702	0.62928667	0.937043014	0.416839742	0.287117636	0.393745671	0.028427705	0.153027043	0.432211149	0.306495572	0.480782124	0.823423291	0.227987459	0.259905175	0.213253951	0.301119353	0.273575566	0.264716569	0.234746552	0.273336847	0.435628594	0.830417598	0.131457785	0.679513879	0.947030221	0.22428729	0.157561176	0.220949004	0.343009783	0.308593869	0.431783399	0.130799111	0.25386828	0.174022842	0.822852491	0.117030053	0.333767192	0.537345771	0.299479128	0.69483563	1.190362011	0.344942091	0.226261894	0.293605911	0.626859618
AC004706.2	0	0	0	0	0	0	0	0	0	0	0	0	0	0	0	0	0	0	0	0	0	0	0	0	0	0	0	0	0	0	0	0	0	0	0	0	0	0	0	0	0	0	0	0	0	0	0	0	0
AC004706.3	0.152767519	0.342668518	0.323312418	0.175684271	0.257855464	0.183073576	0.153416242	0.250961574	0.268194823	0.257976116	0.066261442	0.278936315	0.063226802	0.147176427	0.323427718	0.272262125	0.276556218	0.31823006	0.283210618	0.164013889	0.179765808	0.295605489	0.337654011	0.027012465	0.163498732	0.550014095	0.225028083	0.494466814	0.515207819	0.182946495	0.015069322	0.163627539	0.146915848	0.09071796	0.165300975	0.331590576	0.126576457	0.307311939	0.2880632	0.385927957	0.213378391	0.120882733	0.509949146	0.13093087	0.104470858	0.147827668	0.326882449	0.198368423	0.33193447
AC004707.1	0	0	0.036186803	0	0.137503524	0.242815884	0.125915549	0.17466208	0.084336446	0.034356597	0.034919984	0.141694362	0.105409894	0.368489001	0.133826527	0.034638318	0.116630912	0.112233058	0.091259766	0.057692867	0.089769309	0.150559677	0	0.132379425	0.14834845	0.072037181	0.041663532	0.027154052	0	0.122473941	0.191309967	0	0.178873958	0.488617835	0.237196574	0	0.271425676	0.211136827	0	0.142609487	0	0	0.098823768	0.121413331	0.139731422	0.047119549	0.108758614	0	0
AC004765.1	0.16542962	0.665938454	0.087598618	0.049351959	0.043764442	0.079156207	0.052972275	0.088684372	0.152118504	0.042224074	0	0.088955682	0	0	0.274530045	0.143524033	0.07299756	0.070114503	0.138159145	0.379953597	0.211759833	0.024177814	0.142740172	0	0.047398789	0.0739573	0.148478616	0.065848003	0.154842407	0.051580921	0	0.087598618	0.057415612	0.063640993	0.260748328	0.252900029	0.026020971	0.208267529	0.421802281	0.022900402	0.035060797	0	0.046560906	0.076011739	0.170309669	0.085968454	0.023042393	0.095316842	0.135009441
AC004771.1	0.146785541	0.421586873	0.058524312	0.06502077	0.057554246	0.136847604	0.069702167	0	0.134878054	0	0	0.078609835	0.058108649	0.109694865	0.212133508	0.352306553	0.095721922	0.121413331	0.074779426	0.179893171	0.143393419	0.063226802	0.055612157	0	0.121943734	0.256769143	0.131589484	0.043904394	0.309991039	0.067776372	0	0	0.147306699	0	0.232292362	0.088548697	0	0.141040345	0.174150712	0	0.090988888	0.239642442	0	0	0	0	0	0.06377903	0
AC004771.2	0.675725619	0.825785627	0.641823444	0.489337409	0.134089481	0.599698653	0.438186376	0.415758667	0.515409693	0.931531784	0.212756083	0.290660312	0.335940529	0.39473363	1.051511318	0.862748926	1.02708326	0.505789328	0.326767425	0.561790462	0.662661255	0.973574542	0.673646872	0.115299644	0.643671513	0.484395963	0.504467853	0.691712816	1.443076151	0.619835544	0.064882852	0.092207438	0.677620992	0.251204023	0.245495663	0.932287992	0.206018004	0.615227944	0.749748779	0.094100916	0.788017448	0.565499693	0.958434395	0.650213105	0.411317768	0.281549893	0.266876472	0.443606651	0.658737042
AC004771.3	0	0	0	0	0	0	0	0	0	0	0	0	0	0	0	0	0	0	0	0	0	0	0	0	0	0	0	0	0	0	0	0	0	0	0	0	0	0	0	0	0	0	0	0	0	0	0	0	0
AC004771.4	0.176450439	0.258579224	0.047538389	0.246833688	0.178873958	0.312432837	0.056722242	0.139993302	0.353662045	0.326997465	0.133432007	0.125386605	0.047259175	0	0.25386828	0.501923147	0.414893223	0.236217064	0.119156942	0.215740713	0.225645121	0.326537348	0.252173413	0.059770581	0.322043506	0.370722275	0.10755397	0.170053235	0.705756782	0.209016592	0	0	0.23155529	0.068051643	0.066537002	0.49610438	0.055195654	0.543396896	0.230448976	0.349478515	0.144699025	0.370387504	0.303225478	0	0.09369538	0.061845307	0.270947487	0.410775259	0.224163787
AC004774.1	0	0	0	0	0	0	0	0	0	0	0	0	0	0	0	0	0	0	0	0	0	0	0	0	0	0	0	0	0	0	0	0	0	0	0	0	0	0	0	0	0	0	0	0	0	0	0	0	0
AC004774.2	0	0	0	0	0	0	0	0	0	0	0	0	0	0	0	0	0	0	0	0	0	0	0	0	0	0	0	0	0	0	0	0	0	0	0	0	0	0	0	0	0	0	0	0	0	0	0	0	0
AC004774.3	0	0	0	0	0	0	0	0	0	0	0	0	0	0	0	0	0	0	0	0	0	0	0	0	0	0	0	0	0	0	0	0	0	0	0	0	0	0	0	0	0	0	0	0	0	0	0	0	0
AC004775.1	0.209266193	0.294076649	0.034356597	0.038295698	0.033792989	0.12035194	0	0.034779158	0.118625514	0.242572021	0	0.046421211	0	0	0	0	0.110897723	0	0.086783766	0.10755397	0	0	0.064606975	0	0	0.046002047	0.039559557	0	0.274530045	0.039840265	0	0.068051643	0	0	0.048096653	0.151599082	0	0.163112244	0	0	0.053806444	0.049770152	0	0	0	0.08827731	0	0.074094354	0
AC004777.1	0.218843151	0.103262627	0.250719083	0.098284796	0	0	0	0	0.201508404	0.239031363	0.315102453	0.2282338	0	0.312316654	0.16491497	0.084608575	0	0.181929438	0.112766845	0.266756562	0.21400043	0.185359135	0.444455046	0	0.182565182	0.117828004	0	0.066537002	0	0.102456577	0	0	0	0	0.236462004	0.255561159	0.10259095	0.394075066	0.177343788	0	0.137110008	0.452700852	0	0	0.172103428	0.114633549	0.333538229	0.428249611	0
AC004784.1	0	0.028003278	0	0	0	0	0.014355293	0	0	0	0.023184369	0	0.011924948	0	0.04558276	0	0.019915368	0	0.015497569	0	0	0	0	0	0	0	0	0	0	0.013926706	0	0	0.031112841	0	0	0.054501216	0	0	0	0	0.018918982	0	0	0	0.024035935	0	0.01235413	0.026162654	0.015069322
AC004788.1	0	0	0	0	0	0	0	0	0	0	0	0	0	0	0.335025838	0	0	0.367371066	0	0	0	0	0	0	0	0	0	0	0	0	0	0	0	0	0.253626278	0	0	0	0.509442493	0	0.280956314	0	0	0	0	0	0	0	0
AC004790.1	0.1212807	0	0	0	0	0	0	0	0.056722242	0	0	0	0	0	0	0	0.078883047	0	0	0	0	0	0	0	0	0	0	0	0.069152202	0	0	0	0	0	0	0	0	0	0	0	0	0	0	0	0	0	0	0	0
AC004790.2	0.16774328	0.333996118	0.362554049	0.277508728	0.044464067	0.205142241	0	0.045722536	0.248534836	0.084472517	0	0.119024103	0	0	1.333137456	0	0.559344967	0.047817548	0.113167057	0	0	0.04879418	0.042924445	0	0	0.030547964	0.102053383	0	0.186500558	0	0	0	0.411426246	0	0	0.47394273	0	0.109427427	0.046560906	0	0	0	0.031677496	0.051859299	0	0	0	0.096801582	0
AC004792.1	0	0	0	0	0	0	0	0	0	0	0	0	0	0	0	0	0	0	0	0	0	0	0	0	0	0	0	0	0	0	0	0	0	0	0	0	0	0	0	0	0	0	0	0	0	0	0	0	0
AC004801.1	0	0.082838815	0	0.078883047	0.06997707	0.085016673	0	0	0.083792032	0.067501049	0	0.095316842	0	0.254231207	0	0.132774233	0	0	0	0.112366523	0	0	0	0	0	0.094776557	0.081612323	0	0	0	0	0	0	0	0.09895848	0	0.082293836	0.170181458	0	0.072586047	0	0	0	0	0	0.178746506	0.072860402	0.150819598	0
AC004801.2	1.018705381	0.43850578	0.50548448	0.721678885	0.270947487	1.122871469	0.32308179	0.098823768	0.803640357	1.24610401	0.579759427	1.137437945	0.327687364	0.391327807	0.739329676	0.341644241	0.107420059	0.531568609	0.201382936	0.895767932	1.001081616	0.295370388	0.754203396	1.021195425	0.940956022	0.376179232	0.11196609	0	0.829281298	0.283210618	0.370610693	0.506094112	0.570074274	0.138683428	0.964583463	0.440314402	0.148738913	0.901494455	0.567545448	0	0.371503105	1.195347598	0.541613956	0.460375619	0.246955265	0.314754522	0.10017032	0.384602458	0.433920884
AC004801.3	0	0	0	0	0	0.032383005	0	0	0	0	0	0	0	0	0	0	0	0	0	0	0	0	0	0	0	0.036186803	0.031112841	0	0	0	0	0	0	0	0.179893171	0	0	0	0	0	0	0	0	0	0	0	0	0.029417547	0
AC004801.4	0	0	0	0	0	0.020057652	0	0	0	0	0	0	0	0	0	0	0	0	0	0	0.021053252	0	0	0	0	0	0	0	0	0	0	0	0	0	0.046700587	0	0	0	0	0	0	0	0	0	0	0	0	0	0
AC004801.5	0	0	0	0	0	0	0.029700234	0	0	0	0	0	0	0	0	0	0	0	0	0	0	0	0	0	0	0	0	0	0	0	0	0	0	0	0	0	0	0.03083043	0	0.025454096	0	0.0360461	0	0.028569152	0	0	0	0.027154052	0
AC004801.6	0.899485023	0.454070583	0.513086431	0.319849117	0.449640605	0.886589165	0.3154503	0.248777694	0.31254901	0.784671485	0.533762671	0.513591806	0.510759422	0.47518867	0.40042863	0.360420466	0.387141928	0.459011864	0.131589484	0.342782282	1.023184369	0.508225799	0.338795203	0.864017717	0.481298942	0.677620992	0.305445279	0.487589248	0.787683201	0.560812761	0.302523778	0.673556424	0.41986245	0.075327251	0.477159211	0.360982241	0.148088083	0.591679417	0.638490942	0.615039565	0.268673925	0.345282818	0.376401527	0.37784561	0.455964989	0.313594147	0.617580599	0.42739163	0.302055788
AC004801.7	0	0	0	0	0.008630305	0	0	0	0	0	0.016924144	0	0	0	0	0	0	0	0	0	0	0	0	0	0	0.005902957	0	0	0	0	0	0	0	0	0.024603367	0	0	0	0	0.008917095	0	0	0	0	0.017494379	0	0	0.009633819	0
AC004803.1	0.502330602	0.287354085	0.734048403	0.575893165	0.474981088	0.484292836	0.235972083	0.517426885	0.577730931	0.662296662	0.692159346	0.35038409	0.558365607	0.820240244	0.725784775	0.467801156	0.73508887	0.484808397	0.348912241	0.515005916	0.609187605	0.614191559	0.675635301	0.336054824	0.524163999	0.385486259	0.39429462	0.55875743	0.64754477	0.201257457	0.288181352	0.532067552	0.457331625	0.40206725	0.314754522	0.983750648	0.332622014	1.018562963	0.286881148	0.526369342	0.946805706	1.042294126	0.881977789	0.380951044	0.397364885	0.526168995	0.645701659	0.295252823	0.403594951
AC004805.1	0	0	0	0	0	0	0	0	0	0.015354834	0	0	0	0	0	0	0	0	0	0.025737561	0	0	0	0	0	0.010923027	0	0	0	0	0	0	0	0	0	0	0	0.059078342	0	0	0	0	0	0.018491749	0	0	0	0	0
AC004805.2	0	0.122076304	0	0	0	0	0	0	0	0	0.051441711	0	0.053111336	0	0	0	0	0	0	0	0	0	0.050745464	0	0	0	0	0	0	0	0	0	0	0	0	0	0	0	0	0	0	0	0.03745251	0	0	0.06942721	0	0	0
AC004805.3	0	0.095856924	0	0.176960992	0	0	0	0	0	0	0	0	0	0	0	0	0	0	0	0.129612738	0	0	0	0	0	0	0	0	0.117562069	0	0	0	0	0	0.114233744	0.238053099	0	0.195851509	0	0	0.127369147	0	0	0	0	0.10648233	0	0	0.102322191
AC004808.1	0	0	0	0	0	0	0	0	0	0	0	0	0	0	0	0	0	0.03801469	0	0	0	0.03885755	0	0	0	0	0	0	0.051720116	0	0	0	0	0	0	0	0	0	0.073271836	0	0	0	0	0	0	0	0	0	0
AC004808.2	0.165686877	0.220577607	0.160274831	0.037311931	0.272859292	0	0.292663973	0	0.039559557	0	0	0	0.033370138	0.063364879	0	0.31823006	0	0.654160541	0.202887833	0	0.236462004	0.071625394	0	0.042083959	0	0.512580879	0.112900262	0	0.268075023	0.184724621	0	0.190425227	0.166201253	0	0.220701417	0.051024003	0	0.041523362	0.473631077	0	0.102993993	0	0.577150837	0.038576651	0.066261442	0.085968454	0.034356597	0.036608829	0.498250868
AC004812.1	0	0	0	0	0.166715445	0	0	0	0	0	0	0	0	0	0	0	0	0	0	0	0	0	0	0	0	0	0	0	0	0	0	0	0	0	0	0	0	0	0	0	0	0	0	0	0	0	0	0	0.209141398
AC004812.2	1.217106608	1.282795616	0.914258349	0.825948405	1.071488106	1.859572057	0.912266628	0.675906238	1.327687364	1.376901565	1.467070757	0.847034789	1.018990175	1.335597588	0.985208947	0.830823203	0.919301941	1.194843512	0.628726943	1.49036475	1.169476093	1.036960422	1.161049225	1.302406795	1.120683709	0.870502817	0.942007714	1.039489372	1.89782126	0.885418178	0.638768944	1.214062619	0.960882345	0.655901322	1.043974365	1.21896711	0.499680087	1.467383831	1.425244442	0.632082049	1.250658454	1.594835149	0.827656458	0.756425557	1.523561956	0.998412162	0.806200304	1.126972856	1.084336446
AC004816.1	1.149194319	1.138617903	1.119953718	1.242206149	0.574537521	0.817950641	1.31016559	0.378400642	0.351062899	1.009705472	2.158918642	2.968957031	1.094573898	0.589475878	0.822934048	0.570074274	1.024106877	1.264836648	1.051998468	1.140516919	0.513389678	0.858219766	0.252052275	2.367818344	1.177854025	1.254835883	1.118824822	0.713079899	0.985573292	0.95188615	0.421586873	1.688269895	0.800413313	0.543594864	1.288712917	0.40457619	0.31741985	1.386093558	1.382058509	0.758559027	0.584385307	1.147957881	0.827575168	0.35614381	1.865958394	1.725959235	0.635986504	2.241565649	0.957023083
AC004816.2	0.499680087	0	0.468531186	0.192067884	0.171078696	0.206393169	0.205392513	0.090582476	1.042924445	0.241352086	0.387693396	1.201131967	0.172743517	0	0	0.31533436	1.183835831	0.183708817	0.219586745	0	0	0	1.224534263	1.386148755	0.628073654	0.331131922	0.198745582	0.067225673	0.245252252	0.375734539	0.123401336	0.328951324	0.413918977	0.127369147	0.23878686	0	0	0.397802962	0.548633903	0	0.488309336	0.551491409	0.123401336	0.372506409	0.173767068	0.503857533	0	0.274410769	0.111298453
AC004817.1	0.257734802	0	0.035905384	0.039980598	0	0.043064479	0	0	0	0.03407482	0	0	0	0	0	0	0	0.03801469	0.09044698	0.165172318	0.089091319	0	0.03407482	0	0.075464174	0.024177814	0.041383179	0.079156207	0.051720116	0.041663532	0	0	0	0	0.14574266	0	0	0.044464067	0.073271836	0	0	0	0.025170576	0.041242982	0.203263813	0.135928816	0	0	0.08841301
AC004817.2	0.814263291	0.046421211	0	0	0.039138394	0.047677975	0.09328973	0	0.092342769	0.074505436	0	0.053528441	0.077926579	0	0	0.110897723	0.065158675	0	0.09990111	0.39330636	0.190298792	0.042924445	0.074505436	0.049909522	0.042224074	0	0.504569548	0	0.11209958	0	0	0	0	0	0.055612157	0	0	0	0	0	0	0	0	0.174406419	0.416947805	0.149779631	0.04082231	0.349591743	0
AC004817.3	0.092613393	0.084064265	0.106750315	0.105678078	0.012068023	0.086240276	0.623773238	0.096531743	0.710613602	0.046002047	0.102993993	0.42932137	0.012211084	0	0.023326332	0.046281503	0.260507478	0.240131118	0.233151803	0.113833829	0.09044698	0.077789889	0.046002047	0.119156942	0.064193062	0.63301264	0.16117825	0.027295624	0.119688175	0.028286243	0.017066724	0.530170648	0.414135533	0.035060797	0.116364757	0.143393419	0.014212445	0.030265443	0.190425227	0.024886999	0.019203734	0.184724621	0.033933911	0.16079114	0.268913416	0.093424959	0.025028794	0.116098552	0.118492626
AC004817.4	0.018634174	0	0.007195501	0.016068369	0	0.008630305	0	0	0.008486889	0.027154052	0	0	0	0	0.027437183	0.006908369	0	0.007626092	0	0	0	0.01564029	0.006908369	0	0	0.014498127	0.032947164	0.005328121	0.010493419	0	0.010063683	0.084336446	0	0	0.05004888	0	0	0.017779413	0.051441711	0	0	0	0.005040617	0.008343459	0.014355293	0.028003278	0	0.01564029	0.009060468
AC004817.5	0.240863823	0.005759269	0.062812492	0.005471851	0	0.023610215	0.029276182	0.005040617	0.074094354	0.130008304	0.028286243	0.033088169	0.01948843	0	0.037311931	0.032665112	0.095046725	0.010493419	0.031395196	0.062121712	0.084880654	0.02644598	0.068739591	0.084744621	0.036468167	0.013212111	0.12551886	0.036468167	0.028286243	0.005759269	0	0.00992041	0	0.007051943	0.061292338	0.044743821	0.01720929	0.00604663	0.005040617	0.034919984	0.023184369	0.028427705	0.027295624	0.066674763	0.269751322	0.025595836	0	0.138814469	0.024603367
AC004825.1	0	0	0	0	0	0	0	0	0	0	0	0	0	0	0	0	0	0	0.05630606	0	0	0	0	0	0	0	0	0	0	0	0	0	0	0	0	0	0	0	0	0	0	0	0	0	0	0	0	0	0
AC004825.2	0.827900301	0.189413431	0.969307081	0.390777727	0.632454358	0.741747408	0.857423709	0.855112655	1.125584982	0.933043805	0.854634043	0.721328908	0.905581959	0.383939251	0.938775077	0.580724376	0.895302621	0.709908171	0.140909507	0.76951787	0.138683428	0.931834315	1.331762533	1.175748134	0.595217194	0.343009783	0.718262977	1.009490503	0.30018231	0.301119353	0.738724609	0.400210007	0.602741913	0.428142391	0.478402378	0.843501526	0.639324789	0.481608943	0.058385771	0.794603015	1.252718409	0.948526095	0.809167457	0.75668174	0.309991039	0.39297679	0.654618845	0.284514133	0.378955461
AC004825.3	0.028710586	0.032383005	0	0.02474519	0.005471851	0.020057652	0.00662118	0.011352507	0.019773069	0.010636636	0.02672925	0.044743821	0	0	0.021195425	0.010636636	0.027578727	0.011781859	0.021479727	0	0.028003278	0.00604663	0.010636636	0.007051943	0.005902957	0.011209361	0.006477564	0.016638942	0.008056555	0.006477564	0	0.011209361	0.014498127	0	0.031112841	0.025454096	0	0.006908369	0.095181789	0	0.017494379	0.008056555	0	0.012783185	0.02219024	0.021763974	0	0.024177814	0.020911066
AC004828.1	0.323773564	0	0.151988666	0.086512047	0.076832696	0.047398789	0	0	0	0.144568518	0.038155201	0.053250385	0	0	0	0.179638435	0	0	0.146785541	0.236706902	0.275603079	0	0	0.049630768	0.042083959	0.103933991	0	0	0.111699072	0.133432007	0	0	0	0	0	0	0	0	0.156784908	0.040401515	0.121015401	0	0.054917919	0	0.078063256	0.051441711	0	0	0.049351959
AC004828.2	0.057554246	0.013212111	0.022474347	0	0	0.027012465	0	0	0	0.031959741	0	0.074916402	0	0	0.021621858	0.063640993	0	0.023894043	0.014498127	0.155360663	0	0.012211084	0	0	0	0.022758398	0	0.008486889	0	0	0	0.088141597	0.029134804	0	0.01592569	0.034356597	0	0.014069583	0.046141782	0.011495639	0.017779413	0	0.007913082	0	0.022616379	0.043904394	0	0	0.014212445
AC004830.1	0	0	0	0	0	0	0	0	0	0	0	0	0	0	0	0	0	0	0	0	0	0	0	0	0	0	0	0	0	0	0	0	0	0	0	0	0	0	0	0	0	0	0	0	0	0	0	0	0
AC004830.2	0.360532839	0.128821281	0.442333123	0.340733161	0.327917257	0.310107409	0.280600049	0.138814469	0.098689044	0.613343053	0.027437183	0.282143229	0.083383588	0.58004898	0.72141641	0.2282338	0.481815574	0.374399637	0.106884289	0.214124805	0.636079338	0.404685176	0.053667449	0.202762485	0.532466583	0.215243704	0.351854439	0.123401336	0.489851171	0.187894405	0.039559557	0.213751646	0.2083924	0.458277001	0.258699816	0.242572021	0.550014095	0.318924164	0.245495663	0.291839273	0.323312418	0.158466295	0.239886801	0.126708602	0.442651611	0.448795255	0.057970069	0.14912927	0.292781749
AC004832.1	0.171463056	0.012640181	0.153805336	0.09328973	0.170566057	0.217106608	0.012926174	0.095451881	0.012783185	0	0.590817563	0.099093179	0.031959741	0	0.060877473	0.080384787	0.184851546	0	0.013783815	0.051163253	0	0.046141782	0.060462488	0.092478087	0	0.043064479	0.07299756	0.031959741	0.091124334	0.199499604	0	0.163627539	0	0.046141782	0.116897018	0.01649632	0.073683154	0.279768422	0.02219024	0.054223347	0.050188223	0.432318067	0.015069322	0.01235413	0.063502942	0.0824301	0.054501216	0.035060797	0.129612738
AC004832.2	0	0.122076304	0	0	0	0	0	0	0	0	0	0	0	0	0	0	0	0	0	0	0	0	0	0	0	0	0	0	0	0	0	0	0	0	0	0	0	0	0	0	0	0	0	0	0	0	0	0	0
AC004832.3	0	0	0	0	0	0	0	0	0	0	0	0	0	0	0	0	0	0	0	0	0	0	0	0	0	0	0	0	0	0	0	0	0	0	0	0	0	0	0	0	0	0	0	0	0	0	0	0	0
AC004832.4	0.278698482	0.254473108	0.349704962	0.450591032	0.979952158	0.411426246	0.177981556	0.152118504	0.176322773	0.143001506	0.397693455	0.455859809	0.348005741	0.143785225	0.275126274	0.33571191	0.348005741	0.3021728	0.190298792	0.234010733	0.636543421	0.236584458	0.60539951	0.501209824	0.434027675	0.052276765	0.591487938	0.21896711	0.482745045	0.327917257	0	0.8230156	0.361880627	0	0.693944087	0.324234562	0.089362553	0.268194823	0.154971988	0	0.229957009	0.484911487	0.10648233	0.396159489	0.525367331	0.442226945	0.079156207	0.309991039	0.270708334
AC004832.5	0.611361264	0.398788148	0.446044443	1.111031312	0.953376999	1.025099687	0.573083631	0.243181602	0.215243704	0.640528385	0.284987847	0.986592967	0.182819402	0.230203013	0.604261139	0.332851122	0.293017272	0.566474224	0.232169543	0.4473147	1.175620405	0.66766509	0.928806145	0.847996907	0.471239495	0.542901856	0.655535016	0.49139136	0.25918208	0.559736524	0.08841301	0.709114148	0.556502989	0.543396896	0.173127433	0.272620455	0.074094354	0.743730376	0.458906907	0.300416628	0.279768422	0.480988873	0.36120689	0.209765266	1.062052616	1.203263813	0.246225649	0.759155834	0.482951513
AC004832.6	0.137765808	0.203138497	0.175045486	0	0.517829985	0.246347277	0.043904394	0	0.205142241	0.034919984	0.035483152	0.232292362	0.10701825	0	0.069564695	0.035060797	0.118359726	0.038997979	0	0.114766793	0.257734802	0.039699918	0	0.046281503	0.185866545	0.02474519	0.083519749	0.027578727	0	0	0	0.072723231	0.181547856	0	0.101112158	0	0.042644337	0.46905241	0.180529813	0.037593076	0.057415612	0.460061021	0.051024003	0.042224074	0.207767938	0.09423607	0	0.079019633	0.046002047
AC004834.1	0.057692867	0.084064265	0.022616379	0.055889758	0.033229161	0.105409894	0.033652052	0.022900402	0.006764782	0.037311931	0.010923027	0.03801469	0.011209361	0.032241931	0	0.016211033	0.028003278	0.017921908	0.021763974	0.009060468	0.05630606	0.042504263	0.042504263	0.042364175	0.127501219	0.033933911	0.01948843	0.054084393	0.056444801	0.095856924	0	0.055750964	0.043624477	0.008200014	0.107821756	0.092613393	0.00662118	0.11516645	0.079975377	0.023042393	0.052694111	0.095991913	0.015782997	0.057692867	0.055750964	0.029417547	0.017351842	0.101784524	0.035201596
AC004835.1	0	0.010493419	0	0	0	0.010779839	0	0	0.010636636	0	0	0.012211084	0	0	0	0.017066724	0	0	0	0	0	0.009777122	0.008486889	0	0	0.012068023	0	0.006764782	0	0	0	0.03562391	0	0	0	0	0	0.011209361	0.027720258	0	0	0	0	0	0	0	0	0.009777122	0
AC004836.1	0	0	0	0	0	0	0	0	0	0	0	0	0	0	0	0	0	0	0	0	0	0	0	0	0	0	0	0	0	0	0	0	0	0	0	0	0	0	0	0	0	0	0	0	0	0	0	0	0
AC004837.1	0	0	0	0	0	0	0	0	0	0	0	0	0	0	0	0	0	0	0	0	0	0	0	0	0	0	0	0	0	0	0	0	0	0	0	0	0	0	0	0	0	0	0	0	0	0	0	0	0
AC004837.2	0.366811773	0.860128514	0.291132012	0.583037624	0.343805752	0.64874153	0.272739878	0.13842131	0.52747075	0.602931904	0.067501049	0.713167903	0.035201596	0.413702389	0.414568547	0.413810687	0.114233744	0.21200896	0.564622052	0.602551897	0.461214213	0.312781328	0.277984747	0.087734382	0.212756083	0.303225478	0.080521232	0.374955996	0.324119326	0.194717463	0.049212535	0.200629898	0.403594951	0.147306699	0.432531879	0.340619235	0	0.454175893	1.073408955	0.297015288	0.435201856	0.19496955	0.209266193	0.263395035	0.844546345	0.750263476	0.036327492	0.376846014	0.458277001
AC004837.3	0	0	0	0	0	0	0	0	0	0	0	0	0	0	0	0	0	0	0	0	0	0	0	0	0	0	0	0	0.128425389	0	0	0	0	0	0	0	0	0	0	0	0	0	0	0	0	0	0	0	0
AC004837.4	0.142609487	0.480471945	0.132642643	0.170181458	0.231309516	0.388465097	0.106750315	0.257372756	0.105812151	0.602361857	0.044044333	0.231432408	0	0.166972472	0.244156396	0.243669081	0.074779426	0.095181789	0.141694362	0.330787836	0.057415612	0.187894405	0.085424656	0	0.095586908	0.061015775	0.078063256	0.163369914	0.596267294	0.02672925	0	0.045722536	0.115565996	0.065296567	0.183454754	0.259061529	0.052972275	0.309292623	0.301470587	0.046560906	0.203764966	0.189413431	0.278460609	0.052415894	0.254473108	0.088141597	0.114367025	0.167100969	0.13842131
AC004839.1	0.980244705	0.666393032	0.908198046	1.562034783	1.93975315	1.832363461	0.925315875	0.70893764	1.47518867	0.77677779	0.883933562	1.680504401	0.904580435	0.96842258	0.781821302	1.762391341	1.02708326	2.156234798	1.383939251	1.141563582	1.180147861	0.625270489	1.477780929	0.840120773	1.303985268	1.63501138	1.728442997	1.372784981	0.240497517	0.789353664	0	1.002306467	1.202762485	0	1.555325359	1.227925867	0.369159346	1.667301759	1.352589052	0.822444639	0.670568446	0.629566451	1.095181789	1.846633717	1.703277924	1.855989697	1.193393282	1.791730736	1.447790759
AC004839.2	0.409798228	0.277865757	0.148869044	0.215989154	0.192572941	0.477573719	0.283092058	0.197739606	0.47134356	0.311386858	0.232415171	0.527971113	0.051163253	0.501209824	0.429749851	0.230326	0.084200362	0.621805735	0.355580147	0.081612323	0.45037988	0.210388864	0.427069755	0.829930722	0.388685507	0.227371423	0.461214213	0.14834845	0.505992524	0.325386415	0.139076515	0.195599575	0.24902051	0.335140206	0.140124224	0.289244285	0.171975377	0.490467444	0.104202449	0.103128316	0.542703792	0.396926676	0.171847314	0.5452765	0.101112158	0.36109457	0.334225008	0.439676323	0.447526301
AC004840.1	0	0.040541794	0	0	0	0	0	0	0	0	0	0	0	0	0.128293401	0.065434446	0.056860943	0	0	0	0	0.03745251	0	0.085832524	0.10795563	0.023326332	0	0.025879273	0.049909522	0	0	0	0	0	0.140778656	0	0.117429084	0.084472517	0.035764654	0	0	0.190804468	0.048096653	0.039840265	0.133826527	0	0	0.037733627	0.043344505
AC004840.2	0	0.103933991	0	0	0	0	0	0	0.202887833	0	0	0	0	0	0	0	0	0	0	0	0	0	0	0.111565545	0	0.06060083	0	0	0.127369147	0	0	0	0	0	0.534460082	0	0.103262627	0.396488333	0	0	0	0	0.062812492	0	0.467488174	0	0	0	0
AC004846.1	0.216485907	0.106750315	0.315102453	0.346985247	0.098150021	0.339137385	0.972104429	0.108892402	0.450696596	0.232906301	0.5452765	0.205642742	0.406754337	0	0.387141928	0.354677829	0.186754085	0.814427374	0.214995135	0.320195821	0.239520247	0.199499604	0.549915554	0.685805625	0.498455128	0.263274835	0.512176309	0.503755787	0.281787257	0.178364082	0.023752136	0.619741659	0.653060017	0.330787836	0.333194716	0.33845294	0.077926579	0.189539944	0.198745582	0.455649427	0.236584458	0.323543009	0.221815228	0.497229129	0.515106871	0.691534165	0.189919418	0.634872023	0.335025838
AC004846.2	0.414460306	0.285816472	0.356707253	0.272859292	0.127104965	0.694657366	0.188780698	0.161436266	0.321004474	0.390227437	0.2391536	0.288771967	0.24610401	0.123401336	0.123666196	0.181293413	0.158595552	0.10353121	0.201884743	0.153805336	0.499271883	0.204015477	0.28936234	0.160920188	0.377512488	0.210638228	0.112366523	0.188527527	0.774924076	0.574634395	0	0	0.241474126	0.094100916	0.178364082	0.192951618	0.148999163	0.231432408	0.164528861	0.067363367	0.102456577	0.494057132	0.277508728	0.147567207	0.129085148	0.279649579	0.067638717	0.140255134	0.269272578
AC004847.1	0.577344228	0.137765808	0.956651456	0.498455128	0.356932568	0.554539738	0.254956787	0.538637485	1.025454096	0.345509924	0.816067173	0.38835488	0.78098194	0	0.628353671	0.484808397	0.812292845	0.27727066	0.197362184	0.481918878	0.365356597	0.627980303	0.879548943	0.599889045	0.730052978	0.533463677	0.535953401	0.668028329	0.498761466	0.031536353	0.05630606	0.340733161	0.289480386	0.302289802	0.214746523	0.432104223	0.031536353	0.372840689	0.234869152	0.714838962	0.663299072	1.294547234	0.543693838	0.259423152	0.155878733	0.557875677	0.544880997	0.332851122	0.192825404
AC004852.1	0	0	0	0	0	0	0	0	0	0	0	0	0	0	0	0	0	0	0	0	0	0	0	0	0	0	0	0	0	0	0	0	0	0	0	0	0	0	0	0	0	0	0	0	0	0	0	0	0
AC004852.2	0	0	0	0	0	0	0	0	0	0	0	0	0	0	0	0	0	0	0	0	0	0	0	0	0	0	0	0	0	0	0	0	0	0	0.074779426	0	0	0	0	0	0	0	0	0	0	0	0	0	0
AC004852.3	0	0	0	0	0	0	0	0	0	0	0	0	0	0	0	0	0	0	0	0	0	0	0	0	0	0	0	0	0	0	0	0	0	0	0	0	0	0	0	0	0	0	0	0	0	0	0	0	0
AC004854.1	0.265556916	0.085424656	0.209266193	0.081339627	0	0.322389683	0	0.074094354	0.317882883	0.069564695	0	0	0	0.136716384	0.377290365	0.136716384	0.229587923	0.07751647	0.093424959	0.222804561	0.479747934	0.420185937	0.199499604	0.091801369	0.151858817	0.049630768	0.239031363	0.10795563	0.461423785	0.084744621	0	0	0	0.104470858	0	0	0.084880654	0.472487771	0	0.074779426	0	0.381947801	0.051441711	0.163369914	0	0.094911647	0	0.079702372	0.176960992
AC004854.2	0.389566812	0.122473941	0.738032794	0.478195258	0.215740713	0.670115181	0.363451457	0.237318966	0.634407402	0.364124147	0.674008609	0.675815931	0.322735778	0.722291142	0.544386466	0.494978753	0.52476579	0.486868801	0.404903122	0.336854639	0.563353406	0.363563594	0.576280258	0.881899503	0.432318067	0.402831302	0.522557993	0.260146127	0.349252032	0.354452161	0.144829521	0.489337409	0.372617844	0.348005741	0.235604533	0.470823163	0.102187793	0.539630325	0.348912241	0.511164389	0.331131922	0.174406419	0.481092237	0.737859788	0.353323291	0.463622457	0.271664711	0.319386715	0.396269112
AC004858.1	0	0	0	0	0.19887128	0.124725152	0.124063396	0	0.122871469	0.099227866	0	0	0	0	0.193708673	0	0	0	0	0	0	0	0	0	0	0	0	0.078609835	0	0.120750053	0	0	0	0	0	0	0	0.128425389	0.107821756	0	0	0	0	0	0	0	0	0.113700499	0
AC004862.1	0.060877473	0	0.033933911	0.022758398	0.006764782	0.008200014	0.02446153	0.054640131	0.040120917	0.10057404	0.058385771	0	0.079702372	0.01306915	0.4089292	0.01948843	0.098823768	0.138814469	0.008773707	0	0	0.014783753	0.01948843	0.01720929	0	0.009203827	0.015782997	0.02034218	0.067914014	0	0.047119549	0	0.017779413	0.00992041	0	0.091530593	0.007913082	0.008486889	0	0.013926706	0.010779839	0	0.277865757	0.007913082	0	0.008917095	0	0	0.017066724
AC004863.1	0.412076939	0.221938932	0.422771219	0.678432534	0.417163907	1.655535016	0.094776557	0.45817199	0.138552375	0.216113358	0.113833829	0.206268125	0.117296086	0.283092058	0.675906238	0.217354814	0.770194755	0.084472517	0.101515615	0.125783332	0.363787841	0.452911665	0.404467197	0.322620422	0.240619629	0.080384787	0.091530593	0.059908989	0.364908555	0.841651143	0.162081103	0.483157952	0	0.268673925	0.640713465	0.383054501	0.046840254	1.181293413	0.526068812	0	0.063088712	0.270947487	0.212133508	0.372060582	0.079702372	0.245495663	0.121015401	0.354903461	0.361431504
AC004865.1	0.033370138	0	0	0	0	0	0	0	0.030547964	0	0	0	0	0	0.049212535	0.02474519	0	0.027437183	0	0	0	0.055473336	0.024603367	0	0	0	0	0	0.037311931	0	0	0	0	0.037171338	0.106214296	0.039419183	0	0	0	0	0	0	0.018064389	0	0	0.033792989	0	0.056028539	0
AC004866.1	0	0	0	0	0	0	0	0	0	0	0	0	0	0	0	0	0	0	0	0	0	0	0	0	0	0	0	0	0	0	0	0	0	0	0	0	0	0	0	0	0	0	0	0	0	0	0	0	0
AC004866.2	0	0	0	0	0	0	0	0	0	0	0	0	0	0	0	0	0	0	0	0	0	0	0	0	0	0	0	0	0	0	0	0	0	0	0	0	0	0	0	0	0	0	0	0	0	0	0	0	0
AC004869.1	0	0	0	0	0	0	0	0	0	0	0	0	0	0	0	0	0	0	0	0	0	0	0	0	0	0	0	0	0	0	0	0	0	0	0.066674763	0	0	0	0	0	0	0	0	0	0	0	0	0	0
AC004869.2	0	0	0	0	0	0	0	0	0	0	0	0	0	0	0	0	0	0	0	0	0	0	0	0	0	0	0	0	0	0	0	0	0	0	0	0	0	0	0	0	0	0	0	0	0	0	0	0	0
AC004870.1	0.03801469	0.100843124	0.270110276	0	0	0.069702167	0.167614841	0.087598618	0	0	0	0.078336571	0	0	0.479437533	0.028144768	0.048375705	0.031254025	0	0	0	0.209266193	0	0	0.031395196	0.077789889	0	0	0	0	0	0	0	0.083247414	0.120219212	0.044743821	0.193834811	0	0	0.171591153	0	0.084064265	0.442863897	0	0.220206113	0	0.088820033	0.032100843	0.036749476
AC004870.2	0.891341411	1.848798181	0.7015047	1.452700852	0.393855477	0.787348876	0.725872007	0.378511623	0.216361735	0.090582476	0.536251879	0.404794153	1.863343811	0.030971642	0.853197255	0.476640909	0.764006378	0.993710587	0.816394909	0.429964044	0.157173094	0.414568547	0.09071796	0.442757758	0.55924706	1.245373963	1.082293836	0.267835392	2.098453246	0.27727066	0.271067049	0.732225777	0.643486813	0.298658316	0.291957116	0.733267559	0.110363243	1.546857428	0.175684271	0.540027269	0.193330195	0.158466295	0.299244658	0.073820233	2.318663914	0.255198566	0.716771456	2.369019716	1.542802827
AC004870.3	0.062674363	0.056860943	0.141171172	0.204891925	0	0	0	0.096801582	0	0	0	0	0	0	0	0.046421211	0	0	0.121811151	0	0	0	0	0	0	0.032806145	0	0	0	0	0	0	0	0	0	0.143915803	0	0.173255383	0	0	0	0	0	0	0.095721922	0.063226802	0	0.104068226	0
AC004870.4	0	0.045722536	0.039138394	0	0	0.046840254	0	0	0	0	0	0	0	0	0	0	0	0.041523362	0	0	0.096801582	0	0	0	0	0.077789889	0	0	0	0	0	0	0	0	0.107420059	0	0	0.048375705	0	0	0	0	0	0	0.077242999	0	0	0.042644337	0
AC004875.1	0	0	0	0	0	0	0	0	0	0	0	0	0	0	0	0	0	0	0	0	0.097745622	0	0	0	0	0	0	0	0	0	0	0	0	0	0	0	0	0	0	0	0	0	0	0	0	0	0	0	0
AC004877.1	0.04082231	0.007482576	0.056444801	0.049073097	0.012497163	0.067638717	0.007626092	0.019346089	0.015069322	0.018064389	0.066399229	0.034215715	0.025312343	0.012211084	0.036327492	0.036186803	0	0.006764782	0.016353684	0.010206943	0.031959741	0.040962548	0.076969476	0.008056555	0.046979908	0.038295698	0.029276182	0.037733627	0.089904868	0.02219024	0	0.050327554	0	0.036468167	0.03562391	0.029134804	0.036749476	0.054501216	0.013212111	0.038717108	0.059216817	0.107687869	0.017779413	0.029134804	0.050327554	0.008343459	0.019630756	0.006908369	0
AC004877.2	1.173767068	0.889629291	1.022048165	1.253565772	0.828794038	1.516015147	0.724999445	0.895535295	0.951363988	1.085696581	0.974382466	0.655260226	0.952184443	0.85646786	1.514652519	0.632454358	0.851199339	0.877351626	0.981268152	1.628773595	1.15438878	1.0590091	0.708231388	0.910655921	1.156072961	0.860446393	1.010851435	0.766976721	1.343294108	0.884636991	0.420724919	0.979220531	0.900412801	0.566766455	1.161823203	1.258579224	0.277151611	2.21719969	1.131589484	0.520045024	1.224596	0.878764571	0.465608848	1.058316496	1.33187716	1.392427338	0.726133673	1.335254565	1.07224303
AC004879.1	0	0	0	0	0	0	0	0	0	0	0	0	0	0	0	0	0	0	0	0	0	0	0	0	0	0	0	0	0	0	0	0	0	0	0	0	0	0	0	0	0	0	0	0	0	0	0	0	0
AC004882.1	0	0	0.129612738	0.109026176	0.032947164	0.079292767	0	0	0.039559557	0	0.240253262	0.045163352	0.033370138	0	0.063502942	0.153416242	0.159370847	0.035483152	0	0.104873377	0	0	0.181293413	0.161694235	0.035764654	0.022616379	0	0.049770152	0.140255134	0	0	0	0.085424656	0.048096653	0	0.238664592	0	0.041523362	0	0	0	0.597507338	0	0	0.24865627	0.167229454	0.034356597	0.036608829	0.082566351
AC004882.2	0	0	0	0	0	0	0	0	0	0	0	0	0	0	0	0	0	0	0	0	0	0	0	0	0	0	0	0	0	0	0	0	0	0	0	0	0	0	0	0	0	0	0	0	0	0	0	0	0
AC004882.3	0.084744621	0.185232254	0.033370138	0.209390977	0.157173094	0.116763971	0.188780698	0	0.187007567	0.18027519	0.182946495	0.46456372	0.033088169	0.236951759	0.291249913	0.123401336	0.207892852	0.319849117	0.201884743	0.053111336	0.082838815	0.235359447	0.122738972	0.160920188	0.169411952	0.130008304	0.038436182	0.166329818	0.183200647	0.183835831	0	0.129085148	0	0.139076515	0.337083076	0.280600049	0.076422275	0.231432408	0.340049473	0	0	0.268075023	0.134746655	0.147567207	0.129085148	0.166329818	0.100304906	0.036327492	0.197362184
AC004884.1	0	0.180657108	0	0	0	0	0	0.080930488	0	0.075874867	0.150299708	0.206893236	0	0.148869044	0.149259365	0.148999163	0.130140135	0.084608575	0	0	0	0.086376168	0.148218272	0.281549893	0	0.054223347	0	0	0.114367025	0	0	0	0	0	0.214373524	0	0	0	0	0	0	0	0	0	0	0	0.082021269	0.246712101	0.099497201
AC004884.2	0.060877473	0.159500022	0.092883966	0.103128316	0.297719672	0.263034406	0	0.047817548	0.109427427	0.130535557	0.04558276	0.182946495	0	0	0.327342456	0.088820033	0.077379741	0.05004888	0.060462488	0.146394549	0	0.100304906	0.211635253	0.223916751	0.098823768	0.063088712	0.157302466	0.16889872	0.067914014	0.158466295	0	0.180402507	0.230080016	0.067638717	0.129085148	0.071625394	0	0.058385771	0.228849468	0.140124224	0	0	0	0.10648233	0	0	0.095451881	0.240741731	0.058939855
AC004888.1	0.228849468	0.15924166	0.262072288	0	0.046421211	0.262673687	0.110229592	0.182183769	0.305562016	0.044743821	0.253505262	0.124195772	0	0	0.398131432	0.21238257	0.150689643	0.234256048	0.279055216	0	0.666574824	0.147827668	0.287826867	0.116098552	0.098689044	0.15263774	0.106616329	0.035342381	0.067776372	0.107286135	0.127897364	0.092883966	0.229587923	0	0.356594582	0.071488106	0	0.058247217	0.095721922	0.267475872	0.143524033	0.133168933	0.127897364	0.385044426	0.262312878	0	0.268673925	0.148999163	0.058801354
AC004890.1	0.603691617	0.66712006	0.486765851	0.640343282	1.061223202	1.609660418	1.546314179	1.083043129	1.206205598	0.893129186	1.293547058	1.152572845	1.261290095	0.655168618	0.46905241	0.821057079	0.414243799	0.512075149	0.600174586	0.402831302	1.010206943	0.902420942	0.362890643	2.058385771	1.049561071	0.800993057	0.549324164	1.034779158	0.522156212	0.663116867	0.985937544	0.264116022	0.833578294	0.195095577	1.503755787	0.942383132	1.192067884	1.455964989	0.787516048	1.157755178	0.559736524	0.90812117	0.575505968	1.028639871	1.589044357	0.727615551	0.3887957	1.067501049	0.704163719
AC004890.2	0.620398731	0.810977717	0.407189572	0.524665509	0.273217473	0.969233393	0.158983251	0.270229907	0.643209718	0.495797478	0.348912241	0.401848875	0.144437998	0.464772806	0.742437445	0.654802126	0.61022759	0.389897162	0.328721595	0.613720228	0.667846721	0.446044443	0.663207972	0.118359726	0.314870509	0.451540833	0.392866916	0.139076515	1.052207196	0.102859658	0.082838815	0.297484916	0.234010733	0.181929438	0.389566812	0.426211072	0.096261853	0.979952158	0.59674436	0.09085343	0.559344967	0.778545026	0.313129735	0.359408719	0.648925559	0.517930742	0.131852846	0.619741659	0.277984747
AC004890.3	0.402831302	0.493852248	0.221444053	0.352871496	0.134878054	0.463727072	0.083383588	0.047677975	0.350497247	0.130271955	0.067638717	0.36960607	0.092207438	0.250961574	0.498557248	0.270110276	0.150559677	0.190172345	0.173639164	0.246468895	0.116098552	0.124063396	0.287590496	0.115965432	0.168385305	0.181293413	0.156914315	0.199876467	0.282380495	0.157949154	0	0.221691514	0.060877473	0.067501049	0.218347209	0.326422296	0.08120326	0.454702328	0.479541007	0.117429084	0.242206149	0.445938537	0.143001506	0.106214296	0.583037624	0.203890227	0.095181789	0.217851097	0.222062625
AC004893.1	0	0	0	0	0	0	0	0	0	0	0	0	0	0	0	0	0	0	0	0	0	0	0	0	0	0	0	0	0	0	0	0	0	0	0	0	0	0	0	0	0	0	0	0	0	0	0	0	0
AC004893.2	0.322851124	0.504467853	0.172615522	0.147827668	0.115565996	0.241230036	0.100843124	0.085832524	0.138028045	0.179128829	0.081884967	0.373174891	0.034356597	0.112233058	0.187894405	0.202010167	0.084336446	0.107152199	0.087055435	0.171591153	0.186120184	0.117960953	0.119422583	0.085560625	0.175173266	0.134483822	0.116231661	0.038576651	0.233151803	0.06942721	0.036186803	0.195977459	0.109159939	0.061707085	0.151599082	0.127897364	0.040120917	0.114500293	0.170181458	0.086647913	0.118758389	0.133563526	0.059770581	0.059078342	0.211012193	0.077789889	0.02672925	0.065296567	0.115699153
AC004895.1	0.08120326	0.073683154	0.063088712	0	0	0.170437869	0.025454096	0.021621858	0.098419558	0.040261223	0.119289768	0.028852006	0.122871469	0.36120689	0.227864273	0.02034218	0.069564695	0.044883678	0.027295624	0.03407482	0	0.09017595	0.079429315	0	0.088820033	0.042784398	0.095991913	0.031677496	0.03083043	0.096666669	0.087327052	0	0.10755397	0	0.116231661	0.155749233	0.096801582	0.127501219	0.022048165	0.021763974	0.033511102	0.090988888	0	0.024603367	0.042364175	0.081884967	0.021906077	0.090988888	0.103933991
AC004898.1	0.043624477	0.039559557	0	0.037593076	0.097610797	0.155878733	0	0.067776372	0.189539944	0.032100843	0	0.04558276	0	0	0.064055064	0.032241931	0	0	0	0.053945425	0.378067649	0.072174417	0.032100843	0.042504263	0.0360461	0.045303168	0.038997979	0	0.185739709	0.039278795	0	0	0	0	0.137634672	0.051441711	0.039278795	0.0824301	0.228480098	0	0.0528332	0.096261853	0	0	0.192067884	0.044044333	0.068602027	0.142217362	0.162081103
AC004899.1	0	0	0	0	0	0	0	0	0	0	0	0	0	0	0	0	0	0	0	0	0.038155201	0	0	0	0	0	0	0	0	0	0	0	0	0	0	0	0	0	0	0	0	0	0	0	0	0	0	0.016638942	0
AC004899.2	0	0	0	0	0	0	0	0	0	0	0	0	0	0	0	0	0	0	0	0	0	0	0	0	0	0	0	0	0	0	0	0	0	0	0	0	0	0	0	0	0	0	0	0	0	0	0	0	0
AC004900.1	0.480885503	0.328606717	0.061707085	0.61805067	0.147306699	0.243425362	0.177088602	0.092748686	0.472799672	0.344146748	0.08827731	0.373731722	0	0.115565996	0.503755787	0.222557291	0.100843124	0.127897364	0.44858384	0.395391894	0.287590496	0.130403762	0.246955265	0.114500293	0.217727042	0.321466359	0.234378689	0.046281503	0.250597823	0.139469495	0.085288675	0.232415171	0.422555956	0.211012193	0.419970287	0.263635404	0.036186803	0.148478616	0.266756562	0.123401336	0.228849468	0.212756083	0.064469017	0.294311961	0.335940529	0.192446694	0.182183769	0.389456678	0.219462839
AC004908.1	1.203952854	1.679423798	0.930850857	0.53465928	0.760519037	1.221877081	0.643671513	0.914181795	0.710349106	1.302055788	0.47342327	1.495029937	0.486044993	1.018420531	1.809949439	0.797012978	0.96036343	1.145220937	0.380729449	0.854554259	1.07231164	0.694211608	1.014926544	0.374622206	1.171719239	1.404957604	0.66120233	0.65672517	0.830336463	0.767824268	0.066123642	0.682573297	0.522156212	0.312897473	1.301353519	1.192131026	0.434774991	1.087394948	1.702967767	0.462157048	1.003170443	1.385707125	1.252355101	0.624147697	1.099227866	0.942383132	0.14208663	1.214062619	0.977023422
AC004908.2	0.727092709	1.65558081	1.075464174	0.9644356	0.321004474	1.290542363	0.339137385	0.401193551	1.008486889	1.118559071	0.513086431	1.109093059	0.171078696	0.786679994	1.584385307	0.682033871	0.794187097	0.852957651	0.533363998	0.383718115	0.847596102	0.91899677	0.73239946	0.442863897	0.772730248	1.554048507	1.164786278	0.792688798	1.191183609	0.764770764	0.062398064	0.65094833	0.317998618	0.349252032	0.849198652	1.481453951	0.452384576	1.426801472	1.918462565	0.368712484	0.32088898	0.871291692	1.02708326	0.759070591	1.220329955	0.8366513	0.370275897	1.353323291	0.709202395
AC004908.3	0.869950348	0.719840555	0.738378743	0.175556536	0.263395035	1.009777122	0.430392334	0.935686035	0.600555219	0.825622832	0.116497841	0.959473426	0.300065137	0.873734468	1.612682759	0.256165277	0.51944126	0.898247056	0.103933991	0.407624676	0.911653237	0.462157048	0.709378871	0.450696596	0.723077947	0.413810687	0.417379976	0.120086471	0.778713221	0.383054501	0.266396773	0.301821736	0.294547234	0.116231661	0.726220885	0.775514153	0.183073576	0.871370556	0.926910307	0.236706902	0.631430278	1.127435184	0.610983471	0.223175386	1.225151512	0.751720787	0.273814245	0.988266585	0.559540759
AC004910.1	0	0.076011739	0.032947164	0.036608829	0	0.039559557	0.039278795	0	0	0	0	0.044464067	0	0	0	0.062259894	0	0	0	0	0	0.03562391	0	0.041383179	0	0.02219024	0.037874166	0.024603367	0	0	0	0	0	0.047259175	0.405774578	0.05004888	0.038295698	0	0	0.033652052	0	0	0	0	0.065158675	0	0	0.035905384	0
AC004911.1	0	0	0	0	0	0	0	0	0	0	0	0	0	0	0	0	0	0	0	0	0	0	0	0	0	0	0	0	0	0	0	0	0	0	0	0	0	0	0	0.03040671	0	0	0.020911066	0	0	0	0	0	0
AC004912.1	0	0.685357124	0	0.657914343	0.422878839	0.272739878	0	0.233029057	0	0	0	0.303693088	0	0	0	0	0.363675722	0	0	0	0	0.247684513	0.219586745	0	0	0.158724796	0.262673687	0	0	0	0	0	0.535455799	0	0	0	0	1.194023996	0	0.234869152	0.627420069	0	0	0.262072288	0.428892762	0.5383395	0	0	0.90126274
AC004917.1	0.048096653	0.085832524	0.024886999	0.027720258	0.024603367	0.059355278	0.014926544	0.037733627	0.100708589	0.023752136	0.035905384	0.082838815	0.049212535	0	0.070526721	0.023894043	0.041102772	0.103128316	0.031959741	0.039840265	0.150819598	0.013497992	0.058524312	0.062121712	0.052694111	0.074231394	0.05699963	0.117296086	0	0.014498127	0.051720116	0.025028794	0.094911647	0	0.198242682	0.056722242	0.014640947	0.015497569	0.136453909	0	0.058247217	0.036186803	0.034779158	0.084472517	0.025028794	0.064331046	0.075601085	0.013640911	0.046560906
AC004918.1	0.631895859	0.413269114	0.647084213	0.506195692	0.406101238	1.015283461	0.225645121	0.252415659	0.476226133	0.599222563	0.095181789	0.173511248	0.129348967	0.926606741	0.784420225	0.293135019	0.592827755	0.723427501	0.886589165	0.8131963	0.44105847	0.205642742	0.418135964	0.123401336	0.323658291	0.251446432	0.377956634	0.074231394	0.629193397	0.887759202	0.135928816	0.359970888	0.515005916	0.226755123	0.339821505	0.519340608	0.114233744	1.175492665	0.370275897	0.283329168	0.455649427	0.724650272	0.279768422	0.37717929	0.510860674	0.421371433	0.068326861	0.497944422	0.340505301
AC004918.3	1.588756604	1.585827858	1.282854909	1.82224067	1.161694235	2.025099687	1.151469198	1.282439805	1.431676441	1.608809243	0.974896364	1.203514411	0.954047379	2.554392386	1.506754256	1.495183478	1.428732001	1.993094631	2.273724745	1.828834649	1.647728951	1.489131853	1.145807862	0.957097397	1.146785541	1.384602458	1.795268234	0.94373383	1.942720925	1.937871652	0.524665509	1.123997204	1.529870909	0.723864324	1.251931127	1.728834779	0.652050466	2.084336446	1.964361663	1.598174612	1.449693423	1.330673123	2.024851548	0.963326148	1.678477606	1.344885295	1.049073097	1.272142662	1.707259728
AC004920.1	0	0.062398064	0	0.171078696	0.052555009	0	0	0	0	0	0	0	0	0	0	0	0	0	0.068189259	0.084744621	0.131194352	0	0	0.066950244	0	0.071350804	0.0614306	0	0	0	0	0	0	0	0	0	0	0.065985829	0	0	0	0	0	0	0	0.06942721	0	0	0
AC004921.1	0.99486932	0.231432408	0.937721026	0.470719061	0.196858801	0.408603179	0.374065718	0.351402184	1.690282989	0.508631478	1.117096566	0.416947805	1.108758614	0.066674763	0.306612224	0.669752467	0.654527196	0.451857294	0.289952472	0.674189443	0.170053235	0.541514839	1.007913082	0.584481522	0.586212295	0.646899949	0.598555773	0.565889584	0.976583598	0.264716569	0.142217362	0.136322654	0.716244669	0.584770129	0.27369491	0.717210299	0.119555385	0.085968454	0.268554164	1.130271955	1.064193062	1.199750857	0.142217362	0.676718744	0.069702167	0.175556536	0.709819968	0.345055675	0.208142647
AC004921.2	0	0.010493419	0.008917095	0	0	0.010779839	0	0	0.010636636	0.033652052	0	0.012068023	0	0	0.017066724	0.033933911	0	0	0.022900402	0.014355293	0.044743821	0.009633819	0.008486889	0	0.019061365	0	0.010350188	0.15263774	0	0	0	0	0	0	0.049770152	0.013640911	0	0.065434446	0.027578727	0.009203827	0.014069583	0	0	0.030689204	0.017921908	0.011638756	0	0	0.011209361
AC004922.1	0.024886999	0.011352507	0.009633819	0	0.009490503	0.011638756	0	0	0.011495639	0.036327492	0	0.064193062	0.03801469	0.01834931	0.036608829	0.009203827	0	0.040541794	0	0.03083043	0	0.020768865	0.01834931	0.024177814	0.020484422	0.012926174	0	0.049770152	0	0	0.013497992	0.019203734	0.024886999	0	0.027012465	0.029417547	0	0.03562391	0.077926579	0	0	0.028003278	0.013497992	0.033088169	0.038295698	0.012640181	0.00992041	0.021053252	0.012068023
AC004923.1	0.655901322	0.439889048	0.218843151	0.812128519	0.834711216	0.479334051	0.116364757	0.191941593	0.115299644	0.847756437	0.239398042	0.621899486	0.355354621	1.693631917	0.662114331	0.740366343	0.208142647	0.533363998	0.652142272	0.777114574	0.306378911	0.438079892	0.062812492	0.340049473	0.846874374	0.959325039	0.99978358	0.375289709	0.687329488	0.924632007	0.218347209	0.807190033	0.165558254	0.13920752	0.135928816	0.551688269	0.113300436	0.367930141	0.885027637	0.131852846	0.564719594	0.268434394	0.961549247	0.216237552	0.357383094	0.66120233	0.100439479	0.54606718	0.818196129
AC004923.2	0.089091319	0.080930488	0	0	0.068326861	0	0	0	0	0	0	0	0	0	0.129876461	0.066261442	0	0	0	0.109694865	0	0	0.065985829	0	0	0.092478087	0	0	0	0.08024833	0	0	0	0	0	0.104873377	0	0.085560625	0	0	0	0	0	0	0	0.330443668	0	0	0.086376168
AC004923.3	0	0	0	0	0	0	0	0	0	0	0	0	0	0	0	0	0	0	0	0	0	0	0	0	0	0	0	0	0	0	0	0	0	0	0	0	0	0	0	0	0	0	0	0	0	0	0	0	0
AC004923.4	1.459274225	1.507515586	0.837055156	0.98928436	1.919378223	1.502228749	0.497331335	0.200880954	0.661840791	1.002234446	0.734221866	1.301353519	0.853277114	0.60046007	1.269870983	0.666120303	0.65094833	0.791272308	1.178555307	0.901339983	1.351967481	0.712551762	0.408059648	0.581206609	0.898943543	0.842616856	0.88846077	0.824238327	1.359802261	0.703809467	0.095721922	1.662342242	0.655077003	0.511468039	0.667210912	0.778124452	0.156267163	1.353605591	0.917775441	0.294076649	1.059078342	0.866314561	0.615133758	0.819014122	1.982436918	1.042854423	0.265436896	1.805746451	0.720103317
AC004925.1	0.037171338	0.044743821	0.038155201	0.042504263	0.028286243	0.293958979	0.089769309	0.009777122	0	0.027295624	0.063917054	0.026020971	0.075053365	0.299479128	0.036608829	0.01834931	0.108223341	0.040541794	0.02474519	0.060877473	0.024319679	0.061568849	0.027295624	0.024177814	0.010350188	0.006477564	0.044044333	0.056722242	0.013926706	0.033370138	0.02672925	0	0.024886999	0.027720258	0.066537002	0.141171172	0	0.03562391	0	0.038997979	0.059770581	0.014069583	0.039980598	0.054779032	0	0.03745251	0.029558897	0.111832587	0.171591153
AC004930.1	0.2450088	0	0.09963185	0.110496882	0.098150021	0	0	0.100977648	0.117296086	0	0	0	0	0	0	0	0.161565256	0	0	0	0	0.207767938	0	0	0.105946212	0.067776372	0	0	0	0	0	0	0.245860702	0.270588742	0	0.149909668	0.115299644	0	0	0.101784524	0	0	0	0	0	0	0	0	0
AC004936.1	0	0	0.058801354	0	0	0	0	0	0	0	0	0	0	0	0	0	0	0	0	0	0	0	0	0	0	0	0	0	0	0	0	0	0	0	0	0	0	0	0	0	0	0	0	0.034215715	0	0	0	0	0
AC004938.1	0	0	0	0	0	0	0	0	0.097341109	0	0	0	0	0	0	0	0	0	0	0	0	0	0	0	0	0.056167306	0	0.062121712	0	0	0	0	0	0	0	0	0	0	0	0	0	0	0	0	0	0	0	0	0
AC004938.2	0.360869904	0.432104223	0.571628274	0.487177608	0.564329387	0.500802053	0.439889048	0.415434186	0.128161401	0.392427338	0.478402378	0.277865757	0.266396773	0.703898038	0.506195692	0.124195772	0.241230036	0.793021888	0.31254901	0.264716569	0.673104098	0.384823459	0.291014101	0.521452826	0.863462758	0.225028083	0.556601082	0.844947998	0.398459827	0.728225294	0.60928218	0.617204432	0.493134922	0.469573445	0.388465097	0.253505262	1.028993412	0.980537192	0.387362541	0.3658045	0.318461465	0.587268968	0.820648719	0.194717463	0.674912553	0.516620347	0.367482898	0.548436625	0.350949786
AC004941.1	0	0.009777122	0.008343459	0.009347172	0	0	0	0	0.00992041	0	0	0.011352507	0	0	0	0.008056555	0	0.008917095	0	0	0	0	0	0.010493419	0.017779413	0.005615567	0.009633819	0	0.0360461	0	0	0	0	0	0.124460486	0	0	0	0.008630305	0	0	0.036186803	0.005902957	0	0	0	0	0.009203827	0
AC004941.2	0	0	0	0	0	0	0	0	0	0	0	0	0	0	0	0	0	0	0.140647793	0	0	0	0.105275783	0	0	0	0	0.083383588	0	0	0	0	0	0.156914315	0	0	0	0.136060107	0	0	0	0	0	0	0	0.142870845	0	0	0
AC004943.1	0.077789889	0.186500558	0.075190314	0.177726483	0.074094354	0.19105724	0.222062625	0.162596766	0.018206857	0.028993412	0.10057404	0.139469495	0.103665483	0.166843964	0.268913416	0.166972472	0.16889872	0.110363243	0.019773069	0.07244885	0.182946495	0.21685836	0.166072676	0.182692298	0.185105363	0.090582476	0.086512047	0.078473209	0.389676937	0.200880954	0.063226802	0.2282338	0.115565996	0	0.144568518	0.156655489	0.120617361	0.074642438	0.221444053	0.121015401	0.138945498	0.169540231	0.103933991	0.06942721	0.174406419	0.153027043	0.077242999	0.218595202	0.09369538
AC004943.2	0.311503115	0.710349106	0.783498562	0.857503334	0.431569476	0.460794977	0.661293556	0.299244658	0.37517848	0.144699025	0.542208514	0.789353664	0.387913924	1.057415612	0.465817783	0.433600463	0.71228762	0.589763487	0.355129058	0.413485768	0.624989873	0.468322644	0.372729271	0.371391584	0.427177055	0.568907674	0.287945039	0.877901269	0.470719061	0.668391477	0.171591153	0.424062125	0.373620373	0.461214213	0.562279064	0.485220713	0.257734802	0.680954414	0.637749339	0.592158002	0.446044443	0.499884146	0.506297265	0.266036894	0.841409613	0.511872807	0.612210935	0.640620928	0.675002916
AC004943.3	0.108892402	0.191436315	0.16491497	0.224657734	0.123533772	0.101381142	0.051302489	0.043624477	0	0	0.041523362	0.057970069	0.084336446	0.366252264	0.08120326	0.041102772	0.070664101	0	0.055056793	0.068464451	0	0.046560906	0.040962548	0.297719672	0	0.057554246	0.097475959	0.06377903	0.1212807	0	0.059770581	0.165043649	0	0	0.117960953	0.127897364	0	0.202010167	0.044464067	0	0.067225673	0.062259894	0	0.04949137	0.4473147	0.260507478	0	0.046979908	0.053806444
AC004944.1	0	0	0	0	0	0	0	0	0	0	0	0	0	0	0	0	0	0	0	0	0	0.009203827	0	0	0	0	0	0	0	0	0	0	0	0	0	0	0	0	0	0	0	0	0	0	0	0	0	0	0
AC004945.1	0	0	0	0	0	0	0	0	0	0	0	0	0	0	0	0	0	0	0	0	0	0	0	0	0	0	0	0	0	0	0	0	0	0	0	0	0	0	0	0	0	0.11196609	0	0.03040671	0	0	0	0	0
AC004946.1	0	0	0	0	0	0	0	0	0	0	0	0	0	0	0	0	0	0	0	0	0	0	0	0	0	0	0	0	0	0	0	0	0	0	0	0	0	0	0	0	0	0	0	0	0	0	0	0	0
AC004946.2	0.037593076	0.03407482	0	0.032383005	0	0	0	0	0	0	0	0	0	0	0	0.027861775	0	0	0	0	0	0	0	0	0	0	0	0	0.042083959	0	0	0	0	0	0.040962548	0	0	0.036186803	0	0	0	0	0	0	0	0	0	0.031818626	0
AC004947.1	0.058524312	0.078883047	0.125122061	0.177088602	0.080930488	0.115565996	0.036327492	0.140909507	0.018064389	0.057276965	0.058108649	0.010350188	0.192951618	0	0.029134804	0	0.098554307	0.008200014	0.019630756	0.118492626	0.165043649	0	0.152378145	0.066399229	0.048375705	0.095046725	0.035060797	0	0.043904394	0.017779413	0.010636636	0.060324133	0.11516645	0.032947164	0.032100843	0.134746655	0.035342381	0.046979908	0.039278795	0.007913082	0.10514166	0.086919607	0.10353121	0.127104965	0.045442971	0.039699918	0.015782997	0.016638942	0.03801469
AC004947.2	0.167614841	0.233029057	0.323773564	0.406645508	0.084472517	0.258579224	0.145090477	0.279292991	0.195347598	0.199625236	0.32088898	0.039278795	0.274530045	0	0.318808503	0.064193062	0.38327574	0.194591403	0.025028794	0.335597588	0.249748715	0.07244885	0.806942665	0.196481149	0.130008304	0.095721922	0.140255134	0.014640947	0.384491944	0.06681251	0	0.23511432	0.39835037	0.173127433	0.131852846	0.502228749	0.077789889	0.204015477	0.05963216	0.16117825	0.16066208	0.501617481	0.092748686	0.033511102	0.37784561	0.074916402	0.257734802	0.09328973	0.173639164
AC004947.3	1.227925867	0.760774494	0.083111227	0.260627908	0.232660757	0.321350901	0.14574266	0.238909117	0.356932568	0.3887957	0.598555773	0.357157849	0.613908779	0.154712814	0.422555956	0.35952117	0.372506409	0.170950553	0.105946212	0.513995979	0.201257457	0.174150712	0.449957484	0.201006466	0.211635253	0.262192588	0.348912241	0.207643013	0.425888934	0.096126889	0.114633549	0.307195344	0.387252239	0.118359726	0.273217473	0.064055064	0	0.527270557	0.043484498	0.12551886	0.407733431	0.473319356	0.086783766	0.095181789	0.560127976	0.158595552	0.165815488	0.09044698	0.494364405
AC004948.1	0.049630768	0.045023522	0.075874867	0.042784398	0.213751646	0.217230716	0.045862298	0.113967146	0.045442971	0.206518202	0	0.10191896	0.038295698	0.072586047	0.072723231	0	0.063226802	0.080521232	0.049212535	0.061292338	0.184724621	0	0.206768235	0	0.299244658	0.076559095	0.044324169	0.138683428	0.257976116	0.088005871	0.05338942	0.217106608	0.097880434	0.159629186	0.155878733	0	0.130140135	0.223669671	0.078473209	0.255077682	0.226755123	0	0.05338942	0.128821281	0.216982489	0.098554307	0	0	0.094641454
AC004951.1	0.138552375	0.155878733	0.041523362	0.046141782	0.09369538	0.159758338	0.04949137	0.082975027	0.096531743	0.11516645	0.066123642	0.178619043	0.133300476	0.103396924	0.0528332	0.10353121	0.068189259	0.058385771	0.017921908	0.209390977	0.069289713	0.144568518	0.102993993	0.167100969	0.08719125	0.073683154	0.078883047	0.031112841	0.040120917	0.079429315	0.038717108	0.027861775	0.139076515	0	0.095586908	0.063088712	0	0.051302489	0.098150021	0.042504263	0.064882852	0.098823768	0.131062617	0.063226802	0.108223341	0.139862368	0.056583528	0.117695043	0.034779158
AC004951.2	0.53076994	1.666256674	0.714751059	0.298071735	0.491493981	0.658554261	0.604640696	0.455544225	0.464459166	0.498761466	0.482848283	1.183835831	0.691534165	1.065848003	0.908274918	0.765534746	0.464250034	0.925771607	0.935459748	0.700350934	0.710701757	0.532466583	0.626672753	0.900644652	0.709202395	0.421048212	0.661475991	0.645517218	0.947853143	0.512176309	0.847435749	0.715454127	0.236951759	0.33845294	0.537246361	0.705845234	0.278936315	0.750263476	0.907659828	0.330673123	0.589667624	1.024177814	0.517628449	0.560519322	0.793687837	0.410775259	0.248899107	0.609093024	0.516822023
AC004951.3	0.268793675	0.530969649	0.151469198	0.049909522	0.065848003	0.296662968	0.079702372	0.022900402	0.15367565	0.144176924	0.043344505	0.174534255	0.044743821	0.084608575	0.084880654	0.294782469	0.073683154	0.093830572	0.242450074	0.071488106	0.21400043	0.07231164	0.084200362	0.286408055	0.047817548	0.173383321	0.264116022	0.016924144	0.297719672	0.198116929	0	0.172103428	0	0.126047755	0.152248331	0.133432007	0.026304324	0.35038409	0.335368915	0.023184369	0.035483152	0.096396804	0.046979908	0.101515615	0.21200896	0.029558897	0.023326332	0.186754085	0.187641078
AC004951.4	0.307778227	0.46393628	0.097610797	0.221072783	0.084472517	0.250233981	0.102053383	0.074779426	0.100977648	0.115033243	0.105543992	0.161565256	0.037171338	0.070526721	0.047538389	0.159629186	0.0614306	0.188147687	0.09423607	0.078883047	0.339479485	0.105409894	0.211510663	0.326422296	0.165172318	0.212756083	0.216113358	0.046421211	0.251082803	0.192067884	0.118359726	0.336626166	0.095181789	0.138814469	0.151599082	0.056860943	0.057554246	0.176705738	0.160403926	0.025595836	0.168642036	0.189160371	0.026162654	0.111832587	0.166843964	0.12631213	0.063364879	0.067363367	0.150169706
AC004965.1	0	0	0	0	0	0	0	0	0	0	0	0	0	0	0	0	0	0	0	0	0	0	0	0	0	0	0	0	0	0	0	0	0	0	0	0	0	0	0	0	0	0	0.083383588	0	0	0	0	0	0
AC004967.1	0.336854639	0.192572941	0.217230716	0.346531462	0.310340121	0.25761413	0.369159346	0.497433534	0.365916454	0.429856951	0.349591743	0	0.359408719	0.551392968	1.00798482	0.661840791	0.265436896	0.473215434	0.503654035	0.666211218	0.496411216	0.481298942	0.254594043	0.072174417	0.831715132	0.113700499	0.409689628	0.165172318	0.720190894	0.511265613	0.539828811	0.49241724	0	0.082157559	0.485735943	0.320542442	0.30626224	0.381283373	0.417920008	0.058662839	0.40042863	0.161307264	0.511265613	0.303342394	0.406318971	0.277984747	0.115699153	0.390227437	0.327457434
AC004967.2	0.40053793	0.498046578	0.251204023	0.454807592	0.247562997	0.375623344	0.095316842	0.265796925	0.266276823	0.345736995	0.126576457	0.174789893	0.130403762	0.503450509	0.81925943	0.584481522	0.429428502	0.45785691	0.538240158	0.528671329	0.418351888	0.399663304	0.293841299	0.132247798	0.371837617	0.291367804	0.273336847	0.164400135	0.397036241	0.326882449	0.074642438	0.319039816	0.260266587	0.150299708	0.500598124	0.565987041	0.221567789	0.474462002	0.361880627	0.108089492	0.30987466	0.336968862	0.293488202	0.285698126	0.816640663	0.444136957	0.095451881	0.4473147	0.266276823
AC004969.1	0	0	0.044603951	0.049630768	0	0	0	0.089091319	0.052694111	0.042364175	0	0	0	0	0	0.042644337	0	0	0	0	0	0	0.083655897	0	0	0.030124161	0	0.033511102	0	0	0	0	0	0	0	0	0	0	0.046141782	0.04558276	0.069702167	0.185612862	0	0	0	0	0	0	0
AC004972.1	0	0	0	0	0	0	0	0	0	0	0	0	0	0	0	0	0	0	0	0	0	0	0	0	0	0	0	0	0	0	0	0	0	0	0	0	0	0	0	0	0	0	0	0	0	0	0	0	0
AC004973.1	0	0	0.040682059	0.089091319	0.040120917	0	0	0	0	0	0.039278795	0.107687869	0	0	0	0.03885755	0	0	0	0.126708602	0	0	0.038717108	0	0.043344505	0.080930488	0	0	0	0	0.056444801	0	0	0	0	0	0	0.09895848	0	0.041523362	0	0	0	0	0.080384787	0.104068226	0.041803688	0	0.05088474
AC004974.1	0.010923027	0.00992041	0	0	0	0	0	0	0.010063683	0.008056555	0	0	0	0	0	0	0	0.008917095	0	0	0.021195425	0	0	0	0	0	0.009777122	0	0	0	0	0	0	0	0	0.012926174	0	0.010493419	0.008773707	0.008630305	0	0	0	0.009777122	0	0.022048165	0	0.009203827	0
AC004975.1	0.154453593	0.69055119	0.522658421	0.36927104	0.119024103	0.505992524	0	0.122341408	0.271186602	0.58236331	0	0.670205846	0	1.00028851	0.738638151	0.115565996	0.366699889	0.127897364	0.29207495	0.506297265	0.732833575	0.130403762	0.320657964	0	0.246347277	0.371391584	0.588804567	0.176833371	0.464145457	0.266756562	0.165944088	0	0.295017665	0.171206827	0.317072478	0.486456956	0	0.282973489	0.927972283	0.342327173	0.632268215	0.172615522	0.630778213	0.487795024	0.432531879	0.54260475	0.123931008	0.363002823	0.524063676
AC004975.2	0.623773238	0.293958979	0.174534255	0.280718814	0.762391341	1.626626032	0.469469253	0.509341141	0.616357697	0.842616856	0.283329168	0.284158746	0.897705112	1.270110276	0.847916755	0.280837569	0.400100683	0.59636272	0.114500293	1.128689329	1.149519521	0.73239946	0.279530726	1.038787331	0.598460492	1.042154018	1.334282225	0.253384236	1.923719679	0.805457561	0.29207495	0.402503901	0.586020089	0.300885149	0.183581791	0.528971317	0.335597588	0.780814009	1.044953602	0.046700587	0.59091335	0.357045213	0.291957116	0.492827388	0.825460018	0	0.447103068	0.737254104	0.946506299
AC004980.1	0.787181685	1.071625394	0.53565486	0.640898521	0.650029241	0.848637962	0.553950241	0.320195821	0.569685512	0.578504028	0.389236386	0.795434491	0.308127844	1.073134705	0.815739362	0.613437356	0.451857294	0.423309237	0.644225472	0.669480372	0.708849377	0.578504028	0.589763487	0.578890421	0.641915903	0.598841578	0.596839754	0.340277405	0.884402553	0.574343754	0.207767938	0.653518671	0.431890348	0.265676925	0.586212295	0.533064922	0.267715562	2.10349764	0.729444007	0.259423152	0.65094833	0.704163719	0.493237419	0.468218362	0.746742716	0.610511092	0.324234562	0.79892147	0.624802765
AC004980.2	0.511670438	0.228110634	0.328606717	0.573665363	0.147827668	0.286644621	0.120882733	0.199248307	0.061154063	0.142870845	0.318114344	0.199750857	0	0.76366652	0.188907267	0.539729571	0.447208888	0.473007568	0.64487149	0.371056968	1.308885057	0.161823203	0.313942357	0.635336495	0.391437798	1.005471851	0.225028083	0.252173413	0.21263159	0.060047384	0.071762669	0.729965997	0.361543798	0	0.330099418	0.223793216	0	0.998339946	0.053528441	0	0.546363574	0.278341659	0.267835392	0.224410782	0.851679091	0.653793793	0.104470858	0.213627239	0
AC004980.3	0.330673123	0.993710587	0.136847604	0.077789889	0.425351877	0	0.083383588	0	0	0.690640579	0.132247798	0.182438056	0	0	0.131326075	0	0.114367025	0.144960005	0.089498151	0	0.170822399	0.216113358	0.130403762	0.248899107	0.074642438	0.181293413	0.156914315	0.103396924	1.057415612	0.08120326	0	0	0	0.100035721	0.275126274	0.204641566	0	0.637656612	0.07231164	0.267236142	0.39330636	0.520749097	0.313942357	0	0	0.090988888	0.494671612	1.33433944	0
AC004980.4	0.300533772	0.394514142	0	0	0.121811151	0	0	0	0	0	0	0.165043649	0	0	0	0	0.199499604	0	0	0	0.294076649	0	0.117695043	0.29372361	0	0.084336446	0	0	0	0	0	0.237686079	0	0	0	0	0	0.151858817	0.12763328	0	0	0.333996118	0	0	0	0	0.126840735	0.475914972	0
AC004982.1	0.737859788	0.285224645	0.8131963	0.833578294	0.462785263	0.49487638	0.336397656	0.541911266	0.33330923	0.502432447	0.18599337	0.517023672	1.064469017	0.740366343	1.189919418	0.536749206	0.628166999	0.505281211	0.260025656	0.435415241	1.076695902	0.452490009	0.273217473	0.169411952	0.530670075	0.728399459	0.503959271	0.229095661	1.203890227	0.371280054	0.951960729	0.691802133	0.82366785	0.545177635	0.608903843	0.770279343	0.712551762	0.665028868	0.470614952	0.652784755	0.390777727	0.872552996	0.467696836	0.280837569	0.711054322	0.457331625	0.253021096	0.391327807	0.619835544
AC004982.2	1.77930175	1.211822119	1.107487016	1.850799423	1.602266827	1.241107975	1.515409693	1.358283723	0.941181449	1.254049755	0.571337027	1.309583671	1.856228798	1.528321263	1.753347806	1.461895211	1.388520203	1.05734629	0.855670834	1.442863897	1.417542007	1.133300476	0.602836912	0.482745045	0.89677559	1.328204572	1.957766051	1.216982489	1.779595925	1.250719083	1.433012839	1.652692989	1.257674467	1.381615625	1.711583007	1.281193775	1.92539184	1.702169914	1.175620405	2.492160838	1.163434325	1.406482248	1.452279135	1.190045887	1.021266505	1.470146367	1.149844651	1.32964029	1.629193397
AC004986.1	0	0	0	0	0.04194383	0	0	0	0	0	0	0	0.042364175	0	0	0.040682059	0	0	0	0	0	0.046002047	0.040401515	0	0	0.028710586	0	0	0	0	0	0	0	0	0	0.1264443	0	0	0	0	0	0.061568849	0.029841557	0	0	0	0.043624477	0.046421211	0
AC004987.1	0	0	0	0	0	0	0	0	0	0	0	0	0	0	0	0	0	0	0	0	0	0	0	0	0	0	0	0	0	0	0	0	0	0	0	0	0	0	0	0	0	0	0	0	0	0	0	0	0
AC004987.2	0	0	0	0	0	0	0	0	0	0	0	0	0	0	0	0	0	0	0	0	0	0	0	0	0	0.022616379	0	0	0	0	0	0	0	0	0	0	0	0	0	0	0	0	0	0	0	0	0	0	0
AC004987.3	0	0.088141597	0	0	0	0.090311471	0	0	0	0	0	0	0	0	0	0	0	0	0	0.119289768	0	0	0	0	0	0	0	0	0	0	0	0	0	0	0	0	0	0	0	0	0	0.209765266	0	0	0	0	0	0	0
AC004990.1	0.681314323	0.745108226	0.181802255	0.098150021	0.8366513	0.066950244	1.180784391	0.022900402	0.116630912	0.14404637	0.214124805	0.459011864	0.170950553	0.084608575	0.164786278	0.872080137	0.091530593	0.563939074	0.449640605	0.616169466	0.378067649	0.83090431	0.010779839	0.056444801	0.46383168	1.145286163	0.208017755	0.198494154	0.684190366	0.802813598	0	0.43103453	0.746484762	0.140909507	0.668573016	0.117296086	0	0.095856924	1.221382181	0.133563526	0.087055435	0.048933645	1.47019844	0.01306915	0.890874671	0.307545102	0.196858801	0.072860402	1.090785697
AC004997.1	0.016353684	0	0	0	0.012497163	0	0	0	0	0	0	0.01720929	0	0	0	0.012068023	0	0.013497992	0	0.02034218	0.031818626	0.013783815	0	0.01592569	0.013497992	0.008486889	0	0	0	0	0	0	0	0	0	0	0	0.015782997	0	0	0	0	0	0	0	0	0	0.013783815	0
AC005002.1	0	0	0	0	0	0	0	0	0	0	0	0	0	0	0	0	0	0	0	0	0	0	0	0	0	0	0	0	0	0	0	0	0	0	0	0	0	0	0	0	0	0	0	0	0	0	0	0	0
AC005005.1	0	0	0	0	0	0	0	0	0	0	0	0	0.037733627	0	0.071762669	0	0	0	0	0	0	0	0	0	0	0	0.043624477	0	0	0	0	0	0	0	0	0.057692867	0	0	0	0	0	0	0.052694111	0	0	0	0	0	0
AC005005.2	0	0	0	0	0	0	0	0	0	0	0	0	0	0	0	0	0	0	0	0	0	0	0	0	0	0	0	0	0	0	0	0	0	0.096261853	0	0	0	0	0	0	0	0.097071371	0	0	0	0	0	0	0
AC005005.3	0.302640751	0.105007525	0.388575307	0.229095661	0.326077085	0.264716569	0.147827668	0.242084171	0.223793216	0.371168515	0.348459062	0.335368915	0.521553331	0.317304068	0.34619103	0.135403531	0.329066174	0.285461405	0.114766793	0.63988042	0.40653667	0.205892928	0.182183769	0.440952198	0.365580566	0.142740172	0.424384672	0.169925001	0.417812018	0.579469817	0.193960937	0.270588742	0.342213373	0.152507948	0.076422275	0.283210618	0.238664592	1.027861775	0.628446998	0.161565256	0.572210593	0.336397656	0.193834811	0.391217808	0.524364624	0.138814469	0.196103398	0.171975377	0.438718677
AC005005.4	0.008056555	0.012783185	0.004753055	0.006908369	0.003026483	0.009347172	0.007482576	0.004753055	0	0.003026483	0.003026483	0.004177761	0	0.017921908	0	0.00604663	0.002594517	0.001730196	0.002018361	0.005040617	0.007913082	0	0.005902957	0.005902957	0.001730196	0.003170443	0.003602237	0.001153695	0.006764782	0.003602237	0.002162421	0.009347172	0.004033901	0.002306467	0.047817548	0.002450499	0.001874286	0.005759269	0.011352507	0	0.004896843	0.011352507	0.003314389	0	0.040261223	0.006190289	0.001586092	0	0.002018361
AC005006.1	0.462261769	0.329295848	0	0.57269568	0.100035721	0.233274539	0	0	0.332507446	0.096531743	0.276198865	0	0	0.188147687	0.355354621	0.097206246	0.164657575	0	0	0.434241233	0	0.109694865	0.352984458	0.243790925	0	0.135009441	0.116630912	0.076559095	0.144960005	0.117429084	0	0.196732928	0.250355272	0	0	0	0	0.12498977	0.104873377	0	0	0.145612247	0.139862368	0.324234562	0.663572335	0	0	0	0.242450074
AC005008.1	0	0	0	0	0	0	0	0	0	0	0	0	0	0	0	0	0	0	0	0	0	0	0	0	0	0	0	0	0	0	0	0	0	0	0	0	0	0	0	0	0	0	0	0	0	0	0	0	0
AC005008.2	0	0	0	0	0	0	0	0	0	0	0.052694111	0	0	0	0	0	0	0	0	0	0	0	0.026162654	0	0	0	0	0.040962548	0	0	0	0	0	0	0	0	0	0	0	0	0	0	0	0	0	0	0	0	0
AC005009.1	0.523060062	0.307311939	0.182692298	0.460375619	0.180020521	0.649385529	0	0	0.111031312	0	0.257372756	0	0.09369538	0	0.331705216	0	0.153027043	0.09990111	0	0.148478616	0	0	0	0	0.100304906	0.064055064	0	0	0.910962861	0	0.130008304	0.182946495	0	0	0	0.141955886	0	1.277627748	0.097341109	0	0	0.478402378	0	0	0.744763887	0.338909273	0	0.10259095	0
AC005011.1	0	0.13920752	0	0	0	0	0	0	0	0	0	0.159758338	0	0	0	0	0	0	0	0	0	0	0	0	0	0.081612323	0	0	0	0	0.164400135	0	0	0.1696685	0	0	0	0	0	0	0	0	0.084608575	0	0.428892762	0	0	0	0
AC005013.1	0.163498732	0.051302489	0.043904394	0	0.085152681	0.103396924	0.052415894	0.087598618	0	0.082157559	0.123401336	0	0	0	0	0.04194383	0	0.046560906	0	0.136322654	0.3035762	0.047398789	0	0	0.219958398	0.142609487	0.09936254	0	0.237563718	0.147697444	0	0	0	0	0	0	0	0.054223347	0.089362553	0.044883678	0.068464451	0.124195772	0.09044698	0.146264195	0	0.11209958	0.131194352	0	0.107687869
AC005014.1	0	0.020484422	0	0	0.008630305	0.010493419	0.010493419	0	0.010350188	0.008343459	0.025312343	0.023610215	0	0	0	0.008343459	0	0.018634174	0	0.014069583	0	0	0	0.022048165	0.009347172	0.017636903	0.010063683	0.01306915	0.012640181	0.010206943	0	0	0	0.037593076	0	0.013355059	0.02034218	0.010923027	0.027012465	0.008917095	0.013783815	0	0.006190289	0.049770152	0	0	0.026870865	0.009633819	0.011066201
AC005014.2	0.737427183	0.681674142	0.203639694	0.225028083	0.409689628	0.409472404	0.284040264	0.20614307	0.238297728	0.396817103	0.464772806	0.409798228	0.445514838	0.366811773	0.491904391	0.231186613	0.264236151	0.090040415	0.209016592	0.524063676	0.385707125	0.13553487	0.194087052	0.298071735	0.802069109	0.42932137	0.275007047	0.12498977	0.610794538	0.435735259	0.172487516	0.789604066	0.395172506	0.28534303	0.227371423	0.301119353	0.05004888	0.870108218	0.129612738	0.086783766	0.363451457	0.613343053	0.088820033	0.274410769	0.241352086	0.307778227	0.321004474	0.221072783	0.383165125
AC005014.3	0.168256923	0.74166113	0.252415659	0	0.129744606	0.427498905	0	0.569782712	0.294429602	0.240619629	0.871449416	0.602076748	0	0.241840184	0.792355631	0	0.561008354	0.139469495	0.167229454	0	0	0.601696516	0.447103068	0	0.688404188	0.089904868	0.151079473	0.777114574	0	0.53076994	0	0.252657864	0	0.186373777	0	0.525066592	0	1.128491379	0.135928816	0.574053054	0	0.354339313	0.093154488	0.287117636	0	0	0.258699816	0.143262793	0.443182267
AC005014.4	0.419538892	0.457751869	0.08120326	0.403376807	0.192320435	0.354677829	0	0.160145725	0.228356954	0.411317768	0.039699918	0.109026176	0	0.077653186	0.151728955	0.151469198	0.132247798	0.167357928	0.152767519	0.406427825	0.10191896	0.129744606	0.150689643	0	0.207143205	0.303108551	0.263755573	0.203389117	0.588324868	0.305445279	0	0.158337027	0	0.115832299	0.217975141	0.390007262	0.047817548	0.364684482	0.593592806	0.042083959	0.125915549	0.116897018	0.19093086	0.222557291	0.081339627	0.053667449	0.083383588	0.325501549	0.408059648
AC005019.1	0.218595202	0.318345767	0.059493725	0.066123642	0.058662839	0.204265945	0.138552375	0.469156632	0.321350901	0.214124805	0.217230716	0.155878733	0.274410769	0	0	0.26447638	0.097341109	0.237563718	0.282854909	0.183073576	0	0.126047755	0.263274835	0.664391816	0.238420026	0.391437798	0.196481149	0.42878559	0.085424656	0	0.234501321	0.225028083	0	0.085152681	0.236217064	0.331246599	0.135009441	0.210264166	0.177216201	0.175428791	0.092748686	0	0.304861451	0.196103398	0.224904644	0	0.061154063	0.064882852	0.074231394
AC005019.2	0	0	0	0.034215715	0.030265443	0	0	0	0.10648233	0	0	0	0	0	0	0.029417547	0	0	0	0	0	0	0.057970069	0	0	0	0	0.312200463	0	0	0	0	0	0	0.043204499	0	0	0	0	0	0	0	0.042784398	0.035342381	0.061015775	0	0	0	0
AC005020.1	0.123533772	0.265796925	0.142217362	0.106884289	0.347098671	0.058662839	0	0	0.113433803	0.372952098	0.180402507	0	0	0.178746506	0.481918878	0.178746506	0.08024833	0.286762889	0.18027519	0.077789889	0	0.153416242	0.046560906	0	0.102456577	0.503857533	0.162983392	0.27046914	0.201759307	0.056860943	0	0	0.343805752	0.070114503	0.068464451	0.074368422	0.111565545	0.174534255	0.146785541	0.098419558	0.148869044	0.138159145	0.254352163	0.05630606	0.096396804	0.063640993	0.050327554	0.294311961	0.119820952
AC005020.2	0	0	0	0	0	0	0	0	0	0	0	0	0	0	0	0	0	0	0	0	0	0	0	0	0	0	0	0	0	0	0	0	0	0	0	0	0	0	0	0	0	0	0	0	0	0	0	0	0
AC005021.1	0.092478087	0.310107409	0.206018004	0.227617869	0	0.086104371	0.243181602	0.072860402	0.240985904	0.133695033	0.06942721	0	0	0	0.258096758	0.134483822	0	0.076285443	0.091936738	0	0	0	0.133826527	0	0.149389449	0	0.082838815	0	0.602931904	0.236951759	0	0	0	0.10272531	0	0.304511042	0.083519749	0.465608848	0.276794405	0	0.21549223	0	0.050606174	0	0	0.093424959	0.0739573	0.152767519	0.174150712
AC005034.1	0	0	0	0	0	0	0	0	0	0	0	0	0	0	0	0	0	0	0	0	0	0	0	0	0	0	0	0	0	0	0	0	0	0	0	0	0	0	0	0	0	0	0	0	0	0	0	0	0
AC005034.2	0	0.269751322	0	0.370833848	0.175811994	0.144699025	0.073820233	0.122871469	0.073134705	0.321697245	0.117163075	0	0.232046713	0	0.324119326	0.116098552	0.101246657	0.128557365	0	0	0.288890061	0.13093087	0.170053235	0	0.129085148	0.122341408	0.325616675	0.046560906	0.466026688	0.140124224	0	0.121413331	0.155749233	0.088548697	0	0.343237247	0.071899932	0.14912927	0.183962835	0	0.096396804	0	0.205517633	0.071076162	0	0.229095661	0.2391536	0.193708673	0.286999397
AC005034.3	0	0	0	0	0	0	0	0	0	0	0	0	0	0	0	0	0	0	0	0	0	0	0	0	0	0	0	0	0	0	0	0	0	0	0	0	0	0	0	0	0	0	0	0	0	0	0	0	0
AC005034.4	0.109026176	0.130535557	0.381837084	0.23878686	0.083655897	0.256286071	0.254956787	0.193204014	0.067501049	0.080657663	0.514602026	0.038997979	0.380064459	0.300416628	0.207518077	0.132905812	0	0.089904868	0.037030731	0.046002047	0.140255134	0.061845307	0.321350901	0.236829335	0.147567207	0.131062617	0.246833688	0.104873377	0.370387504	0	0.040120917	0.165300975	0.336283388	0.267835392	0.19181529	0.20739313	0.190425227	0.233274539	0.029841557	0.14182513	0.088955682	0.770617647	0.190298792	0.065572312	0.112233058	0.212258044	0.142478791	0.122076304	0.172103428
AC005034.5	0.324580215	0.67238008	0.664118707	0.645424989	0.724475654	0.189792938	0.457331625	0.59779335	0.635893663	0.736301802	0.6098495	0.276317993	0.66120233	0.802565477	0.804136185	0.334110568	0.977389839	0.541217448	0.137765808	0.700883556	0.577634265	0.630964547	0.671293372	0.069289713	0.501413667	0.815657398	0.622836666	0.6617496	1.128029389	0.493544866	0.076422275	1.010421805	0.49067281	0.590817563	0.468739698	0.727964007	0.446679711	0.745968715	0.60757888	0.8131963	0.690372395	0.932061171	0.46550437	0.578987003	0.767315799	0.688314661	0.604640696	0.820648719	0.47612242
AC005034.6	0	0.032524066	0.007051943	0.030971642	0.020626651	0.01678155	0.016638942	0	0.008343459	0.013212111	0.013497992	0.009490503	0.013926706	0	0.026587622	0.013355059	0.023042393	0	0	0.0223323	0	0.022616379	0.00662118	0.008773707	0.007482576	0.009347172	0.032100843	0	0	0	0.029134804	0.013926706	0	0	0.029276182	0.021337583	0.024319679	0.017351842	0.014498127	0.028427705	0	0.117695043	0.014640947	0	0.013926706	0.018206857	0.03562391	0.007626092	0.017494379
AC005037.1	0	0	0	0	0	0	0	0	0	0	0	0	0	0	0	0	0.043904394	0	0	0	0	0	0	0	0	0.018064389	0	0	0	0	0	0	0	0	0	0	0	0.033088169	0	0	0.041803688	0	0	0	0	0	0	0	0
AC005040.1	0	0	0	0	0	0	0	0	0	0	0	0	0	0	0	0	0	0	0	0	0	0	0	0	0	0	0	0	0	0	0	0	0	0	0	0	0	0	0	0	0	0	0	0	0	0	0	0	0
AC005040.2	0	0	0	0	0	0	0	0.003746139	0	0	0	0	0	0	0	0	0	0	0	0	0	0	0	0	0	0	0	0	0	0	0	0	0	0	0	0	0	0	0	0	0	0	0	0	0	0	0	0.004033901	0
AC005041.1	0.084336446	0.093019233	0.165300975	0.351741389	0.112900262	0.086919607	0.207268173	0.06997707	0.047677975	0.270110276	0.035483152	0.266516713	0.003746139	0.007051943	0.289834465	0.186627327	0.078063256	0.019630756	0.149909668	0.266756562	0.082293836	0.247806018	0.028003278	0.014069583	0.073546061	0.027295624	0.054917919	0.027578727	0.224410782	0.418351888	0.025737561	0.029558897	0.038155201	0.016068369	0.236462004	0.146264195	0	0.452595435	0.319964694	0.037593076	0.191941593	0.31103803	0.273933569	0.021337583	0.141955886	0.103396924	0.074642438	0.051998468	0.142217362
AC005041.2	0.03407482	0.119953718	0.077926579	0.454912848	0.101381142	0.062812492	0.122341408	0.02672925	0.031254025	0.097880434	0.025454096	0.137765808	0	0.05004888	0.437227739	0.16812853	0.043624477	0.082566351	0.162081103	0.272381578	0	0.287235865	0.049770152	0.033229161	0.055750964	0	0.030547964	0.019773069	0.075327251	0.558953302	0.207767938	0	0	0.03801469	0.176450439	0.040261223	0	0.243181602	0.229095661	0	0.158983251	0.249141903	0.270827916	0.060185765	0	0.100977648	0.155749233	0	0.158337027
AC005041.3	1.270708334	1.435788588	1.005328121	1.207143205	0.932968242	1.74682869	0.487177608	0.295017665	0.549915554	1.08106688	0.571142829	0.78249244	0.503348735	1.767570056	1.192636061	0.849438881	0.455228571	0.985791854	1.080657663	1.085968454	1.271604956	1.043064479	0.758132585	0.613154428	1.113500481	1.399061691	1.747817029	0.756596351	1.455859809	0.909734709	0.209515751	1.006190289	0.847836598	0.403813062	0.59645814	0.892896124	0.090988888	1.415217825	1.703277924	0.3305584	0.806695254	0.217851097	1.066054738	1.254533577	1.645517218	0.729879012	0.655443425	1.13218198	1.3068455
AC005041.4	0.142348082	0.066123642	0.146394549	0.042224074	0.055750964	0.067914014	0.067501049	0.038576651	0	0.053806444	0.158207748	0.100708589	0.019061365	0.071762669	0.173511248	0.054223347	0.06253622	0.060047384	0.048654702	0.089904868	0.224904644	0.041102772	0.036186803	0.024035935	0.079975377	0.100035721	0	0.042504263	0.081339627	0.02219024	0.026587622	0	0	0.027578727	0	0	0.065710164	0.114900024	0.096261853	0.019630756	0.08827731	0.15924166	0.039840265	0.022048165	0	0.120750053	0.058247217	0.061845307	0.047538389
AC005041.5	0	0	0.026587622	0	0	0.031818626	0.031677496	0	0	0	0	0	0	0	0	0	0	0	0	0	0	0	0	0	0.028286243	0	0	0	0	0	0	0	0	0	0	0.040401515	0	0	0	0.053806444	0	0.038436182	0	0	0.052694111	0	0	0	0
AC005042.1	0	0	0	0	0	0	0	0	0	0	0	0	0	0	0	0	0	0	0	0	0	0	0	0	0	0	0	0	0	0	0	0	0	0	0	0	0	0	0	0	0	0	0	0	0	0	0	0	0
AC005042.2	0	0	0	0	0	0	0	0	0	0	0	0	0	0	0	0	0	0	0	0	0	0	0	0	0	0	0	0	0	0	0	0	0	0	0	0	0	0	0	0	0	0	0	0	0	0	0	0	0
AC005045.1	0	0	0	0	0	0	0	0	0	0	0	0	0	0	0	0	0	0	0	0	0	0	0	0	0	0	0	0	0	0	0	0	0	0	0	0	0	0	0	0	0	0	0	0	0	0	0	0	0
AC005045.2	0	0	0	0	0	0	0	0	0	0	0	0	0	0	0	0	0	0	0	0	0	0	0	0	0	0	0	0	0	0	0	0	0	0	0	0	0	0	0	0	0	0	0	0	0	0	0	0	0
AC005046.1	1.302757716	0.778292696	1.455964989	0.978781377	0.485941983	1.343635224	0.430392334	0.527770989	1.549570606	0.659193895	1.006262113	1.225336635	0.684280151	0.353323291	1.35473424	1.038927766	1.345453151	0.84967907	0.534260856	1.051511318	0.854155273	1.049561071	1.538637485	0.632268215	0.99385548	0.665665638	0.7114068	0.723252735	1.949534933	0.455964989	0.216982489	1.113500481	0.539034703	0.417271945	0.956502778	1.277151611	0.45638563	0.689835877	0.595217194	0.561106141	1.218471211	1.752491709	0.448900951	0.452173687	2.422905743	0.963252154	0.5922537	0.46550437	0.662752389
AC005050.1	0.128293401	0.067776372	0.029276182	0.199750857	0.057138304	0.069564695	0	0.101381142	0.068464451	0.041523362	0.083247414	0.078063256	0.029134804	0.028003278	0.109159939	0.028003278	0.117695043	0.284395681	0.092072095	0.178491568	0.108089492	0.062674363	0.055195654	0.018491749	0.10648233	0.07751647	0.016924144	0.075327251	0.162081103	0.050745464	0	0.113967146	0.111031312	0.102993993	0.08106688	0.044603951	0	0.036327492	0.059908989	0.088005871	0.235972083	0	0.080384787	0.082838815	0.141040345	0.09369538	0.044883678	0.078609835	0.141301988
AC005050.2	0.147567207	0.413160776	0.282617721	0.199499604	0.156655489	0.028569152	0.028427705	0.09423607	0.055750964	0.151339301	0.111432005	0.239275826	0.114766793	0.045163352	0.173127433	0	0.351515261	1.333423734	0.677260161	0.430071128	0.224410782	0.076011739	0.088548697	0.029982866	0.457016363	0.153156788	0.547252389	0.136716384	0.225028083	0.231678162	0	0.047259175	0.119688175	0.067638717	0.507617067	0.10634832	0	0.245982361	0.072586047	0.247562997	0.037311931	0.313129735	0.081475982	0.181675061	0.093019233	0.120484657	0.02446153	0.218595202	0.756169328
AC005050.3	0	0.056028539	0	0	0	0.057415612	0.11209958	0.04851521	0	0	0	0	0	0	0	0	0.078473209	0.050745464	0.061292338	0.076148597	0	0	0.089769309	0.060185765	0.051024003	0.064055064	0.055195654	0	0	0	0	0	0	0.134089481	0	0	0	0	0.04949137	0	0	0.069289713	0	0	0	0	0	0	0
AC005052.1	0	0.036468167	0.071762669	0.057415612	0.090311471	0.025028794	0.04949137	0	0.061015775	0.00992041	0.049770152	0.055889758	0.030971642	0	0	0.039559557	0.017351842	0.02219024	0	0.01678155	0.026304324	0.011352507	0.019773069	0	0.065710164	0.055473336	0.116497841	0.046281503	0.045023522	0.036186803	0	0.041523362	0	0.015069322	0.057970069	0.031818626	0.012211084	0.025879273	0.084472517	0	0.111432005	0.030265443	0.014640947	0.035905384	0.041523362	0.027295624	0.021479727	0.089091319	0.089498151
AC005052.2	0.29007047	0.339365461	0.356819915	0.549718451	0.290188457	0.177216201	0.09085343	0.265196827	0.293017272	0.435415241	0.325616675	0.213378391	0.238909117	0.142348082	0.333423734	0.342668518	0.327802315	0.265316867	0.173767068	0.158595552	0.156267163	0.338795203	0.341074883	0.199750857	0.182819402	0.173639164	0.210139457	0.290542363	0.409146506	0.300533772	0.07121349	0.465399883	0.248777694	0.193708673	0.123268887	0.239031363	0.144568518	0.694211608	0.398569276	0.222309979	0.329525485	0.695637548	0.265676925	0.235481995	0.217975141	0.176578094	0.257493448	0.174406419	0.398240905
AC005062.1	0.372840689	0.210887549	0.21126145	0.50873288	0.338681125	0.126047755	0.029982866	0.06681251	0.115033243	0.228849468	0.370610693	0.141301988	0.387252239	0.108491003	0.209890007	0.31022377	0.081475982	0.238664592	0.134352387	0.292781749	0.453122447	0.130799111	0.085560625	0.122208862	0.208766947	0.328147114	0.216485907	0.024886999	0.46550437	0.369717729	0.034919984	0.204265945	0.331131922	0.07121349	0.289244285	0.111699072	0.104068226	0.342782282	0.312084262	0.230448976	0.126972856	0.318114344	0.074505436	0.173511248	0.343578377	0.166329818	0.147957881	0.197488002	0.150429698
AC005064.1	0.048933645	0	0.009633819	0	0.009490503	0.022900402	0.03407482	0.019346089	0	0.130799111	0	0.051163253	0	0.156396617	0.071762669	0.054084393	0	0.030265443	0	0.04558276	0.024035935	0	0	0	0.010206943	0.019203734	0.043764442	0	0.027578727	0.033229161	0	0	0	0	0	0	0	0.011924948	0.150819598	0.01948843	0.015069322	0.081612323	0.006764782	0	0.21424917	0	0.019630756	0.010493419	0.012068023
AC005066.1	0	0	0	0	0	0	0	0	0	0	0	0	0	0	0	0	0	0	0	0	0	0	0	0	0	0	0	0	0	0	0	0	0	0	0	0	0	0	0	0	0	0	0	0	0	0	0	0	0
AC005070.1	0.090040415	0	0	0	0	0.083928155	0	0	0	0	0	0.094100916	0	0	0	0	0	0	0	0	0	0	0.066674763	0	0	0.047538389	0	0	0	0	0.096936483	0	0	0	0	0	0	0	0.07231164	0	0	0	0	0	0	0	0	0.076285443	0
AC005070.2	0.124857467	0	0	0	0	0.116364757	0	0	0	0.092613393	0	0	0	0	0	0	0	0	0	0	0.436161839	0	0.092748686	0	0	0	0	0.073408955	0.139076515	0	0	0	0	0	0	0	0	0.119953718	0.194591403	0	0	0.139731422	0	0	0	0	0	0.10608026	0
AC005070.3	0.299830762	0.402394751	0.294547234	0.367930141	0.200002066	0.33822472	0.178109076	0.214124805	0.352080514	0.548535267	0.269272578	0.268434394	0.260627908	0.365580566	0.409798228	0.202637126	0.309059743	0.310921735	0.234378689	0.399991351	0.391987626	0.209266193	0.385707125	0.241107975	0.378622596	0.283329168	0.222062625	0.299361898	0.543396896	0.163112244	0.09369538	0.237196574	0.279768422	0.136191386	0.451118776	0.336511916	0.12154595	0.288653864	0.399772661	0.144437998	0.451540833	0.422017657	0.163241085	0.211759833	0.318808503	0.323427718	0.154194325	0.327572404	0.153027043
AC005071.1	0.178746506	0.083655897	0	0.07956585	0	0.418999465	0.043344505	0.072586047	0.164400135	0.034497464	0.10259095	0.048933645	0.0360461	0	0.13422094	0.034638318	0	0.182946495	0	0	0.090040415	0	0.225768496	0	0.076285443	0.07231164	0.160403926	0.053806444	0.10272531	0	0	0	0	0.150949541	0.281075049	0.159629186	0	0.044883678	0.03745251	0.037030731	0.163885117	0.245373963	0.025454096	0.121678557	0.267715562	0	0	0	0.089362553
AC005072.1	0.018918982	0.01720929	0.029134804	0.048375705	0.042924445	0.052137623	0	0	0	0.027720258	0.028144768	0.058662839	0.043344505	0.055195654	0	0	0.024177814	0.015497569	0	0	0	0.031536353	0.041383179	0	0.01564029	0.00992041	0.050188223	0.010923027	0.021195425	0.033792989	0	0.029134804	0	0	0.060877473	0	0	0.0360461	0.05963216	0	0.023042393	0.103396924	0.02034218	0.033511102	0.029134804	0.056583528	0.015069322	0.031818626	0.036468167
AC005076.1	0.332163688	0.459431619	0.86393845	0.61786266	0.722378586	0.469781807	0.654710488	0.6296597	0.582556003	0.578793833	1.109159939	0.345850517	0.828469107	0.754887502	0.545474211	0.525467563	0.261711329	0.71114245	0.174406419	0.436268465	0.138945498	0.583230227	0.597602681	1.330156799	0.376957114	0.281193775	0.352871496	0.634593268	0.520648536	0.682393511	1.023752136	0.400975044	0.699196245	0.630685036	0.116897018	0.483467554	0.764261218	0.902112179	0.366811773	0.408385791	0.42921423	1.114300386	0.727789789	0.546659906	0.565987041	0.393745671	0.317998618	0.455649427	0.29372361
AC005076.2	0	0.168256923	0.144829521	0	0	0	0	0	0	0	0	0	0	0	0.265556916	0.138683428	0	0	0.183581791	0	0	0	0.263875733	0	0.153935011	0.09895848	0.314754522	0.109427427	0.205392513	0	0	0	0	0	0	0.216237552	0.452806263	0.478298822	0.284869433	0	0	0	0	0	0.276675317	0	0	0.157431827	0
AC005077.1	0	0	0	0	0	0	0	0	0	0	0	0	0	0	0	0	0	0	0	0	0	0	0	0	0	0	0.078473209	0	0	0	0	0	0	0	0	0	0	0	0	0	0	0	0	0	0	0	0	0.145090477	0
AC005077.2	0	0.043764442	0.0739573	0	0	0	0.044743821	0	0	0	0.036186803	0	0	0.202637126	0	0	0	0.039699918	0	0	0	0.040541794	0.137503524	0.092748686	0	0.050188223	0.043204499	0.028144768	0.053945425	0.043484498	0	0.074094354	0	0	0	0	0	0.046421211	0.038717108	0.038295698	0	0	0	0	0	0	0.038436182	0.04082231	0
AC005077.3	0	0	0	0	0	0	0	0	0	0	0	0	0	0	0	0	0	0	0	0	0	0	0	0	0	0	0	0.051859299	0	0	0.095586908	0	0	0	0	0	0	0	0	0	0	0	0	0	0	0	0	0	0
AC005077.4	0.536749206	1.568956301	0.501515577	0.411209283	0.761966031	0.459431619	0.362890643	0.224657734	0.366587995	0.289244285	0.111298453	1.04949137	0.079702372	2.670953608	0.8366513	0.619178216	0.785257589	1.408766199	1.211448364	0.700883556	0.739588913	0.407515912	0.987393636	0.290306435	0.449640605	0.469260847	1.382833229	0.543792806	2.219865493	0.781737388	0.0614306	0.652876515	0.558365607	0.283803271	1.083315502	0.586116195	0.156914315	0.465190888	1.573762296	0.007626092	0.268554164	0.406427825	1.318577154	0.377623538	1.598508134	0.399772661	0.132379425	1.233090432	1.232046713
AC005081.1	0.296897858	0.220949004	0.338795203	0.350723534	0.187767747	0.117562069	0.144829521	0.09963185	0.196984664	0.18142064	0.205642742	0.252415659	0.233274539	0.772139031	0.047957107	0.245373963	0.196984664	0.292663973	0.268075023	0.22650853	0.123268887	0.29795439	0.304277388	0.152248331	0.026870865	0.099227866	0.2429378	0.337425664	0.237563718	0.763751492	0.102859658	0.35918379	0.297837036	0.036327492	0.482745045	0.375400929	0.16774328	0.311386858	0.429428502	0.38603836	0.384823459	0.174406419	0.303342394	0.428249611	0.145351386	0.326307235	0.125254339	0.027578727	0.207767938
AC005082.1	0.247684513	0.066399229	0.583422805	0.204391163	0.21200896	0.170822399	0.027437183	0.023326332	0.801324236	0.223916751	0.480678739	0.19105724	0.754972993	0.022048165	0.206518202	0.377956634	0.21400043	0.095316842	0.072723231	0.417379976	0.112766845	0.143393419	0.897782545	0.15263774	0.434561512	0.411209283	0.152378145	0.296428039	0.274530045	0.065848003	0.09396575	0.215367972	0.143262793	0.202637126	0.063917054	0.259302621	0.078883047	0.097341109	0.070251922	0.383054501	0.325616675	0.565597176	0.29207495	0.300416628	0.090040415	0.360420466	0.220577607	0.254835883	0.164786278
AC005082.2	0	0	0	0	0	0.032806145	0	0	0	0	0	0	0	0	0	0	0	0	0	0.043624477	0	0	0	0	0	0	0.031536353	0	0	0	0	0	0	0	0	0	0	0	0	0	0	0	0	0	0	0	0	0	0
AC005083.1	1.551343745	1.519088947	2.540349706	2.468400851	1.349365278	1.669979174	2.137569099	2.058662839	0.913262832	1.023752136	2.230479719	1.971295228	2.768396081	3.529446172	2.11053029	1.710084561	1.724693923	2.16616911	1.097543379	1.352137027	1.650442903	1.546363574	1.03801469	1.393855477	2.177854025	1.236094579	2.528746332	0.85814018	2.23526753	1.801117258	1.701016681	1.857423709	1.769433237	2.039805179	1.851918907	2.386231545	2.075361483	2.813278405	1.977463111	2.621149304	0.965174762	1.9655442	1.941744863	0.930093894	1.363787841	2.204860632	1.97096406	1.357833479	2.116697443
AC005084.1	0	0.097610797	0	0	0	0	0	0	0	0	0	0.112233058	0	0	0	0	0	0	0	0	0	0.09044698	0.079702372	0	0	0	0	0	0	0	0	0	0	0	0	0	0	0	0	0	0	0	0	0	0	0	0	0	0
AC005086.1	0	0	0	0.295370388	0	0	0	0	0	0.255440305	0	0	0	0	0	0	0	0	0	0	0	0	0	0	0	0	0	0	0	0	0	0	0	0	0	0	0	0.325616675	0	0	0	0	0	0	0	0	0	0	0
AC005086.2	0.121811151	0.110630508	0	0	0	0.076559095	0	0	0	0.030689204	0	0	0.124592825	0.061154063	0	0.030971642	0.053250385	0	0.041383179	0	0.156526059	0	0.147567207	0	0	0	0.037311931	0.024177814	0.13553487	0.109828565	0	0	0	0	0	0.049212535	0	0	0.098015234	0.065434446	0.050606174	0	0.022616379	0.073408955	0.184216808	0.122871469	0	0	0.040401515
AC005086.3	0	0	0	0	0.210264166	0.131984509	0.131326075	0	0	0.10514166	0.106750315	0.147827668	0	0.204265945	0.204766751	0	0	0.117163075	0.140647793	0	0	0	0	0	0	0	0.126972856	0.083383588	0	0	0	0	0	0	0.153286521	0	0	0	0.219958398	0	0.170437869	0	0	0	0.213378391	0	0	0.12035194	0
AC005086.4	0	0	0	0	0	0	0	0	0	0	0	0	0.220329955	0	0	0	0	0	0	0	0	0	0	0	0	0.078336571	0	0	0	0	0	0	0	0	0	0.326422296	0	0	0.118625514	0	0	0	0	0	0.221567789	0	0	0	0
AC005086.5	0.287826867	0.137372364	0	0	0.116364757	0	0.140124224	0	0	0.112233058	0	0	0	0	0	0	0	0.12498977	0.150039693	0	0	0	0	0	0.12551886	0	0	0	0	0	0	0	0	0	0.310340121	0	0	0.145090477	0.234256048	0.335140206	0	0	0.162210036	0	0.227371423	0	0	0	0
AC005088.1	0	0	0	0	0.091259766	0.110630508	0	0	0	0	0	0	0	0	0	0.088548697	0	0	0	0	0	0	0	0	0	0	0.10634832	0	0	0	0	0.179765808	0	0	0	0	0	0	0	0	0	0	0	0	0	0.119953718	0	0	0
AC005089.1	0.299596349	0.092883966	0.034638318	0.217106608	0.03407482	0.068602027	0.027720258	0.124725152	0.080794082	0.065158675	0.179893171	0.135928816	0.079156207	0.207643013	0.319849117	0.207643013	0.164657575	0.060739158	0.073271836	0.176450439	0.085968454	0.155878733	0.065158675	0.057831475	0.108089492	0.198116929	0.177598929	0.026020971	0.234010733	0.092207438	0.109962253	0.155231116	0.030124161	0.033370138	0.140909507	0.276079728	0.040261223	0.252294541	0.461528559	0	0.173255383	0.510759422	0.117429084	0.0528332	0.068602027	0.225891862	0.058801354	0.050188223	0.057554246
AC005090.1	0.258338011	0.028144768	0.506703487	0.27046914	0.114900024	0.382611923	0.190298792	0.095181789	0.332507446	0	0	0	0	0	0.254956787	0.023042393	0.763326583	0	0.061154063	0.148088083	0	0.125783332	0.328721595	0	0	0.109962253	0.159112461	0.070801468	0.342782282	0.612116552	0	0.094100916	0.061707085	0.165300975	0	0.141563582	0	0.059078342	0.024886999	1.071350804	0	0.134878054	0.847034789	0	0	0.178873958	0	0.102322191	0.276317993
AC005094.1	0	0	0	0	0	0.083247414	0	0	0	0	0	0	0	0	0	0	0	0	0	0	0	0	0	0.08719125	0	0.047119549	0	0	0	0	0	0	0	0.099227866	0	0.10514166	0	0	0	0	0	0	0	0	0	0	0	0	0.086647913
AC005096.1	0.154971988	0.04851521	0.081884967	0.09085343	0.15704371	0.097880434	0	0	0.096531743	0.187261005	0.117030053	0.055889758	0	0.152507948	0	0	0.068189259	0.044044333	0.336511916	0	0	0	0.151858817	0	0.08719125	0	0.047817548	0.120617361	0.172359498	0.048236186	0	0.159500022	0	0	0.453965265	0.181547856	0	0.051302489	0.164400135	0	0.064882852	0.226631832	0	0.047677975	0.159500022	0.054084393	0.042644337	0.045303168	0.051859299
AC005099.1	0.157819839	0.393965276	0.042364175	0.047119549	0.197362184	0.147176427	0.361768359	0.202637126	0.276913483	0.326882449	0.5452765	0.264956718	0.406754337	0	0.155749233	0.328721595	0.06942721	0.171719239	0.252536767	0.131721171	0.104605043	0.215616477	0.359408719	0.498965654	0.251567621	0.400975044	0.185866545	0.208642109	0	0.096666669	0.11516645	0.162467868	0.10755397	0.228726355	0.323543009	0.296193073	0.187261005	0.565889584	0.086240276	0.349365278	0.129348967	0.061292338	0.321119959	0.185486004	0.308477377	0.208766947	0.279887255	0.694033266	0.41802799
AC005100.1	0	0	0.042504263	0	0	0	0	0.043064479	0.012783185	0	0.03083043	0	0.031818626	0	0	0	0.10353121	0	0	0	0	0.090582476	0	0.013497992	0	0.007195501	0.01235413	0.008056555	0.015497569	0	0	0	0.027720258	0	0	0.016353684	0.012497163	0.026587622	0	0.010923027	0.033511102	0	0.267236142	0.01235413	0	0	0.011066201	0	0
AC005100.2	0.024319679	0	0.055889758	0	0	0	0	0.03801469	0.0223323	0	0.036186803	0	0.018776585	0	0	0	0	0	0	0	0	0	0.03562391	0	0	0.025312343	0.043204499	0	0	0	0	0.037593076	0	0.027154052	0	0	0	0	0.01948843	0.019346089	0.029558897	0.027437183	0.039278795	0.021763974	0	0.04879418	0.019346089	0	0
AC005102.1	0.135140816	0.438825113	0.053667449	0.05963216	0	0.125915549	0.184089827	0	0.292192774	0	0	0	0	1.563109307	0	0	0	0.264596479	0	0.165686877	0.131984509	0.058108649	0.148088083	0.131852846	0	0	0.121015401	0	0.077106244	0	0	0	0	0	0.666302128	0.081339627	0	0.248777694	0.477055566	0	0.237686079	0	0.110229592	0.061707085	0.203890227	0.136322654	0.055195654	0.058524312	0
AC005104.1	1.284573356	1.959436331	1.131918679	1.939978765	0.948974554	1.795434491	0.426640478	0.873970646	1.716903123	1.117695043	0.353097411	0.960585845	0.316377482	0.393855477	2.024213282	1.31689876	1.281015683	1.567107316	0.660746113	1.889045148	1.804053559	0.73760024	1.194339249	0.332507446	1.154907199	0.955759159	1.276853945	0.770279343	1.478039898	1.102254994	0	0.990809676	1.120617361	0.374510926	1.420617139	1.363283236	0.516519498	1.674776997	1.792272327	0.371949104	1.070389328	1.601316184	0.755485829	1.43493508	2.306816343	1.443076151	0.172103428	1.411643176	1.348232419
AC005104.2	0	0.107152199	0	0.051859299	0	0	0	0	0	0	0	0	0	0.087870133	0	0	0	0	0	0	0.11516645	0	0.044464067	0	0	0.06253622	0	0	0.067225673	0.054223347	0	0	0	0	0.353662045	0.070938821	0	0.057692867	0.140124224	0.047677975	0.072860402	0	0	0	0	0	0	0.10017032	0.114367025
AC005105.1	0	0	0	0.036327492	0	0	0	0	0	0	0	0	0	0	0	0	0	0	0	0	0	0	0	0	0	0.022048165	0	0	0.092748686	0	0	0	0	0	0	0	0	0	0	0	0	0	0.022900402	0	0	0	0	0	0
AC005144.1	0	0	0	0	0	0	0	0	0	0	0	0.049630768	0	0	0	0	0	0	0	0	0	0.039840265	0	0	0	0.049212535	0	0	0	0	0	0	0	0	0	0	0	0	0	0.037593076	0	0	0	0	0	0	0	0	0
AC005153.1	0	0.024177814	0	0	0	0.049212535	0.02474519	0.020911066	0	0	0.078063256	0.027861775	0.020484422	0	0	0	0	0	0	0	0	0	0	0	0	0.027720258	0	0.015497569	0	0	0	0	0	0	0	0.062398064	0.047677975	0	0.042364175	0.04194383	0.032383005	0	0.042924445	0	0	0.027012465	0	0	0.076285443
AC005154.1	0.389787054	0.357045213	0.193834811	0.279174108	0.461947582	0.898866172	0.080384787	0.256044474	0.360420466	0.295605489	0.352984458	0.25664839	0	0.714223534	1.006549374	0.242572021	0.110229592	0.326997465	0.387252239	0.547449829	0.683022665	0.390997784	0.448160918	0.084744621	0.328262029	0.403049529	0.582941313	0.237441347	0.637285644	0.223051788	0	0.132247798	0	0.271903706	1.101986173	0.731443946	0.416515504	0.826273904	0.580531438	0	0.294429602	0	0.554048507	0.151079473	0	0.322620422	0.198745582	0.450274293	0.2391536
AC005154.2	0.541713066	0.767908995	0.462680579	0.415650514	0.28475101	0.71633248	0.044324169	0.292310588	0.282380495	0.168385305	0.249263286	0.234623941	0.192320435	0.630125852	0.866789314	0.558953302	0.602741913	0.321004474	0.202637126	0.393855477	0.337539842	0.326652391	0.760263535	0.199248307	0.353887836	0.356819915	0.552475444	0.208766947	0.780478089	0.203639694	0.026020971	0.209890007	0.225768496	0.202260984	0.243059706	0.421479157	0.222680931	0.332163688	0.265676925	0.197362184	0.496308945	0.861002514	0.327457434	0.27524549	0.242084171	0.367147375	0.129348967	0.361543798	0.316493338
AC005154.3	0	0	0	0	0	0	0	0	0	0	0	0	0	0	0	0	0	0	0	0	0	0	0	0	0	0	0	0	0	0	0	0	0	0	0	0	0	0	0	0	0	0	0	0	0	0	0	0	0
AC005154.4	0.173511248	0.30018231	0.199122642	0.525768219	0.313826296	0.560617141	0.161049225	0.378622596	0.233151803	0.189666447	0.067087965	0.181038924	0.198116929	0.461528559	1.028003278	0.359296259	0.218595202	0.394404385	0.397474417	0.481298942	0.321235435	0.214497868	0.303926836	0	0.336968862	0.221567789	0.54181217	0.243912759	0.837055156	0.156784908	0	0.260146127	0.174022842	0.192067884	0.430071128	0.462366483	0.298423712	0.385375813	0.545177635	0	0.2083924	0.28166858	0.096126889	0	0.84020136	0.331246599	0.266396773	0.404249185	0.168385305
AC005154.5	0	0	0	0	0	0	0	0	0	0	0	0	0	0	0	0	0	0	0	0	0	0	0	0	0	0	0	0	0	0	0	0	0	0	0	0	0	0	0	0	0	0	0	0	0	0	0	0	0
AC005156.1	0	0	0	0	0	0.053945425	0	0.04558276	0	0	0	0	0	0	0	0	0	0	0	0	0	0	0	0	0	0	0	0.033792989	0	0	0	0	0	0	0.391987626	0	0	0	0	0	0	0	0	0	0	0	0	0	0
AC005160.1	0	0	0	0	0	0	0	0	0	0	0	0	0	0	0	0	0	0	0	0.10634832	0	0	0	0	0	0.04558276	0	0.05046687	0	0	0	0	0.168513676	0	0	0	0	0	0	0	0	0	0	0	0	0.08719125	0	0	0
AC005162.1	0	0.102456577	0	0	0.086647913	0	0	0	0	0	0	0	0.129217064	0	0	0	0	0	0.11209958	0.138683428	0	0	0	0.056028539	0	0	0.051441711	0.033511102	0	0	0	0	0	0	0	0	0	0.108357178	0	0	0	0	0.031254025	0	0.088005871	0	0	0	0.109427427
AC005162.2	0.187007567	0.229957009	0.212258044	0.046560906	0.056444801	0.110764122	0.086376168	0.093830572	0.067638717	0.188907267	0.060185765	0.070251922	0.05699963	0.010063683	0.030265443	0.025170576	0.060462488	0.011209361	0.040401515	0.373731722	0.417163907	0.045303168	0.054501216	0.026587622	0.220329955	0.069839625	0.151339301	0.019773069	0.513086431	0.124328135	0.029417547	0.151469198	0.093560176	0.037874166	0.108089492	0.102053383	0.048654702	0.242328116	0.032665112	0.084472517	0.065434446	0.267715562	0.194087052	0.145481822	0.031536353	0.100708589	0.064055064	0.045722536	0.133695033
AC005165.1	0.090040415	0.020911066	0.153156788	0.074094354	0.021053252	0.021479727	0.012783185	0.081339627	0.062398064	0.407189572	0.040962548	0.014498127	0.086647913	0.013640911	0.150039693	0.083247414	0.125386605	0.030124161	0.004609253	0.028569152	0.009060468	0.075737982	0.155101558	0.044603951	0.242572021	0.095721922	0.052972275	0.026587622	0.119688175	0.049212535	0.054084393	0.083792032	0.099093179	0.035764654	0.029982866	0.059216817	0.05338942	0.115565996	0.025737561	0.106214296	0.841409613	0.162983392	0.209640514	0.095991913	0.014355293	0.073271836	0.096396804	0.01948843	0.078883047
AC005165.2	0	0.153156788	0	0	0.304861451	0.080657663	0.08024833	0.312897473	0.079429315	0.184089827	0.244034582	0.175684271	0.066950244	0	0	0.126047755	0	0.071350804	0	0	0	0.072860402	0.447103068	0.084472517	0.071762669	0.254473108	0.07751647	0.477677328	0.187134291	0	0	0.131852846	0	0	0	0	0	0.083111227	0.374510926	0.068877141	0	0	0.222557291	0.077242999	0	0	0.198242682	0.073408955	0.083928155
AC005165.3	0	0.0223323	0	0	0.018776585	0	0	0	0	0	0	0	0	0	0	0.01834931	0	0	0	0	0.047817548	0	0	0.047817548	0	0	0	0	0	0	0	0	0	0.027578727	0	0.029134804	0	0	0.019773069	0	0	0	0	0	0	0	0	0	0
AC005176.1	0	0	0	0	0	0	0	0	0	0.013497992	0	0	0	0	0.027012465	0	0	0	0	0	0	0.015354834	0	0	0	0	0	0	0	0	0	0	0	0	0	0	0	0	0	0	0	0	0	0	0	0	0	0	0
AC005176.2	0	0	0	0	0	0	0	0	0	0	0	0	0	0	0	0	0	0	0	0	0	0	0	0	0	0	0	0	0	0	0	0	0	0	0	0	0	0	0	0	0	0	0	0	0	0	0	0	0
AC005178.1	0	0	0	0	0	0	0	0	0	0	0	0	0	0	0	0	0	0	0	0	0	0	0	0	0	0	0	0	0	0	0	0	0	0	0	0	0	0	0	0	0	0	0	0	0	0	0	0	0
AC005180.1	0.356594582	0.100977648	0.043904394	0	0	0.052694111	0.102993993	0.286289758	0	0.769602498	0.083655897	0.170822399	0.086104371	0.082838815	0.235972083	0.235481995	0.140909507	0.298541019	0.05630606	0.06997707	0.108624815	0.22342255	0.404249185	0	0.579952469	0.142740172	0.099497201	0.157690514	0.23793077	0.100304906	0	0.389346536	0.215119425	0.123401336	0.0614306	0.06681251	0.100304906	0.054362288	0	0.250719083	1.607058026	0.536550296	0.84711499	0.09936254	0.086647913	0.570851483	0.172743517	0.22527493	0.15885403
AC005180.2	0.115965432	0.203514411	0.255682003	0	0.213005039	0.20851726	0.107420059	0.135140816	0.205517633	0.821138737	0.55326219	0.232783534	0.214995135	0	0.638583615	0.043904394	0.146785541	0.270110276	0	0.272023189	0.113300436	0.232660757	0.316956668	0.113167057	0.974382466	0.091124334	0.0528332	0.254594043	0.247684513	0.053250385	0.063640993	0.539034703	0.116364757	0.188907267	0.398788148	0.260507478	0.154323965	0	0.137765808	0.092342769	1.963733046	1.121877444	1.220763317	0.416839742	0.25592366	0.591679417	0.092748686	0.473215434	0.112499976
AC005181.1	0	0	0	0	0	0	0	0	0	0	0	0.028003278	0	0	0.039419183	0	0	0	0	0	0	0	0	0	0	0	0	0	0	0	0	0	0	0	0	0	0	0	0	0	0	0	0	0	0	0	0	0	0
AC005183.1	0.033933911	0.015497569	0	0	0.025879273	0.031536353	0	0	0	0.024886999	0	0	0	0.0739573	0.049770152	0	0	0	0	0	0	0.014212445	0.012497163	0	0	0	0	0	0	0.015354834	0	0	0	0.018918982	0.090311471	0.020199923	0	0.04851521	0.079838881	0	0.041102772	0.03801469	0.009203827	0.015212085	0	0.01720929	0	0.014355293	0.032806145
AC005185.1	0	0	0	0	0	0	0	0	0	0	0	0	0	0	0	0	0	0	0	0	0	0	0	0	0	0	0	0	0	0	0	0	0	0	0	0	0	0	0	0	0	0	0	0	0	0	0	0	0
AC005189.1	0	0	0	0	0	0	0	0	0	0	0	0	0.081748651	0.291367804	0	0	0.133695033	0.087055435	0	0.129612738	0	0	0	0	0	0.109427427	0	0	0.117562069	0	0	0	0	0	0	0	0	0	0.084880654	0	0	0	0.057831475	0.09423607	0	0	0	0	0
AC005191.1	0	0	0	0	0	0	0	0	0	0	0	0	0	0	0	0	0	0	0	0	0	0	0	0	0	0	0	0	0	0	0	0	0	0	0	0	0	0	0	0	0	0	0	0	0	0	0	0	0
AC005192.1	0	0	0	0	0	0	0	0	0	0	0	0	0	0	0	0	0	0	0	0	0	0	0	0	0	0	0	0	0	0	0	0	0	0	0	0	0	0	0	0	0	0	0	0	0	0	0	0	0
AC005197.1	0	0.044324169	0.037874166	0.042083959	0.037311931	0	0	0	0	0	0	0.100304906	0.037593076	0.071488106	0.205017088	0.036186803	0	0.040120917	0	0	0	0	0.071076162	0.13842131	0	0.050745464	0	0.028427705	0.054501216	0	0	0	0	0	0.104068226	0.112900262	0	0	0	0.038717108	0	0.301353519	0.052555009	0	0.074779426	0.143132156	0	0.041242982	0
AC005208.1	0.174022842	0	0.375400929	0.372060582	0.13422094	0.187767747	0.055889758	0.46967763	0.082293836	0.022474347	0	0.09369538	0.023468281	0	0.890174277	0.044743821	0.219338923	0.144307467	0	0.037733627	0	0.147046143	0.129744606	0	0.025170576	0.10795563	0.204766751	0.017636903	0.442333123	0.054362288	0	0	0.228480098	0.251688799	0	0.637934776	0.132379425	0.029276182	0.072037181	0	0.037030731	0.100439479	0.080794082	0	0	0.090582476	0.048096653	0.025737561	0.499884146
AC005209.1	0	0	0	0	0	0	0	0	0	0	0	0	0	0	0	0.024035935	0	0	0	0	0	0.027154052	0	0	0	0	0	0	0.036327492	0.029134804	0	0	0	0	0	0	0	0	0	0	0	0	0	0	0	0	0	0	0
AC005220.1	0.074779426	0	0	0	0.057276965	0	0.035060797	0.029700234	0.068602027	0.108357178	0	0	0	0.160533009	0	0.082566351	0	0.031112841	0	0	0	0.031677496	0	0	0	0	0.033792989	0	0.042364175	0.067363367	0	0.058108649	0	0	0	0	0	0.036327492	0.060047384	0	0.046002047	0.042504263	0.04082231	0	0	0.038295698	0	0.031959741	0
AC005224.1	0	0.016211033	0	0.015354834	0	0.016638942	0	0.014069583	0	0	0	0.018634174	0	0	0.052276765	0	0	0	0	0.043904394	0	0	0	0	0	0	0	0	0.020057652	0	0	0	0	0	0.01948843	0	0	0	0	0	0	0	0	0	0.027578727	0	0	0	0
AC005224.2	0.077106244	0	0.150949541	0.092478087	0.059078342	0.085696581	0.028993412	0.060739158	0.264236151	0.023042393	0.124328135	0.01649632	0.024177814	0.046002047	0.068602027	0	0.05963216	0.038436182	0.01564029	0.01948843	0.089904868	0.026304324	0.045862298	0.188021051	0.025879273	0.016353684	0.069014678	0	0.017636903	0.014212445	0.016924144	0.048236186	0	0.034919984	0.09990111	0.055195654	0	0	0.049770152	0	0.03801469	0.260266587	0.025454096	0.082157559	0.048236186	0.122738972	0.012497163	0	0.03040671
AC005224.3	0.39297679	0.562376764	0.446573853	0.526769951	0.440633335	0.522457558	0.0739573	0.451646328	1.153156788	1.834711216	0.421371433	0.290778251	0.444455046	0.348119084	0.372506409	0.588804567	0.577150837	0.316261617	0.466235562	0.338795203	0.585058677	0.308127844	0.493032418	0.305445279	0.409472404	0.406318971	0.592349392	0.48769214	0.363675722	0.071899932	0.334453862	0.206768235	0.118625514	0.151858817	0.371837617	0.506703487	0.036468167	0.131589484	1.02446153	0.265796925	0.501311749	0.55011263	0.500088176	0.925239905	0.387472834	0.545869551	0.333194716	0.310456462	0.254594043
AC005225.1	0.263875733	0.240863823	0.081475982	0.090582476	0.054084393	0	0.128029389	0.082566351	0.096126889	0.102456577	0.052972275	0.14404637	0.054640131	0.052415894	0.103262627	0.199248307	0.174406419	0.114100452	0.035483152	0.087055435	0	0.088141597	0.151209393	0.034919984	0.271067049	0.073271836	0.264716569	0.041102772	0.153545952	0.154064674	0	0.107821756	0	0.039840265	0	0.272262125	0.063640993	0.25386828	0.084200362	0.056028539	0.204891925	0.390007262	0.076011739	0.062950609	0.301938767	0.071350804	0	0.059770581	0.068464451
AC005225.2	0	0.055750964	0.027437183	0.060462488	0	0.157949154	0.040962548	0.027861775	0.032524066	0.032524066	0.00662118	0.193204014	0	0	0.013212111	0.032806145	0.011495639	0.014640947	0.017779413	0	0.017494379	0.037030731	0.00662118	0.017351842	0.022048165	0.036890111	0.01592569	0.025737561	0.010063683	0.008056555	0.009633819	0.027578727	0.017921908	0.029700234	0	0	0	0.042364175	0.06997707	0.014069583	0.021621858	0.039840265	0.009633819	0	0.054501216	0.009060468	0.035201596	0.007626092	0.084472517
AC005225.3	0.063917054	0.113700499	0.049630768	0.108223341	0.048933645	0.275603079	0.059216817	0	0.058524312	0.136978812	0.09423607	0.250476553	0.143262793	0.09328973	0.342554745	0	0.081339627	0.103396924	0.182565182	0.078883047	0	0	0.180147861	0.122076304	0.0528332	0.033511102	0.165043649	0.108892402	0.266396773	0.057554246	0	0.189160371	0.240985904	0	0.198745582	0.075327251	0.113033665	0.176705738	0.100708589	0	0	0.139993302	0.068739591	0	0.097610797	0.449957484	0.10017032	0	0.061983516
AC005225.4	0.263995882	0.467383831	0.325386415	0.1728715	0.111565545	0.173255383	0.172359498	0.261229909	0.334568276	0.550802184	0.240008965	0.248413392	0.079702372	0.247319935	0.523561956	0.294076649	0.165815488	0.353097411	0.116231661	0.226878404	0.245617353	0.2880632	0.301821736	0.257855464	0.284040264	0.233519979	0.104873377	0.314754522	0.511670438	0.053806444	0.140909507	0.460375619	0.199750857	0.082566351	0.048933645	0.392207499	0.239398042	0.21673422	0.161049225	0.243181602	0.727354154	0.464981862	0.220577607	0.271186602	0.371949104	0.316609184	0.213253951	0.203514411	0.153935011
AC005229.1	0	0	0	0	0	0.075053365	0	0.063502942	0	0	0	0.084200362	0	0	0	0	0	0	0	0	0	0	0	0	0	0	0	0	0	0	0	0	0	0	0	0	0	0.077379741	0	0	0	0	0	0	0	0	0	0	0.07819992
AC005229.2	0	0	0	0	0	0	0	0	0	0	0	0	0	0	0	0.0614306	0	0	0	0	0	0.06942721	0	0	0	0	0	0	0	0	0	0	0	0.091801369	0	0	0	0	0	0	0	0	0	0	0	0	0	0	0
AC005229.3	0	0	0	0	0	0	0	0	0	0	0	0	0	0	0	0	0	0	0	0	0	0	0	0	0	0	0	0	0	0	0	0	0	0	0	0	0	0	0	0	0	0	0	0	0	0	0	0	0
AC005229.4	0.761540595	0.643024958	0.849118567	0.709202395	1.012139555	0.973868385	0.925695661	0.619084288	1.060946625	1.21263159	1.16021028	0.972619139	1.324119326	1.357326786	1.031395196	0.925771607	0.989865623	0.796514695	0.614474283	1.00568742	0.971221642	1.058455043	1.069839625	1.513894947	1.083315502	0.802896295	0.871764811	0.968053878	1.103732615	1.259061529	0.708761109	0.982728961	0.843501526	0.652784755	0.723514876	0.895457741	0.557091444	1.38399453	1.106415327	1.103665483	0.745538535	1.139534981	0.753775664	1.013140632	1.195410597	0.864730922	0.925923485	1.125717218	0.821138737
AC005229.5	0	0	0	0	0	0	0	0	0	0	0	0	0	0	0	0	0	0	0	0	0	0	0.015069322	0	0	0	0	0	0	0	0	0	0	0	0	0	0	0	0	0	0	0	0	0	0	0	0	0	0
AC005230.1	0	0.200880954	0	0.191436315	0	0	0	0.090311471	0.105007525	0	0	0	0.088684372	0	0	0	0.144829521	0.094506339	0.113567157	0	0	0	0	0	0	0	0.102456577	0.131194352	0	0	0	0	0	0	0	0	0	0	0.092072095	0	0.138028045	0	0	0	0.173255383	0	0	0	0
AC005232.1	0	0	0	0	0	0	0	0	0	0	0	0	0	0	0	0	0	0	0	0	0	0	0.021621858	0	0	0	0	0	0	0	0	0	0	0	0	0	0	0	0	0	0	0	0	0	0	0	0	0	0
AC005234.1	0	0	0	0	0	0	0	0	0	0	0	0	0	0	0	0	0	0	0	0	0	0	0	0	0	0	0	0	0	0	0	0	0	0	0	0	0	0	0	0	0	0	0	0	0	0	0	0	0
AC005234.2	0	0	0	0	0	0	0	0	0	0	0	0	0	0	0	0	0	0	0	0	0	0	0	0	0	0	0	0	0	0	0	0	0	0	0	0	0	0	0	0	0	0	0	0	0.03885755	0	0	0	0
AC005237.1	0.147176427	0	0.114900024	0.244521774	0	0	0	0.224163787	0	0.109293689	0	0	0	0	0	0	0	0.121678557	0	0	0.274530045	0	0	0	0	0	0	0.086647913	0.163627539	0	0	0	0	0	0	0	0	0.141301988	0.118625514	0	0	0	0	0	0.221567789	0	0	0.125122061	0.142740172
AC005244.1	0.096801582	0.248899107	0.075327251	0.083655897	0.074094354	0.090040415	0.329295848	0	0.172359498	0.139731422	0.14182513	0.101112158	0	0	0	0.386259141	0.122738972	0.079838881	0.186120184	0.119024103	0.491699201	0.231432408	0.139862368	0.094371211	0.2282338	0.194213156	0.086647913	0.056583528	0	0.169411952	0	0	0.188021051	0.107420059	0	0.113700499	0	0.340163443	0.288653864	0	0	0	0.104068226	0.578793833	0	0.356369214	0.077242999	0.233274539	0.181929438
AC005244.2	0	0	0	0.040120917	0	0	0	0	0	0.034215715	0	0	0	0	0	0	0.059216817	0.038295698	0	0	0	0	0	0.045303168	0	0	0.041523362	0	0	0	0	0	0	0	0	0	0	0	0	0	0	0	0	0	0	0	0	0	0
AC005252.1	0	0	0	0	0	0	0	0	0	0	0	0	0	0	0	0	0	0	0	0	0	0	0	0	0	0	0	0	0	0	0	0	0	0	0	0	0	0	0	0	0	0	0	0	0	0	0	0	0
AC005252.2	0	0	0	0	0	0	0	0	0	0	0	0	0	0	0	0	0	0	0	0	0	0	0	0	0	0	0	0	0	0	0	0	0	0	0	0	0	0	0	0	0	0	0	0	0	0	0	0	0
AC005252.3	0.014926544	0.040261223	0.034356597	0.075464174	0.045023522	0.068189259	0.013783815	0.011781859	0.053945425	0	0.178619043	0	0.022900402	0	0.043764442	0.011066201	0.056583528	0	0.044044333	0.036749476	0	0	0.032665112	0.028993412	0.024603367	0.015497569	0.115832299	0	0.128557365	0	0	0	0	0.016638942	0.032241931	0.017636903	0.053111336	0.014355293	0.023752136	0.199122642	0.0360461	0.01678155	0.016068369	0	0	0	0.092342769	0	0.014498127
AC005252.4	0	0.05630606	0	0	0.047398789	0	0	0	0	0.045722536	0	0	0	0	0	0	0	0	0	0	0	0	0.045862298	0	0.051302489	0	0	0	0	0	0	0	0	0	0	0	0	0	0.049770152	0	0	0	0.033792989	0.055334502	0	0.062674363	0	0	0
AC005253.1	0.677350377	0.984407065	0.284277218	0.437014622	0.226261894	0.745796658	0.296310561	0.287708686	0.640620928	0.54260475	0.253989266	0.516317779	0.076148597	0.209141398	0.537743345	0.737686761	0.476226133	0.344601283	0.563939074	0.537643962	0.451013243	0.258940968	0.517225293	0.270349529	0.521553331	0.350157749	0.526168995	0.225768496	0.773996325	0.325731791	0.071350804	0.427927928	0.305445279	0.226755123	0.298541019	0.558267634	0.144960005	0.665119852	0.768671318	0.188021051	0.500292177	0.481815574	0.196229326	0.235972083	0.890563427	0.628353671	0.200629898	0.481815574	0.59664896
AC005253.2	0	0	0	0	0	0	0	0	0	0	0	0	0	0	0	0	0	0	0	0	0	0	0	0	0	0	0	0	0	0	0	0	0	0	0	0	0	0	0	0	0	0	0	0	0	0	0	0	0
AC005255.1	0	0	0	0	0	0	0	0	0	0	0	0	0	0	0	0	0	0	0	0	0	0	0	0	0	0	0	0	0	0	0	0	0	0	0	0	0	0	0	0	0	0	0	0	0	0	0	0	0
AC005256.1	0.82374936	0.128161401	0.21238257	1.042504263	0.5922537	1.966984108	0.307078739	0.056860943	0.600840628	1.429642743	0.29795439	0.764006378	0.519843797	0	0.105543992	0.42320165	0.091801369	1.204829339	0.139993302	1.540672071	1.203326466	0.228726355	0	1.104873377	0.670749711	0.713695815	1.160984708	0.616263585	1.909734709	1.106281309	0.528971317	1.371893362	0	0.08024833	1.226138561	0.241352086	0	0.756169328	2.026587622	0.057276965	0.169796756	0.230448976	0.66101986	0.752834209	0.397802962	0.787265283	0.057554246	0.176195095	0.430927517
AC005258.1	0	0	0	0	0	0	0	0	0	0	0	0	0	0	0	0	0	0	0	0	0	0	0	0	0	0	0	0	0	0	0	0	0	0	0	0	0	0	0	0	0	0	0	0	0	0	0	0	0
AC005258.2	0.027437183	0.024886999	0	0	0	0	0	0.021479727	0.049770152	0	0.020484422	0	0	0	0	0.02034218	0	0	0	0.033933911	0.104202449	0.04558276	0.040120917	0.02672925	0.022616379	0.014355293	0.04851521	0.047119549	0	0	0.029558897	0	0	0	0	0	0	0	0	0.021763974	0.033229161	0.061015775	0.058524312	0.02446153	0.042224074	0	0	0.023184369	0
AC005261.1	2.747322944	3.471408596	3.157771344	2.856248722	3.149600811	3.235573899	2.454254871	1.95069236	2.851739049	3.02747257	3.210778477	3.661304959	2.832100112	2.89110806	3.038769775	2.759709791	3.038699551	2.404085654	2.879529339	3.210373278	3.521955279	2.451804556	3.211604107	3.446587085	2.995755847	2.843742705	2.491570942	2.0900743	3.224611434	3.790511412	1.676854117	3.121661981	2.822363055	1.956093835	3.09614376	2.987029751	1.511923396	3.382321407	3.460585313	2.539679949	2.597173585	3.718778071	1.724213687	3.205314308	3.608998436	3.415380099	2.569175103	3.301587647	2.577610098
AC005261.2	0.124328135	0.166329818	0.049351959	0.054779032	0.04851521	0.170437869	0.115299644	0.074231394	0.086512047	0.069702167	0.116098552	0.129876461	0.02474519	0	0.302055788	0.023752136	0.080794082	0.077789889	0.152767519	0.039699918	0.286408055	0.129744606	0.136322654	0.259905175	0.103128316	0.233029057	0.164013889	0	0.171078696	0.057138304	0.034638318	0.049351959	0	0	0.034919984	0.145873062	0.028852006	0.060877473	0.075737982	0.050327554	0.038997979	0.105543992	0.084880654	0.137634672	0	0.064055064	0.123401336	0.027154052	0.031112841
AC005261.3	0	0	0	0	0	0	0	0	0	0	0	0	0	0	0	0	0	0	0	0	0	0	0	0	0	0	0	0	0.027154052	0	0	0	0	0	0	0	0	0	0	0	0	0	0	0	0	0	0	0	0
AC005261.4	0.092478087	0	0	0.079975377	0.203013171	0	0	0	0.165043649	0.068464451	0.199122642	0	0	0	0.134746655	0.134483822	0	0.076285443	0	0	0	0.077789889	0	0	0.28475101	0	0.082838815	0.297719672	0.374510926	0	0	0	0	0	0.100304906	0	0	0	0	0	0.21549223	0	0.280006078	0.082566351	0	0.093424959	0	0	0.089769309
AC005261.5	0.094641454	0.243790925	0.210513552	0.081748651	0.158337027	0.191309967	0.087734382	0.092613393	0.107687869	0.153027043	0.071076162	0.319964694	0.090988888	0.137503524	0.202135581	0.070389328	0.090988888	0.058939855	0.09396575	0.224163787	0.092478087	0.098823768	0.169155359	0.046840254	0.116098552	0.255440305	0.064055064	0.147306699	0.179893171	0.278817403	0	0.177726483	0.094911647	0.07956585	0.052276765	0.111298453	0.021763974	0.09085343	0.23388806	0.231432408	0.029417547	0.319502329	0.150169706	0.104873377	0.109159939	0.141040345	0.312897473	0.28036249	0.13553487
AC005262.1	0	0.234378689	0.070664101	0.078473209	0.318461465	0.445832624	0	0.139731422	0.375289709	0.067087965	0.133300476	0	0	0	0.3652446	0.193834811	0	0.074916402	0	0.111699072	0.172231469	0	0.131326075	0.396707521	0.146655222	0	0.08120326	0	0.195851509	0.36927104	0	0	0	0	1.227433038	0.20614307	0	0.169283661	0.272023189	0	0	0.101784524	0	0	0.680414382	0.177854025	0	0.410123978	0.323888827
AC005262.2	0	0	0	0	0	0	0	0	0	0	0	0	0	0	0	0	0	0	0	0	0	0	0	0	0	0	0	0	0	0	0	0	0	0	0	0	0	0	0	0	0	0	0	0	0	0	0	0	0
AC005264.1	0.204265945	0.102187793	0.044464067	0.177343788	0.086376168	0.092072095	0.065985829	0.022758398	0.21126145	0.142870845	0.094911647	0.199750857	0.033370138	0	0.063502942	0.133826527	0.07299756	0.047259175	0.05699963	0.154583209	0.083247414	0.094641454	0.062950609	0.096531743	0.070526721	0.06681251	0.100708589	0.049770152	0.064055064	0.101515615	0	0.044603951	0.028993412	0.032241931	0.150819598	0.116231661	0	0.068464451	0.165300975	0.045442971	0.102993993	0.095451881	0.031254025	0.124592825	0.210139457	0.09990111	0	0.095451881	0.109159939
AC005274.1	0.160016608	0.179765808	0.154712814	0.035905384	0	0.284395681	0	0.032665112	0	0.030689204	0.031112841	0.085832524	0	0	0.64487149	0.09071796	0.053111336	0.067776372	0	0.149259365	0	0.135009441	0.202386375	0	0.100843124	0.021763974	0.037171338	0	0.046560906	0.144437998	0	0.125254339	0.0824301	0.091259766	0.045303168	0.049212535	0	0.325271271	0.033370138	0.065296567	0.279768422	0.046840254	0.231186613	0	0.183962835	0.161436266	0.065572312	0	0.040401515
AC005277.1	0	0	0	0	0	0	0	0	0	0	0	0	0	0	0	0	0	0	0	0	0	0	0	0	0	0	0	0	0	0	0	0	0	0	0	0	0	0	0	0	0	0	0	0	0	0	0	0	0
AC005277.2	0.164271398	0.218719182	0.128425389	0.208642109	0	0.153156788	0	0.066537002	0.150949541	0	0.124063396	0	0	0	0.776693582	0	0	0.260387037	0.083928155	0.103933991	0	0.265076777	0.122341408	0	0	0.044464067	0.281075049	0.143132156	0.182565182	0.14834845	0	0.246712101	0.164786278	0	0.478402378	0.279649579	0	0.300065137	0	0	0	0.183454754	0.257010618	0	0	0.085288675	0.131852846	0.139731422	0.081884967
AC005280.1	0.272501021	0.224534263	0.150429698	0.117296086	0.070251922	0.139731422	0.152118504	0.036608829	0.042644337	0.034356597	0.034779158	0.032665112	0.059355278	0.255440305	0.068326861	0.057138304	0.171334947	0.063364879	0.01564029	0.076285443	0.201006466	0.13842131	0.034356597	0.015354834	0.249991368	0.087462841	0.121413331	0.062398064	0.316029859	0.198368423	0.050188223	0.20451637	0.031395196	0.051859299	0.067087965	0.036890111	0.028144768	0.102187793	0.305562016	0.197739606	0.037874166	0.229341813	0.249384659	0.013926706	0	0.046979908	0.037171338	0.039419183	0.212880566
AC005280.2	0.023894043	0.202511756	0.07231164	0	0.018206857	0.14834845	0.043764442	0.037171338	0.126179949	0	0.086783766	0	0.123666196	0.035060797	0.069289713	0	0.118093889	0.03885755	0	0.029417547	0.13422094	0.039699918	0.102053383	0.046141782	0.095721922	0.012497163	0.062812492	0.054362288	0.078473209	0.021479727	0.05088474	0.036749476	0.09328973	0.026587622	0.195095577	0	0	0.110764122	0.056444801	0.03745251	0.057276965	0.02672925	0.075737982	0.062674363	0	0.024035935	0.056028539	0	0.023042393
AC005280.3	0	0	0	0	0	0	0	0	0	0	0	0	0	0	0	0	0	0	0	0	0	0	0	0	0	0	0	0	0	0	0	0	0	0	0	0	0	0	0	0	0	0	0	0	0	0	0	0	0
AC005281.1	0.10755397	0.159370847	0.083792032	0.180402507	0.135009441	0.067638717	0.03407482	0.084880654	0	0.249991368	0.054362288	0.038436182	0.056167306	0.156008221	0.251931127	0.027154052	0.220577607	0.172487516	0.140778656	0.089498151	0.070938821	0.061015775	0.027012465	0.105007525	0.060047384	0.111565545	0.032806145	0.143001506	0.119820952	0	0	0.056444801	0	0.040962548	0.153416242	0.242572021	0	0.168256923	0.086512047	0.057692867	0	0.081475982	0.30626224	0.475396222	0.056444801	0.037171338	0	0.0614306	0.070389328
AC005288.1	0.031818626	0.165172318	0.072723231	0.080794082	0.048236186	0.115033243	0.086647913	0.143915803	0.057831475	0.113567157	0.023752136	0.097745622	0	0.046700587	0.092207438	0.023610215	0	0.051859299	0	0.077789889	0.177343788	0.02672925	0.046560906	0.031112841	0.052137623	0.081339627	0.05630606	0.036749476	0	0.028710586	0	0	0	0.103933991	0	0.037593076	0.028710586	0.146655222	0.321466359	0	0	0.035764654	0.034356597	0.110363243	0.186627327	0.032100843	0.025312343	0.129876461	0.148218272
AC005291.1	0.411534715	0	0.07956585	0.25011268	0.15263774	0.347779027	0.048096653	0.156784908	0.522256668	0.038295698	0.252415659	0.206018004	0.190172345	0	0.14860877	0.112633417	0.460165895	0.412402175	0.051580921	0.44763209	0.515611539	0.316725022	0.374177033	0.28036249	0.084608575	0.29713271	0.335368915	0.509037042	0.219338923	0.136060107	0.056028539	0.360308085	0.527770989	0	0.399444565	0.120086471	0	0.276198865	0.370610693	0.041242982	0.123268887	0.114367025	0	0.834468522	0.422555956	0.245130531	0.232292362	0.282854909	0.099093179
AC005291.2	0.443182267	0.267236142	0.466757616	0.69483563	0.18497846	0.115699153	0.458277001	0.434988439	1.334453862	0.136060107	0.710349106	0.066261442	0.697417994	0	0.340163443	0.376846014	0.707613134	0.668936027	0.181293413	1.002306467	0.524866065	0.537246361	0.547844628	0.479541007	0.289480386	0.642008357	0.912266628	1.149584553	0.851918907	0.530270548	0.068326861	1.416245251	0.927744783	0.433707277	1.086783766	0.21350282	0	0.380396992	0.719139622	0.582170591	0.348685669	0.590338533	0.101246657	1.163369914	0.700972307	0.446997241	0.684010782	0.578214165	0.431248532
AC005293.1	0	0	0.01678155	0	0.016638942	0.020199923	0	0.017066724	0	0	0	0	0.033370138	0	0	0.016068369	0	0	0	0.027012465	0.042224074	0.018206857	0.031818626	0	0.017921908	0.022616379	0.057554246	0	0.024319679	0.019630756	0	0.033511102	0	0	0	0	0	0	0.068464451	0	0.02644598	0	0.011781859	0	0.033511102	0.022048165	0.017351842	0	0.021053252
AC005294.1	0	0	0	0	0	0	0	0	0	0	0	0	0	0	0	0	0	0	0	0	0	0	0	0.113167057	0	0	0	0	0	0	0	0	0	0	0	0.136191386	0	0	0	0	0	0	0	0	0	0	0	0	0
AC005296.1	0	0	0	0	0	0	0	0	0	0	0	0	0	0	0	0	0	0	0	0	0	0	0	0	0	0	0	0	0	0	0	0	0	0	0	0	0	0	0	0	0	0	0	0	0	0	0	0	0
AC005297.1	0	0	0	0	0	0	0	0	0	0	0	0	0	0	0	0	0	0	0	0	0	0	0	0	0	0	0	0	0	0	0	0	0	0	0	0	0	0	0	0	0	0	0	0	0	0	0	0	0
AC005297.2	0	0	0	0	0	0	0	0	0	0	0	0	0	0	0	0	0	0	0	0	0	0	0	0	0	0	0	0	0	0	0	0	0	0	0	0	0	0	0	0	0	0	0	0	0	0	0	0	0
AC005297.3	0	0	0	0	0	0	0	0	0	0	0	0	0	0	0	0	0	0	0	0	0	0	0	0	0	0	0	0	0	0	0	0	0	0	0	0	0	0	0	0	0	0	0	0	0	0	0	0	0
AC005300.1	0.171334947	0	0	0.148478616	0.067501049	0.159758338	0	0	0.080930488	0	0.248291938	0.178746506	0	0	0	0	0	0	0	0.108491003	0	0	0	0	0	0.046421211	0	0	0	0	0.346985247	0	0	0	0.425029548	0.103665483	0	0.084608575	0	0	0	0	0	0.078746447	0.256889886	0.1728715	0.070389328	0	0
AC005301.1	0	0	0	0	0	0	0	0	0	0	0	0	0	0	0	0	0	0	0	0	0	0	0	0	0	0	0	0	0	0	0	0	0	0	0	0	0	0	0	0	0	0	0	0	0	0	0	0	0
AC005301.2	0	0	0	0	0	0	0	0	0	0	0	0	0	0	0	0	0	0.027437183	0	0	0	0	0	0	0	0	0	0	0	0	0	0	0	0	0	0	0	0	0	0	0	0	0	0	0	0	0	0	0
AC005303.1	0	0	0	0	0	0	0	0	0	0	0	0	0	0	0	0	0	0	0	0	0	0	0	0	0	0	0	0.017066724	0	0	0	0	0	0	0	0	0	0	0	0	0	0	0	0	0	0	0	0	0
AC005304.1	0	0	0	0	0	0	0	0	0.145612247	0	0	0	0	0	0	0	0.103396924	0	0	0.100304906	0.154842407	0.196229326	0.060185765	0	0.067363367	0	0	0.047538389	0.33330923	0	0.087598618	0	0	0	0	0.095856924	0	0	0	0	0	0.258096758	0	0.072586047	0	0.082157559	0	0	0
AC005304.2	0	0	0	0	0	0	0	0	0.01564029	0	0	0	0	0	0	0	0	0	0	0	0	0	0	0	0.027861775	0	0.030265443	0.095451881	0	0	0	0.026162654	0	0.018918982	0	0	0	0	0.013640911	0	0	0.019061365	0	0	0	0.01720929	0	0.014355293	0
AC005304.3	0.243669081	0.058801354	0	0	0	0.118359726	0	0	0.059493725	0	0	0.067776372	0	0.183581791	0	0.048096653	0	0	0	0.079975377	0	0	0.09423607	0	0	0	0.057970069	0.037733627	0.07244885	0.058385771	0	0	0	0.072174417	0	0	0	0.062259894	0.102322191	0	0.078609835	0	0	0	0	0	0	0	0.181038924
AC005306.1	0.104873377	0.095316842	0.10795563	0.09071796	0.027295624	0.218471211	0.033088169	0	0.186500558	0.052276765	0.053111336	0.109561152	0.054640131	0.103262627	0.15263774	0.128029389	0.045722536	0.114367025	0.03562391	0.12895322	0	0	0.02644598	0.102322191	0.058524312	0.091259766	0.031959741	0	0.225028083	0	0	0.055056793	0	0.039840265	0	0.042224074	0.032241931	0.034356597	0.028710586	0	0	0.190804468	0.057554246	0	0.20851726	0.071488106	0	0.088955682	0
AC005307.1	0.143785225	0.932287992	0.065296567	0.141563582	0.032524066	0.039559557	0.039419183	0.159887479	0	0.031395196	0.078336571	0.087734382	0.111699072	0	0.28853575	0.046979908	0.527070336	0.069152202	0	0.052555009	0.69055119	0.170309669	0.015782997	0.041523362	0	0.14912927	0.09328973	0.061015775	0.342668518	0	0.403813062	0.856547538	0.042784398	0.341416524	0.046281503	0.122473941	0.557091444	0.020626651	0	0.050327554	0	0	0.122738972	0.056583528	0	0	0.251204023	0.0360461	0.249263286
AC005323.1	0	0	0	0.019630756	0	0	0	0	0.020911066	0.01678155	0	0	0	0	0	0	0	0.018776585	0	0	0	0	0	0	0	0.011924948	0.02034218	0.026304324	0	0.04082231	0	0	0	0	0.02474519	0	0	0	0	0	0	0	0	0.060185765	0	0	0	0	0
AC005323.2	0	0	0	0	0	0	0	0	0	0	0	0	0	0	0	0	0	0	0	0	0	0	0	0	0	0	0	0	0	0	0	0	0	0	0	0	0	0	0	0	0	0	0	0	0	0	0	0	0
AC005324.1	0	0	0	0	0	0	0	0	0	0	0	0	0	0	0	0	0	0	0	0	0	0	0	0	0	0	0	0	0	0	0	0	0	0	0	0	0	0	0	0	0	0	0	0	0	0	0	0	0
AC005324.2	0.054362288	0.086512047	0.046700587	0.082293836	0.208766947	0.172231469	0.033652052	0.009633819	0.049770152	0.205642742	0.031677496	0.123268887	0.091530593	0.05338942	0.07956585	0.031395196	0.061707085	0.025028794	0.036186803	0.117163075	0.070251922	0.089769309	0.013497992	0.017921908	0.039980598	0.086783766	0.037874166	0.154583209	0.211012193	0.032806145	0.013212111	0.21200896	0.04851521	0.013640911	0.071762669	0.021621858	0.005471851	0.248534836	0.122341408	0.004896843	0.065848003	0.10017032	0.032806145	0.344033092	0.065158675	0.030689204	0.014640947	0.147827668	0.029558897
AC005324.3	0	0	0	0	0	0	0	0	0	0	0	0	0	0	0	0	0	0	0	0	0	0	0	0	0	0	0	0	0	0	0	0	0	0	0	0	0	0	0	0	0	0	0	0	0	0	0	0	0
AC005324.4	0.114100452	0.103665483	0.088955682	0.14574266	0.087598618	0.205392513	0	0.09017595	0	0.164528861	0.043624477	0	0.130799111	0.16542962	0	0.043204499	0	0.047957107	0	0.071762669	0.311619363	0	0.084608575	0.263875733	0.048096653	0.030547964	0	0	0	0	0.289244285	0.172999473	0	0	0.343237247	0.134089481	0	0.306612224	0.178236585	0.046141782	0.137765808	0.187641078	0.031677496	0	0.1728715	0	0	0.143001506	0.163112244
AC005324.5	0	0	0	0	0	0	0	0	0	0	0	0	0	0	0	0	0	0	0	0	0	0	0	0	0	0	0	0	0	0	0	0	0	0	0	0	0	0	0	0	0	0	0	0	0	0	0	0	0
AC005326.1	0.467070757	0.899330335	0.198619873	0	0	0	0.234623941	0	0.232537969	0.189286907	0.77559843	0.263034406	0.666665711	0.645148266	0.646439186	0.190298792	0.574731263	0	0.250719083	0	0	0	0	0	0.394953085	0.261350279	0.889317778	0.412185359	0	0.228603232	0	0.916094423	0.468531186	0	0	0.294076649	0.754887502	0	0.384381423	0.202887833	0.550900665	0.718087584	0.599603448	0	0	0.659102536	0	0	0.637378395
AC005329.1	0.03745251	0.091665988	0.092342769	0.071762669	0.021479727	0.043484498	0.008773707	0.114367025	0.05963216	0.027578727	0	0	0.014498127	0.027720258	0.401958066	0.034638318	0.171719239	0.046002047	0.055473336	0.046421211	0	0.062259894	0.013926706	0.027578727	0.007769594	0.067501049	0.082293836	0.016353684	0.141563582	0	0.02034218	0	0.074368422	0.031395196	0	0.108223341	0.176578094	0.009060468	0.03745251	0	0	0.082975027	0.084472517	0	0.029134804	0.056444801	0.022474347	0.01592569	0.054223347
AC005329.2	0	0	0	0	0	0	0	0	0	0	0	0	0	0	0	0	0	0	0	0	0	0	0	0	0	0	0	0	0	0	0	0	0	0	0	0	0	0	0	0	0	0	0	0	0	0	0	0	0
AC005329.3	0.085016673	0.16066208	0.093560176	0.103799743	0.065158675	0.164657575	0.022900402	0.139862368	0.162210036	0.114633549	0.045862298	0.088820033	0.009633819	0.140516919	0.372952098	0.080794082	0.10795563	0.060324133	0.096126889	0.188780698	0.117163075	0.031112841	0.131589484	0.024177814	0.08011186	0.130403762	0.097071371	0.042644337	0.244156396	0.065848003	0.013497992	0.019203734	0.12035194	0.041242982	0.117562069	0.140909507	0.033370138	0.011924948	0.124328135	0.067501049	0.158337027	0.108357178	0.052972275	0.054640131	0.311968051	0.155619721	0.039138394	0.072037181	0.127501219
AC005330.1	0.079975377	0.141563582	0.805787717	0.218347209	0.212756083	0.21263159	0.121413331	0.162081103	0.58870864	0.290188457	0.62058641	0.543000877	0.5383395	0.116364757	0.535356259	0.654893757	0.256406854	0.284632576	0.130008304	0.220082261	0.705048971	0.546659906	0.739070393	0.619929424	0.285698126	0.661840791	0.624802765	0.192067884	0.614756952	0.441802155	0.029276182	0.46665322	0.105946212	0.251567621	0.194717463	0.535256711	0.118226814	0.196103398	1.064813887	0.14404637	0.244643546	0.329181016	0.113567157	0.245982361	0.234133396	0.52717045	0.202511756	0.435628594	0.243669081
AC005332.1	0.259905175	0.351854439	0.1696685	0.187641078	0.235604533	0.415217825	0.047119549	0.207268173	0.279174108	0.227864273	0.09328973	0.22527493	0.058524312	0.074368422	0.110496882	0.292899515	0.186373777	0.102456577	0.146524891	0.315913965	0.356481902	0.124460486	0.480471945	0.316029859	0.217354814	0.165043649	0.089498151	0.182183769	0.189792938	0.175045486	0.081475982	0.039559557	0.194213156	0.084064265	0.413269114	0.398788148	0.023042393	0.463099267	0.22897257	0.040261223	0.258820397	0.28936234	0.054779032	0.131984509	0.222186307	0.125122061	0.137110008	0.330443668	0.073408955
AC005332.2	0.100977648	0.601886645	0.370052656	0.187261005	0.026304324	0.210638228	0	0.422771219	0.225891862	0.114633549	0.084064265	0.07121349	0.035342381	0.017066724	0.402285592	0.184851546	0.245617353	0.220453786	0.111031312	0.110897723	0.088005871	0.112233058	0.373620373	0.033652052	0.101650076	0.289008146	0.109694865	0.09085343	0.314290484	0.090988888	0.024886999	0.104068226	0.11209958	0.025737561	0.264716569	0.362666256	0.041242982	0.362554049	0.063502942	0.189033824	0.147697444	0.455649427	0.067363367	0.070664101	0.32088898	0.123666196	0.16542962	0.103933991	0.149519521
AC005332.3	2.001694172	2.73954571	2.453938935	2.137831372	2.40324045	2.572162076	1.511569242	1.896620611	2.455596827	2.654275131	2.628307006	2.14388316	2.797677087	2.24263299	2.945588976	2.323658291	2.316667104	2.099564527	1.57956636	1.978598356	2.295781789	2.150397202	2.564134243	2.396323921	2.405583992	1.636311398	2.147925329	2.129184086	2.858577849	1.771970068	1.784294578	2.847415704	1.823464053	1.526118904	1.992768431	2.372116318	1.304160547	2.881194737	1.490621471	2.058074005	2.094371211	2.999350641	1.795974694	1.895380183	2.83051901	2.777388152	2.048933645	2.713497871	2.076353861
AC005332.4	1.071899932	0.673013615	1.128689329	0.908889747	0.634964929	0.985937544	0.39429462	1.071419456	1.56720469	0.591966587	1.430017587	0.575989948	0.614945367	0.142478791	1.286408055	1.263935809	1.269751322	0.397693455	0.59664896	0.565402204	1.218843151	0.843581923	1.185105363	0.630964547	1.077721539	1.029770897	0.730139952	0.697951699	0.827168649	0.430392334	0.203890227	0.917469947	0.646070469	0.304744658	0.606631732	1.508124361	0.384933947	0.344601283	0.346531462	0.966356633	1.209328587	1.502483368	0.643948519	0.816886374	0.756169328	0.889551419	0.739934489	1.192825404	0.51772922
AC005332.5	1.0998338	1.504111864	0.813114191	0.69706208	0.902729639	1.222742748	0.474358163	0.468322644	0.887057294	1.180720751	0.752834209	0.897937398	0.63663622	0.897085497	1.314580525	1.042083959	0.824075356	0.99573776	0.698663	0.889551419	0.905042763	0.622274431	1.020413303	0.74734443	1.144568518	0.63988042	0.757023247	0.590434352	1.188654118	0.868923771	0.300768033	0.908889747	0.842938617	0.458066971	0.742351209	1.289008146	0.30987466	1.678207151	0.753946772	0.414352056	1.010278567	1.058593577	0.507617067	1.351967481	0.928957705	1.054153872	0.423416817	1.223051788	0.736561583
AC005332.6	2.724628446	2.697440236	2.948750342	2.815083517	2.762348816	2.631732923	2.187641078	2.313042641	2.729770273	2.892760153	3.213113943	2.726155477	3.065365508	2.791772404	3.052433284	2.928938761	2.9502631	2.763262835	2.227710275	2.704540018	2.871074795	2.736041974	3.166024457	2.863165371	2.898634035	2.355805639	2.480187556	2.936722732	2.861756906	2.596267294	1.873734468	3.101347522	2.887018289	1.942533272	2.472513766	2.964601945	1.681404286	2.975886936	1.977206642	3.14481321	3.097408535	3.184835681	2.69612739	2.486611412	2.983203406	2.946000908	2.720256573	2.901359293	2.677192495
AC005332.7	0.250840334	0.63236129	0.466131129	0.091259766	0.119953718	0.277032552	0.049770152	0.751720787	0.392647144	0.152378145	0.154712814	0.308477377	0.15924166	0	0.694033266	0.291839273	0.256406854	0.583422805	0.202637126	0.066399229	0.103128316	0.212756083	0.354790649	0.45438649	0	0.652784755	0.420832692	0.178109076	0.327687364	0.268673925	0.057970069	0	0.383939251	0.059770581	0.114500293	0.579276711	0	0.522959662	0.241230036	0.275007047	0.299830762	0.377401431	0.167229454	0.139338514	0.30439422	0.205892928	0.164271398	0	0.287826867
AC005336.1	0.781317744	1.374288339	0.663936606	0.832687516	0.080657663	0.975703548	0.540523296	0.199248307	0.465399883	0.783414745	0.040120917	0.521452826	0.507312604	0	2.899388345	1.062467144	1.542505701	0.504671235	0.420078116	0.665665638	0.735175542	1.286762889	0.222309979	0.127237062	0	0.04194383	0.959473426	0.360195695	1.33571191	2.159112461	0.085696581	0.953227984	0	0.848878284	0.764770764	1.468426919	0.476329838	1.44498504	0.964657388	0.103933991	0.351741389	0.03040671	1.927631019	0.605683963	1.174789893	0.181038924	1.439037963	0.271903706	0.793271654
AC005336.2	0	0.063917054	0.054779032	0	0.027154052	0.065572312	0	0.028003278	0	0	0	0	0.054501216	0.052276765	0	0	0	0	0	0	0	0	0	0	0	0.018634174	0	0	0	0	0	0	0	0	0	0	0	0	0	0.028286243	0	0	0.019346089	0.031818626	0	0.138945498	0.028427705	0	0
AC005336.3	0.012640181	0.056167306	0	0	0	0.011781859	0.023184369	0.00992041	0	0	0	0	0	0	0.018634174	0	0.016068369	0.010350188	0	0	0	0	0	0	0	0	0	0	0	0	0	0	0	0	0.143915803	0	0	0	0	0	0	0	0	0	0	0.428356822	0	0	0
AC005339.1	0	0	0	0	0	0	0	0	0	0	0	0	0	0	0	0	0	0	0	0	0	0	0	0	0	0	0	0	0	0	0	0	0	0	0	0	0	0	0	0	0	0	0	0	0	0	0	0	0
AC005341.1	0	0	0	0	0	0	0	0	0	0	0	0	0	0	0	0	0	0	0	0	0	0	0	0	0	0	0	0	0	0	0	0	0	0	0	0	0	0	0	0	0	0	0	0	0	0	0	0	0
AC005342.1	0	0.266636643	0.080930488	0.045722536	0	0.2310637	0	0.121413331	0	0.076969476	0	0	0	0.077379741	0	0.039278795	0.067501049	0.085832524	0	0.245373963	0	0.044464067	0.150169706	0.101515615	0	0	0	0.03083043	0.115965432	0	0.111832587	0	0	0	0	0.062398064	0.093830572	0.050745464	0.083655897	0.082702589	0	0	0.028852006	0	0.08106688	0	0	0	0.100843124
AC005342.2	0.291485686	0.094371211	0.230203013	0.089769309	0	0.187387707	0	0.159370847	0.750949452	0.076832696	0.289716448	0.108491003	0.22897257	0	0	0.220577607	0.131721171	0.085696581	0.103128316	0.12763328	0	0.169796756	0.219586745	0.101246657	0.167357928	0.054917919	0.340619235	0.060739158	0.322620422	0.181547856	0	0.157690514	0	0.115299644	0	0.436268465	0.09369538	0.099766486	0	0.082566351	0.240741731	0.505586103	0.164400135	0.179893171	0	0.104873377	0.374288339	0.249627373	0.283210618
AC005343.4	0.01948843	0.026304324	0	0	0.007482576	0.018064389	0	0.007626092	0.008917095	0.007195501	0	0.02034218	0.007482576	0	0.028569152	0	0.012497163	0.008056555	0	0.024035935	0	0	0.021337583	0	0.008056555	0.005040617	0.008630305	0	0	0.026162654	0	0	0.01948843	0	0.04194383	0.056722242	0.008773707	0.027861775	0.053667449	0	0	0.021763974	0	0	0	0.019630756	0.007769594	0.008200014	0.028144768
AC005343.7	0.095451881	0.168513676	0.037593076	0	0	0	0.044883678	0	0	0	0	0.050745464	0.0739573	0.071076162	0	0.035905384	0	0	0	0.059908989	0.180911663	0.080384787	0	0.093154488	0.079156207	0.05046687	0.043344505	0.028144768	0	0	0.052276765	0	0	0	0.10353121	0	0	0.336283388	0.03885755	0	0.058801354	0	0.02644598	0	0	0	0	0	0.047119549
AC005344.1	0	0	0	0	0	0	0	0	0	0	0	0	0	0	0	0	0	0	0	0	0	0	0	0	0	0	0	0	0	0	0	0	0	0	0	0	0	0.135140816	0	0	0	0	0	0	0	0	0	0	0
AC005345.1	0	0	0	0	0	0	0	0	0	0	0	0	0	0	0	0	0	0	0	0	0	0	0	0	0	0	0	0	0	0	0	0	0	0	0	0	0	0	0	0	0	0	0	0	0	0	0	0	0
AC005351.1	0.042504263	0.038576651	0	0	0.064193062	0	0	0	0	0.031254025	0	0	0	0	0	0.031536353	0	0	0.083247414	0	0.081884967	0	0	0	0	0.02219024	0	0	0.138028045	0	0	0	0	0	0.09085343	0	0	0.04082231	0.067363367	0	0.051580921	0	0	0.037874166	0	0	0	0	0.081339627
AC005355.1	0.046700587	0.042364175	0.071625394	0.19105724	0.137765808	0.043484498	0	0	0	0.034356597	0.102456577	0.048933645	0	0.068464451	0.068602027	0.068464451	0.171847314	0.038436182	0.135009441	0	0	0.039138394	0.068051643	0.254110242	0.038576651	0.095451881	0	0.053806444	0	0.042083959	0.050327554	0	0	0	0	0	0.042083959	0.044883678	0.0739573	0	0	0.415001431	0.074916402	0	0.071625394	0	0.037171338	0.039559557	0.045303168
AC005355.2	0.196229326	0.481092237	0.10433666	0.22292818	0.244521774	0.239398042	0.182310918	0.053806444	0.341074883	0.321119959	0.100843124	0.266996372	0.103799743	0.280956314	0.364348307	0	0	0.48377709	0.19496955	0.164142649	0.13066734	0.165944088	0.09936254	0.412944073	0.310456462	0.234746552	0.33330923	0.078609835	0.465190888	0.28475101	0.073683154	0.379177329	0.257010618	0.076011739	0.27643711	0.156914315	0.177598929	0.407080775	0.054917919	0.054362288	0.373509016	0.678973308	0.037311931	0.119555385	0.201884743	0.372172052	0	0.113700499	0.248777694
AC005357.1	0	0	0	0	0	0	0	0	0	0	0	0	0	0	0	0	0	0	0	0	0	0	0.080384787	0	0	0.057415612	0.097206246	0	0	0	0	0	0	0	0	0	0	0	0	0	0	0	0	0	0	0	0	0	0
AC005357.2	0.021479727	0	0	0	0	0	0	0	0	0	0	0.044603951	0	0	0	0.01592569	0	0	0	0	0	0	0	0	0	0	0	0	0	0	0	0	0	0	0.046281503	0	0	0	0	0	0.026020971	0.024177814	0	0.019061365	0.033088169	0	0	0	0
AC005358.1	0	0.016638942	0	0.007913082	0.020911066	0.008486889	0	0.007195501	0	0.066123642	0.013640911	0.009633819	0.014069583	0	0.027012465	0	0.023468281	0.015069322	0	0	0	0.022900402	0.013497992	0	0.015069322	0.004753055	0.02446153	0.036749476	0	0.01649632	0.00992041	0.014212445	0.036608829	0	0	0.010923027	0	0.043484498	0.007339046	0	0.087055435	0.05088474	0.067914014	0.008200014	0	0	0.028993412	0	0
AC005363.1	0	0	0	0	0	0	0	0	0	0	0	0	0	0	0	0	0	0	0	0	0	0	0	0	0	0	0	0	0	0	0	0	0	0	0	0	0	0	0	0	0	0	0	0	0	0	0	0	0
AC005363.2	0	0.525768219	0	0	0	0.345736995	0.344146748	0	0.122871469	0.714663152	0.100843124	0	0	0.515914256	0.193708673	0	0	0	0.254473108	0.164142649	0.250476553	0	0.09936254	0.130535557	0.111031312	0.071076162	0.119820952	0	0	0.120750053	0	0	0	0.14834845	0.397145797	0.298423712	0	0.878293743	0.208142647	0.106616329	0	0	0.073683154	0.119555385	0.378955461	0.135009441	0	0	0.248777694
AC005377.1	0.072586047	0.065848003	0	0.062674363	0	0.131984509	0	0	0	0	0	0	0.056028539	0	0	0	0	0.117163075	0	0	0	0	0	0	0	0.038155201	0	0	0.080930488	0	0	0	0	0	0.153286521	0	0	0.136060107	0	0	0	0	0	0	0	0	0.057831475	0	0
AC005379.1	0	0	0	0	0	0	0	0	0	0	0	0	0	0	0	0.074368422	0	0.0824301	0	0	0	0.163369914	0.0739573	0.097475959	0	0.103665483	0	0.114633549	0.214622201	0	0	0	0	0	0.391437798	0.117429084	0.09017595	0	0.156396617	0	0	0	0.107420059	0	0	0	0	0	0.096801582
AC005381.1	0.077926579	0.181547856	0.137634672	0.110496882	0.020199923	0	0	0.231309516	0	0	0.039278795	0	0.02034218	0	0.149909668	0	0.19181529	0	0	0.032806145	0.148478616	0.086647913	0.038717108	0.076011739	0	0.067776372	0.023610215	0.015354834	0.029558897	0	0	0.193077822	0.199876467	0	0.028710586	0.031254025	0.158983251	0	0.021195425	0.1212807	0	0	0.188654118	0	0	0.12895322	0.021053252	0	0
AC005383.1	0.569782712	0.602266827	0.267955212	0.381837084	0.303809967	1.207330653	0.267116262	0.141955886	0.403049529	0.774165052	0.177854025	0.40315863	0.685984987	0.09071796	0.779217689	0.370052656	0.079156207	0.69055119	0.93960272	1.026516803	0.228849468	0.198242682	0.090311471	0.678793072	0.626672753	0.497433534	0.986665774	0.172487516	0.577924245	0.109828565	0.606252699	1.015426204	0.122208862	0.135009441	1.340049473	0.142870845	0.212133508	0.849599011	0.988702862	0.096936483	0.459326692	0	0.250840334	0.258096758	0.347438889	0.341188772	0.097475959	0.199876467	0.227248184
AC005387.1	1.182056609	1.611502911	0.270708334	1.103732615	0.592636429	1.279411863	0.388024176	0.335025838	0.688046044	0.476951913	0.922578457	0.878607646	0.269392279	0.756767124	0.480368537	1.024957899	0.329410671	0.775766969	0.790271594	1.054153872	0.833740194	0.291014101	0.622274431	1.029700234	0.63236129	0.502228749	0.965765818	0.254110242	1.44312921	0.50589093	0.282261867	0.869081754	0.342668518	0.290778251	0.592923408	1.276139298	0.084200362	0.769179309	1.084132315	0.21200896	0.491904391	0.808426241	0.324349789	0.725697537	1.290365421	0.743730376	0.074505436	0.644779219	0.404358195
AC005387.2	0.97217797	1.576860702	0.498455128	0.633756681	0.36120689	1.164271398	0.480265122	0.273933569	0.620867884	0.476951913	0.308943288	1.044184258	0.219338923	0.109427427	0.840120773	0.838750118	0.496206666	0.838992093	0.663207972	0.843983844	0.87530826	0.487795024	0.594453004	0.502432447	0.121678557	0.321697245	0.465922239	0.244765308	1.054014911	0.565597176	0.080794082	0.319617934	0.28036249	0	0.367818344	0.706552654	0.132379425	0.442120759	0.55522718	0.05963216	0.333423734	0.444242994	0.229957009	0.414460306	0.732052073	0.571142829	0	0.665392771	0.332049084
AC005391.1	0.186373777	0.321581807	0.074916402	0.083111227	0.073683154	0.329181016	0	0.075874867	0	0.138945498	0.141040345	0.194465332	0	0	0.267715562	0.071625394	0	0.154583209	0	0.118359726	0	0.080930488	0.07121349	0	0.079702372	0.147306699	0	0.110363243	0.107286135	0	0	0	0	0	0.201508404	0.113033665	0	0	0.150689643	0	0	0.208017755	0.103396924	0	0	0.354452161	0	0.081612323	0
AC005392.1	0	0	0.051441711	0	0	0	0	0	0	0	0	0	0	0	0	0	0	0	0	0	0	0	0	0	0	0	0	0	0	0	0	0	0	0	0	0	0	0	0	0	0	0	0	0	0.101246657	0	0	0	0
AC005392.2	1.707127178	1.043064479	0.785759774	0.556110553	1.445091015	0.195599575	0.44456106	0.2429378	1.402558473	2.976840178	1.074094354	0.925163932	0.678162071	0	0.299830762	2.502814305	0.263034406	1.017921908	3.010242756	1.046281503	2.888265924	1.121744855	0.22897257	1.334911461	0.536351358	0.532466583	1.080384787	0.62349233	0.523060062	0.433920884	0.946057071	0	0.556110553	0.834711216	3.393759397	0.244643546	0	0.535356259	0.087327052	0.167871708	0.560812761	0	0.275722256	0.353887836	0.164528861	0.395611249	0.948526095	1.636311398	0
AC005392.3	0.140647793	0.187894405	0	0.234256048	0	0	0	0	0	0	0.10608026	0	0	0	0.203514411	0.748632972	0.091665988	0.171206827	0.139731422	0	1.378400642	0	0	0.070251922	0	0	0.064469017	0	0	0	0	0	0.141171172	0	0.354339313	0.165043649	0	0	0	0	0	0	0	0.064331046	0.109962253	0	0	0.175811994	0
AC005393.1	1.194213156	0.559540759	0.903578215	0.570268616	0.418783639	1.253384236	0.290660312	0.287590496	0.634593268	1.163369914	0.505687719	0.507109594	0.318924164	1.313071673	0.920674411	0.272501021	0.27046914	0.548140657	0.443288375	0.432318067	0.63236129	0.265556916	0.615322123	0.927896454	0.614003045	0.645886076	0.621618213	0.503755787	0.62349233	0.14860877	0.520246223	1.206455686	0.216113358	0.182183769	0.177981556	0.929488038	0.325846898	1.324925784	0.876408894	0.251931127	0.258096758	0.667846721	0.406645508	0.441695937	0.855351901	1.561448342	0.13211616	0.657548548	0.553851968
AC005394.1	0	0.024035935	0	0.022758398	0	0	0	0.041242982	0	0	0	0	0	0	0	0	0	0	0	0	0	0	0	0	0	0	0	0	0	0	0.083928155	0	0.052694111	0.029417547	0.028710586	0	0.070389328	0	0	0.020911066	0	0	0	0	0	0.726744042	0	0	0
AC005394.2	0.164528861	0.733961663	0.225521734	0.151079473	0.08841301	0.078746447	0.078336571	0.373620373	0.00992041	0.023752136	0.024177814	0.08841301	0.473734968	0	0.367818344	0.108357178	0.569004927	0.061292338	0	0.065985829	0.771970068	0.325040955	0.023752136	0.021053252	0	0.363339312	0.173767068	0.037171338	0.286526343	0.01948843	0.227741076	1.319213275	0.431569476	0.295487943	0.146264195	0.158466295	0.735955354	0.020768865	0.008630305	0.308710351	0	0	0.366364183	0.304744658	0.049630768	0.064606975	0.704340813	0.054084393	0.320542442
AC005400.1	0.467488174	0.136191386	0.464772806	0.277032552	0.345169251	0.297015288	0.489748433	0.354113592	0.263154625	0.287472295	0.242815884	0.156267163	0.348232419	0.64579387	0.570560079	0.28912622	0.275007047	0.238053099	0.183581791	0.094641454	0.146264195	0.185486004	0.357157849	0.110897723	0.293017272	0.191562651	0.286171451	0.30626224	0.243181602	0.10259095	0.468114072	0.326192164	0.349818172	0.349591743	0.47134356	0.506195692	0.229095661	0.243059706	0.205142241	0.282024581	0.221938932	0.352419559	0.641638507	0.196481149	0.172231469	0.320195821	0.40653667	0.157431827	0.308477377
AC005410.1	0	0.03040671	0.051441711	0.085016673	0.050745464	0	0	0.026304324	0	0	0.025028794	0.035060797	0	0	0	0.02474519	0	0	0.033229161	0	0	0	0.02474519	0	0	0.017494379	0	0.038576651	0.211510663	0	0.071350804	0	0.066537002	0	0.036468167	0.039559557	0.030124161	0	0.026870865	0	0	0.037593076	0.018206857	0	0.051580921	0	0.128689329	0	0.095316842
AC005410.2	0.139600465	0.064882852	0.055473336	0.177598929	0.254714968	0.066537002	0.066123642	0.162467868	0.503959271	0.200253232	0.648373402	0	0	0	0	0.247684513	0.257010618	0.058801354	0.070938821	0.171078696	0.260868739	0	0.334453862	0.136191386	0.170566057	0.074231394	0.125122061	0.402831302	0.155231116	0.185105363	0	0	0	0.079429315	0.151079473	0	0.185232254	0.134089481	0.112499976	0.056722242	0.245252252	0.228110634	0.038997979	0	0.210388864	0.269152867	0	0.060462488	0.135403531
AC005412.1	0	0	0	0	0	0	0	0	0	0	0	0	0	0	0	0	0	0	0	0	0	0	0	0	0	0	0	0.027154052	0	0	0	0	0	0	0	0	0	0	0	0	0	0	0	0	0	0	0	0	0
AC005414.1	0	0.009633819	0	0	0	0	0	0.02474519	0.019346089	0.007769594	0.038997979	0.032947164	0.016211033	0	0	0	0	0.008630305	0.010493419	0	0.020626651	0	0.007769594	0	0.017351842	0.011066201	0	0	0.011781859	0	0.011352507	0	0	0	0	0.037171338	0	0.010206943	0.008486889	0	0	0.011924948	0.005759269	0	0.032524066	0	0	0	0
AC005476.1	0.161436266	0.215119425	0	0	0	0	0	0	0.076148597	0.061292338	0.062259894	0	0	0	0.121148056	0.061707085	0	0.068464451	0.371837617	0	0.300065137	0	0.120219212	0.080930488	0	0.086104371	0.212133508	0	0	0	0	0	0	0.178873958	0	0	0	0.079702372	0.191436315	0	0	0.180402507	0.045303168	0.074094354	0	0.162983392	0	0.070389328	0.156655489
AC005476.2	1.136060107	0.633570707	0.933270472	0.764346155	0.564329387	0.82659933	1.221691514	0.593210331	0.51318752	0.713783781	0.655077003	0.801986364	0.76714627	0.201257457	1.077858235	0.768925336	0.831715132	1.321119959	1.418513809	1.46571332	1.103866869	1.001441974	0.359633613	0.521452826	0.537544572	1.097071371	1.333996118	0.706906234	0.99978358	1.497740089	0.784503983	0.910195388	0.450802153	0.515914256	1.189160371	0.880019362	0.524163999	1.365468586	1.45143533	0.435948565	0.954940735	0.97019104	0.629752942	0.69081934	1.153416242	1.25960393	0.488412176	1.245069667	1.124460486
AC005479.1	0.213751646	1.246772896	0.206893236	0.69430077	0.241474126	0.974015284	0.244156396	0.392317423	0.196732928	0.159758338	0.123268887	0.545375359	0.243669081	0.16066208	0.498965654	0.79601624	0.441164734	0.335597588	0.561301694	0.260627908	0	0.09328973	0.611077929	0.302640751	0.479747934	1.4875378	0.775682702	0.50019018	0.18142064	0.147436959	0	0.086376168	0.310805431	0.341302653	0.283329168	0.731965214	0.147567207	0.252536767	0.433600463	0.211136827	0.523060062	0.344146748	0.202386375	0.278698482	0.167871708	0.753005428	0.212133508	0.489645688	0.511366829
AC005479.2	0.90519684	1.222371811	0.507312604	1.119754565	0.271903706	1.080725874	0.381283373	0.512985335	0.924708008	0.263034406	0.36109457	1.05963216	0.546956178	0.311968051	0.215740713	0.644779219	0.640343282	0.441377239	0.722378586	1.010421805	0.39988201	0.185105363	1.05734629	1.569102173	0.743299528	1.617674625	1.116098552	0.526469505	0.242572021	0.52717045	0.0824301	0	0.524063676	0.241718175	0.824482748	1.385596696	0.135009441	0.210264166	0.477159211	0.516822023	0.675544977	0.89452677	0.197865391	0.313478058	0.116763971	1.728486533	0.176195095	0.452279135	0.79900439
AC005480.1	0.067087965	0.075601085	0.019773069	0.043624477	0.006477564	0.062398064	0.023610215	0.013355059	0.007769594	0.012497163	0.012783185	0.061568849	0.00662118	0.012640181	0.074231394	0.061983516	0.043344505	0.027861775	0.016924144	0.04194383	0.049351959	0.014355293	0.04949137	0	0.034919984	0.017779413	0.045163352	0.043904394	0.056444801	0.015354834	0	0.026304324	0	0	0.12498977	0.039980598	0.007626092	0.032524066	0.066950244	0.013497992	0.041102772	0.028710586	0.027437183	0.015212085	0.039278795	0.067776372	0	0.049770152	0.02474519
AC005480.2	0	0.648465443	0	0	0.308477377	0.368824212	0.367035516	0	0.363787841	0.298423712	0.302757716	0.409255147	1.14018968	0	0	0	0.486765851	0	0.39088776	0	0	0	0.298775603	0.384602458	0	0.72368961	0	0.239764627	0	0	0.745108226	0	0	0.432318067	0.423094054	1.312026157	0.358283723	0.678973308	0.3222743	0.319155458	0	0	0.22527493	0.354903461	0	0	0.804384035	0.842697303	0.382611923
AC005481.1	0.029134804	0.466548817	0.073820233	0.082021269	0.079838881	0.265796925	0.044603951	0.045442971	0.136978812	0.097341109	0.112499976	0.070114503	0.087734382	0	0.056860943	0.104739216	0.0614306	0.062950609	0.047957107	0.082702589	0.369717729	0.102993993	0.083928155	0.119289768	0.116364757	0.030265443	0.594166328	0.05004888	0.074916402	0.043484498	0.010493419	0.312665174	0.131721171	0.021763974	0.072860402	0.045722536	0.034919984	0.249870047	0.030971642	0.030689204	0.035342381	0.075327251	0.145873062	0.141301988	0.102456577	0.04879418	0.083247414	0.024603367	0.055889758
AC005482.1	0.166972472	0.052415894	0.211510663	0.317535622	0	0.053806444	0	0.089498151	0.104068226	0.084064265	0.043344505	0	0.129876461	0	0.240497517	0.042924445	0.394075066	0	0	0	0	0.095451881	0	0	0	0	0	0.066537002	0.185612862	0	0	0	0	0.064331046	0	0.133168933	0.102322191	0	0	0.045862298	0	0.243669081	0.179256247	0	0	0	0.134089481	0	0.161952159
AC005486.1	0	0.259543673	0.22428729	0.247684513	0.114766793	0.590434352	0	0.227001675	0	0	0.112499976	0	0	0	0.215367972	0.214870834	0.354677829	0.123401336	0	0.182565182	0	0.125651102	0.213876043	0	0	0.35918379	0.25592366	0	0.449323657	0	0	0	0	0.165172318	0	0.471135424	0	0.273456211	0.120219212	0	0	0.166586914	0.082293836	0	0	0.286644621	0.332507446	0.243303487	0.144699025
AC005487.1	0.011638756	0	0.035764654	0.020057652	0.026587622	0.021621858	0.021479727	0	0	0	0.034497464	0	0.009060468	0	0	0.008630305	0.014926544	0	0	0	0	0.01948843	0.008630305	0.045023522	0	0	0.010493419	0.006764782	0	0	0	0	0.023326332	0.01306915	0.037733627	0.013783815	0.010493419	0	0	0.018491749	0.014212445	0.051859299	0	0.010350188	0.035905384	0.035201596	0.027720258	0	0
AC005495.1	0.186500558	0.115432826	0	0.109962253	0.097610797	0	0.060047384	0.051024003	0.116630912	0.047817548	0	0.067776372	0.190804468	0	0.267955212	0	0	0.202762485	0	0	0	0	0.047957107	0	0.105409894	0.131721171	0.057970069	0	0	0.114633549	0.261229909	0.099227866	0	0	0.070389328	0.076422275	0	0.179256247	0	0	0.078609835	0.551589842	0.035342381	0	0.191941593	0.065572312	0.101650076	0.054917919	0.062950609
AC005498.1	0	0.064606975	0	0.176960992	0.157561176	0	0	0	0.065296567	0.103128316	0.05338942	0	0	0	0	0.0528332	0.256044474	0.114900024	0	0	0	0	0.103262627	0	0.115432826	0	0	0	0.154712814	0.125386605	0.149389449	0	0.383386346	0.154064674	0.220206113	0.083792032	0	0.068326861	0	0.110897723	0.167357928	0.295723025	0.113433803	0	0	0	0.056722242	0.060324133	0
AC005498.2	0.173383321	0.157819839	0.15704371	0.12631213	0.112233058	0.083111227	0.350836665	0.137372364	0.13395801	0.1696685	0.307661669	0.123003954	0.113300436	0	0.171078696	0.109026176	0.038717108	0.097341109	0.251082803	0.037593076	0.169411952	0.214373524	0.392097567	0.221444053	0.121148056	0.031536353	0.155619721	0.085968454	0.131194352	0.29795439	0.186120184	0.091936738	0.279174108	0.099093179	0.096801582	0.323773564	0.131852846	0	0.094911647	0.160403926	0.208267529	0.309525466	0.18599337	0.053667449	0.21971064	0.119024103	0.071350804	0.49865936	0.086512047
AC005498.3	0.45438649	0.340505301	0.860684757	0.346758372	0.281312491	0.191183609	0.588036972	0.503552276	0.200880954	0.252900029	0.491186096	0.448478121	0.504162725	0.132774233	0.998845382	0.428142391	0.257252053	0.402176425	0.357383094	0.199750857	0.375845725	0.34857237	0.476848252	0.327342456	0.291839273	0.219214996	0.473527177	0.316029859	0.584577731	0.486559928	0.113967146	0.363339312	0.310805431	0.299361898	0.161436266	0.359858472	0.33845294	0.248413392	0.154453593	0.426533138	0.46905241	0.70017335	0.496717988	0.255561159	0.698663	0.337882322	0.240619629	0.451540833	0.373397649
AC005514.1	0	0.268554164	0	0.256406854	0	0	0	0.122341408	0	0	0.116630912	0	0	0	0.22292818	0.115565996	0	0	0	0.356481902	0	0.130403762	0	0	0.128425389	0	0.138552375	0	0	0	0	0	0	0.171206827	0.317072478	0.181038924	0	0.282973489	0	0	0.185866545	0	0.085288675	0	0	0	0	0	0.149909668
AC005515.1	0	0	0	0	0	0	0	0	0	0	0	0	0	0	0	0	0	0	0	0	0	0	0	0	0	0	0	0	0	0	0	0	0	0	0	0	0	0	0	0	0	0	0	0	0	0	0	0	0
AC005518.1	0	0	0	0	0	0	0	0	0	0.022048165	0	0	0	0	0	0	0	0	0	0	0	0	0	0	0	0	0	0	0	0	0	0	0	0	0	0	0	0	0	0	0	0	0	0	0	0	0	0.025454096	0
AC005518.2	0	0	0	0	0	0	0	0	0	0	0	0	0	0	0	0	0	0	0	0	0	0	0	0	0	0	0	0	0	0	0	0	0	0	0	0	0	0	0	0	0	0	0	0	0	0	0	0	0
AC005519.1	0.9347052	1.551196067	0.576763978	0.993710587	0.320195821	1.188021051	0.415542354	0.461528559	0.542307584	0.738465217	0.140778656	0.65608444	0.074368422	0.491493981	1.183708817	0.752919821	0.591104905	0.578890421	0.877116001	0.732052073	0.980829621	0.443288375	0.450063094	0.181547856	0.452384576	0.684908483	0.783163266	0.224781194	0.726308091	0.638027485	0.02644598	0.5383395	0.464354604	0.253021096	0.693319679	0.723252735	0.264236151	0.428892762	0.765874164	0.113033665	0.792688798	0.918309899	0.405447844	0.451224302	1.186817459	0.537643962	0.057970069	0.620023298	0.519239949
AC005520.1	0	0	0	0	0.006908369	0	0	0	0	0	0	0	0	0	0	0	0	0	0.018064389	0	0	0	0	0	0	0.004753055	0.008200014	0	0.010206943	0.008200014	0	0	0	0	0	0	0	0	0	0	0	0	0	0	0	0	0.007339046	0	0
AC005520.2	0.662570116	0.925239905	1.053528441	0.912419935	0.529371205	0.865918815	0.484395963	0.759496755	0.855909988	0.79585005	1.267296078	0.635429371	1.378789038	0.844947998	1.642932569	1.058732098	0.903578215	0.95486631	1.370833848	1.542901856	0.570074274	0.921360157	0.848237336	1.080862286	1.047468591	1.485529873	0.877822762	1.244643546	0.865047789	0.54181217	0.640435837	0.752406071	1.517678835	1.050188223	1.188464227	0.73456873	0.731183242	0.918386234	0.499578047	0.728138203	1.563939074	0.952259007	0.634964929	0.999134123	1.618097669	1.550703696	0.598460492	1.40506656	0.972398572
AC005520.3	0	0.080657663	0.135140816	0.076832696	0.195347598	0	0	0.06997707	0	0.065710164	0	0	0	0	0.129612738	0	0.112900262	0.143001506	0	0.109427427	0	0	0	0.086647913	0.073546061	0.092207438	0.07956585	0.051859299	0.19181529	0.08011186	0	0	0	0	0	0.104470858	0.156137698	0	0.071350804	0	0.20739313	0	0	0	0	0.253989266	0	0	0.086240276
AC005520.4	0	0	0	0	0	0	0	0	0	0	0	0	0	0	0	0	0	0	0.332736572	0	0	0	0	0	0	0	0	0	0	0.304160547	0	0	0	0	0	0	0.30439422	0	0.273336847	0	0	0	0	0	0	0	0	0	0
AC005520.5	0.092207438	0.273933569	0.10634832	0.142870845	0.012068023	0.099766486	0.043344505	0.024603367	0.13842131	0.045862298	0.011781859	0.080794082	0.059770581	0.134089481	0.176578094	0.165815488	0.135666197	0.063640993	0.091530593	0.113433803	0.147176427	0.126972856	0.034497464	0.030547964	0.125122061	0.064469017	0.135009441	0.062674363	0.21424917	0.211759833	0.017066724	0.095046725	0.122076304	0.034919984	0.252657864	0.159758338	0.028286243	0.185359135	0.244278199	0.024886999	0.129217064	0.035201596	0.123003954	0.028003278	0.267955212	0.166329818	0.025028794	0.115699153	0.13211616
AC005521.1	0	0	0	0.065434446	0	0.035764654	0.137110008	0.05963216	0.035201596	0	0.028710586	0	0.029558897	0	0	0	0	0	0	0	0	0.124592825	0.056028539	0.0739573	0	0.078609835	0	0	0.042924445	0	0	0	0	0	0	0	0	0.036749476	0	0	0.046560906	0	0	0	0	0	0.030547964	0.125651102	0
AC005522.1	0.07299756	0.066261442	0	0.062950609	0.055889758	0.067914014	0	0	0	0.105812151	0.054779032	0.076285443	0	0.10648233	0.106616329	0.054223347	0	0.060185765	0	0	0.13920752	0	0	0	0	0.038436182	0.127765328	0	0.158595552	0.065710164	0	0	0	0	0.154194325	0.085968454	0	0.261831659	0.114900024	0	0	0	0	0	0.311270591	0	0	0.061845307	0.070801468
AC005523.1	0.153805336	0.139862368	0.176705738	0.068189259	0.32964029	0.073546061	1.82659933	0.286999397	0.207143205	0.114367025	0.059216817	0.160533009	0.061015775	0.115033243	0.321350901	0.058662839	0	0.187007567	0	0	0	0.129744606	0.270708334	0.150039693	0.245252252	0.041523362	0.202260984	0.21685836	0.171078696	0	0	0.12035194	0.29372361	0	0.2429378	0.180147861	0.203764966	0.281787257	0.182310918	0.062674363	0.18497846	0.088548697	0.241107975	0	0.334453862	0.295370388	0	0.130799111	0.218471211
AC005523.2	0	0	0	0	0	0	0	0	0	0	0	0	0	0	0	0	0	0	0	0	0	0	0	0	0	0	0	0	0	0	0	0	0	0	0	0	0	0	0	0	0	0	0	0	0	0	0	0	0
AC005524.1	0	0	0	0	0	0	0	0	0	0	0	0	0	0	0	0	0	0	0	0	0	0	0	0	0.013212111	0	0	0	0	0	0	0	0	0.017921908	0.017494379	0	0	0	0	0.012640181	0	0	0	0	0	0	0	0	0
AC005529.1	0	0.102456577	0.087870133	0.097610797	0.086647913	0.294900072	0.104605043	0	0.10353121	0.083519749	0	0.117828004	0	0	0	0.163498732	0	0	0	0	0.21263159	0	0.083655897	0	0	0	0.195473592	0	0	0	0	0	0	0	0.437014622	0	0	0	0.176195095	0	0	0.12631213	0	0	0	0.113967146	0	0	0
AC005531.1	0	0	0	0.021337583	0	0	0	0.057415612	0	0	0.018491749	0	0.074642438	0	0	0.01834931	0.031536353	0	0.07244885	0	0	0.020768865	0.018206857	0.047817548	0	0.025737561	0	0	0	0	0.026587622	0.03801469	0	0	0.053250385	0.029134804	0	0	0.019773069	0.019630756	0	0.027720258	0.013355059	0	0	0	0.019630756	0	0
AC005532.1	0.167229454	0.16066208	0.070801468	0.02672925	0.178873958	0.129612738	0.075190314	0.048236186	0.046979908	0.68670221	0.175301034	0.021621858	0.438825113	0.045442971	0.030547964	0.067638717	0.077926579	0.008486889	0.020626651	0.193330195	0.906890596	0.101112158	0.045163352	0.059770581	0.280243696	0.089362553	0.045722536	0.360083296	0.226385217	0.055195654	0.055195654	0.588036972	0.020768865	0.011638756	0.109159939	0.04851521	0.009347172	1.095384363	0.201759307	0.087870133	0.074231394	0.305445279	0.087327052	0.182819402	0.108758614	0.101650076	0.126708602	0.068739591	0.097610797
AC005532.2	0.088141597	0.227987459	0	0.148478616	0.067501049	0.082157559	0	0.06942721	0.080930488	0.127501219	0.248291938	0.092072095	0	0.128293401	0	0.065572312	0.215864939	0.072723231	0	0.894992331	0.31741985	0.144699025	0.187514398	0	0.142478791	0.135140816	0.078883047	0	0.098284796	0.079429315	0	0	0	0.098015234	0	0	0	0.312316654	0.070801468	0	0.298658316	0.191309967	0	0.078746447	0	0.089091319	0	0	0
AC005534.1	0.346531462	1.248716983	0.417379976	0.356481902	0.114500293	1.177152403	0.263875733	0.22650853	0.261470639	0.639139531	0.112233058	0.227001675	0.3222743	0.214373524	0.973427598	0.111164889	0.187767747	0.236462004	0.216237552	0.556993385	0.145351386	0.184343778	0.442226945	0.145090477	0.237441347	0.480161699	0.367930141	0.129480859	0.738465217	0.134352387	0	0.66712006	0.284514133	0.084744621	0	0.329869872	0.068739591	0.832525498	0.429642743	0.118758389	0.092342769	0.31533436	0.159758338	0	0.505687719	0.21971064	0.229464873	0.242693958	0.275483893
AC005537.1	0.01306915	0.005902957	0.117296086	0	0.019915368	0.054084393	0	0.020484422	0.017921908	0.019203734	0	0.013783815	0.015069322	0	0.148218272	0.028852006	0	0.02672925	0	0.056167306	0.025454096	0.005471851	0.033511102	0	0.010779839	0.017066724	0.011781859	0.030124161	0	0.005902957	0	0	0	0	0.014212445	0.023184369	0	0	0.015782997	0.010350188	0.008056555	0.007339046	0.09963185	0.023326332	0.020199923	0.00662118	0.01564029	0.005615567	0
AC005538.1	0	0	0	0	0	0	0	0	0	0	0	0	0	0	0	0	0	0	0	0	0	0	0	0	0	0	0	0	0	0	0	0	0	0	0	0	0	0	0	0	0	0	0	0	0	0	0	0	0
AC005538.2	0	0	0	0	0	0	0	0	0	0	0	0	0	0	0	0	0	0	0	0	0	0	0	0	0	0	0	0	0	0	0	0	0	0	0	0	0	0	0	0	0	0	0	0	0	0	0	0	0
AC005538.3	0.02034218	0	0.046840254	0.017494379	0	0.110095929	0	0	0	0	0	0	0	0	0.059493725	0.029982866	0	0	0.020199923	0	0	0	0	0	0	0	0	0.011781859	0	0	0	0	0	0	0	0	0	0	0	0	0	0	0	0	0	0	0	0.01720929	0.019773069
AC005540.1	0.173639164	0.158078456	0	0	0	0.09936254	0.033652052	0.056722242	0.033370138	0.026870865	0.027295624	0.430820497	0	0	0	0.154842407	0.091530593	0.171078696	0.071488106	0.088684372	0	0.089769309	0.104470858	0.035483152	0.08841301	0.037874166	0	0.021195425	0.192951618	0.064882852	0	0.056028539	0	0.079975377	0	0.125386605	0.032806145	0.069152202	0.113300436	0	0.087055435	0.080657663	0.039278795	0.095316842	0	0.107687869	0.057415612	0.061015775	0.200002066
AC005544.1	0	0.679423798	0.109694865	0.12154595	0.390667686	0.066950244	0	0	0	0.15367565	0.105812151	0	0	0	0.10514166	0.05338942	0.091395186	0	0.383496944	0.088684372	0	0	0.053111336	0	0.116630912	0.074642438	0.184851546	0	0	0.126708602	0	0.211759833	0	0	0.078063256	0.084608575	0	0.316145742	0.057692867	0	0.087055435	0.080657663	0	0	0.306962124	0	0.057415612	0.175556536	0
AC005544.2	0	0	0	0	0	0	0	0	0	0	0	0	0	0	0	0	0	0	0	0	0	0	0	0	0	0	0	0	0	0	0	0	0	0	0	0	0	0	0	0	0	0	0	0	0	0	0	0	0
AC005546.1	0.239275826	0.407733431	0.065434446	0.208142647	0.064469017	0.355467388	0.151988666	0.304861451	0.411534715	0.179256247	0	0.249384659	0.187261005	0	0.341188772	0.18027519	0.206643224	0.135666197	0.162725653	0.103799743	0	0.070801468	0.179383654	0.082157559	0.069702167	0.129217064	0.147046143	0.187387707	0.489234635	0.344942091	0	0.128293401	0.164400135	0	0.667483436	0.099093179	0	0	0.3652446	0.066950244	0	0.094371211	0.295017665	0.075190314	0.456175325	0.313710226	0.067225673	0.204391163	0
AC005548.1	0	0	0.08024833	0	0	0	0	0	0	0	0.013212111	0.018491749	0.040401515	0	0.026020971	0	0	0	0.017494379	0	0	0.029417547	0.01306915	0	0	0	0	0	0.019773069	0.01592569	0.019061365	0.027295624	0.035342381	0.019630756	0.019203734	0.020911066	0	0	0	0	0	0	0	0	0	0	0.014069583	0	0.03407482
AC005549.1	0	0	0	0	0	0	0	0	0	0	0	0	0	0	0	0	0	0	0	0	0	0	0	0	0	0	0	0	0	0	0	0	0	0	0	0	0	0	0	0.016353684	0.025170576	0	0	0	0	0	0	0	0
AC005550.1	0	0	0	0	0	0	0.43103453	0.082702589	0	0.077653186	0.078746447	0	0.08120326	0	0.152378145	0.078063256	0	0	0	0.128821281	0	0	0	0	0	0.108758614	0	0.0614306	0.116763971	0	0	0	0	0	0	0.236584458	0	0	0	0	0	0	0	0	0	0	0	0	0.101650076
AC005550.2	0.794852508	0.016353684	0	0	0.03407482	0.755913054	1.212693838	0.055612157	0.208142647	0.108758614	0.497433534	0.109561152	1.954568571	1.808096689	0.07819992	0.598746316	0.011495639	1.967389976	0.044324169	0	0.425781539	0.287708686	0.026304324	0	0.832849517	1.125188201	2.641014168	0.736907885	1.170694234	0.543099892	0.009777122	1.000576963	0.187387707	0.097610797	1.775724836	0.171591153	0	0.339137385	0.792688798	0.21263159	0.376290383	0.020199923	0.674460652	0.452911665	0.2083924	0.604261139	0.514803986	0.074505436	1.233213173
AC005551.1	0.608430781	1.424169649	0.413052429	1.355523769	2.003782113	0.656267535	0.693319679	0.0528332	0.28475101	0.432638773	0	1.483467554	0.45037988	4.011227255	1.310863584	0.910425673	0.085560625	0.476226133	0.604830437	1.04565265	1.082089416	0.640158155	0.097610797	0.406427825	1.712903875	1.623445507	1.265136803	0.114367025	2.052624562	2.341985747	0.07231164	0.797179034	0.467696836	0.21350282	0.446679711	0.645240513	0.06060083	0.497229129	1.843823089	0.05338942	0.903192561	0.342782282	1.37517848	0.919149363	1.307311939	0.613343053	0.577344228	0.56832402	1.226385217
AC005552.1	0.09895848	0	0.077106244	0.043484498	0.038436182	0.046840254	0	0.078063256	0.046141782	0	0	0	0	0	0	0.037311931	0	0	0	0	0	0	0	0	0	0	0	0	0	0	0	0	0	0	0	0	0	0.140255134	0	0	0	0.056444801	0.027295624	0	0	0	0	0	0.04879418
AC005559.1	0	0	0	0	0	0	0	0	0	0	0	0	0	0	0	0	0	0	0	0	0	0	0	0	0	0	0	0	0	0	0	0	0	0	0	0	0	0	0	0	0	0	0	0	0	0	0	0	0
AC005562.1	0.068464451	0.062121712	0.050327554	0.052694111	0.055195654	0.091259766	0.039138394	0.018206857	0.056028539	0.039419183	0.045722536	0.044184258	0.00604663	0.045303168	0.034215715	0.028427705	0.049073097	0.044044333	0.030689204	0.093560176	0.074094354	0.054362288	0.058801354	0.026304324	0.056722242	0.0614306	0.044464067	0.055195654	0.07231164	0.034638318	0.025028794	0.070526721	0.038576651	0.021621858	0.045862298	0.049770152	0.017351842	0.100977648	0.03083043	0.045442971	0.028144768	0.068464451	0.051580921	0.057831475	0.035764654	0.031112841	0.027578727	0.032524066	0.059216817
AC005562.2	0	0	0	0	0	0	0	0	0	0	0	0	0	0	0	0	0	0	0	0	0	0	0	0	0	0	0	0	0	0	0	0	0	0	0	0	0	0	0	0	0	0	0	0	0	0	0	0	0
AC005578.1	0.06502077	0	0	0	0	0	0	0	0	0	0.024603367	0.067914014	0	0	0.095181789	0.071762669	0.04194383	0	0.064606975	0	0.23878686	0	0.047957107	0.063364879	0.027154052	0	0.029417547	0.037874166	0	0	0	0	0	0	0	0.03885755	0	0	0	0.051580921	0	0.036890111	0.017779413	0	0	0	0	0	0
AC005580.1	0	0.052276765	0	0	0	0	0	0.022758398	0	0	0	0	0	0	0	0	0	0	0	0	0	0	0	0	0	0	0	0	0.032524066	0	0	0	0	0	0	0	0	0	0	0	0	0	0	0	0	0	0	0	0
AC005586.1	0.530470325	0.264356271	0.293135019	0.266756562	0.185612862	1.399827337	0.222557291	0.190678066	0.341188772	0.696973088	0.220949004	0.120617361	0.187387707	0.086104371	0.193708673	0.086104371	0.494569217	0.386810946	0.058524312	0.164142649	0.183327706	0.173511248	0.303809967	0.477677328	0.979879012	0.239275826	0.275603079	0.173894961	0.188907267	0.21685836	0.219958398	0.493749794	0.223051788	0.226878404	0.294547234	0.113833829	0.247684513	1.136322654	0.18027519	0.164400135	0.700439718	0.442863897	0.153545952	0.289716448	0.471447616	0.418567779	0.274291484	0.344260395	0.374065718
AC005587.1	0	0	0	0	0	0	0	0	0	0	0.042083959	0	0.043344505	0	0	0	0	0	0	0.069289713	0	0	0.041523362	0.10755397	0	0.029417547	0	0	0.062674363	0	0	0	0	0	0	0	0	0	0	0.044603951	0	0	0	0	0	0	0	0	0
AC005588.1	0	0	0	0	0	0	0	0	0	0	0	0	0	0	0	0	0	0	0	0	0	0	0	0	0	0	0.175556536	0	0	0	0	0	0	0	0	0	0	0.187894405	0	0	0	0.218099174	0	0	0	0	0	0	0
AC005592.1	0.060739158	0.192572941	0	0.151858817	0.01564029	0.019061365	0	0	0.018776585	0.029982866	0	0	0	0	0.059908989	0.045023522	0	0.066261442	0.079838881	0.025454096	0	0	0.029982866	0.020057652	0	0.063088712	0.036468167	0.046979908	0.067776372	0.036749476	0.02219024	0	0	0	0.044324169	0.048096653	0	0	0.141432791	0.032241931	0.024886999	0.068189259	0	0	0.092883966	0.020768865	0	0.017351842	0
AC005592.2	0	0	0	0	0.029134804	0	0	0	0.035060797	0	0	0	0	0	0	0	0	0	0	0	0	0	0	0	0	0.020057652	0	0	0	0	0	0	0	0	0	0.045163352	0	0	0	0	0	0	0	0	0	0	0	0	0
AC005593.1	0.064469017	0.058385771	0.05004888	0.16066208	0.049212535	0.117429084	0.05963216	0.050606174	0	0	0	0.067363367	0.097745622	0.09396575	0.09423607	0.138814469	0	0.104202449	0	0.079429315	0.123136427	0.054084393	0.093560176	0	0.053250385	0.191941593	0.112900262	0	0.071899932	0	0	0.098419558	0.242815884	0	0	0.216610069	0.057970069	0.177981556	0.149779631	0	0.077926579	0.141040345	0.035060797	0	0	0.06502077	0.148869044	0.10701825	0.062398064
AC005594.1	0.104605043	0.048375705	0	0.046002047	0.09328973	0.081748651	0	0.014069583	0.111432005	0.064882852	0.013355059	0	0.067914014	0.02644598	0.052555009	0.052415894	0.089769309	0.07231164	0.0528332	0.044184258	0.102187793	0.029982866	0.026304324	0.017494379	0.029558897	0.046281503	0.016068369	0.041102772	0.097880434	0.016211033	0	0.027720258	0.070801468	0.020057652	0.057831475	0.083111227	0.032241931	0.338567037	0.084200362	0.028286243	0.021906077	0.020199923	0.019346089	0.078336571	0.183581791	0.088548697	0.042504263	0.059770581	0.017351842
AC005597.1	0	0.071350804	0	0	0	0	0	0	0	0	0	0	0	0	0	0	0	0	0	0	0	0	0	0	0	0	0	0	0	0	0	0	0	0	0.241962182	0	0	0	0	0	0	0	0	0	0	0	0	0	0
AC005599.1	0	0.051580921	0	0.142348082	0	0.0528332	0.052555009	0.044743821	0	0	0.042504263	0	0	0	0.083247414	0.042224074	0.141301988	0	0	0	0.109026176	0	0.04194383	0	0.046979908	0.087598618	0.050745464	0.096936483	0	0	0	0.087055435	0	0.063226802	0	0.192320435	0	0	0	0	0	0.239764627	0.030971642	0.050745464	0	0.112633417	0.089226942	0	0
AC005606.1	0	0	0	0	0	0	0	0	0	0	0	0	0	0	0	0	0	0	0	0	0	0	0	0	0	0	0	0	0	0	0	0	0	0	0	0	0	0	0	0	0	0	0	0	0	0	0	0	0
AC005606.2	0.29372361	0.656267535	0.202386375	0.349025513	0.169796756	0.3305584	0.079838881	0.143262793	0.236829335	0.345850517	0.18599337	0.280600049	0.066674763	0.347665656	0.415650514	0.431141535	0.21126145	0.182310918	0.291839273	0.593497197	0.444242994	0.2391536	0.211884402	0.176322773	0.172231469	0.272501021	0.308011315	0.213876043	0.338110596	0.139338514	0.031536353	0.067087965	0.220082261	0.048654702	0.223175386	0.4089292	0.077789889	0.922426225	0.354564999	0.196481149	0.262673687	0.40403114	0.200880954	0.230817842	0.289480386	0.259302621	0.046281503	0.391437798	0.175301034
AC005609.1	0	0	0	0	0	0	0	0	0	0.039699918	0	0	0	0	0	0	0	0	0	0	0	0	0	0	0.044603951	0	0	0	0	0	0	0	0	0	0	0	0	0	0	0.042784398	0	0	0	0	0	0	0	0	0
AC005609.2	0	0	0	0	0	0	0	0	0	0	0	0	0	0	0	0	0	0	0	0	0	0	0	0	0	0	0	0	0	0	0	0	0	0	0	0	0	0	0	0	0	0	0	0	0	0	0	0	0
AC005609.3	0	0	0	0	0	0	0	0	0	0	0	0	0	0	0	0	0	0	0	0	0	0	0	0	0	0	0	0	0	0	0	0	0	0	0	0	0	0	0	0	0	0	0	0	0	0	0	0	0
AC005609.4	0	0	0	0	0	0	0	0	0	0	0	0	0	0	0	0	0	0	0	0	0	0	0	0	0	0	0	0	0	0	0	0	0	0	0	0	0	0	0	0	0	0	0	0	0	0	0	0	0
AC005609.5	0	0.018206857	0.010350188	0.005759269	0.010206943	0.006190289	0.01235413	0.005184376	0.006190289	0.014783753	0.005040617	0	0	0	0.019773069	0.004896843	0.017066724	0.005471851	0	0	0	0.011209361	0.004896843	0	0.038295698	0	0	0.007769594	0.007482576	0.041663532	0	0	0.02672925	0	0	0	0.018064389	0.025595836	0.010636636	0.010636636	0.024319679	0.059216817	0.007195501	0	0	0.013497992	0.010636636	0	0.025879273
AC005614.1	0.009203827	0	0.014212445	0	0	0	0	0	0	0.006764782	0.013783815	0	0	0	0	0	0.023610215	0.007626092	0	0	0	0.015497569	0	0	0.007626092	0.009633819	0.008200014	0.010636636	0	0	0	0.014355293	0	0	0	0	0.008343459	0	0.007339046	0	0.011209361	0.010350188	0	0.008200014	0	0	0.007339046	0	0
AC005614.2	0	0	0	0	0	0	0	0	0	0	0	0	0	0	0	0	0	0	0	0	0	0	0	0	0	0	0	0	0	0	0	0	0	0	0	0	0	0	0	0	0	0	0	0	0	0	0	0	0
AC005616.1	0	0.52717045	0	0	0	0.05338942	0	0	0	0	0.084744621	0.060047384	0	0	0	0	0	0	0.05699963	0	0	0	0	0	0	0	0	0	0	0	0	0	0	0	0.339023333	0	0	0	0	0	0	0	0.031254025	0	0	0.057970069	0	0	0
AC005618.1	0.172487516	0.449006639	0.265316867	0.182565182	0.133037379	0.178619043	0.457016363	0.182056609	0.149649582	0.219462839	0.296428039	0.417920008	0.149259365	0.797511089	0.20739313	0.143654635	0.193330195	0.371837617	0.824727127	0.187641078	0.250355272	0.232537969	0.253263199	0.258820397	0.251809968	0.173767068	0.392866916	0.119156942	0.370164281	0.231923873	0.023042393	0.230571942	0.201508404	0.058801354	0.396926676	0.098554307	0.05699963	0.174917695	0.322505058	0.183581791	0.326997465	0.522859255	0.090040415	0.137110008	0.230448976	0.183708817	0.313826296	0.130271955	0.100843124
AC005618.2	0	0	0	0	0	0	0	0	0	0	0	0	0	0	0	0	0	0	0	0	0	0	0	0	0	0	0	0	0	0	0	0	0	0	0	0	0	0	0	0	0	0	0	0	0	0	0	0	0
AC005618.3	0	0	0	0	0	0	0	0	0	0	0	0	0	0	0	0	0	0	0	0	0	0	0	0	0	0	0	0	0	0	0	0	0	0	0	0	0	0	0	0	0	0	0	0	0	0	0	0	0
AC005618.4	0.044324169	0.190425227	0.132642643	0.09369538	0.05046687	0.591679417	0.157431827	0.10191896	0.08011186	0.048654702	0.188274311	0.238053099	0.147697444	0.064882852	0.096531743	0.01649632	0.028569152	0.283803271	0.188147687	0.231432408	0.241962182	0.091124334	0.111164889	0.145873062	0.089769309	0.275722256	0.25664839	0.075874867	0.486765851	0.206768235	0.070938821	0.225028083	0.129480859	0.120219212	0.071488106	0.10272531	0.116497841	0.143524033	0.349252032	0.052276765	0.155490198	0.254473108	0.149649582	0.115299644	0.339365461	0.230448976	0.086647913	0.243790925	0.125122061
AC005622.1	0.16889872	0.137503524	0.074916402	0.307428525	0.211012193	0.222557291	0.089226942	0.046002047	0.476744584	0.085016673	0.07231164	0.212756083	0.015212085	0.113033665	0.057692867	0.113033665	0.025312343	0.32088898	0.076969476	0.118492626	0.374510926	0.172487516	0.178491568	0.16491497	0.110496882	0.138028045	0.553753689	0.089091319	0.318692833	0.035342381	0.021337583	0.534460082	0.11516645	0.086104371	0.238909117	0.113167057	0	0.323658291	0.351176003	0.01564029	0.264836648	0.044184258	0.010636636	0.22897257	0.279174108	0.205892928	0.091801369	0.143785225	0.03801469
AC005625.1	0	0	0	0.060462488	0	0	0	0	0	0	0	0	0	0	0	0	0	0	0.069702167	0	0	0	0	0	0	0	0	0	0	0	0	0	0	0	0	0	0	0.067363367	0	0	0.084880654	0	0.038295698	0	0	0	0	0	0
AC005632.1	0.135928816	0	0	0	0	0	0	0	0	0	0	0	0	0	0.196732928	0	0	0	0	0	0	0	0	0	0	0	0	0	0	0	0	0	0	0	0	0	0	0	0	0	0	0	0.074916402	0	0	0	0	0	0
AC005632.2	0.218223197	0.102859658	0	0.189539944	0	0	0.249263286	0	0.246955265	0	0	0	0.044603951	0.733180773	0	0.042784398	0	0	0.057276965	0.203890227	0.399116393	0.048375705	0	0.05630606	0.093830572	0.302523778	0.241230036	0.358958826	0	0.051998468	0	0	0.113567157	0.064193062	0.18027519	0.068051643	0	0.108758614	0.091124334	0.045722536	0	0	0	0.14912927	0	0	0.090582476	0	0.055889758
AC005632.3	0.932514778	0.415974946	0.410341105	0.833173463	0.581785075	0.862272841	0.30591217	0.289598422	0.578793833	0.643486813	0.551196067	0.645701659	0.455018097	0.323427718	0.667029201	0.587653021	0.558365607	0.481195593	0.769602498	0.508428653	0.872946928	0.513490746	0.874757628	0.383386346	0.482951513	0.557777671	0.490775482	0.528271247	0.530969649	0.467383831	0.126840735	0.337425664	0.541911266	0.361543798	0.799833335	0.651591345	0.10648233	0.601411277	0.787098082	0.703012079	0.697506959	1.060669995	0.261831659	1.129151107	0.286289758	0.827249962	0.370722275	0.740452698	0.381394132
AC005632.4	0.10608026	0.096396804	0.082702589	0.091801369	0	0.098823768	0	0	0.188654118	0.153027043	0	0	0	0	0	0.22527493	0	0	0	0	0	0	0.078609835	0	0.249263286	0	0.184216808	0.38758312	0	0	0	0	0	0	0.115033243	0	0	0	0.242328116	0	0	0	0	0	0	0	0	0	0
AC005632.5	0.28475101	0	0.059493725	0	0.058662839	0.139338514	0.070938821	0	0.070251922	0	0	0.155878733	0	0.215243704	0	0.056860943	0	0	0	0.183073576	0.39988201	0	0	0	0.124195772	0.07956585	0.256527627	0.811553233	0	0	0	0	0	0	0.161694235	0	0	0.210264166	0.061568849	0	0	0	0	0.068326861	0	0	0	0	0
AC005632.6	0.395391894	0.200253232	0.015212085	0.16079114	0.073271836	0.205267382	0.105678078	0.06060083	0.278817403	0.346417994	0.043484498	0.347665656	0.059493725	0.085016673	0.085152681	0.165300975	0.167229454	0.109293689	0.251567621	0.162210036	0.311270591	0.095991913	0.276556218	0.075053365	0.109694865	0.137110008	0.197488002	0.191941593	0.316725022	0.017636903	0	0.030265443	0	0.043484498	0.162467868	0.21673422	0.035201596	0.290896181	0.709202395	0.030971642	0.115565996	0.30018231	0.021195425	0.197110515	0.145351386	0.169411952	0.19093086	0.230817842	0.213378391
AC005670.1	0.308127844	0	0.126972856	0.20614307	0.12498977	0.151339301	0.220329955	0	0	0.177471364	0.288890061	0	0	0	0.121678557	0	0.204641566	0.068739591	0.082838815	0	0	0.070114503	0.061707085	0.231432408	0.069014678	0.043904394	0.074642438	0.048654702	0.093019233	0.279649579	0.089769309	0.351854439	0	0.092613393	0.09044698	0.190045887	0	0.155878733	0.066950244	0.190298792	0	0.181293413	0.04558276	0.074505436	0.63431446	0.163756333	0.191183609	0.070664101	0
AC005670.2	0	0	0	0	0	0	0	0	0	0	0	0	0	0	0	0	0	0	0	0	0	0	0	0	0	0	0	0	0	0	0	0	0	0	0	0	0	0	0	0	0	0	0	0	0	0	0	0	0
AC005670.3	0.590146877	0.766383141	0.936741574	0.57956636	0.675906238	0.749662978	0.434988439	0.548041987	0.501617481	0.818032475	0.516216908	0.411751629	0.67346597	0.45817199	0.885886687	0.606252699	0.624709202	0.548041987	0.355805639	0.660837368	0.757791341	0.656908183	0.706464246	0.478505927	0.666938337	0.680234326	0.510151758	0.923947815	0.771124953	0.512075149	0.168256923	0.633942631	0.52084965	0.563743877	0.509138416	0.720716243	0.328721595	0.485838967	0.666029381	0.72700555	1.068326861	0.745624581	0.949497581	0.415542354	0.862907586	0.981925699	0.735695464	0.5387368	0.661293556
AC005674.1	0.867026632	1.097543379	0.70593368	0.434561512	0.78098194	1.745280365	0.238175419	0.462052319	0.903192561	1.242023178	0.60302689	0.717824454	0.492109553	0.439037963	1.056375432	0.775345584	0.615133758	0.75890009	0.414135533	0.777535442	0.691087441	0.550999139	0.97717	0.736301802	0.995014096	0.595980979	0.42921423	0.300768033	1.624709202	0.405883473	0.09085343	1.011066201	0.543099892	0.264956718	0.764770764	0.545474211	0.194843512	0.910502426	0.743213343	0.368489001	1.344828497	1.268314613	0.523060062	0.496922466	1.34079012	0.585539463	0.220082261	0.543693838	0.317998618
AC005682.1	0.452700852	0.476848252	0.519340608	0.271186602	0.271664711	0.143001506	0.3068455	0.308477377	0.555030801	0.371614618	1.337996464	0.323658291	0.86781741	0.033652052	0.438825113	0.670115181	0.453438561	0.465922239	0.1728715	0.261470639	0.357946053	0.342668518	0.760433875	0.9067367	0.547943311	0.180402507	0.156137698	0.444136957	0.23793077	0.212133508	0.569393872	0.507312604	0.688135588	0.342440964	0.702391584	0.483364361	0.230080016	0.167229454	0.284040264	0.325616675	0.572792677	0.798340891	0.197739606	0.393635856	0.347779027	0.64754477	0.297484916	0.697684871	0.227494651
AC005682.2	0	0	0	0	0	0	0.012926174	0	0	0.010206943	0.020768865	0	0	0.020626651	0	0	0	0	0.013926706	0	0	0.011638756	0	0	0	0	0	0.008056555	0.01564029	0.025028794	0	0	0	0	0.045163352	0	0	0	0	0	0	0.01564029	0	0	0	0	0	0	0
AC005691.1	0	0	0	0	0	0	0	0	0	0	0	0	0	0	0	0	0	0	0	0	0	0	0	0	0	0	0	0.047957107	0	0	0	0	0	0	0	0	0	0	0	0	0	0	0	0	0	0	0	0	0
AC005692.1	0	0	0	0.020199923	0.017779413	0.021763974	0	0.036468167	0	0	0.051720116	0	0	0	0	0.034356597	0	0.019203734	0	0	0	0	0.01720929	0	0	0	0.020911066	0	0.051859299	0.041803688	0	0.105409894	0	0	0.025454096	0	0.041803688	0	0	0.018491749	0	0.220825216	0	0	0	0.046840254	0.055056793	0	0.045023522
AC005692.2	0	0	0	0	0	0	0	0	0	0	0	0	0	0	0.081748651	0	0	0	0	0	0	0	0	0	0	0	0	0	0	0	0	0	0	0	0	0	0	0	0	0	0	0	0	0	0	0	0	0	0
AC005692.3	0	0	0	0	0.007482576	0	0	0	0	0	0	0	0	0	0	0	0	0.016068369	0	0	0	0	0.007195501	0	0	0.005040617	0	0	0	0	0	0	0	0	0.010636636	0	0	0	0	0	0	0.011066201	0	0	0.015212085	0	0	0	0
AC005695.1	0.0528332	0.016211033	0.004609253	0.005184376	0.009060468	0.049212535	0.005471851	0	0.005471851	0.03040671	0.008917095	0.012497163	0.004609253	0.008773707	0.026304324	0.013212111	0	0.004896843	0.005902957	0.029417547	0.023184369	0.00992041	0.004321606	0.023184369	0.009777122	0.01235413	0.01592569	0	0.00662118	0.010636636	0	0	0.011924948	0.013212111	0.08827731	0.021053252	0.010779839	0	0	0.009347172	0.028852006	0.006764782	0.003170443	0.005328121	0.036468167	0.00604663	0	0.005040617	0
AC005695.2	0.125386605	0	0	0	0	0	0	0	0	0	0.094371211	0	0	0	0.343123519	0	0	0	0	0	0	0	0	0.122341408	0	0	0	0	0	0	0	0	0	0	0.259905175	0	0	0	0	0	0.151079473	0	0	0	0	0	0	0	0
AC005695.3	0.13920752	0.126576457	0.108758614	0	0	0	0	0.110095929	0.354113592	0.375400929	0	0.277508728	0.3911078	0	0	0.104068226	0	0.321119959	0	0.170694234	0.480885503	0.117429084	0.10353121	0.260025656	0.115699153	0	0	0.081884967	0.748804691	0	0.285224645	0	0	0.154323965	0	0	0	0	0	0	0	0.296310561	0.076695902	0	0	0	0	0.118359726	0.135140816
AC005696.1	0.455754622	0.310572795	0.727615551	0.969896447	0.569879906	0.373954395	0.316377482	0.221815228	0.422125333	0.513995979	0.52084965	0.151988666	0.362217377	1.220887111	0.631709645	0.257976116	0.561301694	0.606252699	0.396269112	0.337083076	0.390447578	0.657274141	0.433600463	0.390007262	0.608430781	0.382169209	0.360645202	0.316029859	0.725348533	0.817868802	0.297367523	0.928275562	0.400100683	0.23572706	0.230326	0.957171707	0.193077822	0.937946959	0.117429084	0.371168515	0.537942091	0.620304882	0.626298949	0.249627373	0.317535622	0.402285592	0.171719239	0.488515009	0.646715661
AC005696.2	0	0	0	0	0	0	0	0	0	0	0	0	0	0	0	0	0	0	0	0	0	0	0	0	0	0	0	0	0	0	0	0	0	0	0	0	0	0	0	0	0	0	0	0	0	0	0	0	0
AC005696.3	1.213565031	0.189666447	0.677530793	0.180784391	0.160920188	0.783247097	0	0.44826666	0.191562651	1.134089481	0.300065137	0	0.237318966	0.156396617	0.654160541	0.363114995	0.376290383	0.466548817	0	0.25386828	0.381726359	0.25664839	0.484086559	0.295017665	0.768078435	0.488617835	0.352532557	0.237563718	0.833092483	0.097206246	0.115965432	1.137634672	0.391217808	0.119688175	0.419431022	0	0.097341109	0.673646872	0.086783766	0.085832524	0.249506021	1.033722522	0.170566057	0.815083517	0.310340121	0.39330636	0	0.177471364	0.293370484
AC005696.4	0.641823444	0.191562651	0.465608848	1.024816096	0.75000615	0.399772661	0.105543992	0.376512661	0.104605043	0.593975179	1.646761735	0.426425791	0.284632576	0.015782997	0.69483563	0.895225055	0.591583681	0.563548655	0.123003954	0.222433641	0.020911066	0.169925001	0.925467801	0.7015047	0.198745582	0.274530045	0.671746267	0.213378391	0.60245688	0.288653864	0.079156207	0.759922794	0.344714894	0.169796756	0.324004081	0.46456372	0.410558198	0.339137385	0.03407482	0.443500567	0.316609184	2.525091656	0.488309336	0.286053134	0.391657754	0.73456873	0.54260475	0.442863897	0.890719057
AC005697.1	0	0	0	0.049351959	0.085968454	0	0	0	0	0	0	0	0	0	0	0.083519749	0	0	0	0	0	0.047957107	0.042224074	0	0	0	0	0	0.124857467	0	0	0	0	0	0	0	0	0	0	0	0	0	0	0	0	0	0	0	0
AC005697.2	0	0	0.011495639	0.025595836	0.022616379	0	0	0.023184369	0	0.021763974	0	0.030971642	0.011495639	0.021906077	0.043624477	0.011066201	0	0	0	0	0	0	0	0	0	0	0	0	0	0	0	0.022900402	0	0	0.124592825	0.017636903	0.013355059	0.028427705	0	0.011781859	0.018064389	0	0	0	0.022900402	0.029982866	0	0.012640181	0.028710586
AC005697.3	0	0	0	0	0	0	0	0	0	0	0	0	0	0	0	0	0	0	0	0	0	0	0	0	0	0	0	0	0	0	0	0	0	0	0	0	0	0	0	0	0	0	0	0	0	0	0	0	0
AC005699.1	0.116897018	0.330787836	0.034779158	0.154971988	0.10057404	0.0824301	0.114766793	0.046840254	0.087734382	0.033088169	0.066399229	0.09990111	0.057276965	0.798174969	0.118758389	0.097610797	0.028993412	0.272142662	0.051859299	0.202135581	0.07244885	0.043904394	0.011066201	0.065296567	0.283447708	0.195599575	0.254352163	0.093424959	0.359746047	0.111699072	0.032383005	0.057692867	0.015212085	0.016924144	0.426425791	0.112499976	0.013640911	0.057138304	0.409689628	0.03562391	0.089633736	0.042224074	0.275483893	0.104470858	0.113033665	0.082157559	0.041663532	0.128821281	0.092748686
AC005702.1	0	0	0	0	0	0	0	0	0	0	0	0	0	0	0	0	0	0	0	0	0	0	0	0	0	0	0	0	0	0	0	0	0	0	0	0	0	0	0	0	0	0	0	0	0	0	0	0	0
AC005702.2	0	0.041803688	0	0	0	0	0	0	0.062950609	0.033933911	0	0	0	0.034215715	0	0	0	0	0	0	0	0	0	0	0	0.012068023	0	0.039980598	0	0.020911066	0	0	0	0	0	0	0	0	0	0	0.028286243	0	0	0	0	0	0	0.019630756	0
AC005702.3	0	0	0	0	0	0	0	0	0	0	0	0	0	0	0	0	0.100843124	0	0	0	0	0	0	0.150819598	0	0	0	0	0	0	0	0	0	0	0	0	0	0	0	0	0	0	0	0	0	0	0	0	0
AC005702.4	0	0	0.119422583	0	0	0	0	0	0	0	0	0	0	0	0	0	0	0	0	0	0	0	0	0	0	0	0	0	0	0	0	0	0	0	0	0	0	0	0	0	0	0	0	0	0	0	0	0	0
AC005702.5	0	0	0	0	0	0.076559095	0	0	0	0	0	0	0	0	0	0	0	0	0	0	0	0	0	0	0.068051643	0	0	0	0	0	0	0	0	0	0	0	0	0	0	0	0	0	0	0	0	0	0	0	0
AC005703.1	0	0.086783766	0	0	0	0	0	0	0	0	0	0	0	0	0	0	0	0	0	0	0	0	0	0	0	0	0	0	0	0	0	0	0	0	0	0	0	0	0	0	0	0	0	0	0	0	0	0	0.092748686
AC005703.2	0	0	0	0	0	0.082157559	0	0	0	0	0.129480859	0	0	0	0	0	0	0	0	0	0	0.074094354	0	0	0.07299756	0	0	0.051580921	0	0	0	0	0	0	0	0	0	0	0.13842131	0.136978812	0	0	0	0	0	0	0	0	0
AC005703.3	0.061707085	0.056028539	0.09423607	0.104605043	0.092883966	0	0.057138304	0	0.163369914	0.045442971	0.090988888	0	0	0	0	0.09017595	0.153027043	0	0	0.076148597	0	0.051859299	0	0.060185765	0.051024003	0	0.055195654	0.035905384	0.068877141	0.055612157	0	0	0	0	0.066950244	0	0	0.059216817	0.04949137	0.14208663	0	0.258940968	0.066399229	0	0	0.062259894	0	0.052276765	0.059770581
AC005703.4	0	0	0	0	0	0.109293689	0	0	0	0	0	0.06253622	0.046141782	0	0	0	0	0	0	0.073820233	0	0	0	0	0	0.031395196	0.053528441	0	0.06681251	0	0	0	0	0	0.299010149	0	0	0	0	0	0	0	0	0	0	0	0	0	0
AC005703.5	0.074642438	0.022900402	0.03885755	0.064469017	0	0.046700587	0	0.019773069	0.068464451	0.09071796	0.161694235	0.02644598	0.057692867	0	0.037311931	0.091259766	0.063917054	0	0.025170576	0.1212807	0	0.062674363	0.055195654	0	0.081748651	0.013212111	0.022616379	0.029134804	0	0.022758398	0	0.18497846	0.09895848	0.055750964	0.027437183	0.087870133	0	0.048096653	0.020199923	0.059216817	0.030689204	0.028427705	0.040682059	0.171078696	0.038997979	0.050606174	0.020057652	0.063226802	0
AC005703.6	0	0	0	0	0	0	0	0	0.019061365	0	0.046141782	0	0	0.06060083	0	0	0	0	0	0	0	0	0	0	0	0	0	0.024035935	0	0.018776585	0	0	0	0	0	0	0	0.020057652	0	0	0.025312343	0	0	0.018634174	0	0	0	0	0.040120917
AC005722.1	0	0	0	0	0	0	0	0	0	0	0	0	0	0	0	0	0	0	0	0	0	0	0.025595836	0	0	0	0	0	0	0	0	0	0	0.038717108	0	0	0	0	0	0	0	0	0	0	0	0	0	0	0
AC005722.2	0.331590576	0	0	0.736994448	0.478195258	0.310456462	0.308943288	0	0	0.250233981	0	0	0	0.465817783	0	0	0	0	0.329410671	0.400865778	0	0.282261867	0.250476553	0	0	0.343009783	0.299127408	0.200378798	0.901030988	0	0	0	0.602741913	0.365132593	0	0.384712962	0	0	0	0	0	0	0.188147687	0	0	0	0	0	0
AC005722.3	0.029841557	0	0	0.008630305	0	0.018634174	0.027578727	0	0.009203827	0	0.007482576	0	0.030547964	0	0	0	0	0.024603367	0	0.02474519	0.057831475	0.025028794	0	0.009777122	0.032806145	0.01564029	0.0528332	0.011495639	0.011209361	0.017921908	0	0.03083043	0	0	0.021763974	0.023610215	0.017921908	0.164013889	0.115832299	0	0	0.011209361	0.016211033	0.026587622	0.015497569	0	0.01592569	0	0.019346089
AC005722.4	0.144568518	0	0	0	0.056722242	0.069014678	0	0	0	0	0	0.07751647	0	0	0	0.055056793	0	0	0	0	0	0.062259894	0.054779032	0	0	0	0	0	0	0.06681251	0.079702372	0	0	0	0	0	0	0.637749339	0.116630912	0	0.089633736	0	0.155360663	0	0.113033665	0	0	0	0
AC005725.1	0.100439479	0.124063396	0.240131118	0.148738913	0.086376168	0.138290234	0.023894043	0.088820033	0.058385771	0.360982241	0.028852006	0.214622201	0.178364082	0	0.163498732	0.205392513	0.142609487	0.161307264	0.147176427	0.930321025	0.358058618	0.212133508	0.119156942	0.086104371	0.383607534	0.098015234	0.111565545	0.044324169	0.27727066	0.090582476	0.013926706	0.370610693	0.195095577	0.070801468	0.246468895	0.103933991	0.011638756	0.02474519	0.138552375	0.040541794	0.192320435	0.241962182	0.121015401	0.122076304	0.306962124	0.274410769	0.099766486	0.213876043	0.188780698
AC005726.1	0	0.011638756	0	0.011066201	0.104202449	0.1696685	0	0.010063683	0.307545102	0.028144768	0	0.066123642	0	0	0	0	0	0.031395196	0	0.01592569	0.049630768	0.010779839	0.03745251	0	0.010636636	0	0.173511248	0	0.056722242	0	0.027578727	0	0	0.226138561	0	2.634941703	0	0	0	0	0	0	0	0.15263774	0	0.100843124	0	0.221815228	0.187514398
AC005726.2	0.065710164	0.207268173	0.034215715	0.075053365	0	0.080930488	0.020484422	0.017351842	0.02034218	0.079838881	0	0.068602027	0.017066724	0	0.06474492	0.032665112	0	0.018206857	0.086240276	0.054501216	0	0.037030731	0.04851521	0	0	0.034497464	0.019773069	0.038295698	0.073271836	0	0.023894043	0	0	0	0.07121349	0.051998468	0	0.062950609	0.069839625	0.017636903	0.130140135	0	0.035764654	0	0.034215715	0	0	0.109159939	0.063640993
AC005726.3	0	0	0	0	0	0	0	0	0	0	0	0	0	0	0	0	0	0	0	0	0	0	0	0	0	0	0	0	0	0	0	0	0	0	0	0	0	0	0	0	0	0	0	0	0	0	0	0	0
AC005726.4	0	0	0	0	0	0	0	0	0	0	0	0	0	0	0	0	0	0	0	0	0	0	0	0	0	0	0	0	0	0	0	0	0	0	0	0	0	0	0	0	0	0	0	0	0	0	0	0	0
AC005730.1	0	0	0	0	0	0	0	0	0	0	0.071625394	0	0	0	0	0	0	0	0	0	0	0	0	0	0	0	0	0	0	0	0	0	0	0	0	0	0	0	0	0	0.11516645	0	0	0	0	0	0	0	0
AC005730.2	0	0.051024003	0.043624477	0.02446153	0.042924445	0.052276765	0	0	0.076559095	0.101381142	0.18027519	0.058801354	0.242572021	0	0.082293836	0.041663532	0.172615522	0.134483822	0.055750964	0	0.158724796	0.070114503	0.061707085	0.054779032	0	0.014783753	0	0.270349529	0.093154488	0.025454096	0	0.085968454	0	0.031536353	0.061015775	0	0.025595836	0.027154052	0	0.108892402	0.133037379	0.093560176	0.04558276	0.098554307	0.085968454	0	0.044743821	0.070801468	0.054501216
AC005730.3	0	0.232046713	0.200253232	0	0.068877141	0.162725653	0	0.070801468	0.304627854	0.190678066	0.193456366	0.093830572	0.06942721	0	0.250961574	0.19181529	0.318114344	0.074094354	0	0.110496882	0.322851124	0.147306699	0.305445279	0.170181458	0.074368422	0.093154488	0.156526059	0	0	0.080930488	0.096666669	0.674641429	0.331017236	0.099766486	0.097341109	0.204015477	0.157690514	0.577924245	0.206518202	0.139469495	0.108491003	0.100708589	0.096666669	0.156137698	0.58168868	0.175939705	0	0.076148597	0.169283661
AC005736.1	0	0	0	0	0	0	0	0.104873377	0	0	0	0.138552375	0	0	0	0.099093179	0	0	0.252536767	0	0	0	0	0	0	0	0	0	0.147697444	0	0.142609487	0	0	0	0	0	0	0	0.106884289	0	0	0	0	0	0	0	0	0	0
AC005740.1	0.124460486	0.362217377	0.143262793	0	0.269631651	0.504366151	0.058801354	0	0.058247217	0.993275822	0.138290234	0.190804468	0.049073097	0.092748686	0.262793937	0.180020521	0.080930488	0	0.063088712	0.290896181	0.337768171	0	0	0.061983516	0.103262627	0.159629186	0.056860943	0.037030731	0.539630325	0.165300975	0	0.273814245	0	0.070664101	0.197739606	0.074916402	0	0.282024581	0.655809754	0	0.219586745	0.437866901	0	0.111164889	0.188147687	0.064193062	0.09963185	0.38294387	0.232046713
AC005740.2	0	0.071488106	0.061154063	0	0	0.143132156	0	0.061983516	0.072174417	0	0	0	0	0	0	0	0.193708673	0	0	0.097071371	0	0	0	0	0.065158675	0.081748651	0	0	0.087870133	0	0	0	0	0	0.384049807	0.092748686	0	0	0.063226802	0	0	0	0	0	0	0	0	0	0
[truncated: 58,253 more rows]
[truncated: 53 more columns]
