# Supplementary material for: PLA2G16 expression predicts prognosis and gemcitabine sensitivity in patients with pancreatic cancer
Source: PeerJ. 2025 May 30;13:e19517. doi: 10.7717/peerj.19517 (PMC12129006; doi:10.7717/peerj.19517)
Supplement: Supplemental Information 12 — PZF/PZFX files must be opened using GraphPad Prism. [file peerj-13-19517-s012.zip]

Archive with 8 entries (7 files):
- Cibersort/
- Cibersort/biocLite.R
- Cibersort/Cibersort original code.R
- Cibersort/CIBERSORT-Results.csv
- Cibersort/CIBERSORT.R
- Cibersort/dat_exp.csv
- Cibersort/dat_group.csv
- Cibersort/LM22.csv
