# Supplementary material for: PLA2G16 expression predicts prognosis and gemcitabine sensitivity in patients with pancreatic cancer
Source: PeerJ. 2025 May 30;13:e19517. doi: 10.7717/peerj.19517 (PMC12129006; doi:10.7717/peerj.19517)
Supplement: Supplemental Information 12 — PZF/PZFX files must be opened using GraphPad Prism. [file peerj-13-19517-s012.zip › Cibersort/CIBERSORT-Results.csv]

Mixture	B cells naive	B cells memory	Plasma cells	T cells CD8	T cells CD4 naive	T cells CD4 memory resting	T cells CD4 memory activated	T cells follicular helper	T cells regulatory (Tregs)	T cells gamma delta	NK cells resting	NK cells activated	Monocytes	Macrophages M0	Macrophages M1	Macrophages M2	Dendritic cells resting	Dendritic cells activated	Mast cells resting	Mast cells activated	Eosinophils	Neutrophils	P-value	Correlation	RMSE
TCGA.FB.AAPY.01A.11R.A41B.07	0.088802821	0	0.03291767	0.120310384	0	0.117166747	0	0.049670304	0.127043132	0	0	0.036845543	0.003902943	0.063749253	0.03283	0.143705264	0.088831769	0.024177536	0.052888389	0	0	0.017158244	0.02	0.201899878	0.999857794
TCGA.IB.A7LX.01A.12R.A36G.07	0.052613904	0	0.016229738	0.087698381	0	0.222275503	0	0.062309677	0.057468371	0	0.009686433	0.010490933	0	0.199376152	0.090234116	0.112297266	0	0	0.069727546	0	0	0.00959198	0.069	0.13308229	1.035972436
TCGA.3A.A9IX.01A.11R.A41B.07	0.15153734	0	0.033593542	0.12670378	0	0.109902653	4.92E-05	0.030482138	0.080445961	0	0	0.026877793	0.063468817	0.006214025	0.012527446	0.102945025	0.130752793	0.040447681	0.07125367	0	0	0.012798142	0.011	0.286714968	0.96302644
TCGA.2J.AAB4.01A.12R.A41B.07	0.017267315	0	0	0.109506819	0	0.247878475	0.003269267	0	0.114768612	0	0.005420724	0.002622268	0.058563222	0.076144898	0.075655476	0.126541265	0.089020825	0	0.073340834	0	0	0	0.062	0.139948178	1.028536829
TCGA.3A.A9IH.01A.12R.A39D.07	0.081801828	0	0	0.054119339	0	0.1375962	0	0	0.07599663	0	0	0	0.008431274	0.150688825	0.094047772	0.203785621	0.140388386	0	0.051992345	0	0.00115178	0	0.068	0.13411095	1.029345083
TCGA.IB.AAUO.01A.12R.A38C.07	0	0.004609519	0.004676112	0.070110476	0	0.14907332	0	0.044986908	0.109698371	0	0	0.125036537	0.041024727	0.064019279	0.056327057	0.087671871	0.026228835	0.122071549	0.085244993	0	0	0.009220447	0.294	0.033664502	1.079697279
TCGA.HZ.A77O.01A.11R.A33R.07	0.008992357	0.012258231	0	0.058812756	0	0.125924062	0	0.021520901	0.073702788	0	0	0.099607669	0.020172204	0.195531341	0.076515755	0.136672635	0.069667716	0	0.093778413	0	0.000277788	0.006565383	0.293	0.033781183	1.072432703
TCGA.IB.8126.01A.11R.2404.07	0.117988655	0	0	0.203330835	0	0.257953894	0.020260639	0.047569506	0.043607911	0	0	0.019474202	0.017978982	0	0.03243958	0.114561796	0.024597741	0.018292742	0.066926108	0	0	0.015017409	0.016	0.232371939	0.999688079
TCGA.IB.AAUS.01A.12R.A38C.07	0.096663036	0	0.008722695	0.104516528	0	0.116902836	0	0	0.048859331	0	0	0.025828511	0.025958734	0.170086458	0.01091932	0.220535552	0.039393327	0.01785991	0.08349796	0	0	0.030255801	0.031	0.17529048	1.010275708
TCGA.3E.AAAZ.01A.11R.A38C.07	0.041588497	0	0.006484072	0.107056355	0	0.190318555	0.014946744	0.047209157	0.036542961	0	0.000953991	0	0.001569021	0.124026907	0.015419693	0.230539088	0.040074202	0.005770482	0.128962309	0	0.002663867	0.005874099	0.191	0.060794681	1.056026775
TCGA.HZ.8001.01A.11R.2204.07	0.125322667	0	0.105339885	0.083811321	0	0.065300607	0	0.078225911	0.031129469	0	0	0.071112777	0.021397233	0.023005543	0.020224325	0.163761599	0.035641799	0.000812298	0.144487416	0	0	0.03042715	0.006	0.339985175	0.942039112
TCGA.S4.A8RO.01A.12R.A37L.07	0.02720463	0	0	0.061613272	0	0.053634192	0.013314378	0.009250362	0.033963758	0	0.011202947	0	0.006948421	0.266284853	0.037912482	0.37751576	0	0.041899028	0.059172662	0	0	8.33E-05	0.159	0.069842371	1.083800173
TCGA.IB.7889.01A.11R.2156.07	0.072488735	0.010957737	0.023901126	0.139905485	0	0.108445259	0	0.019550321	0.085322601	0	0	0.011698647	0.052078585	0.179226237	0.048851733	0.108017627	0.081523618	0	0.053386916	0	0	0.004645373	0.035	0.16808351	1.012476466
TCGA.FB.AAPP.01A.12R.A41B.07	0.029069181	0	0.030205591	0	0	0.416589558	0	0.002111398	0.017012301	0	0.068561078	0.071323933	0	0.037672895	0.016198353	0.166678828	0.035665037	0	0.108911846	0	0	0	0.269	0.04047755	1.076341824
TCGA.FB.A4P6.01A.12R.A26U.07	0.049128215	0	0	0.14311038	0	0.25463234	0.034772427	0	0.105752328	0	0.047388462	0	0.026340585	0	0.026880466	0.145751903	0.066245563	0.006487552	0.08632088	0	0	0.007188897	0.148	0.076216959	1.059493728
TCGA.IB.A5SO.01A.11R.A32O.07	0.078930741	0.057113982	0.004528682	0.129465367	0	0.139486941	0	0.01512843	0.079862915	0	0.004616721	0	0.003238264	0.227432646	0.032071301	0.16256044	0.004688134	0.027020492	0.032282296	0	0	0.001572648	0.03	0.179228431	1.016018402
TCGA.2J.AABR.01A.11R.A41B.07	0.068061779	0	0.004634076	0.1727128	0	0.266727929	0.016659498	0.053840178	0.038443615	0	0	0.035959207	0.029887313	0.062538448	0.057023215	0.075644709	0.03808192	0.001388095	0.062450358	0	0	0.015946859	0.107	0.098941864	1.055814603
TCGA.XD.AAUL.01A.21R.A39D.07	0.026844494	0	0.00022737	0.072318261	0	0.170504971	0	0.019748522	0.063695125	0	0	0.049858009	0.015300315	0.111677975	0.002990351	0.209413717	0.133882197	0.018938643	0.062304243	0	0	0.042295805	0.131	0.082306289	1.047602597
TCGA.F2.A8YN.01A.11R.A37L.07	0.027391606	0	0.007846053	0.030757802	0	0.190665869	0	0	0.051623088	0	0	0.061518792	0.043897913	0.215104696	0.003815836	0.179548825	0.079841028	0.024003907	0.060377796	0	0	0.023606788	0.164	0.067096297	1.05860092
TCGA.2J.AABE.01A.12R.A41B.07	0.094601307	0	0.011634937	0.047391231	0	0.09604252	0	0.035413632	0.090238073	0	0.030858189	0	0.090750059	0.179732996	0	0.116260791	0.097183829	0.03920328	0	0.047781261	0.002330917	0.020576978	0.042	0.157414833	1.016482785
TCGA.2J.AAB8.01A.12R.A41B.07	0.065071332	0.005125958	0	0.093755375	0	0.12245965	0	0.037238322	0.113788186	0	0	0.02255743	0	0.098773714	0.045241675	0.205384784	0.131620215	0.023729251	0.028828769	0	0	0.00642534	0.121	0.089027998	1.045692887
TCGA.US.A774.01A.21R.A32O.07	0.073335953	0	0.055197487	0.085310979	0	0.07995112	0	0.024864415	0.102152345	0	0	0.032185339	0.001835571	0.115917001	0.101508435	0.143171032	0.056987759	0.009485229	0.101621513	0	0	0.016475821	0.031	0.176679431	1.00771117
TCGA.IB.AAUV.01A.11R.A38C.07	0.123693545	0	0	0.208659002	0	0.151325915	0.012555319	0.031157684	0.030940416	0	0	0	0.047504796	0.060899687	0.022535387	0.193737536	0.087325227	0	0.010835079	0.014556136	0	0.004274271	0.017	0.225886406	0.992364856
TCGA.FB.A5VM.01A.11R.A32O.07	0.026033372	0.037229132	0.029032983	0.101511683	0	0.053099689	0.036231008	0.022955159	0.113635747	0	0	0.014034227	0.011344871	0.186964212	0.035888257	0.162371163	0.119321202	0.029858084	0.020489211	0	0	0	0.068	0.134081297	1.027656121
TCGA.3A.A9I7.01A.21R.A38C.07	0.12246412	0	0.056071645	0.09917085	0	0.142521049	0	0.049668012	0.122695373	0	0	0.014087785	0.000634768	0.065125021	0.06168406	0.14333139	0.054149773	0	0.068396154	0	0	0	0.013	0.25877776	0.978035694
TCGA.IB.8127.01A.11R.2404.07	0.040796224	0	0.032946812	0.141178343	0	0.125190249	0.022532403	0.022514361	0.059486306	0	0.015200899	0	0.019001055	0.136717696	0.050277018	0.255256843	0.033938578	0	0.033020961	0	0.004825855	0.007116399	0.086	0.115084875	1.036329198
TCGA.IB.AAUU.01A.11R.A37L.07	0.014677985	0	0	0.052014533	0	0.144656257	0	0.003386367	0.111482538	0	0	0.056176143	0.123565806	0.081505474	0.011500248	0.162705737	0.104183601	0.057780544	0.069665568	0	0	0.006699198	0.067	0.137185801	1.021918498
TCGA.IB.7651.01A.11R.2156.07	0.010160807	0	0	0.157317747	0	0.16809508	0.074560081	0.006711532	0.038587557	0	0.029783481	0	0.005297371	0.09427114	0.116360112	0.22154258	0.017238255	0	0.05710377	0	0	0.002970487	0.475	0.009072214	1.084786573
TCGA.S4.A8RP.01A.11R.A36G.07	0.039119231	0	0	0.139381086	0	0.12254767	0.016695596	0.022208224	0.030121553	0	0	0.003795316	0.050606825	0.117811362	0.105273238	0.187178533	0.076209863	0.017125698	0.063064968	0	0	0.008860837	0.159	0.069959346	1.052605753
TCGA.HV.AA8X.01A.11R.A39D.07	0.014663112	0.048439256	0	0.04900883	0	0.195275436	0	0	0.045244605	0	0.000618259	0.062406951	0.025703848	0.098243953	0.029595269	0.030047234	0.062296584	0.055685745	0.275606116	0	0	0.007164803	0.163	0.068046177	1.053703395
TCGA.2J.AABV.01A.12R.A41B.07	0.064505314	0	0.063984791	0.217863374	0	0.01770576	0.014395357	0.010125472	0.182828672	0	0	0.061057437	0.095414042	0.008483982	0.013193983	0.088299816	0.067139352	0.000416938	0.090670682	0	0	0.003915031	0.016	0.236735983	0.989080723
TCGA.2J.AABO.01A.21R.A41B.07	0.104452941	0	0	0.081837839	0	0.192993915	0.030440826	0	0.079842288	0	0.019534861	0	0.011075689	0.15834037	0.040029896	0.155703143	0.033271878	0.015426072	0.068327834	0	0.008722449	0	0.018	0.211938635	0.995105451
TCGA.2J.AAB9.01A.11R.A41B.07	0.090658394	0	0.009815907	0.092644304	0	0.214577905	0	0	0.126977027	0	0	0.040646952	0.024691002	0.083047338	0.035628545	0.111117124	0.061144978	0	0.101865878	0	0	0.007184647	0.077	0.123943525	1.03231655
TCGA.LB.A9Q5.01A.11R.A39D.07	0.016748113	0.010643981	0	0.09649596	0	0.105219133	0	0.035986218	0.08120367	0	0	0.080732797	0.036750137	0.123719133	0.013178498	0.166479081	0.055761243	0.026281822	0.070760639	0	0.010828201	0.069211374	0.068	0.135443825	1.02707439
TCGA.F2.A44G.01A.11R.A26U.07	0.005903312	0.019499105	0.000973636	0.058108475	0	0.197479629	0	0.028291284	0.040231971	0	0	0.014631144	0.009139843	0.160538381	0.093565847	0.161757909	0.086929959	0.007755066	0.052227001	0.005515027	0	0.057452412	0.205	0.055365583	1.062157781
TCGA.IB.AAUT.01A.11R.A37L.07	0.09943596	0	0.043412469	0.138896676	0	0.217229498	0	0	0.074767393	0	0	0.035708644	0.010635189	0.089957397	0.061772336	0.089449017	0.052211282	0	0.079186213	0	0	0.007337928	0.026	0.189679338	1.007506254
TCGA.F2.6880.01A.11R.2156.07	0.051456584	0	3.98E-05	0.173100329	0	0.070101128	0	0.033695074	0.017408275	0	0	0.03997093	0.016760949	0.110651734	0.035448068	0.180332581	0.022225697	0	0.248808871	0	0	0	0.122	0.088570025	1.046459327
TCGA.LB.A7SX.01A.11R.A33R.07	0.083488733	0	0.111368618	0.198142839	0	0.21205731	0	0.059312213	0.131148024	0	0	0.005143247	0.0187218	0.036708608	0.016684035	0.007631788	0.001231434	0.008584828	0	0.07285222	0.005630041	0.03129426	0.017	0.226083926	1.014024947
TCGA.2L.AAQA.01A.21R.A38C.07	0.017638905	0	0.007166652	0.061002848	0	0.192655546	0	0.004989235	0.039336164	0	0	0.008798102	0	0.367882181	0.034388774	0.191282602	0.038941976	0	0	0.033931521	0	0.001985494	0.182	0.06309864	1.091314007
TCGA.HZ.7918.01A.11R.2156.07	0.066479976	0	0.023892809	0.136855132	0	0.251761882	0.032567666	0.019630465	0.026836636	0.000463877	0.013381267	0	0.00694398	0.067071989	0.101183527	0.162974249	0.050456656	0	0.027198894	0	0	0.012300994	0.077	0.122372632	1.037469459
TCGA.2J.AABT.01A.11R.A41B.07	0.040829214	0	0	0.06514713	0	0.18856618	0.032779953	0	0.071903906	0	0.011623407	0	0.033035777	0.150955591	0.033943882	0.262479684	0.039301181	0.030335299	0.031829149	0	0	0.007269646	0.011	0.280052677	0.969286788
TCGA.XD.AAUH.01A.42R.A41B.07	0.244396115	0.02394239	0.021354431	0.156626754	0	0.170378262	0.005533957	0.002971947	0.106795794	0	0	0.024520206	0.006691304	0.031398732	0.013924001	0.114488943	0.02610022	0	0.04517204	0	0	0.005704903	0.005	0.353900059	0.942768412
TCGA.HZ.7924.01A.11R.2156.07	0.103620557	0	0.041445456	0.084068178	0	0.218491367	0	0.011224761	0.048628453	0	0	0.011824535	0.02680914	0.037823072	0.025882142	0.116399906	0.019865456	1.27E-05	0.253904306	0	0	0	0.027	0.187426636	1.007320533
TCGA.3A.A9IC.01A.11R.A38C.07	0.174529266	0	0.033556195	0.090911667	0	0.178588473	0.013069491	0.020061262	0.068796974	0	0	0.008666212	0.004163415	0.109510689	0.017571636	0.156656245	0.049696956	0.000299523	0.03241386	0.006841261	0	0.034666876	0.012	0.26155664	0.977034925
TCGA.FB.A545.01A.11R.A26U.07	0.050308688	0	0.026561746	0.010889509	0	0.096466356	0	0.002863465	0.0965826	0	0.009372325	0	0	0.59353505	0.027828069	0.048896223	0	0	0.034746667	0	0.001949301	0	0.116	0.091648475	1.114634185
TCGA.XD.AAUI.01A.42R.A41B.07	0.277357612	0	0.011699795	0.051390124	0.000582193	0.064644287	0.009615411	0.019441208	0.144869234	0	0	0	0.000946492	0.198908812	0.026656801	0.112961522	0.033565368	0.014725391	0.031069669	0	0	0.00156608	0.009	0.320572809	0.956356645
TCGA.IB.7891.01A.11R.2204.07	0.118531363	0	0.106509041	0.080966958	0	0.161469155	0.010582282	0.002826871	0.051535291	0	0	0.021796583	0.020391711	0.035865485	0.091889623	0.123124902	0.063850386	0	0.097574498	0	0	0.01308585	0.007	0.323760647	0.949034566
TCGA.3A.A9IU.01A.11R.A39D.07	0.046677329	0.026067286	0.005382419	0.044289422	0	0.099641744	0	0.034256886	0.053570489	0	0	0.030499819	0	0.441765633	0.054030128	0.084696968	0	0.006833955	0.072287924	0	0	0	0.135	0.080058045	1.081997327
TCGA.2L.AAQI.01A.12R.A39D.07	0.109927715	0	0.004475684	0.03599453	0	0.120207749	0	0.010163023	0.102812761	0	0.006159908	0	0	0.429956218	0.024568304	0.100494157	0	0	0	0.04092309	0	0.014316862	0.054	0.146286398	1.054463508
TCGA.3A.A9J0.01A.11R.A41B.07	0.015647285	0.053407759	0	0.057970764	0	0.109636755	0	0.023908932	0.078515062	0	0	0.025183524	0	0.366246899	0.045916486	0.189738599	0	0	0	0.023825346	0	0.010002589	0.168	0.065683989	1.086481334
TCGA.H8.A6C1.01A.11R.A32O.07	0.074882394	0.006737142	0	0.057954431	0	0.165485495	0	0.004883759	0.144950578	0	0	0.026422184	0	0.035073003	0.016575161	0.134960749	0.152043542	0.065446169	0.077975232	0	0	0.036610161	0.08	0.118443338	1.029120704
TCGA.IB.7645.01A.22R.2204.07	0.062193048	0	0	0.076122025	0	0.281784698	0.019171918	0.019989586	0.032614503	0	0.036493948	0	0.026295625	0.075036349	0.042813879	0.198620638	0.053892455	0.002936165	0.048284731	0	0	0.023750434	0.14	0.078144425	1.049574602
TCGA.IB.7885.01A.11R.2156.07	0.066856037	0	0	0.101702039	0	0.172633547	0.0040062	0	0.127626975	0	0	0.017258074	0.01898961	0.125412595	0.040360505	0.175975795	0.095727663	0.001989554	0	0.003967465	0.003959722	0.043534218	0.154	0.074467263	1.055680514
TCGA.HZ.A49G.01A.11R.A26U.07	0.051904083	0	0.009795279	0.060958986	0	0.112891667	0	0.007550067	0.060890289	0	0	0.003935441	0.058405414	0.423747143	0.021040136	0.129793149	0	0.002729244	0.054197082	0	0	0.00216202	0.055	0.144729577	1.052008523
TCGA.FB.AAQ6.01A.11R.A41B.07	0.036558894	0.050523204	0	0.012710259	0	0.283327802	0	0	0.146302883	0.002594992	0	0.068651876	0	0.162327594	0.082745387	0.097783848	0	0	0.047387231	0	0	0.009086031	0.125	0.087635902	1.059507374
TCGA.IB.7647.01A.11R.2156.07	0.209598226	0	0.036555796	0.08314518	0	0.190106274	0.036607257	0.012167467	0.031275412	0	0	0	0.047966479	0.04457805	0.025201142	0.144538063	0.068076941	0.029052085	0.037385278	0	0	0.003746349	0.01	0.315695049	0.952794792
TCGA.RB.AA9M.01A.11R.A39D.07	0.045224885	0.014085842	0.001626431	0.133062837	0	0.155473411	0	0.078562101	0.088001342	0	0	0.024968559	0.075626912	0.086280986	0.047794234	0.101335137	0.07509359	0.008136635	0.058789497	0	0	0.005937601	0.131	0.082085322	1.0492326
TCGA.F2.6879.01A.11R.2156.07	0	0	0.001763938	0.07332629	0	0.244846352	0.010162137	0.030311262	0.009644046	0	0.005024928	0	0.034921798	0.104712324	0.088853185	0.178587122	0.080278573	0.049078487	0.031346774	0.041913753	0	0.015229032	0.028	0.18426695	1.010037283
TCGA.XD.AAUG.01A.61R.A41B.07	0.184728505	0	0.066420336	0.066302336	0	0.280627965	0.000159061	0	0.035735885	0	0	0	0.079654081	0.016495527	0.010249002	0.13519619	0.030855108	0.01312669	0.073499704	0	0	0.006949609	0.006	0.341547341	0.94302212
TCGA.IB.A6UF.01A.23R.A33R.07	0.009464437	0	0.015827188	0.05764971	0	0.11219113	0	0.003834995	0.041777258	0	0	0.030976976	0.149344467	0.163670647	0.042134473	0.144682479	0.045143191	0	0.12093893	0	0.058974721	0.003389399	0.2	0.057477609	1.052196981
TCGA.HZ.7923.01A.12R.2156.07	0.093759055	0	0.006486677	0.115091908	0	0.260010854	0.017410737	0.032282657	0.034910567	0	0	0	0.028745204	0	0.00622806	0.168626143	0.069831335	0.047878696	0.088179414	0	0	0.030558691	0.074	0.126438664	1.029311713
TCGA.HZ.A49H.01A.11R.A26U.07	0.082110556	0	0.045695239	0.148343266	0	0.14087657	0.074485626	0.030665916	0.061366628	0	0.017980667	0	0.064473465	0	0.047399226	0.135395489	0.060927954	0.013281576	0.060923689	0	0	0.016074133	0.026	0.190551177	1.000989694
TCGA.S4.A8RM.01A.11R.A37L.07	0.07373467	0	0.018003093	0.096510048	0	0.422875095	0	0.003902992	0.057470875	0	0.037490107	0.004582685	0.047504157	0.109829883	0.022094415	0.027240968	0.025295349	0.035745695	0	0.007816566	0.009903404	0	0.067	0.136904516	1.048630042
TCGA.HV.AA8V.01A.11R.A41B.07	0.074006283	0	0.015407974	0.048656123	0	0.167972187	0	0	0.067323387	0	0	0.054865913	0.00784519	0.258110067	0	0.117037219	0.030097226	0.020810685	0.131108578	0	0	0.006759169	0.073	0.127988807	1.033605827
TCGA.IB.A5SP.01A.11R.A32O.07	0.015327609	0.018149847	0	0.031588504	0	0.166187006	0	0	0.076571946	0	0.036123616	0.004195199	0	0.248170327	0.042211905	0.23006919	0.036318459	0.011559088	0.083527303	0	0	0	0.116	0.091790247	1.053941804
TCGA.OE.A75W.01A.12R.A32O.07	0.048553681	0	0.02947958	0.135842115	0	0.178924488	0	0.032744504	0.10519998	0	0	0.036787525	0.00727431	0.090115034	0.08399291	0.148899677	0.018842752	0.03708087	0.04147597	0	0	0.004786603	0.061	0.141131484	1.031734324
TCGA.IB.7888.01A.11R.2156.07	0.179045194	0	0.109879247	0.114778115	0	0.163730121	0.011788273	0.01291675	0.042024685	0	0	0.01743323	0.024229059	0.007609496	0.022873468	0.120746239	0.030959059	0.008972225	0.087489733	0	0	0.045525107	0.003	0.383097716	0.924442876
TCGA.LB.A8F3.01A.11R.A36G.07	0.022803722	0.023538685	0	0.06798551	0	0.148865768	0	0.019860246	0.079113935	0	0	0.040915378	0.00582594	0.210549005	0.065830724	0.214278992	0.011311597	0	0.034447441	0	0	0.054673057	0.13	0.082461954	1.057648173
TCGA.HZ.A9TJ.01A.11R.A41I.07	0.141295541	0	0.011093132	0.070395221	0	0.133297708	0	0.021371278	0.107054304	0	0	0.022753615	0.004566486	0.205954743	0.068364461	0.150341465	0.031334674	0.00018392	0.031642232	0	0	0.00035122	0.024	0.193817141	1.007995071
TCGA.IB.AAUW.01A.12R.A38C.07	0.223849854	0	0.055988998	0.13111715	0	0.137924279	0	0.007384509	0.030980969	0	0	0.040578663	0.044195135	0	0.074362152	0.12506436	0.05179729	0	0.063821681	0	0	0.012934958	0.006	0.351807347	0.939061403
TCGA.2J.AABU.01A.11R.A41B.07	0.100156642	0	0	0.138593103	0	0.193919017	0.011762481	0.018478343	0.051592295	0	0.023196164	0.023667282	0.020739815	0.114315521	0.016242706	0.164821421	0.035746227	0.025585163	0.060833493	0	0	0.000350327	0.067	0.136826381	1.02791513
TCGA.IB.7644.01A.11R.2156.07	0.033758418	0	0.00665929	0.076941517	0	0.394304575	0	0	0.067597531	0	0	0.008211437	0.026402175	0.024823724	0.023598183	0.134685345	0.123907112	0.001480296	0.042307781	0.021804879	0	0.01351774	0.063	0.139672035	1.03471373
TCGA.2J.AAB1.01A.11R.A41B.07	0.080801531	0	0.010549782	0.079852277	0	0.245307321	0	0	0.077558535	0	0	0.029410441	0.03996206	0.032772744	0.143853686	0.116129234	0.049764368	0	0.09403802	0	0	0	0.019	0.207148639	1.002454932
TCGA.Q3.A5QY.01A.12R.A32O.07	0.216733104	0.04207294	0.078208388	0.134179122	0.071664428	0.023046774	0.024778705	0.047678563	0.169066496	0	0	0.011433142	0.014763469	0.054634803	0.005752016	0.055247929	0.004039673	0.033338134	0.013362313	0	0	0	0.003	0.392139396	0.926571262
TCGA.HV.A5A6.01A.11R.A26U.07	0	0.004642613	0.006059825	0.039970804	0	0.202930825	0	0	0.061094064	0	0	0.029205342	0	0.438843347	0.052993541	0.125472695	0	0.0076638	0	0.011744645	0	0.0193785	0.235	0.048366402	1.110027423
TCGA.IB.7652.01A.11R.2156.07	0.013191166	0	0.00176994	0.037262939	0	0.100957544	0.010365912	0.004297904	0.045515418	0	0	0.006675063	0.157746174	0.180679513	0.012247848	0.265576138	0.040317954	0.007143717	0.109766981	0	0.003361156	0.003124634	0.384	0.020414309	1.080420303
TCGA.3E.AAAY.01A.11R.A38C.07	0.093507741	0	0.00163167	0.099360898	0	0.1687834	0	0.030286233	0.098829267	0	0	0.031804238	0.00772026	0.07655941	0.057076503	0.229551221	0.045445857	0	0.011844943	0.005618568	0	0.041979793	0.067	0.136975772	1.029694279
TCGA.2J.AABH.01A.21R.A41B.07	0.187439703	0	0.025232592	0.060826154	0	0.173480643	0	0	0.028677858	0	0.016550922	0	0.007617103	0.295517466	0.020621124	0.080684122	0.083368582	0	0	0.003576888	0	0.016406843	0.012	0.263698193	0.983252553
TCGA.3A.A9IZ.01A.12R.A41B.07	0.093854653	0	0	0.076411498	0	0.154217146	0.000666312	0.05825413	0	0	0.062659929	0	0	0.218353826	0.038095542	0.028570705	0.005772687	0	0	0.185332431	0.015159618	0.062651522	0.161	0.068994087	1.069859017
TCGA.F2.7273.01A.11R.2156.07	0.111470964	0	0.010798255	0.069871782	0	0.264525287	0.016575647	0	0.021959699	0	0.065247301	0	0.058089326	0.018891553	0.011248535	0.198777849	0.04370899	0.013841656	0.076424863	0	0.001634782	0.016933512	0.035	0.1680543	1.010327027
TCGA.IB.A5SS.01A.11R.A32O.07	0.024815117	0	0	0.035011768	0	0.104906322	0.015790678	0.012399925	0.049425409	0	0.012115758	0.005390861	0.021934149	0.180971487	0.023469124	0.396323516	0.008527836	0.027859551	0.055910482	0	0	0.025148018	0.011	0.27695094	0.977720954
TCGA.FB.AAPZ.01A.11R.A41B.07	0.073549146	0	0.00331579	0.109876105	0	0.204335915	0.004173629	0.039347936	0.065937158	0	0.006702856	0	0.006866684	0.231414621	0.036381733	0.141754745	0.016403368	0.01795713	0.017264942	0.001848655	0	0.022869587	0.086	0.114612715	1.046346732
TCGA.L1.A7W4.01A.12R.A36G.07	0.073980504	0	0.014504684	0.001741065	0	0.158696896	0	0.062303102	0.041697291	0	0	0.014497657	0	0.36650979	0.045701663	0.175770648	0	0.019349286	0.017494224	0	0	0.007753191	0.117	0.090293545	1.071920785
TCGA.F2.A44H.01A.11R.A26U.07	0.027612733	0	0.004196163	0.029748151	0	0.112383958	0	0.006073196	0.034519138	0	0	0.016288753	0.042774282	0.410055346	0.020328669	0.17015574	0.046026144	0.01990454	0.03699497	0	0	0.022938215	0.011	0.270294862	0.993680694
TCGA.HV.A7OP.01A.11R.A33R.07	0.30003647	0	0.115934043	0.1485743	0	0.009426596	0	0.00395476	0.063615954	0	0.048770147	0	0.000830256	0.017690988	0.018217351	0.188506937	0.028903034	0	0	0.055539164	0	0	0.002	0.447648385	0.895707028
TCGA.2J.AABP.01A.11R.A41B.07	0.018560877	0	0.00445954	0.099064162	0	0.03844	0.076572899	0.021481852	0.038047587	0.005163289	0.026330756	0	0	0.251429265	0.06212203	0.330948373	0.003654016	0	0.016579741	0	0	0.007145614	0.311	0.030454051	1.091599808
TCGA.YB.A89D.01A.12R.A36G.07	0.032692198	0	0	0.052125547	0	0.16253845	0	0.020952382	0.091972541	0	0	0.025478467	0.025476351	0.088933487	0.018285776	0.216429648	0.104547943	0.083031355	0	0.066181572	0	0.011354283	0.241	0.04686656	1.062067841
TCGA.HZ.A77P.01A.11R.A33R.07	0.028205341	0	0	0.146724857	0	0.11933644	0.017337543	0.006788448	0.042781767	0	0.011919658	0	0.01742507	0.037727206	0.037442249	0.317867111	0.063095404	0.011742532	0.141606375	0	0	0	0.028	0.185530139	1.004799116
TCGA.HZ.8637.01A.11R.2404.07	0.072887791	0	0	0.097156215	0	0.101380895	0.018120434	0.036048498	0.055846654	0	0	0.011658876	0	0.165154896	0.140912539	0.159394371	0.06424433	0	0.05987475	0	0	0.017319752	0.101	0.104215891	1.045330364
TCGA.PZ.A5RE.01A.11R.A32O.07	0.003075259	0.034578592	0	0.02977177	0	0.1354394	0.01194417	0.012011209	0.067923417	0	0.048586083	0	0.001681755	0.294056838	0.002235435	0.221890208	0.025749527	0.038184389	0.050087675	0	0.007272181	0.015512092	0.111	0.096665057	1.058123943
TCGA.2L.AAQJ.01A.12R.A39D.07	0.175373294	0	0.038770559	0.08420264	0	0.116060969	0	0.039025477	0.075162842	0	0	0.043866684	0	0.228728096	0.063177401	0.093134117	0.023081896	0	0.017340871	0	0	0.002075156	0.011	0.273580991	0.976016114
TCGA.F2.7276.01A.11R.2156.07	0.137262815	0	0.01968701	0.085124591	0	0.152054647	0.022028496	0.014903467	0.014446866	0	0.021831798	0	0.017465574	0.282773339	0.054497118	0.128218303	0.000188473	0	0.029464086	0.01004544	0	0.010007976	0.029	0.182602109	1.01554785
TCGA.H6.8124.01A.11R.2404.07	0.107568168	0	0.029449224	0.051726965	0	0.157864816	0	0	0.069415244	0	0.001851666	0.011921312	0	0.311127739	0.016414983	0.050859153	0.132212486	0	0.059588245	0	0	0	0.021	0.200350395	1.00811969
TCGA.2J.AABF.01A.31R.A41B.07	0.068243961	0	0	0.093116793	0	0.111502694	0	0.041654263	0.055475614	0	0	0.01773509	0.074054287	0.026058792	0.136497465	0.162878946	0.120114545	0	0.053225513	0	0	0.039442036	0.099	0.105789144	1.038221396
TCGA.3A.A9I5.01A.11R.A38C.07	0.215033385	0	0.085690271	0.05695806	0	0.077346112	0	0.041455689	0.108327265	0	0	0.007280183	0	0.183060767	0.009884949	0.130760054	0.020953846	0.000954792	0.029035766	0	0	0.033258861	0.006	0.352815694	0.940821685
TCGA.HZ.8317.01A.11R.2404.07	0.020247969	0	0	0	0	0.295375006	0	0.009483652	0	0	0.062012511	0	0.019070247	0.077915097	0.030941143	0.254002283	0.021598221	0.028758182	0.080654315	0.036501977	0	0.063439396	0.397	0.019191666	1.070711458
TCGA.RB.A7B8.01A.12R.A33R.07	0.041109722	0	0	0.1063021	0	0.209266982	0	0.002698499	0.13259183	0	0	0.071427576	0.01352669	0.135038294	0.071534688	0.145152739	0.042354926	0	0.018897566	0.003696251	0	0.006402136	0.165	0.066762052	1.068329357
TCGA.FB.A78T.01A.12R.A32O.07	0.039657285	0	0	0.091409509	0	0.110251069	0.007108835	0.009338836	0.117164762	0	0	0	0.14462447	0.204241954	0.040773537	0.135056603	0.093563935	0	0	0.006809205	0	0	0.03	0.180259516	1.013309926
TCGA.IB.AAUP.01A.11R.A37L.07	0.358300182	0.021787053	0.037024718	0.057218753	0	0.155506149	0.00565751	0.085284945	0.069025189	0	0	0.004201684	0	0.089775894	0.017017638	0.067286824	0	0.00946193	0.022451531	0	0	0	0.003	0.417618612	0.915289573
TCGA.3A.A9I9.01A.11R.A38C.07	0.049194004	0.002631202	0	0.0836243	0	0.134336357	0	0.020288152	0.107424865	0	0	0.054259324	0.034568875	0.127993532	0.024788983	0.287237686	0.034518103	0	0.007920507	0	0	0.03121411	0.097	0.108412074	1.045245997
TCGA.2J.AABI.01A.12R.A41B.07	0.234478154	0	0.064142179	0.044616371	0	0.037287218	0.045039706	0.020036204	0.128744295	0	0.004647656	0	0	0.260114058	0.023522533	0.105477828	0	0.025058263	0	0.004145274	0	0.002690259	0.006	0.335808146	0.950924798
TCGA.YY.A8LH.01A.11R.A36G.07	0.063081095	0.022496344	0	0.087990778	0	0.23301358	0	0.015426307	0.156422621	0	0	0.088998571	0.01275679	0.084961101	0.013139825	0.05071345	0.034026558	0.034194424	0.102778555	0	0	0	0.102	0.103870422	1.054500875
